# Supplementary material for: Label-free quantitative proteomic analyses of mouse astrocytes provides insight into the host response mechanism at different developmental stages of Toxoplasma gondii
Source: PLoS Negl Trop Dis. 2023 Sep 18;17(9):e0011102. doi: 10.1371/journal.pntd.0011102 (PMC10538781; doi:10.1371/journal.pntd.0011102)
Supplement: S1 Table — (XLSX) [file pntd.0011102.s004.xlsx]

## Sheet: Sheet1
S1 Table Qualitative and quantitative annotation of astrocytes proteome.
Protein accession	Protein description	Gene name	MW [kDa]	Coverage [%]	MS/MS Counts	Peptides	Unique peptides	Razor + unique peptides	MS/MS count C8BR1	MS/MS count C8BR2	MS/MS count C8BR3	MS/MS count C8TA_1	MS/MS count C8TA_2	MS/MS count C8TA_3	MS/MS count C8_1	MS/MS count C8_2	MS/MS count C8_3	Peptides C8BR1	Peptides C8BR2	Peptides C8BR3	Peptides C8TA_1	Peptides C8TA_2	Peptides C8TA_3	Peptides C8_1	Peptides C8_2	Peptides C8_3	Unique peptides C8BR1	Unique peptides C8BR2	Unique peptides C8BR3	Unique peptides C8TA_1	Unique peptides C8TA_2	Unique peptides C8TA_3	Unique peptides C8_1	Unique peptides C8_2	Unique peptides C8_3	Razor + unique peptides C8BR1	Razor + unique peptides C8BR2	Razor + unique peptides C8BR3	Razor + unique peptides C8TA_1	Razor + unique peptides C8TA_2	Razor + unique peptides C8TA_3	Razor + unique peptides C8_1	Razor + unique peptides C8_2	Razor + unique peptides C8_3	LFQ intensity C8BR1	LFQ intensity C8BR2	LFQ intensity C8BR3	LFQ intensity C8TA_1	LFQ intensity C8TA_2
A0A0U1RPR8	Guanylate cyclase D OS=Mus musculus OX=10090 GN=Gucy2d PE=2 SV=1	Gucy2d	122.53	1	3	1	1	1	0	0	0	0	1	1	1	0	0	0	0	0	1	1	1	1	1	1	0	0	0	1	1	1	1	1	1	0	0	0	1	1	1	1	1	1	0	0	0	0	0
A2A432	Cullin-4B OS=Mus musculus OX=10090 GN=Cul4b PE=1 SV=1	Cul4b	110.7	26.4	112	26	17	26	6	7	7	19	13	17	15	13	15	10	12	9	22	21	21	21	19	19	6	7	5	14	14	14	14	14	13	10	12	9	22	21	21	21	19	19	97744000	84247000	82525000	70103000	70574000
A2A4P0	ATP-dependent RNA helicase DHX8 OS=Mus musculus OX=10090 GN=Dhx8 PE=2 SV=1	Dhx8	142.57	3.3	8	3	2	2	0	0	0	0	2	2	1	2	1	2	2	2	2	3	3	3	3	2	1	1	1	1	2	2	2	2	1	1	1	1	1	2	2	2	2	1	0	0	0	0	12077000
A2A5R2	Brefeldin A-inhibited guanine nucleotide-exchange protein 2 OS=Mus musculus OX=10090 GN=Arfgef2 PE=1 SV=1	Arfgef2	202.24	2.2	3	4	2	2	1	1	0	0	1	0	0	0	0	4	4	4	2	2	2	2	3	1	2	2	2	0	1	1	1	1	0	2	2	2	0	1	1	1	1	0	0	0	0	0	0
A2A6A1	G patch domain-containing protein 8 OS=Mus musculus OX=10090 GN=Gpatch8 PE=1 SV=1	Gpatch8	164.99	2.9	5	3	3	3	1	1	1	0	1	1	0	0	0	2	2	2	1	1	1	0	0	0	2	2	2	1	1	1	0	0	0	2	2	2	1	1	1	0	0	0	18867000	20431000	25225000	0	0
A2A6Q5	Cell division cycle protein 27 homolog OS=Mus musculus OX=10090 GN=Cdc27 PE=1 SV=1	Cdc27	91.841	1.8	6	1	1	1	0	0	0	1	1	1	1	1	1	0	0	0	1	1	1	1	1	1	0	0	0	1	1	1	1	1	1	0	0	0	1	1	1	1	1	1	0	0	0	0	0
A2A6T1	Cerebellar degeneration-related protein 2-like OS=Mus musculus OX=10090 GN=Cdr2l PE=1 SV=1	Cdr2l	53.212	6.7	6	3	3	3	0	0	0	1	0	2	1	1	1	0	0	0	2	1	3	2	1	2	0	0	0	2	1	3	2	1	2	0	0	0	2	1	3	2	1	2	0	0	0	0	0
A2A791	Zinc finger MYM-type protein 4 OS=Mus musculus OX=10090 GN=Zmym4 PE=1 SV=1	Zmym4	172.44	3	7	4	4	4	1	1	0	2	1	1	1	0	0	1	1	1	3	3	3	2	2	2	1	1	1	3	3	3	2	2	2	1	1	1	3	3	3	2	2	2	0	0	0	0	0
A2A8U2	Transmembrane protein 201 OS=Mus musculus OX=10090 GN=Tmem201 PE=1 SV=1	Tmem201	72.499	5	4	3	3	3	0	0	1	1	0	1	1	0	0	0	1	1	1	2	1	1	1	0	0	1	1	1	2	1	1	1	0	0	1	1	1	2	1	1	1	0	0	0	0	0	0
A2A8Z1	Oxysterol-binding protein-related protein 9 OS=Mus musculus OX=10090 GN=Osbpl9 PE=1 SV=1	Osbpl9	83.108	4.5	9	3	3	3	0	0	1	2	0	1	2	1	2	2	1	1	2	2	2	2	1	2	2	1	1	2	2	2	2	1	2	2	1	1	2	2	2	2	1	2	0	0	0	12449000	10609000
A2AAY5	SH3 and PX domain-containing protein 2B OS=Mus musculus OX=10090 GN=Sh3pxd2b PE=1 SV=1	Sh3pxd2b	101.52	19.9	68	14	12	14	3	5	7	11	9	10	8	9	6	7	9	8	13	12	11	11	11	10	5	8	7	11	10	9	9	9	8	7	9	8	13	12	11	11	11	10	224010000	295750000	221490000	271620000	290630000
A2ABV5	Mediator of RNA polymerase II transcription subunit 14 OS=Mus musculus OX=10090 GN=Med14 PE=1 SV=1	Med14	160.96	1.6	5	2	2	2	1	0	1	0	2	1	0	0	0	1	1	1	0	2	1	1	1	2	1	1	1	0	2	1	1	1	2	1	1	1	0	2	1	1	1	2	0	0	0	0	13083000
A2ADA5	tRNA pseudouridine synthase-like 1 OS=Mus musculus OX=10090 GN=Pusl1 PE=1 SV=1	Pusl1	31.992	4.5	4	1	1	1	1	1	1	1	0	0	0	0	0	1	1	1	1	0	0	0	0	0	1	1	1	1	0	0	0	0	0	1	1	1	1	0	0	0	0	0	0	0	0	0	0
A2ADY9	Protein DDI1 homolog 2 OS=Mus musculus OX=10090 GN=Ddi2 PE=1 SV=1	Ddi2	44.59	20.8	22	6	6	6	1	4	1	3	1	4	2	2	4	2	4	3	4	4	3	3	5	5	2	4	3	4	4	3	3	5	5	2	4	3	4	4	3	3	5	5	54015000	51627000	44274000	41333000	40997000
A2AFS3	Endosome/lysosome-associated apoptosis and autophagy regulator 1 OS=Mus musculus OX=10090 GN=Elapor1 PE=1 SV=1	Elapor1	110.68	0.8	9	1	1	1	1	1	2	0	1	1	1	1	1	1	1	1	1	1	1	1	1	1	1	1	1	1	1	1	1	1	1	1	1	1	1	1	1	1	1	1	0	0	0	0	0
A2AGT5	Cytoskeleton-associated protein 5 OS=Mus musculus OX=10090 GN=Ckap5 PE=1 SV=1	Ckap5	225.63	17.6	132	31	31	31	9	5	9	21	21	23	14	16	14	13	12	12	27	28	26	24	24	23	13	12	12	27	28	26	24	24	23	13	12	12	27	28	26	24	24	23	60974000	50652000	55657000	76937000	79291000
A2AHC3	Calmodulin-regulated spectrin-associated protein 1 OS=Mus musculus OX=10090 GN=Camsap1 PE=1 SV=1	Camsap1	175.89	3	7	4	4	4	0	0	0	2	1	2	1	0	1	1	0	0	3	2	3	3	3	1	1	0	0	3	2	3	3	3	1	1	0	0	3	2	3	3	3	1	0	0	0	7466900	8486400
A2AIL4	NADH dehydrogenase (ubiquinone) complex I, assembly factor 6 OS=Mus musculus OX=10090 GN=Ndufaf6 PE=1 SV=1	Ndufaf6	38.362	3.9	4	1	1	1	0	0	0	0	1	0	1	1	1	0	0	0	1	1	1	1	1	1	0	0	0	1	1	1	1	1	1	0	0	0	1	1	1	1	1	1	0	0	0	0	0
A2AIV2	Protein virilizer homolog OS=Mus musculus OX=10090 GN=Virma PE=1 SV=1	Virma	201.44	2.8	9	5	5	5	1	1	1	3	2	0	0	0	1	1	1	1	3	3	3	2	2	2	1	1	1	3	3	3	2	2	2	1	1	1	3	3	3	2	2	2	0	0	0	8288100	7916200
A2AJI0	MAP7 domain-containing protein 1 OS=Mus musculus OX=10090 GN=Map7d1 PE=1 SV=1	Map7d1	93.275	15.4	24	12	12	12	1	2	2	3	3	4	4	4	1	3	3	4	6	7	10	6	7	6	3	3	4	6	7	10	6	7	6	3	3	4	6	7	10	6	7	6	33565000	38383000	37128000	34840000	39432000
A2AKG8	Focadhesin OS=Mus musculus OX=10090 GN=Focad PE=1 SV=1	Focad	198.95	7.7	33	12	12	12	2	2	1	8	4	4	2	6	4	5	3	2	9	7	8	4	7	6	5	3	2	9	7	8	4	7	6	5	3	2	9	7	8	4	7	6	32124000	22619000	30716000	30167000	28055000
A2ALU4	Protein Shroom2 OS=Mus musculus OX=10090 GN=Shroom2 PE=1 SV=1	Shroom2	164.7	5.5	29	8	8	8	3	1	2	3	4	4	4	4	4	3	3	2	7	6	6	7	7	7	3	3	2	7	6	6	7	7	7	3	3	2	7	6	6	7	7	7	26157000	21215000	33475000	14915000	28377000
A2AMM0	Caveolae-associated protein 4 OS=Mus musculus OX=10090 GN=Cavin4 PE=1 SV=1	Cavin4	41.008	5.8	13	2	2	2	0	0	0	2	2	2	3	2	2	1	1	1	2	2	2	2	2	2	1	1	1	2	2	2	2	2	2	1	1	1	2	2	2	2	2	2	0	0	0	23922000	20970000
A2AN08	E3 ubiquitin-protein ligase UBR4 OS=Mus musculus OX=10090 GN=Ubr4 PE=1 SV=1	Ubr4	572.28	9.1	151	45	45	45	10	12	16	29	17	19	10	19	19	19	20	21	35	28	30	28	30	30	19	20	21	35	28	30	28	30	30	19	20	21	35	28	30	28	30	30	60500000	61546000	56904000	69299000	76671000
A2APB8	Targeting protein for Xklp2 OS=Mus musculus OX=10090 GN=Tpx2 PE=1 SV=1	Tpx2	85.893	15.8	66	11	11	11	4	8	6	8	6	8	9	9	8	9	9	9	11	11	11	11	10	11	9	9	9	11	11	11	11	10	11	9	9	9	11	11	11	11	10	11	30292000	44488000	45004000	36625000	34620000
A2APY7	Arginine-hydroxylase NDUFAF5, mitochondrial OS=Mus musculus OX=10090 GN=Ndufaf5 PE=1 SV=1	Ndufaf5	38.404	12.8	13	4	4	4	0	1	0	2	2	3	1	2	2	0	2	0	3	3	3	3	3	2	0	2	0	3	3	3	3	3	2	0	2	0	3	3	3	3	3	2	0	0	0	17603000	18219000
A2AQ19	RNA polymerase-associated protein RTF1 homolog OS=Mus musculus OX=10090 GN=Rtf1 PE=1 SV=1	Rtf1	80.796	6.2	9	4	4	4	1	1	0	1	2	0	2	1	1	1	1	1	3	3	3	3	3	2	1	1	1	3	3	3	3	3	2	1	1	1	3	3	3	3	3	2	0	0	0	23127000	23705000
A2AR02	Peptidyl-prolyl cis-trans isomerase G OS=Mus musculus OX=10090 GN=Ppig PE=1 SV=1	Ppig	88.324	4.4	10	3	3	3	1	1	1	1	1	1	2	1	1	2	1	1	3	3	2	2	2	2	2	1	1	3	3	2	2	2	2	2	1	1	3	3	2	2	2	2	24229000	0	0	76162000	40988000
A2ARA8	Integrin alpha-8 OS=Mus musculus OX=10090 GN=Itga8 PE=1 SV=1	Itga8	117.55	10.2	41	10	10	10	0	0	0	8	9	6	8	7	3	1	1	1	8	10	10	10	8	9	1	1	1	8	10	10	10	8	9	1	1	1	8	10	10	10	8	9	0	0	0	57848000	65457000
A2ASS6	Titin OS=Mus musculus OX=10090 GN=Ttn PE=1 SV=1	Ttn	3906.4	0.2	11	6	6	6	1	2	1	1	2	2	1	0	1	1	2	2	4	3	4	4	3	3	1	2	2	4	3	4	4	3	3	1	2	2	4	3	4	4	3	3	0	0	0	40689000	53145000
A2AT37	Regulator of nonsense transcripts 2 OS=Mus musculus OX=10090 GN=Upf2 PE=1 SV=1	Upf2	147.55	2.1	8	3	3	3	0	1	1	2	1	2	0	1	0	1	1	1	2	2	2	1	1	1	1	1	1	2	2	2	1	1	1	1	1	1	2	2	2	1	1	1	0	0	0	0	9549800
A2AWA9	Rab GTPase-activating protein 1 OS=Mus musculus OX=10090 GN=Rabgap1 PE=1 SV=1	Rabgap1	120.8	10.8	28	11	11	11	1	3	1	4	3	5	3	5	3	3	5	2	6	6	7	5	7	5	3	5	2	6	6	7	5	7	5	3	5	2	6	6	7	5	7	5	0	26390000	0	37347000	31151000
A2AWP8	Rho guanine nucleotide exchange factor 10-like protein OS=Mus musculus OX=10090 GN=Arhgef10l PE=1 SV=1	Arhgef10l	139.99	0.6	3	1	1	1	0	0	0	0	1	1	0	1	0	0	0	0	1	1	1	0	1	0	0	0	0	1	1	1	0	1	0	0	0	0	1	1	1	0	1	0	0	0	0	0	0
A2BDX3	Adenylyltransferase and sulfurtransferase MOCS3 OS=Mus musculus OX=10090 GN=Mocs3 PE=1 SV=1	Mocs3	49.374	7.4	5	3	3	3	0	0	0	1	1	0	0	1	2	1	1	1	2	2	1	2	2	3	1	1	1	2	2	1	2	2	3	1	1	1	2	2	1	2	2	3	0	0	0	155440000	0
A2BE28	Ribosomal biogenesis protein LAS1L OS=Mus musculus OX=10090 GN=Las1l PE=1 SV=1	Las1l	89.413	10.4	19	7	7	7	3	1	2	3	2	3	2	2	1	3	3	3	6	4	5	4	4	4	3	3	3	6	4	5	4	4	4	3	3	3	6	4	5	4	4	4	29658000	24218000	0	19455000	23336000
A2BH40	AT-rich interactive domain-containing protein 1A OS=Mus musculus OX=10090 GN=Arid1a PE=1 SV=1	Arid1a	242.09	9.2	70	16	16	16	2	6	5	9	9	11	9	10	9	6	8	9	11	10	11	9	11	12	6	8	9	11	10	11	9	11	12	6	8	9	11	10	11	9	11	12	20141000	34638000	36733000	48646000	36069000
A2RSJ4	UHRF1-binding protein 1-like OS=Mus musculus OX=10090 GN=Uhrf1bp1l PE=1 SV=2	Uhrf1bp1l	161.94	4.7	13	5	5	5	1	0	0	2	4	3	1	1	1	1	0	0	3	4	3	3	4	3	1	0	0	3	4	3	3	4	3	1	0	0	3	4	3	3	4	3	0	0	0	21316000	24657000
A2RSX4	Protein STPG3 OS=Mus musculus OX=10090 GN=Stpg3 PE=2 SV=1	Stpg3	34.69	2.9	2	1	1	1	0	0	0	0	1	0	1	0	0	0	1	1	1	1	1	1	1	1	0	1	1	1	1	1	1	1	1	0	1	1	1	1	1	1	1	1	0	0	0	0	0
A2RSX7	tRNA wybutosine-synthesizing protein 5 OS=Mus musculus OX=10090 GN=Tyw5 PE=2 SV=2	Tyw5	36.632	3.2	2	1	1	1	0	0	0	0	0	0	1	1	0	0	0	0	0	0	0	1	1	0	0	0	0	0	0	0	1	1	0	0	0	0	0	0	0	1	1	0	0	0	0	0	0
A2RSY6	TRMT1-like protein OS=Mus musculus OX=10090 GN=Trmt1l PE=1 SV=1	Trmt1l	80.86	3.2	8	2	2	2	0	0	0	2	1	0	1	3	1	0	0	0	2	2	2	2	2	2	0	0	0	2	2	2	2	2	2	0	0	0	2	2	2	2	2	2	0	0	0	23851000	29653000
A2RTL5	Arginine/serine-rich coiled-coil protein 2 OS=Mus musculus OX=10090 GN=Rsrc2 PE=2 SV=1	Rsrc2	43.876	8.2	4	3	3	3	0	0	0	1	0	1	0	1	1	1	1	1	3	1	2	1	2	2	1	1	1	3	1	2	1	2	2	1	1	1	3	1	2	1	2	2	0	0	0	21074000	0
A3KGB4	TBC1 domain family member 8B OS=Mus musculus OX=10090 GN=Tbc1d8b PE=1 SV=1	Tbc1d8b	127.89	5.9	19	7	7	7	0	2	1	5	4	2	1	1	3	2	2	2	6	7	5	4	5	6	2	2	2	6	7	5	4	5	6	2	2	2	6	7	5	4	5	6	31532000	26208000	24368000	19627000	24007000
A3KGF7	1-phosphatidylinositol 4,5-bisphosphate phosphodiesterase beta-2 OS=Mus musculus OX=10090 GN=Plcb2 PE=1 SV=1	Plcb2	134.54	1	4	1	1	1	0	0	0	1	1	1	1	0	0	0	0	0	1	1	1	1	1	1	0	0	0	1	1	1	1	1	1	0	0	0	1	1	1	1	1	1	0	0	0	0	0
A6BLY7	Keratin, type I cytoskeletal 28 OS=Mus musculus OX=10090 GN=Krt28 PE=1 SV=1	Krt28	50.346	5.4	1	3	2	2	0	0	0	0	0	0	0	0	1	0	0	0	0	0	0	0	0	3	0	0	0	0	0	0	0	0	2	0	0	0	0	0	0	0	0	2	0	0	0	0	0
A6H5Z3	Exocyst complex component 6B OS=Mus musculus OX=10090 GN=Exoc6b PE=1 SV=1	Exoc6b	94.128	3.7	6	3	3	3	0	0	0	1	1	2	0	1	1	0	0	0	1	1	3	1	2	1	0	0	0	1	1	3	1	2	1	0	0	0	1	1	3	1	2	1	0	0	0	0	0
A6H611	Mitochondrial intermediate peptidase OS=Mus musculus OX=10090 GN=Mipep PE=1 SV=1	Mipep	80.851	5.3	16	4	4	4	1	0	1	1	3	3	3	2	2	1	1	2	2	3	3	4	3	3	1	1	2	2	3	3	4	3	3	1	1	2	2	3	3	4	3	3	0	0	0	21004000	14906000
A6H690	IQ and AAA domain-containing protein 1-like OS=Mus musculus OX=10090 GN=Iqca1l PE=1 SV=3	Iqca1l	95.955	4.8	4	4	4	4	0	1	1	1	0	1	0	0	0	3	1	2	1	1	1	1	1	1	3	1	2	1	1	1	1	1	1	3	1	2	1	1	1	1	1	1	0	0	0	0	0
A6H6E9	Tetratricopeptide repeat protein 23-like OS=Mus musculus OX=10090 GN=Ttc23l PE=2 SV=1	Ttc23l	51.532	1.7	3	1	1	1	0	0	0	1	0	0	1	0	1	0	0	0	1	1	0	1	1	1	0	0	0	1	1	0	1	1	1	0	0	0	1	1	0	1	1	1	0	0	0	0	0
A6H8H2	DENN domain-containing protein 4C OS=Mus musculus OX=10090 GN=Dennd4c PE=1 SV=1	Dennd4c	211.46	2.7	7	4	4	4	0	0	1	0	0	1	0	3	2	0	1	1	1	3	3	2	3	3	0	1	1	1	3	3	2	3	3	0	1	1	1	3	3	2	3	3	0	0	0	0	19465000
A6X919	Probable C-mannosyltransferase DPY19L1 OS=Mus musculus OX=10090 GN=Dpy19l1 PE=1 SV=1	Dpy19l1	84.186	11.8	36	7	7	7	4	4	3	5	5	6	2	4	3	4	5	5	6	6	6	5	6	6	4	5	5	6	6	6	5	6	6	4	5	5	6	6	6	5	6	6	38294000	41244000	42195000	25778000	40465000
A8C756	Thyroid adenoma-associated protein homolog OS=Mus musculus OX=10090 GN=Thada PE=1 SV=1	Thada	217.29	2.9	11	5	5	5	0	1	0	2	1	1	1	2	3	0	1	0	3	2	2	2	2	3	0	1	0	3	2	2	2	2	3	0	1	0	3	2	2	2	2	3	0	0	0	14087000	9645300
B1AR13	CDGSH iron-sulfur domain-containing protein 3, mitochondrial OS=Mus musculus OX=10090 GN=Cisd3 PE=1 SV=1	Cisd3	15.676	26.3	9	3	3	3	2	0	0	2	1	2	0	2	0	2	1	2	3	3	3	3	3	3	2	1	2	3	3	3	3	3	3	2	1	2	3	3	3	3	3	3	16527000	0	24867000	40872000	28911000
B1ARD6	Schlafen family member 9 OS=Mus musculus OX=10090 GN=Slfn9 PE=2 SV=1	Slfn9	103.99	14.6	41	12	12	12	0	0	0	9	6	6	7	8	5	1	1	1	10	9	9	10	9	9	1	1	1	10	9	9	10	9	9	1	1	1	10	9	9	10	9	9	0	0	0	45110000	40707000
B1AUE5	Peroxisome biogenesis factor 10 OS=Mus musculus OX=10090 GN=Pex10 PE=2 SV=1	Pex10	37.157	3.4	2	1	1	1	0	0	0	0	0	1	0	1	0	1	0	1	1	1	1	0	1	1	1	0	1	1	1	1	0	1	1	1	0	1	1	1	1	0	1	1	0	0	0	0	0
B1AVZ0	Uracil phosphoribosyltransferase homolog OS=Mus musculus OX=10090 GN=Uprt PE=1 SV=1	Uprt	34.278	19.7	20	6	6	6	0	1	1	4	3	4	3	2	2	1	2	2	4	4	5	5	4	4	1	2	2	4	4	5	5	4	4	1	2	2	4	4	5	5	4	4	0	0	0	20130000	19943000
B1AY10	Transcriptional repressor NF-X1 OS=Mus musculus OX=10090 GN=Nfx1 PE=1 SV=1	Nfx1	123.81	3.9	4	3	3	3	0	0	0	1	1	1	1	0	0	0	0	0	3	3	1	1	3	1	0	0	0	3	3	1	1	3	1	0	0	0	3	3	1	1	3	1	0	0	0	15920000	14772000
B1AY13	Ubiquitin carboxyl-terminal hydrolase 24 OS=Mus musculus OX=10090 GN=Usp24 PE=1 SV=1	Usp24	294	4.6	28	10	10	10	1	3	1	5	4	4	3	4	3	2	4	2	7	7	7	6	6	5	2	4	2	7	7	7	6	6	5	2	4	2	7	7	7	6	6	5	22322000	29906000	22605000	16857000	16312000
B1AZA5	Transmembrane protein 245 OS=Mus musculus OX=10090 GN=Tmem245 PE=1 SV=1	Tmem245	97.356	5.8	17	5	5	5	1	0	2	3	3	1	3	2	2	2	1	1	5	4	3	5	4	4	2	1	1	5	4	3	5	4	4	2	1	1	5	4	3	5	4	4	28711000	0	0	27395000	30370000
B1AZI6	THO complex subunit 2 OS=Mus musculus OX=10090 GN=Thoc2 PE=1 SV=1	Thoc2	182.77	8.8	45	13	13	13	3	3	5	7	10	7	2	4	4	5	5	5	12	12	10	8	10	8	5	5	5	12	12	10	8	10	8	5	5	5	12	12	10	8	10	8	33122000	36503000	51580000	43456000	44220000
B1AZP2	Disks large-associated protein 4 OS=Mus musculus OX=10090 GN=Dlgap4 PE=1 SV=1	Dlgap4	108.04	2.2	5	2	2	2	1	1	1	1	0	0	0	0	1	1	1	1	2	1	2	1	2	1	1	1	1	2	1	2	1	2	1	1	1	1	2	1	2	1	2	1	0	0	0	0	0
B2RQC6	CAD protein OS=Mus musculus OX=10090 GN=Cad PE=1 SV=1	Cad	243.24	21.1	213	40	40	40	19	17	20	30	28	27	25	25	22	21	20	23	37	33	32	31	32	34	21	20	23	37	33	32	31	32	34	21	20	23	37	33	32	31	32	34	144200000	138050000	144390000	143740000	128570000
B2RR83	3'-5' RNA helicase YTHDC2 OS=Mus musculus OX=10090 GN=Ythdc2 PE=1 SV=1	Ythdc2	161.09	2.8	4	4	4	4	0	0	0	2	0	0	0	0	2	1	2	1	3	3	3	2	3	3	1	2	1	3	3	3	2	3	3	1	2	1	3	3	3	2	3	3	0	0	0	214280000	365140000
B2RRE7	OTU domain-containing protein 4 OS=Mus musculus OX=10090 GN=Otud4 PE=1 SV=1	Otud4	123.05	8.3	21	7	7	7	3	2	2	2	3	1	4	2	2	2	3	3	6	5	6	4	4	4	2	3	3	6	5	6	4	4	4	2	3	3	6	5	6	4	4	4	18527000	26454000	20985000	26598000	21817000
B2RUR8	OTU domain-containing protein 7B OS=Mus musculus OX=10090 GN=Otud7b PE=1 SV=1	Otud7b	91.982	3.7	3	2	2	2	0	0	1	0	1	1	0	0	0	0	0	1	1	1	1	1	0	1	0	0	1	1	1	1	1	0	1	0	0	1	1	1	1	1	0	1	0	0	0	0	0
B2RWS6	Histone acetyltransferase p300 OS=Mus musculus OX=10090 GN=Ep300 PE=1 SV=2	Ep300	263.3	2.2	8	4	4	4	1	2	1	1	0	2	1	0	0	1	2	2	2	1	2	2	2	2	1	2	2	2	1	2	2	2	2	1	2	2	2	1	2	2	2	2	0	18800000	18107000	0	0
B2RX14	Terminal uridylyltransferase 4 OS=Mus musculus OX=10090 GN=Tut4 PE=1 SV=2	Tut4	184.65	1.8	3	3	2	2	0	0	0	0	1	0	0	2	0	0	0	0	3	3	3	3	3	3	0	0	0	2	2	2	2	2	2	0	0	0	2	2	2	2	2	2	0	0	0	6709900	7707500
B2RXC1	Trafficking protein particle complex subunit 11 OS=Mus musculus OX=10090 GN=Trappc11 PE=1 SV=1	Trappc11	128.39	5.9	9	6	6	6	1	2	0	2	1	0	0	3	0	1	2	0	3	2	2	3	4	2	1	2	0	3	2	2	3	4	2	1	2	0	3	2	2	3	4	2	0	0	0	0	0
B2RXS4	Plexin-B2 OS=Mus musculus OX=10090 GN=Plxnb2 PE=1 SV=1	Plxnb2	206.23	8.7	54	15	15	15	3	4	3	9	8	8	6	7	6	4	4	3	11	12	14	10	11	12	4	4	3	11	12	14	10	11	12	4	4	3	11	12	14	10	11	12	58875000	64154000	34187000	51614000	58136000
B2RY04	Dedicator of cytokinesis protein 5 OS=Mus musculus OX=10090 GN=Dock5 PE=1 SV=2	Dock5	214.43	6.7	34	11	11	11	4	1	1	6	5	4	6	4	3	4	3	5	9	10	10	9	7	9	4	3	5	9	10	10	9	7	9	4	3	5	9	10	10	9	7	9	27361000	21665000	25431000	27534000	21750000
B2RY56	RNA-binding protein 25 OS=Mus musculus OX=10090 GN=Rbm25 PE=1 SV=2	Rbm25	99.551	10.1	24	8	8	8	3	2	2	4	4	2	2	2	3	4	4	3	6	5	6	3	3	3	4	4	3	6	5	6	3	3	3	4	4	3	6	5	6	3	3	3	60911000	79179000	65234000	49996000	47864000
B6KN45	Elongation factor 1-alpha OS=Toxoplasma gondii OX=5811 GN=TgIa.0820 PE=3 SV=1	TgIa.0820	49.005	26.8	24	11	6	6	4	3	3	5	5	4	0	0	0	8	8	8	10	10	10	5	5	5	3	3	3	5	5	5	0	0	0	3	3	3	5	5	5	0	0	0	92620000	91943000	91173000	161150000	260520000
B7ZMP1	Xaa-Pro aminopeptidase 3 OS=Mus musculus OX=10090 GN=Xpnpep3 PE=1 SV=1	Xpnpep3	56.677	9.3	13	4	4	4	1	2	1	1	2	2	1	2	1	1	2	1	4	4	3	3	4	2	1	2	1	4	4	3	3	4	2	1	2	1	4	4	3	3	4	2	0	45916000	0	16710000	18663000
B9EJ80	PDZ domain-containing protein 8 OS=Mus musculus OX=10090 GN=Pdzd8 PE=1 SV=1	Pdzd8	127.74	7.8	21	8	8	8	2	1	1	3	3	3	4	3	1	3	3	2	3	5	4	3	4	3	3	3	2	3	5	4	3	4	3	3	3	2	3	5	4	3	4	3	10290000	10629000	9601000	59283000	33116000
B9EJ86	Oxysterol-binding protein-related protein 8 OS=Mus musculus OX=10090 GN=Osbpl8 PE=1 SV=1	Osbpl8	101.27	3.5	15	4	2	4	2	1	1	3	2	2	1	2	1	2	2	2	3	2	2	1	2	1	1	1	1	2	1	1	1	1	1	2	2	2	3	2	2	1	2	1	0	0	0	20270000	22194000
B9EJR8	Dynein assembly factor 5, axonemal OS=Mus musculus OX=10090 GN=Dnaaf5 PE=1 SV=1	Dnaaf5	93.85	1.4	6	1	1	1	0	0	0	1	1	1	1	1	1	0	0	0	1	1	1	1	1	1	0	0	0	1	1	1	1	1	1	0	0	0	1	1	1	1	1	1	0	0	0	0	0
B9EKI3	TATA element modulatory factor OS=Mus musculus OX=10090 GN=Tmf1 PE=1 SV=2	Tmf1	121.8	5.6	8	5	5	5	2	1	2	0	1	0	1	1	0	3	3	3	3	4	4	3	3	4	3	3	3	3	4	4	3	3	4	3	3	3	3	4	4	3	3	4	26261000	37904000	40901000	0	31560000
B9PXQ3	Actin OS=Toxoplasma gondii OX=5811 GN=TgIb.1290 PE=3 SV=1	TgIb.1290	41.907	30.6	15	9	5	6	2	2	3	2	4	2	0	0	0	7	7	7	8	8	7	2	3	2	3	3	3	4	4	3	0	1	0	4	4	4	5	5	4	0	1	0	38690000	46240000	45245000	60834000	90958000
B9PY05	Glutamate dehydrogenase OS=Toxoplasma gondii OX=5811 GN=TgIa.2050 PE=3 SV=1	TgIa.2050	53.66	2.5	3	1	1	1	0	0	0	1	1	1	0	0	0	0	0	0	1	1	1	0	0	0	0	0	0	1	1	1	0	0	0	0	0	0	1	1	1	0	0	0	0	0	0	0	0
B9PY77	Thioredoxin OS=Toxoplasma gondii OX=5811 GN=ESA12 PE=2 SV=1	ESA12	12.036	32.1	14	3	3	3	2	2	1	3	2	4	0	0	0	2	2	2	3	2	3	0	0	0	2	2	2	3	2	3	0	0	0	2	2	2	3	2	3	0	0	0	30590000	30666000	30273000	34490000	32101000
B9Q331	RNA binding protein, putative OS=Toxoplasma gondii OX=5811 GN=TgIb.2340 PE=4 SV=1	TgIb.2340	50.952	4.2	4	2	2	2	0	0	0	2	0	2	0	0	0	0	0	0	2	1	2	0	0	0	0	0	0	2	1	2	0	0	0	0	0	0	2	1	2	0	0	0	0	0	0	0	0
B9Q347	Nuclear RNA binding protein, putative OS=Toxoplasma gondii OX=5811 GN=TgIb.2180c PE=4 SV=1	TgIb.2180c	40.688	3.5	1	1	1	1	0	0	0	0	0	1	0	0	0	0	0	0	0	1	1	0	0	0	0	0	0	0	1	1	0	0	0	0	0	0	0	1	1	0	0	0	0	0	0	0	0
C0HK80	Adipocyte-related X-chromosome expressed sequence 2 OS=Mus musculus OX=10090 GN=Arxes2 PE=1 SV=1	Arxes2	20.146	12.8	4	2	2	2	0	1	0	2	0	1	0	0	0	1	1	1	1	0	1	0	0	0	1	1	1	1	0	1	0	0	0	1	1	1	1	0	1	0	0	0	0	0	0	0	0
C0HKD9	Microfibrillar-associated protein 1B OS=Mus musculus OX=10090 GN=Mfap1b PE=1 SV=1	Mfap1b	51.954	7.7	18	3	3	3	1	1	2	3	3	2	2	2	2	1	1	3	2	3	3	3	2	3	1	1	3	2	3	3	3	2	3	1	1	3	2	3	3	3	2	3	0	0	16978000	25344000	36682000
C0HKE5	Histone H2A type 1-G OS=Mus musculus OX=10090 GN=H2ac11 PE=1 SV=1	H2ac11	14.135	32.3	99	4	1	4	12	22	21	11	7	7	5	9	5	3	3	3	4	3	3	2	2	3	1	1	1	1	0	0	0	0	0	3	3	3	4	3	3	2	2	3	5329000000	5002700000	5708900000	11650000000	11125000000
D0QMC3	Myeloid cell nuclear differentiation antigen-like protein OS=Mus musculus OX=10090 GN=Mndal PE=1 SV=1	Mndal	60.526	13.4	5	7	3	3	0	0	0	0	0	0	1	2	2	2	1	1	2	4	1	4	4	4	0	0	0	1	2	0	2	3	3	0	0	0	1	2	0	2	3	3	0	0	0	0	13228000
D3YU32	Testis-expressed protein 13C-1 OS=Mus musculus OX=10090 GN=Tex13c1 PE=3 SV=1	Tex13c1	67.298	1.3	1	1	1	1	0	0	0	0	1	0	0	0	0	0	0	0	0	1	0	0	0	0	0	0	0	0	1	0	0	0	0	0	0	0	0	1	0	0	0	0	0	0	0	0	0
D3YXK2	Scaffold attachment factor B1 OS=Mus musculus OX=10090 GN=Safb PE=1 SV=2	Safb	105.1	15.3	72	15	11	15	6	4	9	11	9	9	8	8	8	7	7	7	11	11	11	11	11	12	5	4	4	8	7	7	7	8	8	7	7	7	11	11	11	11	11	12	142630000	142910000	136720000	67479000	77969000
D3YZP9	Coiled-coil domain-containing protein 6 OS=Mus musculus OX=10090 GN=Ccdc6 PE=1 SV=1	Ccdc6	52.938	6	10	3	3	3	0	1	0	1	2	2	2	1	1	0	1	0	2	2	2	2	1	2	0	1	0	2	2	2	2	1	2	0	1	0	2	2	2	2	1	2	0	0	0	7863700	19981000
D3Z1D3	Cardiac-enriched FHL2-interacting protein OS=Mus musculus OX=10090 GN=CEFIP PE=1 SV=1	CEFIP	154.48	0.6	5	1	1	1	1	1	1	0	0	0	1	0	1	1	1	1	0	0	1	1	1	1	1	1	1	0	0	1	1	1	1	1	1	1	0	0	1	1	1	1	0	0	0	0	0
D3Z7P3	Glutaminase kidney isoform, mitochondrial OS=Mus musculus OX=10090 GN=Gls PE=1 SV=1	Gls	73.963	26.1	73	13	13	13	7	11	9	10	10	10	3	7	6	9	9	10	11	11	11	7	9	8	9	9	10	11	11	11	7	9	8	9	9	10	11	11	11	7	9	8	186890000	167510000	201540000	122040000	105110000
E2JF22	Piezo-type mechanosensitive ion channel component 1 OS=Mus musculus OX=10090 GN=Piezo1 PE=1 SV=1	Piezo1	292	1.5	6	3	3	3	0	0	0	0	1	1	2	1	1	0	0	1	3	3	2	3	2	3	0	0	1	3	3	2	3	2	3	0	0	1	3	3	2	3	2	3	0	0	0	16078000	17246000
E9PVA8	eIF-2-alpha kinase activator GCN1 OS=Mus musculus OX=10090 GN=Gcn1 PE=1 SV=1	Gcn1	293.02	21.9	227	53	53	53	15	17	17	33	32	33	26	28	26	22	22	25	40	43	41	36	39	42	22	22	25	40	43	41	36	39	42	22	22	25	40	43	41	36	39	42	391930000	481470000	388940000	329650000	334720000
E9PVX6	Proliferation marker protein Ki-67 OS=Mus musculus OX=10090 GN=Mki67 PE=1 SV=1	Mki67	350.86	16.9	149	48	48	48	0	0	1	34	24	27	17	24	22	3	3	6	42	41	38	38	37	37	3	3	6	42	41	38	38	37	37	3	3	6	42	41	38	38	37	37	11612000	0	4741900	175880000	113370000
E9PYH6	Histone-lysine N-methyltransferase SETD1A OS=Mus musculus OX=10090 GN=Setd1a PE=1 SV=1	Setd1a	186.06	2.1	9	3	3	3	1	0	1	1	1	1	0	3	1	1	2	1	2	1	2	1	2	1	1	2	1	2	1	2	1	2	1	1	2	1	2	1	2	1	2	1	0	0	0	0	0
E9PYK3	Protein mono-ADP-ribosyltransferase PARP4 OS=Mus musculus OX=10090 GN=Parp4 PE=1 SV=1	Parp4	216.13	1.2	4	2	2	2	1	0	0	1	1	0	0	0	1	1	1	1	1	1	1	1	0	1	1	1	1	1	1	1	1	0	1	1	1	1	1	1	1	1	0	1	0	0	0	0	0
E9PZJ8	Activating signal cointegrator 1 complex subunit 3 OS=Mus musculus OX=10090 GN=Ascc3 PE=1 SV=1	Ascc3	250.55	8.3	48	17	17	17	0	0	0	8	6	9	7	12	6	1	1	0	14	14	15	12	13	11	1	1	0	14	14	15	12	13	11	1	1	0	14	14	15	12	13	11	0	0	0	28360000	32521000
E9PZM4	Chromodomain-helicase-DNA-binding protein 2 OS=Mus musculus OX=10090 GN=Chd2 PE=1 SV=1	Chd2	210.8	1.6	8	3	2	3	1	0	0	0	1	0	2	1	3	2	2	2	2	3	3	3	2	3	1	1	1	2	2	2	2	2	2	2	2	2	2	3	3	3	2	3	18819000	14706000	17369000	15343000	25907000
E9Q137	Testis-expressed protein 264 homolog OS=Mus musculus OX=10090 GN=Tex264 PE=2 SV=1	Tex264	33.589	7.8	9	2	2	2	2	0	1	1	1	1	1	1	1	2	2	2	1	1	1	1	1	1	2	2	2	1	1	1	1	1	1	2	2	2	1	1	1	1	1	1	24777000	27588000	27855000	0	0
E9Q1P8	Interferon regulatory factor 2-binding protein 2 OS=Mus musculus OX=10090 GN=Irf2bp2 PE=1 SV=1	Irf2bp2	59.291	18.1	21	8	5	5	1	2	1	4	3	3	2	4	1	4	4	4	8	8	8	8	8	6	2	2	2	5	5	5	5	5	3	2	2	2	5	5	5	5	5	3	29155000	49166000	39213000	82514000	60181000
E9Q394	A-kinase anchor protein 13 OS=Mus musculus OX=10090 GN=Akap13 PE=1 SV=1	Akap13	303.97	1.8	5	4	4	4	0	0	0	1	0	1	0	2	1	0	1	1	2	2	1	1	2	3	0	1	1	2	2	1	1	2	3	0	1	1	2	2	1	1	2	3	0	0	0	8900300	0
E9Q3L2	Phosphatidylinositol 4-kinase alpha OS=Mus musculus OX=10090 GN=Pi4ka PE=1 SV=2	Pi4ka	237.04	1.5	10	3	3	3	2	1	1	3	1	2	0	0	0	2	2	1	3	2	3	1	2	1	2	2	1	3	2	3	1	2	1	2	2	1	3	2	3	1	2	1	11903000	10229000	0	15105000	8723900
E9Q414	Apolipoprotein B-100 OS=Mus musculus OX=10090 GN=Apob PE=1 SV=1	Apob	509.43	0.7	6	3	2	2	0	0	0	1	2	1	1	1	0	1	1	1	2	2	2	2	3	2	0	0	0	1	1	1	1	2	1	0	0	0	1	1	1	1	2	1	0	0	0	0	0
E9Q4P1	WD repeat and FYVE domain-containing protein 1 OS=Mus musculus OX=10090 GN=Wdfy1 PE=1 SV=1	Wdfy1	46.217	8	5	3	3	3	0	0	0	0	2	1	1	0	1	0	0	0	1	3	1	2	2	2	0	0	0	1	3	1	2	2	2	0	0	0	1	3	1	2	2	2	0	0	0	0	6350300
E9Q555	E3 ubiquitin-protein ligase RNF213 OS=Mus musculus OX=10090 GN=Rnf213 PE=1 SV=2	Rnf213	584.78	11.8	205	58	58	58	19	8	18	14	18	20	36	38	34	23	20	22	29	33	30	45	42	46	23	20	22	29	33	30	45	42	46	23	20	22	29	33	30	45	42	46	163600000	131800000	135660000	77376000	94407000
E9Q557	Desmoplakin OS=Mus musculus OX=10090 GN=Dsp PE=1 SV=1	Dsp	332.91	3.4	9	10	10	10	0	0	0	0	0	0	1	0	8	0	0	0	0	0	0	1	0	9	0	0	0	0	0	0	1	0	9	0	0	0	0	0	0	1	0	9	0	0	0	0	0
E9Q5C9	Nucleolar and coiled-body phosphoprotein 1 OS=Mus musculus OX=10090 GN=Nolc1 PE=1 SV=1	Nolc1	73.697	17.1	67	11	11	11	5	7	7	8	10	9	6	8	7	7	7	8	10	11	11	10	9	10	7	7	8	10	11	11	10	9	10	7	7	8	10	11	11	10	9	10	199520000	200700000	188890000	216250000	250830000
E9Q5G3	Kinesin-like protein KIF23 OS=Mus musculus OX=10090 GN=Kif23 PE=1 SV=1	Kif23	108.77	4.5	4	3	3	3	0	0	0	3	0	1	0	0	0	1	0	0	3	0	1	1	0	1	1	0	0	3	0	1	1	0	1	1	0	0	3	0	1	1	0	1	0	0	0	0	0
E9Q5K9	YTH domain-containing protein 1 OS=Mus musculus OX=10090 GN=Ythdc1 PE=1 SV=2	Ythdc1	85.648	12.9	25	9	9	9	2	1	4	8	3	3	2	2	0	2	3	4	7	7	5	6	8	4	2	3	4	7	7	5	6	8	4	2	3	4	7	7	5	6	8	4	36670000	44020000	43502000	29707000	49392000
E9Q634	Unconventional myosin-Ie OS=Mus musculus OX=10090 GN=Myo1e PE=1 SV=1	Myo1e	126.82	10.8	48	11	9	11	4	2	5	6	7	9	4	5	6	6	7	8	9	8	9	7	8	9	6	7	8	7	6	7	5	6	7	6	7	8	9	8	9	7	8	9	79695000	84100000	95223000	52560000	47996000
E9Q6J5	Biorientation of chromosomes in cell division protein 1-like 1 OS=Mus musculus OX=10090 GN=Bod1l PE=1 SV=1	Bod1l	327.45	1.1	8	3	3	3	0	0	0	3	1	1	1	1	1	0	0	0	3	3	3	1	2	1	0	0	0	3	3	3	1	2	1	0	0	0	3	3	3	1	2	1	0	0	0	19067000	18308000
E9Q735	Ubiquitin conjugation factor E4 A OS=Mus musculus OX=10090 GN=Ube4a PE=1 SV=1	Ube4a	118.2	4.8	8	4	4	4	0	0	0	2	1	1	1	2	1	0	0	0	3	3	3	2	3	2	0	0	0	3	3	3	2	3	2	0	0	0	3	3	3	2	3	2	0	0	0	9026800	13536000
E9Q784	Zinc finger CCCH domain-containing protein 13 OS=Mus musculus OX=10090 GN=Zc3h13 PE=1 SV=1	Zc3h13	203.75	2.5	12	4	4	4	1	2	1	2	1	1	1	2	1	1	2	1	2	2	3	2	2	1	1	2	1	2	2	3	2	2	1	1	2	1	2	2	3	2	2	1	0	17658000	0	10489000	13667000
E9Q7E2	AT-rich interactive domain-containing protein 2 OS=Mus musculus OX=10090 GN=Arid2 PE=1 SV=1	Arid2	195.99	0.5	1	1	1	1	0	0	0	0	1	0	0	0	0	0	0	0	0	1	1	0	0	0	0	0	0	0	1	1	0	0	0	0	0	0	0	1	1	0	0	0	0	0	0	0	0
E9Q7G0	Nuclear mitotic apparatus protein 1 OS=Mus musculus OX=10090 GN=Numa1 PE=1 SV=1	Numa1	235.63	29.9	304	55	55	55	27	28	34	39	36	34	35	34	37	33	33	34	46	43	46	44	44	45	33	33	34	46	43	46	44	44	45	33	33	34	46	43	46	44	44	45	317850000	290890000	257820000	307410000	296220000
E9Q9R9	Disks large homolog 5 OS=Mus musculus OX=10090 GN=Dlg5 PE=1 SV=1	Dlg5	214.38	1.6	7	2	2	2	0	0	0	1	1	2	1	1	1	0	1	1	2	2	2	1	2	2	0	1	1	2	2	2	1	2	2	0	1	1	2	2	2	1	2	2	0	0	0	32485000	27964000
E9QAG8	Zinc finger protein 431 OS=Mus musculus OX=10090 GN=Znf431 PE=1 SV=1	Znf431	61.28	5.7	11	3	1	3	0	0	0	1	2	1	3	2	2	0	0	0	2	3	2	3	3	3	0	0	0	1	1	1	1	1	1	0	0	0	2	3	2	3	3	3	0	0	0	22064000	11500000
E9QAT4	Protein transport protein Sec16A OS=Mus musculus OX=10090 GN=Sec16a PE=1 SV=1	Sec16a	254.2	5.6	26	12	12	12	3	3	4	4	2	3	1	4	2	4	4	5	6	4	5	5	5	3	4	4	5	6	4	5	5	5	3	4	4	5	6	4	5	5	5	3	0	0	0	24108000	26556000
F6ZDS4	Nucleoprotein TPR OS=Mus musculus OX=10090 GN=Tpr PE=1 SV=1	Tpr	273.99	24.3	248	55	55	55	25	25	27	30	25	32	28	32	24	32	31	32	44	38	43	37	41	41	32	31	32	44	38	43	37	41	41	32	31	32	44	38	43	37	41	41	222830000	260590000	224920000	160050000	157330000
F8VPQ2	AT-rich interactive domain-containing protein 4A OS=Mus musculus OX=10090 GN=Arid4a PE=1 SV=1	Arid4a	142.05	1.3	6	2	2	2	0	0	0	0	1	1	1	2	1	0	0	0	1	1	1	1	2	2	0	0	0	1	1	1	1	2	2	0	0	0	1	1	1	1	2	2	0	0	0	0	0
F8VPU2	FERM, ARHGEF and pleckstrin domain-containing protein 1 OS=Mus musculus OX=10090 GN=Farp1 PE=1 SV=1	Farp1	118.87	8.1	47	8	8	8	3	4	2	6	5	8	8	7	4	5	5	4	6	8	8	7	8	7	5	5	4	6	8	8	7	8	7	5	5	4	6	8	8	7	8	7	44953000	70160000	44393000	37599000	34040000
F8VQB6	Unconventional myosin-X OS=Mus musculus OX=10090 GN=Myo10 PE=1 SV=1	Myo10	237.32	1.1	3	2	2	2	0	0	0	1	1	0	1	0	0	0	0	0	1	2	0	2	1	1	0	0	0	1	2	0	2	1	1	0	0	0	1	2	0	2	1	1	0	0	0	0	9052400
G3X9J0	Signal-induced proliferation-associated 1-like protein 3 OS=Mus musculus OX=10090 GN=Sipa1l3 PE=1 SV=1	Sipa1l3	195.06	2	3	3	2	2	0	0	0	1	1	1	0	0	0	0	0	0	3	2	3	2	2	2	0	0	0	2	1	2	1	1	1	0	0	0	2	1	2	1	1	1	0	0	0	0	0
G3X9K3	Brefeldin A-inhibited guanine nucleotide-exchange protein 1 OS=Mus musculus OX=10090 GN=Arfgef1 PE=1 SV=1	Arfgef1	208.5	3.4	13	6	4	6	2	2	1	1	1	3	1	2	0	3	3	3	5	4	5	3	5	3	1	1	1	3	3	4	2	3	2	3	3	3	5	4	5	3	5	3	59962000	0	36292000	24629000	30323000
G5E829	Plasma membrane calcium-transporting ATPase 1 OS=Mus musculus OX=10090 GN=Atp2b1 PE=1 SV=1	Atp2b1	134.75	18.8	88	16	16	16	8	8	9	11	15	9	9	11	8	8	8	9	14	14	12	12	14	12	8	8	9	14	14	12	12	14	12	8	8	9	14	14	12	12	14	12	122560000	115070000	132790000	72728000	69736000
G5E870	E3 ubiquitin-protein ligase TRIP12 OS=Mus musculus OX=10090 GN=Trip12 PE=1 SV=1	Trip12	224.13	10.6	79	17	17	17	3	4	4	13	9	13	12	10	11	7	7	6	15	15	15	14	16	15	7	7	6	15	15	15	14	16	15	7	7	6	15	15	15	14	16	15	56697000	45394000	50946000	49955000	44595000
G5E897	Protein O-glucosyltransferase 3 OS=Mus musculus OX=10090 GN=Poglut3 PE=1 SV=1	Poglut3	57.685	2.4	3	1	1	1	0	0	0	1	0	1	1	0	0	0	0	0	1	1	1	1	1	1	0	0	0	1	1	1	1	1	1	0	0	0	1	1	1	1	1	1	0	0	0	0	0
J3QMY9	Type 2 DNA topoisomerase 6 subunit B-like OS=Mus musculus OX=10090 GN=Top6bl PE=1 SV=2	Top6bl	63.797	1.7	5	1	1	1	0	0	0	0	0	2	1	1	1	0	0	0	0	1	1	1	1	1	0	0	0	0	1	1	1	1	1	0	0	0	0	1	1	1	1	1	0	0	0	0	0
L0N7N1	Kinesin-like protein KIF14 OS=Mus musculus OX=10090 GN=Kif14 PE=1 SV=1	Kif14	186.44	0.8	0	1	1	1	0	0	0	0	0	0	0	0	0	0	0	0	1	1	1	1	1	1	0	0	0	1	1	1	1	1	1	0	0	0	1	1	1	1	1	1	0	0	0	0	0
O08528	Hexokinase-2 OS=Mus musculus OX=10090 GN=Hk2 PE=1 SV=1	Hk2	102.53	27.3	108	22	19	19	12	9	10	16	14	11	9	13	14	15	13	14	18	18	18	17	19	18	13	11	12	15	15	15	14	16	15	13	11	12	15	15	15	14	16	15	89326000	118450000	97494000	93496000	100590000
O08529	Calpain-2 catalytic subunit OS=Mus musculus OX=10090 GN=Capn2 PE=1 SV=4	Capn2	79.871	29.6	128	18	18	18	13	14	16	16	16	16	11	15	11	13	12	13	14	15	14	15	15	13	13	12	13	14	15	14	15	15	13	13	12	13	14	15	14	15	15	13	370600000	353550000	328760000	232530000	238700000
O08532	Voltage-dependent calcium channel subunit alpha-2/delta-1 OS=Mus musculus OX=10090 GN=Cacna2d1 PE=1 SV=1	Cacna2d1	124.63	4.4	9	4	4	4	0	0	0	2	1	1	2	1	2	0	0	0	3	1	2	3	1	3	0	0	0	3	1	2	3	1	3	0	0	0	3	1	2	3	1	3	0	0	0	13911000	0
O08539	Myc box-dependent-interacting protein 1 OS=Mus musculus OX=10090 GN=Bin1 PE=1 SV=1	Bin1	64.469	23	82	11	11	11	9	7	7	10	8	9	7	14	11	7	8	7	9	10	10	10	11	9	7	8	7	9	10	10	10	11	9	7	8	7	9	10	10	10	11	9	600610000	515270000	578480000	400600000	422500000
O08547	Vesicle-trafficking protein SEC22b OS=Mus musculus OX=10090 GN=Sec22b PE=1 SV=3	Sec22b	24.74	34.4	36	7	7	7	4	3	4	4	6	5	3	3	4	5	6	6	6	6	6	5	5	6	5	6	6	6	6	6	5	5	6	5	6	6	6	6	6	5	5	6	151400000	132700000	211010000	80820000	62934000
O08553	Dihydropyrimidinase-related protein 2 OS=Mus musculus OX=10090 GN=Dpysl2 PE=1 SV=2	Dpysl2	62.277	38.1	129	17	14	17	16	13	16	14	13	15	15	12	15	13	14	14	15	14	15	14	14	14	11	12	12	13	12	13	12	12	12	13	14	14	15	14	15	14	14	14	717450000	815390000	792300000	728620000	631200000
O08573	Galectin-9 OS=Mus musculus OX=10090 GN=Lgals9 PE=1 SV=1	Lgals9	40.035	3.7	0	1	1	1	0	0	0	0	0	0	0	0	0	1	1	1	1	1	1	1	1	1	1	1	1	1	1	1	1	1	1	1	1	1	1	1	1	1	1	1	0	0	0	0	0
O08579	Emerin OS=Mus musculus OX=10090 GN=Emd PE=1 SV=1	Emd	29.435	28.6	49	6	6	6	6	5	6	7	4	6	6	5	4	5	4	5	6	6	6	6	6	6	5	4	5	6	6	6	6	6	6	5	4	5	6	6	6	6	6	6	45496000	66260000	67817000	66755000	74919000
O08582	GTP-binding protein 1 OS=Mus musculus OX=10090 GN=Gtpbp1 PE=1 SV=2	Gtpbp1	72.3	12.1	26	7	7	7	2	1	1	4	2	4	4	4	4	2	2	2	5	4	5	4	5	5	2	2	2	5	4	5	4	5	5	2	2	2	5	4	5	4	5	5	32770000	27086000	0	22532000	25661000
O08583	THO complex subunit 4 OS=Mus musculus OX=10090 GN=Alyref PE=1 SV=3	Alyref	26.94	26.3	43	5	5	5	7	3	5	6	5	5	2	4	6	5	5	5	5	5	5	4	4	4	5	5	5	5	5	5	4	4	4	5	5	5	5	5	5	4	4	4	429490000	444370000	599210000	566120000	263310000
O08585	Clathrin light chain A OS=Mus musculus OX=10090 GN=Clta PE=1 SV=2	Clta	25.604	17.4	28	5	5	5	1	3	0	4	3	5	3	5	4	3	3	2	4	4	5	4	5	4	3	3	2	4	4	5	4	5	4	3	3	2	4	4	5	4	5	4	193680000	225850000	285650000	378660000	445170000
O08586	Phosphatidylinositol 3,4,5-trisphosphate 3-phosphatase and dual-specificity protein phosphatase PTEN OS=Mus musculus OX=10090 GN=Pten PE=1 SV=1	Pten	47.152	4.5	6	2	2	2	0	0	0	2	2	1	0	1	0	0	0	0	2	2	2	1	1	1	0	0	0	2	2	2	1	1	1	0	0	0	2	2	2	1	1	1	0	0	0	0	0
O08599	Syntaxin-binding protein 1 OS=Mus musculus OX=10090 GN=Stxbp1 PE=1 SV=2	Stxbp1	67.568	18.9	34	10	10	10	5	4	3	4	3	5	4	3	3	5	5	6	6	5	4	5	4	4	5	5	6	6	5	4	5	4	4	5	5	6	6	5	4	5	4	4	56515000	63723000	69474000	59582000	49164000
Q9JI58	Retinoic acid early-inducible protein 1-delta OS=Mus musculus OX=10090 GN=Raet1d PE=1 SV=1	Raet1d	27.884	4.8	7	1	1	1	1	0	0	1	1	1	1	1	1	1	0	1	1	1	1	1	1	1	1	0	1	1	1	1	1	1	1	1	0	1	1	1	1	1	1	1	0	0	0	0	0
O08638	Myosin-11 OS=Mus musculus OX=10090 GN=Myh11 PE=1 SV=1	Myh11	227.03	6	1	12	1	1	0	0	0	1	0	0	0	0	0	11	11	9	12	12	12	11	11	11	1	0	0	1	1	1	1	1	1	1	0	0	1	1	1	1	1	1	0	0	0	0	0
O08648	Mitogen-activated protein kinase kinase kinase 4 OS=Mus musculus OX=10090 GN=Map3k4 PE=1 SV=2	Map3k4	179.83	1.4	0	2	2	2	0	0	0	0	0	0	0	0	0	0	0	0	0	1	2	1	1	0	0	0	0	0	1	2	1	1	0	0	0	0	0	1	2	1	1	0	0	0	0	0	0
O08663	Methionine aminopeptidase 2 OS=Mus musculus OX=10090 GN=Metap2 PE=1 SV=1	Metap2	52.921	8.6	16	4	4	4	1	0	0	3	3	4	1	2	2	1	1	2	3	3	4	2	2	3	1	1	2	3	3	4	2	2	3	1	1	2	3	3	4	2	2	3	0	0	13335000	43238000	42617000
O08709	Peroxiredoxin-6 OS=Mus musculus OX=10090 GN=Prdx6 PE=1 SV=3	Prdx6	24.87	43.8	80	11	11	11	10	10	10	7	8	9	7	11	8	9	10	10	8	9	9	9	9	8	9	10	10	8	9	9	9	9	8	9	10	10	8	9	9	9	9	8	956520000	955550000	859590000	431160000	504820000
O08715	A-kinase anchor protein 1, mitochondrial OS=Mus musculus OX=10090 GN=Akap1 PE=1 SV=4	Akap1	92.194	4.1	10	3	3	3	1	0	0	1	2	2	2	1	1	1	2	1	2	3	3	3	3	2	1	2	1	2	3	3	3	3	2	1	2	1	2	3	3	3	3	2	0	10662000	0	11695000	17550000
O08734	Bcl-2 homologous antagonist/killer OS=Mus musculus OX=10090 GN=Bak1 PE=1 SV=3	Bak1	23.294	10	7	2	2	2	0	0	1	1	2	2	0	0	1	0	1	1	2	2	2	1	1	2	0	1	1	2	2	2	1	1	2	0	1	1	2	2	2	1	1	2	0	0	0	17133000	21622000
O08738	Caspase-6 OS=Mus musculus OX=10090 GN=Casp6 PE=1 SV=1	Casp6	31.595	5.8	6	2	2	2	0	0	0	1	1	2	1	1	0	0	1	0	2	2	2	2	2	1	0	1	0	2	2	2	2	2	1	0	1	0	2	2	2	2	2	1	0	0	0	16420000	18299000
O08739	AMP deaminase 3 OS=Mus musculus OX=10090 GN=Ampd3 PE=1 SV=2	Ampd3	88.651	19.6	91	14	13	14	10	8	8	10	11	11	11	12	10	12	12	11	12	12	12	13	13	13	11	11	10	11	11	11	12	12	12	12	12	11	12	12	12	13	13	13	89718000	97206000	79080000	70227000	70539000
O08749	Dihydrolipoyl dehydrogenase, mitochondrial OS=Mus musculus OX=10090 GN=Dld PE=1 SV=2	Dld	54.272	26.1	75	11	11	11	4	5	9	10	9	8	9	10	11	9	7	8	11	10	10	10	10	10	9	7	8	11	10	10	10	10	10	9	7	8	11	10	10	10	10	10	600510000	542890000	586420000	254650000	252690000
O08756	3-hydroxyacyl-CoA dehydrogenase type-2 OS=Mus musculus OX=10090 GN=Hsd17b10 PE=1 SV=4	Hsd17b10	27.418	31.4	26	6	6	6	4	2	4	5	2	2	2	3	2	4	5	5	6	4	4	4	4	4	4	5	5	6	4	4	4	4	4	4	5	5	6	4	4	4	4	4	206470000	189860000	163510000	79307000	76189000
O08759	Ubiquitin-protein ligase E3A OS=Mus musculus OX=10090 GN=Ube3a PE=1 SV=2	Ube3a	99.818	19.8	57	17	17	17	7	2	6	7	6	5	10	8	6	7	7	10	11	11	10	12	12	7	7	7	10	11	11	10	12	12	7	7	7	10	11	11	10	12	12	7	77011000	67563000	61330000	58306000	64456000
O08784	Treacle protein OS=Mus musculus OX=10090 GN=Tcof1 PE=1 SV=1	Tcof1	135	17.1	78	18	18	18	5	6	7	12	12	10	9	8	9	5	7	8	13	14	15	13	12	14	5	7	8	13	14	15	13	12	14	5	7	8	13	14	15	13	12	14	53315000	67702000	61441000	62619000	90102000
O08788	Dynactin subunit 1 OS=Mus musculus OX=10090 GN=Dctn1 PE=1 SV=3	Dctn1	141.67	29.7	186	33	33	33	15	19	21	27	18	23	20	22	21	21	23	23	28	25	26	23	22	24	21	23	23	28	25	26	23	22	24	21	23	23	28	25	26	23	22	24	99530000	87793000	97196000	67826000	63802000
O08795	Glucosidase 2 subunit beta OS=Mus musculus OX=10090 GN=Prkcsh PE=1 SV=1	Prkcsh	58.792	22.3	80	12	12	12	9	7	8	11	9	8	11	8	9	9	8	9	10	8	8	8	9	9	9	8	9	10	8	8	8	9	9	9	8	9	10	8	8	8	9	9	850620000	844470000	862810000	826990000	689010000
O08796	Eukaryotic elongation factor 2 kinase OS=Mus musculus OX=10090 GN=Eef2k PE=1 SV=1	Eef2k	81.738	3	2	2	2	2	0	0	0	1	0	0	0	0	1	0	0	0	1	0	0	0	0	2	0	0	0	1	0	0	0	0	2	0	0	0	1	0	0	0	0	2	0	0	0	0	0
O08800	Serpin B8 OS=Mus musculus OX=10090 GN=Serpinb8 PE=1 SV=2	Serpinb8	42.15	12.8	18	5	5	5	1	0	1	4	3	2	3	2	2	2	3	1	5	5	4	5	5	3	2	3	1	5	5	4	5	5	3	2	3	1	5	5	4	5	5	3	61441000	30581000	0	28747000	26525000
O08807	Peroxiredoxin-4 OS=Mus musculus OX=10090 GN=Prdx4 PE=1 SV=1	Prdx4	31.052	42.3	101	10	8	8	14	15	19	8	10	9	8	8	10	9	9	9	8	8	8	8	8	9	7	7	7	6	6	6	6	6	7	7	7	7	6	6	6	6	6	7	3770500000	3634600000	4013300000	3228600000	2927500000
O08808	Protein diaphanous homolog 1 OS=Mus musculus OX=10090 GN=Diaph1 PE=1 SV=1	Diaph1	139.34	9.3	30	11	11	11	1	1	0	7	3	4	4	6	4	2	1	0	8	6	10	8	7	5	2	1	0	8	6	10	8	7	5	2	1	0	8	6	10	8	7	5	98390000	0	0	140840000	96311000
O08810	116 kDa U5 small nuclear ribonucleoprotein component OS=Mus musculus OX=10090 GN=Eftud2 PE=1 SV=1	Eftud2	109.36	26.2	124	23	22	22	11	16	12	19	14	15	12	15	10	14	17	14	18	17	18	15	17	15	13	16	13	17	16	17	14	16	14	13	16	13	17	16	17	14	16	14	162840000	174470000	179050000	133040000	128650000
O08811	General transcription and DNA repair factor IIH helicase subunit XPD OS=Mus musculus OX=10090 GN=Ercc2 PE=1 SV=2	Ercc2	86.841	3.6	3	2	2	2	0	1	2	0	0	0	0	0	0	1	2	2	0	0	0	0	0	0	1	2	2	0	0	0	0	0	0	1	2	2	0	0	0	0	0	0	0	17181000	18548000	0	0
O08848	60 kDa SS-A/Ro ribonucleoprotein OS=Mus musculus OX=10090 GN=RO60 PE=1 SV=1	RO60	60.123	18	47	10	10	10	3	5	2	5	10	6	5	7	4	4	4	5	9	10	10	7	8	9	4	4	5	9	10	10	7	8	9	4	4	5	9	10	10	7	8	9	69725000	58616000	86487000	108820000	92551000
O08856	RNA polymerase II elongation factor ELL OS=Mus musculus OX=10090 GN=Ell PE=2 SV=2	Ell	67.146	4.2	2	2	2	2	0	0	0	1	0	1	0	0	0	0	0	0	1	0	1	0	0	0	0	0	0	1	0	1	0	0	0	0	0	0	1	0	1	0	0	0	0	0	0	0	0
O08911	Mitogen-activated protein kinase 12 OS=Mus musculus OX=10090 GN=Mapk12 PE=1 SV=1	Mapk12	42.043	5.4	3	2	2	2	0	1	0	0	0	0	0	1	1	0	1	0	0	1	0	1	1	1	0	1	0	0	1	0	1	1	1	0	1	0	0	1	0	1	1	1	0	0	0	0	0
O08912	Polypeptide N-acetylgalactosaminyltransferase 1 OS=Mus musculus OX=10090 GN=Galnt1 PE=1 SV=1	Galnt1	64.254	14	25	7	5	7	3	1	2	4	4	4	3	3	1	3	3	3	4	4	5	5	4	3	2	2	2	2	2	3	3	2	1	3	3	3	4	4	5	5	4	3	22292000	19873000	19299000	16814000	22573000
O08914	Fatty-acid amide hydrolase 1 OS=Mus musculus OX=10090 GN=Faah PE=1 SV=1	Faah	63.221	5.5	10	3	3	3	1	0	0	1	3	2	0	1	2	1	1	1	2	3	3	2	1	2	1	1	1	2	3	3	2	1	2	1	1	1	2	3	3	2	1	2	0	0	0	8866900	10717000
O08915	AH receptor-interacting protein OS=Mus musculus OX=10090 GN=Aip PE=1 SV=1	Aip	37.605	37.9	50	10	10	10	5	7	4	7	7	7	5	5	3	4	5	6	6	7	7	6	7	7	4	5	6	6	7	7	6	7	7	4	5	6	6	7	7	6	7	7	66497000	79859000	68686000	63830000	59012000
O08917	Flotillin-1 OS=Mus musculus OX=10090 GN=Flot1 PE=1 SV=1	Flot1	47.513	12.9	5	4	4	4	0	1	1	1	0	0	1	1	0	2	2	2	2	1	1	2	2	2	2	2	2	2	1	1	2	2	2	2	2	2	2	1	1	2	2	2	0	0	0	0	0
O08992	Syntenin-1 OS=Mus musculus OX=10090 GN=Sdcbp PE=1 SV=1	Sdcbp	32.379	17.4	11	4	4	4	2	1	0	1	1	2	1	2	1	2	1	0	1	1	2	1	3	1	2	1	0	1	1	2	1	3	1	2	1	0	1	1	2	1	3	1	0	0	0	0	0
O08997	Copper transport protein ATOX1 OS=Mus musculus OX=10090 GN=Atox1 PE=1 SV=1	Atox1	7.3384	58.8	15	3	3	3	2	2	2	4	1	1	0	1	2	1	1	1	3	3	3	1	1	2	1	1	1	3	3	3	1	1	2	1	1	1	3	3	3	1	1	2	0	0	0	275580000	213940000
O09012	Peroxisomal targeting signal 1 receptor OS=Mus musculus OX=10090 GN=Pex5 PE=1 SV=2	Pex5	70.755	3.1	7	2	2	2	1	0	0	2	1	1	0	1	1	1	0	0	2	2	2	1	2	2	1	0	0	2	2	2	1	2	2	1	0	0	2	2	2	1	2	2	0	0	0	21177000	0
O09061	Proteasome subunit beta type-1 OS=Mus musculus OX=10090 GN=Psmb1 PE=1 SV=1	Psmb1	26.372	37.5	47	7	7	7	8	6	8	6	4	3	5	3	4	5	6	6	6	6	6	6	6	7	5	6	6	6	6	6	6	6	7	5	6	6	6	6	6	6	6	7	295400000	311310000	331720000	300460000	234870000
O09106	Histone deacetylase 1 OS=Mus musculus OX=10090 GN=Hdac1 PE=1 SV=1	Hdac1	55.074	16	6	6	4	4	0	1	0	2	2	0	0	0	1	3	3	2	6	5	3	3	5	4	1	1	0	4	3	1	1	3	2	1	1	0	4	3	1	1	3	2	0	0	0	75046000	64166000
O09110	Dual specificity mitogen-activated protein kinase kinase 3 OS=Mus musculus OX=10090 GN=Map2k3 PE=1 SV=2	Map2k3	39.296	20.2	23	7	7	7	0	1	0	4	3	5	3	3	4	2	2	1	5	6	7	5	7	5	2	2	1	5	6	7	5	7	5	2	2	1	5	6	7	5	7	5	30800000	13221000	0	31907000	51886000
O09111	NADH dehydrogenase [ubiquinone] 1 beta subcomplex subunit 11, mitochondrial OS=Mus musculus OX=10090 GN=Ndufb11 PE=1 SV=2	Ndufb11	17.444	17.9	1	2	2	2	0	0	1	0	0	0	0	0	0	0	0	1	1	1	1	1	1	1	0	0	1	1	1	1	1	1	1	0	0	1	1	1	1	1	1	1	0	0	0	0	0
O09117	Synaptophysin-like protein 1 OS=Mus musculus OX=10090 GN=Sypl1 PE=1 SV=2	Sypl1	28.899	13	17	2	2	2	2	2	3	1	2	2	2	2	1	2	2	2	2	2	2	2	2	2	2	2	2	2	2	2	2	2	2	2	2	2	2	2	2	2	2	2	153220000	214590000	178650000	121300000	170450000
O09130	NFATC2-interacting protein OS=Mus musculus OX=10090 GN=Nfatc2ip PE=1 SV=1	Nfatc2ip	45.121	3.9	1	1	1	1	0	0	0	0	1	0	0	0	0	0	0	0	0	1	0	0	1	0	0	0	0	0	1	0	0	1	0	0	0	0	0	1	0	0	1	0	0	0	0	0	0
O09131	Glutathione S-transferase omega-1 OS=Mus musculus OX=10090 GN=Gsto1 PE=1 SV=2	Gsto1	27.497	44.6	81	12	12	12	10	7	8	9	9	11	10	7	10	9	8	9	10	10	10	11	10	10	9	8	9	10	10	10	11	10	10	9	8	9	10	10	10	11	10	10	539360000	547530000	522250000	419830000	382600000
O09159	Lysosomal alpha-mannosidase OS=Mus musculus OX=10090 GN=Man2b1 PE=1 SV=4	Man2b1	114.65	7.7	17	7	7	7	0	0	0	2	4	3	3	2	3	1	1	1	5	5	6	5	3	3	1	1	1	5	5	6	5	3	3	1	1	1	5	5	6	5	3	3	0	0	0	16519000	18641000
O09167	60S ribosomal protein L21 OS=Mus musculus OX=10090 GN=Rpl21 PE=1 SV=3	Rpl21	18.562	25.6	15	4	4	4	1	0	0	1	1	0	3	4	5	1	2	2	3	4	4	3	3	4	1	2	2	3	4	4	3	3	4	1	2	2	3	4	4	3	3	4	0	152100000	150880000	337030000	211410000
O09172	Glutamate--cysteine ligase regulatory subunit OS=Mus musculus OX=10090 GN=Gclm PE=1 SV=1	Gclm	30.534	28.8	44	7	7	7	6	5	5	8	5	8	2	1	4	6	6	5	7	6	6	5	4	5	6	6	5	7	6	6	5	4	5	6	6	5	7	6	6	5	4	5	186860000	128740000	167050000	198910000	160630000
O35071	Kinesin-like protein KIF1C OS=Mus musculus OX=10090 GN=Kif1c PE=1 SV=2	Kif1c	122.43	6.4	23	6	2	6	2	3	2	5	2	1	2	4	2	3	3	2	3	4	2	3	4	3	1	1	0	0	1	0	0	0	0	3	3	2	3	4	2	3	4	3	13077000	19728000	0	19768000	21978000
O35075	Vacuolar protein sorting-associated protein 26C OS=Mus musculus OX=10090 GN=Vps26c PE=1 SV=1	Vps26c	32.97	25.6	13	6	6	6	0	1	3	3	1	2	1	1	1	3	2	3	4	2	3	2	2	2	3	2	3	4	2	3	2	2	2	3	2	3	4	2	3	2	2	2	27963000	28669000	51121000	39933000	15645000
O35083	1-acyl-sn-glycerol-3-phosphate acyltransferase alpha OS=Mus musculus OX=10090 GN=Agpat1 PE=1 SV=1	Agpat1	31.709	3.2	6	1	1	1	0	0	1	1	1	1	1	1	0	1	1	1	1	1	1	1	1	1	1	1	1	1	1	1	1	1	1	1	1	1	1	1	1	1	1	1	0	0	0	0	0
O35098	Dihydropyrimidinase-related protein 4 OS=Mus musculus OX=10090 GN=Dpysl4 PE=1 SV=1	Dpysl4	61.961	9.4	7	4	4	4	0	0	0	0	1	0	1	3	2	0	0	0	2	2	1	2	3	3	0	0	0	2	2	1	2	3	3	0	0	0	2	2	1	2	3	3	0	0	0	0	17509000
O35114	Lysosome membrane protein 2 OS=Mus musculus OX=10090 GN=Scarb2 PE=1 SV=3	Scarb2	54.043	17.6	31	7	7	7	3	1	2	3	4	4	3	6	5	4	4	3	6	7	5	6	6	5	4	4	3	6	7	5	6	6	5	4	4	3	6	7	5	6	6	5	74433000	56408000	106230000	48859000	53762000
O35127	Protein C10 OS=Mus musculus OX=10090 GN=Grcc10 PE=1 SV=1	Grcc10	13.194	42.9	7	3	3	3	0	0	1	1	1	1	1	1	1	1	0	2	1	1	1	1	1	1	1	0	2	1	1	1	1	1	1	1	0	2	1	1	1	1	1	1	0	0	0	0	0
O35129	Prohibitin-2 OS=Mus musculus OX=10090 GN=Phb2 PE=1 SV=1	Phb2	33.296	39.1	62	11	11	11	6	5	6	10	7	9	7	7	5	9	8	8	10	9	10	9	9	9	9	8	8	10	9	10	9	9	9	9	8	8	10	9	10	9	9	9	296580000	259930000	335080000	236320000	215520000
O35130	Ribosomal RNA small subunit methyltransferase NEP1 OS=Mus musculus OX=10090 GN=Emg1 PE=1 SV=1	Emg1	26.974	11.5	10	3	3	3	0	1	1	1	1	2	2	1	1	0	1	1	2	2	2	2	1	2	0	1	1	2	2	2	2	1	2	0	1	1	2	2	2	2	1	2	0	0	0	30829000	31508000
O35134	DNA-directed RNA polymerase I subunit RPA1 OS=Mus musculus OX=10090 GN=Polr1a PE=1 SV=2	Polr1a	194.11	2.4	5	4	4	4	0	0	0	2	2	1	0	0	0	0	0	0	3	4	2	0	3	1	0	0	0	3	4	2	0	3	1	0	0	0	3	4	2	0	3	1	0	0	0	18951000	12061000
O35143	ATPase inhibitor, mitochondrial OS=Mus musculus OX=10090 GN=Atp5if1 PE=1 SV=2	Atp5if1	12.159	17.9	15	3	3	3	0	0	0	3	2	1	4	2	3	1	0	0	3	3	3	3	3	3	1	0	0	3	3	3	3	3	3	1	0	0	3	3	3	3	3	3	0	0	0	125350000	538110000
O35144	Telomeric repeat-binding factor 2 OS=Mus musculus OX=10090 GN=Terf2 PE=1 SV=3	Terf2	60.263	5.4	5	3	3	3	1	0	1	2	1	0	0	0	0	1	1	1	3	2	1	0	0	1	1	1	1	3	2	1	0	0	1	1	1	1	3	2	1	0	0	1	0	0	0	18470000	18302000
O35207	Cyclin-dependent kinase 2-associated protein 1 OS=Mus musculus OX=10090 GN=Cdk2ap1 PE=1 SV=2	Cdk2ap1	12.354	15.8	3	2	2	2	0	0	0	0	2	0	0	1	0	1	1	0	1	2	1	1	2	1	1	1	0	1	2	1	1	2	1	1	1	0	1	2	1	1	2	1	0	0	0	0	21229000
O35215	D-dopachrome decarboxylase OS=Mus musculus OX=10090 GN=Ddt PE=1 SV=3	Ddt	13.077	59.3	27	5	5	5	2	4	6	3	2	4	2	1	3	2	3	3	4	3	3	3	3	3	2	3	3	4	3	3	3	3	3	2	3	3	4	3	3	3	3	3	389810000	357760000	317670000	156650000	103990000
O35216	Histone H3-like centromeric protein A OS=Mus musculus OX=10090 GN=Cenpa PE=2 SV=1	Cenpa	15.509	13.4	7	2	2	2	0	0	0	1	2	1	1	1	1	0	0	0	2	2	2	2	1	2	0	0	0	2	2	2	2	1	2	0	0	0	2	2	2	2	1	2	0	0	0	22645000	29104000
O35218	Cleavage and polyadenylation specificity factor subunit 2 OS=Mus musculus OX=10090 GN=Cpsf2 PE=1 SV=1	Cpsf2	88.382	9.5	25	7	7	7	1	2	2	3	3	4	3	4	3	3	3	2	6	6	5	3	6	6	3	3	2	6	6	5	3	6	6	3	3	2	6	6	5	3	6	6	28370000	34056000	28307000	26235000	25926000
O35226	26S proteasome non-ATPase regulatory subunit 4 OS=Mus musculus OX=10090 GN=Psmd4 PE=1 SV=1	Psmd4	40.703	12.8	17	4	4	4	1	1	2	2	3	3	1	2	2	2	2	3	3	3	4	3	3	3	2	2	3	3	3	4	3	3	3	2	2	3	3	3	4	3	3	3	143880000	145810000	105490000	167630000	147440000
O35239	Tyrosine-protein phosphatase non-receptor type 9 OS=Mus musculus OX=10090 GN=Ptpn9 PE=1 SV=2	Ptpn9	67.969	4.6	12	3	3	3	0	1	1	2	1	1	2	2	2	0	1	2	2	2	2	2	2	2	0	1	2	2	2	2	2	2	2	0	1	2	2	2	2	2	2	2	0	0	12647000	19791000	13049000
O35245	Polycystin-2 OS=Mus musculus OX=10090 GN=Pkd2 PE=1 SV=2	Pkd2	108.98	1.3	5	1	1	1	0	0	0	1	1	0	1	1	1	0	0	0	1	1	1	1	1	1	0	0	0	1	1	1	1	1	1	0	0	0	1	1	1	1	1	1	0	0	0	0	0
O35250	Exocyst complex component 7 OS=Mus musculus OX=10090 GN=Exoc7 PE=1 SV=2	Exoc7	79.959	3.4	6	2	2	2	0	1	1	1	1	1	0	0	1	1	1	1	2	2	2	1	1	2	1	1	1	2	2	2	1	1	2	1	1	1	2	2	2	1	1	2	0	0	0	42443000	35884000
O35286	Pre-mRNA-splicing factor ATP-dependent RNA helicase DHX15 OS=Mus musculus OX=10090 GN=Dhx15 PE=1 SV=2	Dhx15	91.006	33.5	146	24	23	24	17	11	16	21	11	22	14	17	17	20	18	19	22	18	20	18	21	20	19	17	18	21	17	19	17	20	19	20	18	19	22	18	20	18	21	20	332920000	278100000	281620000	199350000	192970000
O35295	Transcriptional activator protein Pur-beta OS=Mus musculus OX=10090 GN=Purb PE=1 SV=3	Purb	33.901	23.1	28	6	6	6	2	2	2	3	3	3	5	5	3	3	3	3	3	4	4	5	6	4	3	3	3	3	4	4	5	6	4	3	3	3	3	4	4	5	6	4	214190000	260680000	269390000	132770000	94587000
O35309	N-myc-interactor OS=Mus musculus OX=10090 GN=Nmi PE=1 SV=1	Nmi	35.235	14.3	7	4	4	4	2	3	0	0	1	0	0	0	1	2	3	3	1	1	1	1	2	1	2	3	3	1	1	1	1	2	1	2	3	3	1	1	1	1	2	1	24091000	28702000	23394000	0	0
O35316	Sodium- and chloride-dependent taurine transporter OS=Mus musculus OX=10090 GN=Slc6a6 PE=1 SV=2	Slc6a6	69.855	7.2	16	3	3	3	1	1	2	1	2	4	2	2	1	2	1	2	2	3	3	2	2	3	2	1	2	2	3	3	2	2	3	2	1	2	2	3	3	2	2	3	70497000	0	89363000	140210000	137840000
O35326	Serine/arginine-rich splicing factor 5 OS=Mus musculus OX=10090 GN=Srsf5 PE=1 SV=2	Srsf5	30.891	20.8	22	6	5	5	3	4	0	3	3	3	2	2	2	5	5	6	5	4	4	4	3	4	4	4	5	4	3	3	4	3	3	4	4	5	4	3	3	4	3	3	260330000	437750000	292900000	149010000	129240000
O35343	Importin subunit alpha-3 OS=Mus musculus OX=10090 GN=Kpna4 PE=1 SV=1	Kpna4	57.922	9	7	4	1	1	1	1	0	1	0	1	1	1	1	3	3	3	3	3	3	3	3	2	1	1	1	1	1	1	1	1	1	1	1	1	1	1	1	1	1	1	0	0	0	0	0
O35344	Importin subunit alpha-4 OS=Mus musculus OX=10090 GN=Kpna3 PE=1 SV=1	Kpna3	57.772	12.7	24	6	3	6	2	2	2	4	3	5	3	1	2	4	4	4	4	4	5	5	5	4	2	2	2	2	2	3	3	3	3	4	4	4	4	4	5	5	5	4	96576000	127610000	127410000	117000000	92127000
O35345	Importin subunit alpha-7 OS=Mus musculus OX=10090 GN=Kpna6 PE=1 SV=2	Kpna6	59.964	18.8	53	8	4	8	4	3	7	6	6	7	7	7	6	4	6	5	7	6	7	6	7	8	1	2	1	3	2	3	2	3	4	4	6	5	7	6	7	6	7	8	75412000	59141000	60364000	51479000	42896000
O35350	Calpain-1 catalytic subunit OS=Mus musculus OX=10090 GN=Capn1 PE=1 SV=1	Capn1	82.105	24.4	83	16	16	16	9	7	7	12	10	10	9	12	7	9	10	11	15	15	15	11	14	14	9	10	11	15	15	15	11	14	14	9	10	11	15	15	15	11	14	14	75083000	61832000	65978000	46433000	46408000
O35379	Multidrug resistance-associated protein 1 OS=Mus musculus OX=10090 GN=Abcc1 PE=1 SV=1	Abcc1	171.18	9.1	48	12	12	12	2	4	3	9	8	7	5	6	4	3	7	6	10	10	8	8	8	6	3	7	6	10	10	8	8	8	6	3	7	6	10	10	8	8	8	6	23017000	34562000	29215000	22862000	28581000
O35381	Acidic leucine-rich nuclear phosphoprotein 32 family member A OS=Mus musculus OX=10090 GN=Anp32a PE=1 SV=1	Anp32a	28.537	30	37	9	6	9	4	3	4	6	6	5	2	6	1	6	6	6	9	7	8	8	7	9	6	6	6	6	5	5	5	5	6	6	6	6	9	7	8	8	7	9	965290000	374420000	1085600000	553450000	648560000
O35382	Exocyst complex component 4 OS=Mus musculus OX=10090 GN=Exoc4 PE=1 SV=2	Exoc4	110.54	7.9	15	6	6	6	2	1	1	3	1	3	1	1	2	2	2	1	4	3	4	2	2	3	2	2	1	4	3	4	2	2	3	2	2	1	4	3	4	2	2	3	0	0	0	22889000	25305000
O35387	HCLS1-associated protein X-1 OS=Mus musculus OX=10090 GN=Hax1 PE=1 SV=1	Hax1	31.654	15	11	4	4	4	1	0	1	1	1	2	3	2	0	1	0	1	3	4	2	2	2	2	1	0	1	3	4	2	2	2	2	1	0	1	3	4	2	2	2	2	0	0	0	19414000	28485000
O35405	5'-3' exonuclease PLD3 OS=Mus musculus OX=10090 GN=Pld3 PE=1 SV=1	Pld3	54.388	10.2	21	5	5	5	2	2	2	5	3	2	1	3	1	3	4	3	5	4	5	4	4	3	3	4	3	5	4	5	4	4	3	3	4	3	5	4	5	4	4	3	71982000	76584000	55443000	47196000	60022000
O35423	Serine--pyruvate aminotransferase, mitochondrial OS=Mus musculus OX=10090 GN=Agxt PE=1 SV=3	Agxt	45.912	1.7	1	1	1	1	0	0	0	0	0	1	0	0	0	0	0	0	0	0	1	0	0	0	0	0	0	0	0	1	0	0	0	0	0	0	0	0	1	0	0	0	0	0	0	0	0
O35427	DNA-directed RNA polymerase III subunit RPC9 OS=Mus musculus OX=10090 GN=Crcp PE=2 SV=1	Crcp	16.683	10.1	2	1	1	1	1	0	1	0	0	0	0	0	0	1	1	1	1	0	1	0	0	0	1	1	1	1	0	1	0	0	0	1	1	1	1	0	1	0	0	0	0	0	0	0	0
O35435	Dihydroorotate dehydrogenase (quinone), mitochondrial OS=Mus musculus OX=10090 GN=Dhodh PE=1 SV=2	Dhodh	42.699	13.7	19	5	5	5	0	1	0	4	4	3	2	3	2	1	2	1	4	5	3	4	4	3	1	2	1	4	5	3	4	4	3	1	2	1	4	5	3	4	4	3	0	61015000	0	31053000	27857000
O35448	Lysosomal thioesterase PPT2 OS=Mus musculus OX=10090 GN=Ppt2 PE=1 SV=1	Ppt2	34.366	7.3	2	2	2	2	0	0	0	2	0	0	0	0	0	0	0	1	2	1	0	0	0	0	0	0	1	2	1	0	0	0	0	0	0	1	2	1	0	0	0	0	0	0	0	0	0
O35450	FK506-binding protein-like OS=Mus musculus OX=10090 GN=Fkbpl PE=2 SV=1	Fkbpl	38.301	6.6	3	2	2	2	0	0	0	0	0	0	0	2	1	0	0	1	1	0	0	2	2	1	0	0	1	1	0	0	2	2	1	0	0	1	1	0	0	2	2	1	0	0	0	0	0
O35451	Cyclic AMP-dependent transcription factor ATF-6 beta OS=Mus musculus OX=10090 GN=Atf6b PE=1 SV=1	Atf6b	76.007	3.1	4	2	2	2	0	1	1	0	0	1	0	1	0	1	2	1	0	0	1	0	1	1	1	2	1	0	0	1	0	1	1	1	2	1	0	0	1	0	1	1	0	0	0	0	0
O35454	Chloride transport protein 6 OS=Mus musculus OX=10090 GN=Clcn6 PE=1 SV=1	Clcn6	96.979	1.7	1	1	1	1	0	1	0	0	0	0	0	0	0	1	1	1	0	0	0	0	0	0	1	1	1	0	0	0	0	0	0	1	1	1	0	0	0	0	0	0	0	0	0	0	0
O35459	Delta(3,5)-Delta(2,4)-dienoyl-CoA isomerase, mitochondrial OS=Mus musculus OX=10090 GN=Ech1 PE=1 SV=1	Ech1	36.118	5.8	11	2	2	2	1	0	1	2	2	2	1	1	1	1	1	1	2	2	2	2	2	2	1	1	1	2	2	2	2	2	2	1	1	1	2	2	2	2	2	2	0	0	0	24994000	33371000
O35465	Peptidyl-prolyl cis-trans isomerase FKBP8 OS=Mus musculus OX=10090 GN=Fkbp8 PE=1 SV=2	Fkbp8	43.528	15.4	36	5	5	5	2	3	3	5	4	6	3	5	5	3	4	4	5	4	5	3	5	4	3	4	4	5	4	5	3	5	4	3	4	4	5	4	5	3	5	4	58402000	42745000	52851000	42081000	51253000
O35474	EGF-like repeat and discoidin I-like domain-containing protein 3 OS=Mus musculus OX=10090 GN=Edil3 PE=1 SV=2	Edil3	53.711	10.8	4	4	4	4	0	0	1	1	1	1	0	0	0	1	1	1	2	2	3	1	1	1	1	1	1	2	2	3	1	1	1	1	1	1	2	2	3	1	1	1	0	0	0	17799000	0
O35551	Rab GTPase-binding effector protein 1 OS=Mus musculus OX=10090 GN=Rabep1 PE=1 SV=2	Rabep1	99.523	12.1	35	9	9	9	5	1	3	4	5	3	5	6	3	5	3	5	8	7	7	7	8	8	5	3	5	8	7	7	7	8	8	5	3	5	8	7	7	7	8	8	34201000	32944000	34262000	23186000	22013000
O35566	CD151 antigen OS=Mus musculus OX=10090 GN=Cd151 PE=1 SV=2	Cd151	28.246	16.6	36	5	5	5	3	4	5	4	6	5	2	3	4	2	2	2	5	3	4	4	2	3	2	2	2	5	3	4	4	2	3	2	2	2	5	3	4	4	2	3	98147000	92240000	113930000	386030000	386700000
O35593	26S proteasome non-ATPase regulatory subunit 14 OS=Mus musculus OX=10090 GN=Psmd14 PE=1 SV=2	Psmd14	34.577	16.8	38	5	5	5	3	5	4	6	4	5	4	4	3	3	4	5	5	4	4	4	4	3	3	4	5	5	4	4	4	4	3	3	4	5	5	4	4	4	4	3	217930000	207630000	193340000	171170000	175330000
O35598	Disintegrin and metalloproteinase domain-containing protein 10 OS=Mus musculus OX=10090 GN=Adam10 PE=1 SV=2	Adam10	83.967	21.4	62	13	13	13	3	3	3	10	12	10	7	7	7	4	4	3	11	12	13	12	10	10	4	4	3	11	12	13	12	10	10	4	4	3	11	12	13	12	10	10	71917000	64932000	46766000	84043000	77727000
O35601	FYN-binding protein 1 OS=Mus musculus OX=10090 GN=Fyb1 PE=1 SV=2	Fyb1	90.054	21.1	53	13	13	13	2	2	4	7	7	7	9	7	8	5	5	5	9	9	9	12	11	11	5	5	5	9	9	9	12	11	11	5	5	5	9	9	9	12	11	11	436140000	553190000	551610000	747020000	751190000
O35604	NPC intracellular cholesterol transporter 1 OS=Mus musculus OX=10090 GN=Npc1 PE=1 SV=2	Npc1	142.88	9.5	37	11	11	11	3	2	1	7	5	6	4	6	3	4	5	4	9	8	9	6	8	8	4	5	4	9	8	9	6	8	8	4	5	4	9	8	9	6	8	8	48326000	49505000	49889000	30001000	32339000
O35609	Secretory carrier-associated membrane protein 3 OS=Mus musculus OX=10090 GN=Scamp3 PE=1 SV=3	Scamp3	38.458	20.9	32	6	6	6	3	3	4	5	4	3	4	2	4	4	4	4	5	6	5	4	6	5	4	4	4	5	6	5	4	6	5	4	4	4	5	6	5	4	6	5	110560000	126970000	140500000	107760000	112090000
O35618	Protein Mdm4 OS=Mus musculus OX=10090 GN=Mdm4 PE=1 SV=2	Mdm4	54.963	2	6	1	1	1	1	0	0	0	1	1	1	1	1	1	1	1	0	1	1	1	1	1	1	1	1	0	1	1	1	1	1	1	1	1	0	1	1	1	1	1	0	0	0	0	0
O35638	Cohesin subunit SA-2 OS=Mus musculus OX=10090 GN=Stag2 PE=1 SV=3	Stag2	141.28	12.9	43	15	10	15	1	3	3	12	8	5	2	4	5	3	3	3	13	11	11	8	8	6	1	1	1	9	7	6	3	3	4	3	3	3	13	11	11	8	8	6	52342000	55126000	49934000	58291000	58561000
O35639	Annexin A3 OS=Mus musculus OX=10090 GN=Anxa3 PE=1 SV=4	Anxa3	36.384	37.5	59	11	11	11	7	6	9	8	6	7	6	5	5	8	8	10	9	8	9	6	8	8	8	8	10	9	8	9	6	8	8	8	8	10	9	8	9	6	8	8	151940000	145380000	136260000	119500000	107550000
O35643	AP-1 complex subunit beta-1 OS=Mus musculus OX=10090 GN=Ap1b1 PE=1 SV=2	Ap1b1	103.93	22.3	26	19	8	8	4	3	3	5	3	4	2	1	1	10	9	10	18	17	17	15	15	16	4	3	5	8	7	7	5	5	6	4	3	5	8	7	7	5	5	6	56959000	62150000	57919000	74949000	51882000
O35654	DNA polymerase delta subunit 2 OS=Mus musculus OX=10090 GN=Pold2 PE=1 SV=2	Pold2	51.354	5.1	9	2	2	2	0	0	0	1	2	1	2	1	2	1	1	1	2	2	2	2	2	2	1	1	1	2	2	2	2	2	2	1	1	1	2	2	2	2	2	2	0	0	0	0	28690000
O35657	Sialidase-1 OS=Mus musculus OX=10090 GN=Neu1 PE=1 SV=1	Neu1	44.591	7.1	17	3	3	3	1	2	1	3	1	2	2	3	2	1	2	3	3	3	3	3	3	3	1	2	3	3	3	3	3	3	3	1	2	3	3	3	3	3	3	3	0	49973000	28722000	36316000	36185000
O35658	Complement component 1 Q subcomponent-binding protein, mitochondrial OS=Mus musculus OX=10090 GN=C1qbp PE=1 SV=1	C1qbp	31.013	15.1	20	4	4	4	3	4	4	3	2	2	1	0	1	4	4	4	3	2	3	1	2	2	4	4	4	3	2	3	1	2	2	4	4	4	3	2	3	1	2	2	286930000	247820000	155680000	88343000	21712000
O35685	Nuclear migration protein nudC OS=Mus musculus OX=10090 GN=Nudc PE=1 SV=1	Nudc	38.358	47.9	73	15	15	15	5	6	4	10	9	8	11	11	9	8	7	6	14	13	13	14	14	13	8	7	6	14	13	13	14	14	13	8	7	6	14	13	13	14	14	13	191220000	228800000	216520000	168420000	177810000
O35691	Pinin OS=Mus musculus OX=10090 GN=Pnn PE=1 SV=4	Pnn	82.435	16	39	12	12	12	6	4	3	4	4	3	3	7	5	9	5	5	6	7	7	7	8	4	9	5	5	6	7	7	7	8	4	9	5	5	6	7	7	7	8	4	23372000	26536000	31340000	52965000	44154000
Q60990	RNA-binding motif protein, Y chromosome, family 1 member B OS=Mus musculus OX=10090 GN=Rbmy1b PE=2 SV=3	Rbmy1b	43.142	5.5	6	2	2	2	0	0	0	1	2	1	1	1	0	0	0	0	2	2	2	2	2	1	0	0	0	2	2	2	2	2	1	0	0	0	2	2	2	2	2	1	0	0	0	9532100	15039000
O35704	Serine palmitoyltransferase 1 OS=Mus musculus OX=10090 GN=Sptlc1 PE=1 SV=2	Sptlc1	52.534	4.4	4	2	2	2	0	0	0	2	1	1	0	0	0	0	0	0	2	2	2	1	1	2	0	0	0	2	2	2	1	1	2	0	0	0	2	2	2	1	1	2	0	0	0	28579000	27843000
O35710	Nocturnin OS=Mus musculus OX=10090 GN=Noct PE=1 SV=3	Noct	48.3	8.4	9	3	3	3	0	0	0	0	2	1	2	2	2	0	0	0	1	1	1	1	2	2	0	0	0	1	1	1	1	2	2	0	0	0	1	1	1	1	2	2	0	0	0	0	22198000
O35711	Liprin-beta-2 OS=Mus musculus OX=10090 GN=Ppfibp2 PE=1 SV=3	Ppfibp2	98.752	12.6	16	9	7	7	0	1	1	1	5	1	3	3	1	4	5	4	5	7	4	5	7	5	2	3	2	3	5	2	4	5	4	2	3	2	3	5	2	4	5	4	0	47649000	21482000	19809000	22294000
O35737	Heterogeneous nuclear ribonucleoprotein H OS=Mus musculus OX=10090 GN=Hnrnph1 PE=1 SV=3	Hnrnph1	49.199	34.5	107	13	6	13	13	11	15	16	11	13	8	10	10	12	11	12	13	11	11	11	11	10	6	5	6	6	5	5	5	5	4	12	11	12	13	11	11	11	11	10	1068000000	945330000	1169800000	665860000	545990000
O35841	Apoptosis inhibitor 5 OS=Mus musculus OX=10090 GN=Api5 PE=1 SV=2	Api5	56.784	27.2	86	14	14	14	9	10	6	10	12	10	9	12	8	8	7	7	11	14	11	9	12	11	8	7	7	11	14	11	9	12	11	8	7	7	11	14	11	9	12	11	277240000	261770000	267140000	112960000	134570000
O35855	Branched-chain-amino-acid aminotransferase, mitochondrial OS=Mus musculus OX=10090 GN=Bcat2 PE=1 SV=2	Bcat2	44.127	32.3	58	11	11	11	7	4	5	9	9	8	6	5	5	9	8	8	8	8	8	7	8	7	9	8	8	8	8	8	7	8	7	9	8	8	8	8	8	7	8	7	66862000	75899000	87278000	69632000	57537000
O35857	Mitochondrial import inner membrane translocase subunit TIM44 OS=Mus musculus OX=10090 GN=Timm44 PE=1 SV=2	Timm44	51.091	28.5	45	11	11	11	5	6	7	6	7	4	2	4	4	4	5	6	9	10	7	6	6	7	4	5	6	9	10	7	6	6	7	4	5	6	9	10	7	6	6	7	128570000	139790000	109970000	110230000	70348000
O35864	COP9 signalosome complex subunit 5 OS=Mus musculus OX=10090 GN=Cops5 PE=1 SV=3	Cops5	37.548	25.7	48	8	8	8	4	3	3	6	7	7	6	5	7	5	4	4	8	8	8	8	7	8	5	4	4	8	8	8	8	7	8	5	4	4	8	8	8	8	7	8	154700000	113100000	113810000	84975000	81951000
O35874	Neutral amino acid transporter A OS=Mus musculus OX=10090 GN=Slc1a4 PE=1 SV=1	Slc1a4	56.061	1.9	3	1	1	1	0	0	0	0	1	1	1	0	0	0	0	0	0	1	1	1	0	1	0	0	0	0	1	1	1	0	1	0	0	0	0	1	1	1	0	1	0	0	0	0	0
O35887	Calumenin OS=Mus musculus OX=10090 GN=Calu PE=1 SV=1	Calu	37.063	44.4	67	11	11	11	7	7	6	9	8	7	8	6	9	7	8	8	8	9	8	8	7	8	7	8	8	8	9	8	8	7	8	7	8	8	8	9	8	8	7	8	497500000	260580000	154460000	512850000	776760000
O35900	U6 snRNA-associated Sm-like protein LSm2 OS=Mus musculus OX=10090 GN=Lsm2 PE=1 SV=1	Lsm2	10.834	18.9	5	2	2	2	0	0	1	2	1	1	0	0	0	1	1	1	2	1	2	1	1	2	1	1	1	2	1	2	1	1	2	1	1	1	2	1	2	1	1	2	0	0	0	41531000	0
O35943	Frataxin, mitochondrial OS=Mus musculus OX=10090 GN=Fxn PE=1 SV=1	Fxn	22.924	11.6	16	2	2	2	1	2	2	2	2	2	2	2	1	2	2	2	2	2	2	2	2	2	2	2	2	2	2	2	2	2	2	2	2	2	2	2	2	2	2	2	40710000	61838000	60326000	57499000	0
O35954	Membrane-associated phosphatidylinositol transfer protein 1 OS=Mus musculus OX=10090 GN=Pitpnm1 PE=1 SV=1	Pitpnm1	134.94	1	2	1	1	1	0	0	0	0	1	0	0	0	1	0	0	0	0	1	0	1	0	1	0	0	0	0	1	0	1	0	1	0	0	0	0	1	0	1	0	1	0	0	0	0	0
O35963	Ras-related protein Rab-33B OS=Mus musculus OX=10090 GN=Rab33b PE=1 SV=1	Rab33b	25.766	5.2	6	1	1	1	0	0	0	1	1	1	1	1	1	0	0	0	1	1	1	1	1	1	0	0	0	1	1	1	1	1	1	0	0	0	1	1	1	1	1	1	0	0	0	0	0
O35969	Guanidinoacetate N-methyltransferase OS=Mus musculus OX=10090 GN=Gamt PE=1 SV=1	Gamt	26.336	16.5	14	3	3	3	0	0	2	3	3	3	1	1	1	0	1	2	3	3	3	3	3	3	0	1	2	3	3	3	3	3	3	0	1	2	3	3	3	3	3	3	0	0	21812000	33419000	26275000
O35972	39S ribosomal protein L23, mitochondrial OS=Mus musculus OX=10090 GN=Mrpl23 PE=1 SV=1	Mrpl23	17.121	29.5	8	3	3	3	0	0	0	3	1	1	1	1	1	0	1	0	3	2	2	1	1	1	0	1	0	3	2	2	1	1	1	0	1	0	3	2	2	1	1	1	0	0	0	36174000	14729000
O35988	Syndecan-4 OS=Mus musculus OX=10090 GN=Sdc4 PE=1 SV=1	Sdc4	21.482	11.6	2	2	2	2	0	0	0	1	0	1	0	0	0	0	0	0	1	1	1	0	0	0	0	0	0	1	1	1	0	0	0	0	0	0	1	1	1	0	0	0	0	0	0	0	0
O54692	Centromere/kinetochore protein zw10 homolog OS=Mus musculus OX=10090 GN=Zw10 PE=1 SV=3	Zw10	88.062	6.3	29	5	5	5	0	1	0	5	4	5	5	5	4	0	1	1	5	4	5	5	4	3	0	1	1	5	4	5	5	4	3	0	1	1	5	4	5	5	4	3	0	0	0	40936000	37899000
O54724	Caveolae-associated protein 1 OS=Mus musculus OX=10090 GN=Cavin1 PE=1 SV=1	Cavin1	43.953	16.8	32	6	6	6	3	2	2	6	2	2	5	6	4	3	3	4	4	3	2	4	4	3	3	3	4	4	3	2	4	4	3	3	3	4	4	3	2	4	4	3	87371000	59362000	68041000	75041000	56977000
O54734	Dolichyl-diphosphooligosaccharide--protein glycosyltransferase 48 kDa subunit OS=Mus musculus OX=10090 GN=Ddost PE=1 SV=2	Ddost	49.027	18.4	48	8	8	8	6	1	3	8	8	8	5	7	2	7	7	8	8	7	7	6	7	5	7	7	8	8	7	7	6	7	5	7	7	8	8	7	7	6	7	5	328380000	354950000	394200000	489110000	413730000
O54750	Cytochrome P450 2J6 OS=Mus musculus OX=10090 GN=Cyp2j6 PE=2 SV=2	Cyp2j6	57.791	6.8	14	4	4	4	0	1	0	2	2	2	3	1	3	1	1	1	4	4	3	3	4	4	1	1	1	4	4	3	3	4	4	1	1	1	4	4	3	3	4	4	0	0	0	31201000	48693000
O54774	AP-3 complex subunit delta-1 OS=Mus musculus OX=10090 GN=Ap3d1 PE=1 SV=1	Ap3d1	135.08	12.5	42	14	14	14	3	1	1	7	7	6	4	6	7	5	4	4	12	12	11	7	10	10	5	4	4	12	12	11	7	10	10	5	4	4	12	12	11	7	10	10	80385000	73709000	60307000	71689000	66601000
O54781	SRSF protein kinase 2 OS=Mus musculus OX=10090 GN=Srpk2 PE=1 SV=2	Srpk2	76.756	13.2	27	8	6	8	1	5	2	3	3	1	3	5	4	6	6	4	5	6	5	5	6	6	4	4	3	3	4	3	3	4	4	6	6	4	5	6	5	5	6	6	38207000	43591000	41196000	41116000	33917000
O54782	Epididymis-specific alpha-mannosidase OS=Mus musculus OX=10090 GN=Man2b2 PE=1 SV=2	Man2b2	115.61	5.6	9	5	5	5	0	0	1	2	2	1	1	1	1	0	1	1	3	2	4	3	2	2	0	1	1	3	2	4	3	2	2	0	1	1	3	2	4	3	2	2	0	0	0	19306000	12945000
O54790	Transcription factor MafG OS=Mus musculus OX=10090 GN=Mafg PE=1 SV=1	Mafg	17.876	18.5	16	3	2	3	1	0	0	2	3	3	2	2	3	1	0	0	2	2	2	2	3	2	0	0	0	1	1	1	1	2	1	1	0	0	2	2	2	2	3	2	0	0	0	23898000	19886000
O54804	Choline kinase alpha OS=Mus musculus OX=10090 GN=Chka PE=1 SV=3	Chka	51.984	1.8	3	1	1	1	1	0	1	0	0	1	0	0	0	1	0	1	0	1	1	0	0	0	1	0	1	0	1	1	0	0	0	1	0	1	0	1	1	0	0	0	0	0	0	0	0
O54825	Bystin OS=Mus musculus OX=10090 GN=Bysl PE=1 SV=3	Bysl	49.783	12.2	28	5	5	5	3	2	3	4	4	3	3	2	4	3	3	3	4	4	4	4	4	5	3	3	3	4	4	4	4	4	5	3	3	3	4	4	4	4	4	5	58408000	47817000	45477000	51000000	43989000
O54833	Casein kinase II subunit alpha' OS=Mus musculus OX=10090 GN=Csnk2a2 PE=1 SV=1	Csnk2a2	41.215	26.6	33	8	8	8	4	4	4	7	6	5	1	0	2	4	5	4	7	8	6	5	4	5	4	5	4	7	8	6	5	4	5	4	5	4	7	8	6	5	4	5	47865000	34369000	47925000	33675000	31404000
O54834	Rho GTPase-activating protein 6 OS=Mus musculus OX=10090 GN=Arhgap6 PE=1 SV=3	Arhgap6	108.84	10.8	28	8	8	8	1	2	3	8	1	5	2	3	3	2	2	2	8	5	5	4	4	5	2	2	2	8	5	5	4	4	5	2	2	2	8	5	5	4	4	5	19446000	22646000	20864000	41554000	18529000
O54879	High mobility group protein B3 OS=Mus musculus OX=10090 GN=Hmgb3 PE=1 SV=3	Hmgb3	23.01	20	37	4	4	4	3	4	2	5	4	6	4	5	4	3	3	3	4	4	4	4	4	4	3	3	3	4	4	4	4	4	4	3	3	3	4	4	4	4	4	4	76923000	74227000	95629000	80909000	75967000
O54901	OX-2 membrane glycoprotein OS=Mus musculus OX=10090 GN=Cd200 PE=1 SV=1	Cd200	31.256	11.5	27	3	3	3	3	2	3	4	2	4	3	3	3	2	2	2	3	3	3	3	3	3	2	2	2	3	3	3	3	3	3	2	2	2	3	3	3	3	3	3	28423000	46168000	45670000	21502000	19223000
O54916	RalBP1-associated Eps domain-containing protein 1 OS=Mus musculus OX=10090 GN=Reps1 PE=1 SV=2	Reps1	86.518	7.5	16	5	5	5	2	3	0	1	2	1	1	3	3	2	3	2	3	5	4	3	4	4	2	3	2	3	5	4	3	4	4	2	3	2	3	5	4	3	4	4	34209000	36634000	24946000	19578000	18368000
O54931	A-kinase anchor protein 2 OS=Mus musculus OX=10090 GN=Akap2 PE=1 SV=3	Akap2	98.577	16	59	11	11	11	7	5	5	9	6	6	7	6	8	7	7	5	9	6	8	7	8	7	7	7	5	9	6	8	7	8	7	7	7	5	9	6	8	7	8	7	69407000	75451000	88373000	37596000	32277000
O54941	SWI/SNF-related matrix-associated actin-dependent regulator of chromatin subfamily E member 1 OS=Mus musculus OX=10090 GN=Smarce1 PE=1 SV=1	Smarce1	46.638	13.1	17	5	5	5	1	2	1	2	3	2	0	3	3	2	3	3	5	4	3	5	4	4	2	3	3	5	4	3	5	4	4	2	3	3	5	4	3	5	4	4	35531000	34819000	34537000	36741000	32081000
O54946	DnaJ homolog subfamily B member 6 OS=Mus musculus OX=10090 GN=Dnajb6 PE=1 SV=4	Dnajb6	39.807	27.1	29	8	8	8	4	3	2	2	3	5	3	4	3	5	5	4	3	4	6	4	5	4	5	5	4	3	4	6	4	5	4	5	5	4	3	4	6	4	5	4	45256000	22040000	37879000	30615000	32183000
O54950	5'-AMP-activated protein kinase subunit gamma-1 OS=Mus musculus OX=10090 GN=Prkag1 PE=1 SV=2	Prkag1	37.52	11.5	16	4	3	4	3	2	2	2	2	3	2	0	0	3	3	3	3	2	4	3	3	2	2	2	2	2	1	3	2	2	1	3	3	3	3	2	4	3	3	2	68448000	65712000	61469000	39376000	36307000
O54962	Barrier-to-autointegration factor OS=Mus musculus OX=10090 GN=Banf1 PE=1 SV=1	Banf1	10.102	42.7	32	5	5	5	3	2	3	5	7	4	2	4	2	4	4	4	4	4	4	4	3	3	4	4	4	4	4	4	4	3	3	4	4	4	4	4	4	4	3	3	521310000	522320000	470960000	553460000	574660000
O54984	ATPase GET3 OS=Mus musculus OX=10090 GN=Get3 PE=1 SV=2	Get3	38.822	23.3	32	7	7	7	1	2	4	7	4	5	2	3	4	2	3	4	6	6	6	4	4	4	2	3	4	6	6	6	4	4	4	2	3	4	6	6	6	4	4	4	162640000	197590000	168470000	200680000	196260000
O54988	STE20-like serine/threonine-protein kinase OS=Mus musculus OX=10090 GN=Slk PE=1 SV=2	Slk	141.46	13.6	64	17	17	17	1	7	9	9	8	10	6	6	8	7	10	9	13	14	14	13	13	13	7	10	9	13	14	14	13	13	13	7	10	9	13	14	14	13	13	13	36650000	46775000	66268000	58641000	48257000
O54998	Peptidyl-prolyl cis-trans isomerase FKBP7 OS=Mus musculus OX=10090 GN=Fkbp7 PE=1 SV=1	Fkbp7	24.913	10.1	6	2	2	2	0	1	1	1	0	1	1	1	0	1	1	1	1	1	1	1	1	1	1	1	1	1	1	1	1	1	1	1	1	1	1	1	1	1	1	1	0	0	0	0	0
O55013	Trafficking protein particle complex subunit 3 OS=Mus musculus OX=10090 GN=Trappc3 PE=1 SV=1	Trappc3	20.302	16.1	8	3	3	3	1	1	1	2	1	1	1	0	0	1	1	1	3	2	2	1	1	1	1	1	1	3	2	2	1	1	1	1	1	1	3	2	2	1	1	1	0	0	0	0	0
O55022	Membrane-associated progesterone receptor component 1 OS=Mus musculus OX=10090 GN=Pgrmc1 PE=1 SV=4	Pgrmc1	21.694	24.6	23	6	5	5	1	3	4	2	3	3	2	2	3	2	2	3	5	5	5	4	5	4	2	2	3	4	4	4	4	4	4	2	2	3	4	4	4	4	4	4	190610000	268480000	312440000	272350000	269350000
O55023	Inositol monophosphatase 1 OS=Mus musculus OX=10090 GN=Impa1 PE=1 SV=1	Impa1	30.436	21.3	40	6	6	6	6	5	3	5	5	3	4	5	4	5	5	5	5	5	6	6	6	6	5	5	5	5	5	6	6	6	6	5	5	5	5	5	6	6	6	6	263400000	235250000	252140000	137680000	130570000
O55026	Ectonucleoside triphosphate diphosphohydrolase 2 OS=Mus musculus OX=10090 GN=Entpd2 PE=1 SV=2	Entpd2	54.319	10.5	25	5	5	5	3	4	2	5	2	4	1	2	2	3	3	2	4	3	4	2	2	3	3	3	2	4	3	4	2	2	3	3	3	2	4	3	4	2	2	3	89548000	67956000	69181000	79119000	76547000
O55028	[3-methyl-2-oxobutanoate dehydrogenase [lipoamide]] kinase, mitochondrial OS=Mus musculus OX=10090 GN=Bckdk PE=1 SV=1	Bckdk	46.587	13.3	16	4	4	4	2	2	2	4	1	1	2	1	1	2	2	2	4	2	2	3	2	2	2	2	2	4	2	2	3	2	2	2	2	2	4	2	2	3	2	2	69913000	80027000	93593000	31274000	23841000
O55029	Coatomer subunit beta' OS=Mus musculus OX=10090 GN=Copb2 PE=1 SV=2	Copb2	102.45	33.7	134	27	27	27	18	13	15	16	18	18	12	11	13	17	19	19	20	20	20	18	17	18	17	19	19	20	20	20	18	17	18	17	19	19	20	20	20	18	17	18	188270000	185880000	196730000	140380000	134640000
O55047	Serine/threonine-protein kinase tousled-like 2 OS=Mus musculus OX=10090 GN=Tlk2 PE=1 SV=2	Tlk2	82.26	4	3	3	3	3	0	0	0	0	0	1	1	1	0	0	0	0	1	1	1	2	2	2	0	0	0	1	1	1	2	2	2	0	0	0	1	1	1	2	2	2	0	0	0	0	0
O55057	Retinal rod rhodopsin-sensitive cGMP 3',5'-cyclic phosphodiesterase subunit delta OS=Mus musculus OX=10090 GN=Pde6d PE=1 SV=1	Pde6d	17.348	8	2	1	1	1	0	1	1	0	0	0	0	0	0	0	1	1	0	0	0	0	0	0	0	1	1	0	0	0	0	0	0	0	1	1	0	0	0	0	0	0	0	0	0	0	0
O55060	Thiopurine S-methyltransferase OS=Mus musculus OX=10090 GN=Tpmt PE=1 SV=1	Tpmt	27.585	23.3	7	5	5	5	3	0	1	1	0	0	0	1	1	3	1	3	2	2	0	0	2	2	3	1	3	2	2	0	0	2	2	3	1	3	2	2	0	0	2	2	51828000	0	44370000	0	0
O55101	Synaptogyrin-2 OS=Mus musculus OX=10090 GN=Syngr2 PE=2 SV=1	Syngr2	24.778	4.5	6	1	1	1	0	0	0	1	1	1	1	2	0	0	0	0	1	1	1	1	1	1	0	0	0	1	1	1	1	1	1	0	0	0	1	1	1	1	1	1	0	0	0	0	0
O55102	Biogenesis of lysosome-related organelles complex 1 subunit 1 OS=Mus musculus OX=10090 GN=Bloc1s1 PE=1 SV=2	Bloc1s1	14.281	8.8	3	1	1	1	0	0	0	1	1	1	0	0	0	0	0	0	1	1	1	1	0	1	0	0	0	1	1	1	1	0	1	0	0	0	1	1	1	1	0	1	0	0	0	0	0
O55106	Striatin OS=Mus musculus OX=10090 GN=Strn PE=1 SV=2	Strn	85.965	4.1	4	3	3	3	0	0	0	0	0	0	0	1	3	0	0	0	1	1	1	1	1	3	0	0	0	1	1	1	1	1	3	0	0	0	1	1	1	1	1	3	0	0	0	0	0
O55125	Protein NipSnap homolog 1 OS=Mus musculus OX=10090 GN=Nipsnap1 PE=1 SV=1	Nipsnap1	33.363	15.8	14	4	4	4	1	3	2	3	3	1	0	1	0	3	3	3	4	3	2	3	3	2	3	3	3	4	3	2	3	3	2	3	3	3	4	3	2	3	3	2	42591000	54384000	82750000	42441000	38549000
O55126	Protein NipSnap homolog 2 OS=Mus musculus OX=10090 GN=Nipsnap2 PE=1 SV=1	Nipsnap2	32.932	19.9	29	5	5	5	1	1	2	5	3	4	4	5	4	3	2	3	5	5	5	5	5	5	3	2	3	5	5	5	5	5	5	3	2	3	5	5	5	5	5	5	138230000	175480000	203150000	97694000	95259000
O55128	Histone deacetylase complex subunit SAP18 OS=Mus musculus OX=10090 GN=Sap18 PE=1 SV=1	Sap18	17.595	30.1	25	6	6	6	1	2	2	3	3	4	3	4	3	4	5	5	5	5	5	4	4	5	4	5	5	5	5	5	4	4	5	4	5	5	5	5	5	4	4	5	14015000	18413000	23542000	59190000	68506000
O55131	Septin-7 OS=Mus musculus OX=10090 GN=Septin7 PE=1 SV=1	Septin7	50.549	23.2	75	11	10	11	8	7	11	10	7	7	8	9	8	10	9	11	11	11	11	11	11	11	9	8	10	10	10	10	10	10	10	10	9	11	11	11	11	11	11	11	516140000	532650000	542880000	336190000	365050000
O55135	Eukaryotic translation initiation factor 6 OS=Mus musculus OX=10090 GN=Eif6 PE=1 SV=2	Eif6	26.511	28.6	37	6	6	6	2	3	6	5	5	4	4	4	4	5	4	5	6	6	5	5	6	6	5	4	5	6	6	5	5	6	6	5	4	5	6	6	5	5	6	6	227180000	284750000	308700000	152300000	147270000
O55137	Acyl-coenzyme A thioesterase 1 OS=Mus musculus OX=10090 GN=Acot1 PE=1 SV=1	Acot1	46.135	30.3	75	12	5	12	7	7	3	10	10	10	9	10	9	7	8	10	11	11	11	11	10	11	3	3	5	4	4	5	5	4	5	7	8	10	11	11	11	11	10	11	352130000	299720000	344350000	256590000	227910000
O55142	60S ribosomal protein L35a OS=Mus musculus OX=10090 GN=Rpl35a PE=1 SV=2	Rpl35a	12.554	38.2	19	6	6	6	1	1	3	3	2	3	3	2	1	3	3	3	6	6	6	6	6	6	3	3	3	6	6	6	6	6	6	3	3	3	6	6	6	6	6	6	129690000	146380000	217770000	469970000	796310000
O55143	Sarcoplasmic/endoplasmic reticulum calcium ATPase 2 OS=Mus musculus OX=10090 GN=Atp2a2 PE=1 SV=2	Atp2a2	114.86	28.5	145	28	28	28	15	15	11	19	20	19	16	17	13	19	18	20	26	26	26	25	24	22	19	18	20	26	26	26	25	24	22	19	18	20	26	26	26	25	24	22	428820000	474580000	419140000	479690000	500010000
O55201	Transcription elongation factor SPT5 OS=Mus musculus OX=10090 GN=Supt5h PE=1 SV=1	Supt5h	120.66	17.4	64	16	16	16	5	5	6	10	10	8	7	8	5	8	6	7	12	13	12	10	11	11	8	6	7	12	13	12	10	11	11	8	6	7	12	13	12	10	11	11	119580000	84275000	94343000	53446000	62471000
O55222	Integrin-linked protein kinase OS=Mus musculus OX=10090 GN=Ilk PE=1 SV=2	Ilk	51.373	27	54	13	13	13	4	3	2	6	8	8	7	6	10	5	7	5	9	11	12	11	11	10	5	7	5	9	11	12	11	11	10	5	7	5	9	11	12	11	11	10	70933000	65400000	70240000	67561000	55910000
O55234	Proteasome subunit beta type-5 OS=Mus musculus OX=10090 GN=Psmb5 PE=1 SV=3	Psmb5	28.532	46.2	101	12	12	12	10	7	7	13	14	14	12	13	11	7	7	6	10	10	9	8	9	8	7	7	6	10	10	9	8	9	8	7	7	6	10	10	9	8	9	8	162400000	201970000	222010000	228820000	222900000
O55236	mRNA-capping enzyme OS=Mus musculus OX=10090 GN=Rngtt PE=1 SV=1	Rngtt	68.683	8	4	4	4	4	0	1	0	1	1	0	0	1	0	0	1	1	1	2	1	3	1	1	0	1	1	1	2	1	3	1	1	0	1	1	1	2	1	3	1	1	0	0	0	0	0
O55239	Nicotinamide N-methyltransferase OS=Mus musculus OX=10090 GN=Nnmt PE=1 SV=1	Nnmt	29.597	4.5	4	1	1	1	1	0	1	1	0	1	0	0	0	1	1	1	1	1	1	0	0	0	1	1	1	1	1	1	0	0	0	1	1	1	1	1	1	0	0	0	0	0	0	0	0
O55242	Sigma non-opioid intracellular receptor 1 OS=Mus musculus OX=10090 GN=Sigmar1 PE=1 SV=1	Sigmar1	25.25	9.4	6	2	2	2	0	0	1	1	1	0	1	1	1	0	0	1	1	1	0	1	1	1	0	0	1	1	1	0	1	1	1	0	0	1	1	1	0	1	1	1	0	0	0	0	0
O70126	Aurora kinase B OS=Mus musculus OX=10090 GN=Aurkb PE=1 SV=2	Aurkb	39.384	18	18	5	5	5	0	2	1	2	0	4	3	3	3	1	2	2	4	3	4	4	3	5	1	2	2	4	3	4	4	3	5	1	2	2	4	3	4	4	3	5	0	0	0	23353000	26597000
O70133	ATP-dependent RNA helicase A OS=Mus musculus OX=10090 GN=Dhx9 PE=1 SV=2	Dhx9	149.47	23.7	174	30	30	30	19	13	19	28	19	21	19	21	15	20	20	21	28	26	26	23	23	25	20	20	21	28	26	26	23	23	25	20	20	21	28	26	26	23	23	25	379500000	272070000	338890000	343630000	330180000
O70152	Dolichol-phosphate mannosyltransferase subunit 1 OS=Mus musculus OX=10090 GN=Dpm1 PE=1 SV=1	Dpm1	29.174	38.8	27	8	8	8	2	1	2	4	4	3	3	4	4	2	2	4	5	6	5	3	3	5	2	2	4	5	6	5	3	3	5	2	2	4	5	6	5	3	3	5	55059000	52786000	54938000	50237000	54607000
O70194	Eukaryotic translation initiation factor 3 subunit D OS=Mus musculus OX=10090 GN=Eif3d PE=1 SV=2	Eif3d	63.988	22.4	63	11	11	11	6	4	8	10	8	8	5	8	6	7	7	9	9	10	9	7	9	9	7	7	9	9	10	9	7	9	9	7	7	9	9	10	9	7	9	9	364080000	387540000	368650000	234480000	228470000
O70230	Zinc finger protein 143 OS=Mus musculus OX=10090 GN=Znf143 PE=1 SV=2	Znf143	69.04	3.9	4	2	2	2	0	0	0	2	0	1	0	0	1	0	0	0	2	2	2	2	1	2	0	0	0	2	2	2	2	1	2	0	0	0	2	2	2	2	1	2	0	0	0	18327000	10189000
O70251	Elongation factor 1-beta OS=Mus musculus OX=10090 GN=Eef1b PE=1 SV=5	Eef1b	24.693	32.9	38	7	5	5	6	6	7	5	3	3	2	2	4	6	6	6	7	7	7	7	6	6	5	5	5	5	5	5	5	4	5	5	5	5	5	5	5	5	4	5	1322900000	1319000000	1378900000	665470000	489810000
O70252	Heme oxygenase 2 OS=Mus musculus OX=10090 GN=Hmox2 PE=1 SV=1	Hmox2	35.738	14.6	14	4	4	4	0	0	0	2	3	3	1	3	2	1	0	0	4	4	4	4	4	4	1	0	0	4	4	4	4	4	4	1	0	0	4	4	4	4	4	4	0	0	0	25932000	23060000
O70274	Protein tyrosine phosphatase type IVA 2 OS=Mus musculus OX=10090 GN=Ptp4a2 PE=1 SV=1	Ptp4a2	19.127	21	11	3	3	3	0	0	1	1	1	1	3	2	2	0	0	1	3	2	3	3	2	2	0	0	1	3	2	3	3	2	2	0	0	1	3	2	3	3	2	2	0	0	0	35506000	31346000
O70305	Ataxin-2 OS=Mus musculus OX=10090 GN=Atxn2 PE=1 SV=1	Atxn2	136.48	14.1	51	15	15	15	5	3	5	8	5	8	5	6	6	6	6	6	10	11	11	9	11	11	6	6	6	10	11	11	9	11	11	6	6	6	10	11	11	9	11	11	57277000	55374000	63126000	40005000	30174000
O70309	Integrin beta-5 OS=Mus musculus OX=10090 GN=Itgb5 PE=1 SV=2	Itgb5	87.908	3.5	8	2	2	2	0	1	1	2	0	1	1	1	1	1	1	1	2	2	2	2	2	2	1	1	1	2	2	2	2	2	2	1	1	1	2	2	2	2	2	2	0	0	0	38258000	0
O70310	Glycylpeptide N-tetradecanoyltransferase 1 OS=Mus musculus OX=10090 GN=Nmt1 PE=1 SV=1	Nmt1	56.888	21.8	65	9	8	9	6	6	10	7	9	8	7	7	5	7	7	6	8	9	9	8	7	9	6	6	5	7	8	8	7	6	8	7	7	6	8	9	9	8	7	9	131740000	132920000	162070000	138980000	121910000
O70311	Glycylpeptide N-tetradecanoyltransferase 2 OS=Mus musculus OX=10090 GN=Nmt2 PE=1 SV=1	Nmt2	60.484	6.6	13	3	2	2	0	1	0	2	2	2	2	2	2	1	2	2	3	3	3	3	3	3	0	1	1	2	2	2	2	2	2	0	1	1	2	2	2	2	2	2	0	0	0	0	0
O70318	Band 4.1-like protein 2 OS=Mus musculus OX=10090 GN=Epb41l2 PE=1 SV=2	Epb41l2	109.94	23.6	98	22	18	22	7	9	6	16	9	11	14	13	13	10	9	9	20	17	17	19	18	16	9	8	8	17	15	14	15	15	13	10	9	9	20	17	17	19	18	16	54484000	44688000	54473000	62835000	74273000
O70325	Phospholipid hydroperoxide glutathione peroxidase OS=Mus musculus OX=10090 GN=Gpx4 PE=1 SV=4	Gpx4	22.228	44.2	44	8	8	8	2	2	4	8	9	6	2	7	4	4	3	3	8	8	8	8	8	7	4	3	3	8	8	8	8	8	7	4	3	3	8	8	8	8	8	7	102570000	68945000	72985000	106940000	95065000
O70326	Gremlin-1 OS=Mus musculus OX=10090 GN=Grem1 PE=2 SV=1	Grem1	20.71	15.8	9	2	2	2	0	0	0	2	1	2	2	0	2	0	0	0	2	1	1	1	1	1	0	0	0	2	1	1	1	1	1	0	0	0	2	1	1	1	1	1	0	0	0	9677000	30158000
O70373	Xin actin-binding repeat-containing protein 1 OS=Mus musculus OX=10090 GN=Xirp1 PE=1 SV=2	Xirp1	123.43	17	49	17	17	17	0	0	0	10	6	10	7	8	8	2	2	2	12	12	13	12	12	11	2	2	2	12	12	13	12	12	11	2	2	2	12	12	13	12	12	11	5847600	6387000	5279100	72135000	25911000
O70378	ER membrane protein complex subunit 8 OS=Mus musculus OX=10090 GN=Emc8 PE=1 SV=1	Emc8	23.348	14	12	3	3	3	0	0	0	2	1	1	2	3	3	1	1	0	2	3	3	3	3	3	1	1	0	2	3	3	3	3	3	1	1	0	2	3	3	3	3	3	0	0	0	75700000	61432000
O70400	PDZ and LIM domain protein 1 OS=Mus musculus OX=10090 GN=Pdlim1 PE=1 SV=4	Pdlim1	35.774	45.3	105	13	13	13	11	11	13	14	14	15	8	11	8	9	8	8	9	11	11	9	11	10	9	8	8	9	11	11	9	11	10	9	8	8	9	11	11	9	11	10	238580000	210140000	161130000	163500000	169590000
O70401	Tetraspanin-6 OS=Mus musculus OX=10090 GN=Tspan6 PE=1 SV=1	Tspan6	27.333	8.2	4	2	2	2	0	1	0	1	0	2	0	0	0	0	1	0	2	2	2	1	1	0	0	1	0	2	2	2	1	1	0	0	1	0	2	2	2	1	1	0	0	0	0	0	0
O70435	Proteasome subunit alpha type-3 OS=Mus musculus OX=10090 GN=Psma3 PE=1 SV=3	Psma3	28.405	35.3	72	9	9	9	8	7	7	8	8	11	8	7	8	9	8	9	7	7	8	7	7	8	9	8	9	7	7	8	7	7	8	9	8	9	7	7	8	7	7	8	546610000	587180000	580980000	375040000	433920000
O70439	Syntaxin-7 OS=Mus musculus OX=10090 GN=Stx7 PE=1 SV=3	Stx7	29.82	24.9	35	5	5	5	3	3	5	4	4	3	5	4	4	5	5	5	5	4	5	5	5	5	5	5	5	5	4	5	5	5	5	5	5	5	5	4	5	5	5	5	100100000	97860000	93230000	55803000	48774000
O70456	14-3-3 protein sigma OS=Mus musculus OX=10090 GN=Sfn PE=1 SV=2	Sfn	27.706	13.3	4	4	1	1	0	0	0	1	1	0	2	0	0	2	2	2	4	4	4	4	3	4	0	0	0	1	1	1	1	1	1	0	0	0	1	1	1	1	1	1	0	0	0	2021600000	2104000000
O70475	UDP-glucose 6-dehydrogenase OS=Mus musculus OX=10090 GN=Ugdh PE=1 SV=1	Ugdh	54.831	28.6	60	12	12	12	5	3	5	12	8	10	4	5	8	8	5	6	11	9	11	7	9	10	8	5	6	11	9	11	7	9	10	8	5	6	11	9	11	7	9	10	90783000	82366000	108090000	80879000	59878000
O70481	E3 ubiquitin-protein ligase UBR1 OS=Mus musculus OX=10090 GN=Ubr1 PE=1 SV=2	Ubr1	200.24	1.8	5	2	2	2	0	1	0	0	1	2	0	1	0	0	1	0	2	2	2	1	2	2	0	1	0	2	2	2	1	2	2	0	1	0	2	2	2	1	2	2	0	0	0	27813000	30580000
O70492	Sorting nexin-3 OS=Mus musculus OX=10090 GN=Snx3 PE=1 SV=3	Snx3	18.757	32.7	42	7	5	7	3	3	2	6	5	7	3	6	7	5	5	5	5	6	5	5	6	6	5	5	4	4	4	4	3	4	4	5	5	5	5	6	5	5	6	6	184360000	189920000	202540000	143950000	163430000
O70493	Sorting nexin-12 OS=Mus musculus OX=10090 GN=Snx12 PE=1 SV=1	Snx12	19.116	26.7	13	5	3	3	0	1	1	3	1	0	2	2	3	2	2	3	4	4	3	4	4	4	2	2	2	3	2	2	2	2	2	2	2	2	3	2	2	2	2	2	168530000	208170000	207030000	277070000	202540000
O70494	Transcription factor Sp3 OS=Mus musculus OX=10090 GN=Sp3 PE=1 SV=2	Sp3	82.361	5	13	3	3	3	1	1	1	2	1	3	2	1	1	1	1	1	3	2	3	2	2	1	1	1	1	3	2	3	2	2	1	1	1	1	3	2	3	2	2	1	0	0	0	18638000	0
O70503	Very-long-chain 3-oxoacyl-CoA reductase OS=Mus musculus OX=10090 GN=Hsd17b12 PE=1 SV=1	Hsd17b12	34.741	28.2	62	8	8	8	6	6	7	12	6	10	4	6	5	5	6	6	7	6	8	5	6	6	5	6	6	7	6	8	5	6	6	5	6	6	7	6	8	5	6	6	505170000	522410000	493940000	548550000	663040000
O70551	SRSF protein kinase 1 OS=Mus musculus OX=10090 GN=Srpk1 PE=1 SV=2	Srpk1	73.088	5.4	6	3	1	1	1	1	1	1	1	1	0	0	0	3	3	2	3	3	3	3	3	3	1	1	1	1	1	1	1	1	1	1	1	1	1	1	1	1	1	1	0	0	0	0	0
O70562	Small proline-rich protein 2K OS=Mus musculus OX=10090 GN=Sprr2k PE=2 SV=1	Sprr2k	7.4989	13.2	1	1	1	1	0	0	0	0	0	0	0	0	1	0	0	0	0	0	0	0	0	1	0	0	0	0	0	0	0	0	1	0	0	0	0	0	0	0	0	1	0	0	0	0	0
O70572	Sphingomyelin phosphodiesterase 2 OS=Mus musculus OX=10090 GN=Smpd2 PE=1 SV=1	Smpd2	47.466	15.8	13	6	6	6	0	0	0	2	4	3	1	2	1	0	0	0	4	5	5	4	3	4	0	0	0	4	5	5	4	3	4	0	0	0	4	5	5	4	3	4	0	0	0	21460000	31768000
O70579	Peroxisomal membrane protein PMP34 OS=Mus musculus OX=10090 GN=Slc25a17 PE=1 SV=1	Slc25a17	34.412	12.7	14	4	4	4	1	1	1	2	2	2	2	1	2	2	2	2	3	3	3	3	2	2	2	2	2	3	3	3	3	2	2	2	2	2	3	3	3	3	2	2	0	0	0	17816000	14562000
O70589	Peripheral plasma membrane protein CASK OS=Mus musculus OX=10090 GN=Cask PE=1 SV=2	Cask	105.11	12.6	31	11	11	11	4	2	5	2	1	3	3	9	2	6	6	6	4	3	5	6	7	4	6	6	6	4	3	5	6	7	4	6	6	6	4	3	5	6	7	4	0	0	0	36212000	34174000
O70591	Prefoldin subunit 2 OS=Mus musculus OX=10090 GN=Pfdn2 PE=1 SV=2	Pfdn2	16.534	23.4	28	3	3	3	1	2	3	6	3	3	4	2	4	3	3	3	3	3	3	3	3	3	3	3	3	3	3	3	3	3	3	3	3	3	3	3	3	3	3	3	132210000	128960000	124500000	129430000	104920000
O70622	Reticulon-2 OS=Mus musculus OX=10090 GN=Rtn2 PE=1 SV=1	Rtn2	51.346	3.6	9	1	1	1	1	1	1	1	1	1	1	1	1	1	1	1	1	1	1	1	1	1	1	1	1	1	1	1	1	1	1	1	1	1	1	1	1	1	1	1	0	0	0	0	0
O88271	Craniofacial development protein 1 OS=Mus musculus OX=10090 GN=Cfdp1 PE=1 SV=1	Cfdp1	32.921	21.7	9	5	5	5	2	1	0	1	1	1	1	1	1	2	2	2	4	3	2	3	3	3	2	2	2	4	3	2	3	3	3	2	2	2	4	3	2	3	3	3	35219000	39927000	31665000	0	0
O88286	Protein Wiz OS=Mus musculus OX=10090 GN=Wiz PE=1 SV=2	Wiz	184.29	4.9	28	7	7	7	1	1	1	5	4	3	3	5	5	1	1	1	5	5	5	4	6	5	1	1	1	5	5	5	4	6	5	1	1	1	5	5	5	4	6	5	0	0	0	24818000	23873000
O88291	DBIRD complex subunit ZNF326 OS=Mus musculus OX=10090 GN=Znf326 PE=1 SV=1	Znf326	65.225	18.1	48	9	9	9	5	6	7	6	4	6	4	6	4	7	7	7	6	5	8	6	6	5	7	7	7	6	5	8	6	6	5	7	7	7	6	5	8	6	6	5	31553000	32100000	35604000	30041000	22007000
O88342	WD repeat-containing protein 1 OS=Mus musculus OX=10090 GN=Wdr1 PE=1 SV=3	Wdr1	66.406	36.3	94	18	18	18	12	9	8	13	12	14	8	12	6	10	12	14	15	15	15	13	14	13	10	12	14	15	15	15	13	14	13	10	12	14	15	15	15	13	14	13	566330000	410270000	434900000	440430000	355530000
O88351	Inhibitor of nuclear factor kappa-B kinase subunit beta OS=Mus musculus OX=10090 GN=Ikbkb PE=1 SV=1	Ikbkb	86.689	6.9	17	5	5	5	1	0	2	1	3	2	3	3	2	2	2	2	3	4	3	4	4	4	2	2	2	3	4	3	4	4	4	2	2	2	3	4	3	4	4	4	0	0	0	13711000	14124000
O88379	Bromodomain adjacent to zinc finger domain protein 1A OS=Mus musculus OX=10090 GN=Baz1a PE=1 SV=3	Baz1a	178.46	1.9	2	3	3	3	0	0	0	1	0	0	0	0	1	0	0	0	2	1	2	1	0	2	0	0	0	2	1	2	1	0	2	0	0	0	2	1	2	1	0	2	0	0	0	0	0
O88384	Vesicle transport through interaction with t-SNAREs homolog 1B OS=Mus musculus OX=10090 GN=Vti1b PE=1 SV=1	Vti1b	26.713	28	31	6	6	6	1	3	3	5	4	4	4	4	3	3	4	4	5	4	4	5	4	3	3	4	4	5	4	4	5	4	3	3	4	4	5	4	4	5	4	3	37800000	28698000	35471000	32590000	31653000
O88396	GrpE protein homolog 2, mitochondrial OS=Mus musculus OX=10090 GN=Grpel2 PE=2 SV=2	Grpel2	25.029	8.9	13	2	2	2	1	1	1	2	2	2	1	1	2	1	1	1	2	2	2	2	2	2	1	1	1	2	2	2	2	2	2	1	1	1	2	2	2	2	2	2	0	0	0	28854000	38210000
O88413	Tubby-related protein 3 OS=Mus musculus OX=10090 GN=Tulp3 PE=1 SV=1	Tulp3	51.23	9.8	10	3	3	3	0	0	2	1	1	1	2	1	2	0	2	2	1	1	1	1	2	2	0	2	2	1	1	1	1	2	2	0	2	2	1	1	1	1	2	2	0	21444000	20446000	0	0
O88441	Metaxin-2 OS=Mus musculus OX=10090 GN=Mtx2 PE=1 SV=1	Mtx2	29.758	13.3	15	3	3	3	4	3	3	2	0	1	1	0	1	3	3	3	2	3	2	2	2	2	3	3	3	2	3	2	2	2	2	3	3	3	2	3	2	2	2	2	29450000	34993000	40295000	32852000	33841000
O88447	Kinesin light chain 1 OS=Mus musculus OX=10090 GN=Klc1 PE=1 SV=3	Klc1	61.449	27.9	55	13	9	13	4	6	7	6	5	8	6	7	6	7	8	9	11	10	10	10	9	9	6	5	6	7	8	8	7	7	7	7	8	9	11	10	10	10	9	9	74860000	92770000	81938000	64761000	65175000
O88448	Kinesin light chain 2 OS=Mus musculus OX=10090 GN=Klc2 PE=1 SV=1	Klc2	66.662	17.2	15	10	7	8	1	1	1	2	1	4	2	2	1	2	4	4	8	2	4	6	5	4	1	2	2	5	2	4	5	4	4	2	3	3	6	2	4	5	5	4	55862000	0	41796000	59016000	48356000
O88455	7-dehydrocholesterol reductase OS=Mus musculus OX=10090 GN=Dhcr7 PE=1 SV=1	Dhcr7	53.918	13.6	29	5	5	5	3	2	3	4	4	3	3	4	3	3	3	3	4	4	4	4	4	5	3	3	3	4	4	4	4	4	5	3	3	3	4	4	4	4	4	5	288550000	342640000	0	243680000	231560000
O88456	Calpain small subunit 1 OS=Mus musculus OX=10090 GN=Capns1 PE=1 SV=1	Capns1	28.463	19.3	29	5	5	5	2	3	3	4	4	4	5	2	2	4	3	4	5	5	5	5	4	4	4	3	4	5	5	5	5	4	4	4	3	4	5	5	5	5	4	4	181070000	207330000	175870000	171500000	160590000
O88487	Cytoplasmic dynein 1 intermediate chain 2 OS=Mus musculus OX=10090 GN=Dync1i2 PE=1 SV=1	Dync1i2	68.393	10.1	12	5	5	5	2	4	3	0	1	1	1	0	0	4	5	4	2	2	3	2	2	3	4	5	4	2	2	3	2	2	3	4	5	4	2	2	3	2	2	3	31282000	15084000	33959000	44659000	174970000
O88508	DNA (cytosine-5)-methyltransferase 3A OS=Mus musculus OX=10090 GN=Dnmt3a PE=1 SV=2	Dnmt3a	101.67	2.2	3	3	3	3	0	0	0	1	0	1	0	1	0	0	0	0	2	1	1	1	2	0	0	0	0	2	1	1	1	2	0	0	0	0	2	1	1	1	2	0	0	0	0	0	0
O88520	Leucine-rich repeat protein SHOC-2 OS=Mus musculus OX=10090 GN=Shoc2 PE=1 SV=2	Shoc2	64.892	2.9	3	2	2	2	0	0	0	0	0	1	1	1	0	1	1	1	2	2	2	2	2	2	1	1	1	2	2	2	2	2	2	1	1	1	2	2	2	2	2	2	0	0	0	0	0
O88522	NF-kappa-B essential modulator OS=Mus musculus OX=10090 GN=Ikbkg PE=1 SV=2	Ikbkg	47.972	15	17	5	5	5	1	1	2	2	3	1	2	3	2	2	3	3	3	4	4	5	5	2	2	3	3	3	4	4	5	5	2	2	3	3	3	4	4	5	5	2	20816000	19081000	23505000	23908000	17575000
O88531	Palmitoyl-protein thioesterase 1 OS=Mus musculus OX=10090 GN=Ppt1 PE=1 SV=2	Ppt1	34.49	11.1	12	3	3	3	0	2	1	3	2	2	0	1	1	1	1	1	3	3	3	2	3	3	1	1	1	3	3	3	2	3	3	1	1	1	3	3	3	2	3	3	0	0	0	49621000	44945000
O88532	Zinc finger RNA-binding protein OS=Mus musculus OX=10090 GN=Zfr PE=1 SV=2	Zfr	116.86	17.5	72	15	15	15	5	3	7	11	11	11	8	10	6	7	7	7	13	11	12	11	12	10	7	7	7	13	11	12	11	12	10	7	7	7	13	11	12	11	12	10	46645000	52166000	56003000	41135000	41653000
O88543	COP9 signalosome complex subunit 3 OS=Mus musculus OX=10090 GN=Cops3 PE=1 SV=3	Cops3	47.832	31	50	11	11	11	6	7	8	7	8	4	4	4	2	8	7	8	9	9	9	8	8	9	8	7	8	9	9	9	8	8	9	8	7	8	9	9	9	8	8	9	139020000	128500000	137670000	89146000	75081000
O88544	COP9 signalosome complex subunit 4 OS=Mus musculus OX=10090 GN=Cops4 PE=1 SV=1	Cops4	46.284	49.8	87	17	17	17	8	8	6	15	9	12	10	10	9	12	10	10	14	14	16	14	13	14	12	10	10	14	14	16	14	13	14	12	10	10	14	14	16	14	13	14	121690000	145120000	126980000	104050000	123220000
O88545	COP9 signalosome complex subunit 6 OS=Mus musculus OX=10090 GN=Cops6 PE=1 SV=1	Cops6	35.88	29.6	41	8	8	8	6	4	5	6	4	6	3	3	4	6	6	6	8	8	6	5	5	5	6	6	6	8	8	6	5	5	5	6	6	6	8	8	6	5	5	5	138950000	101930000	90083000	85455000	63841000
O88559	Menin OS=Mus musculus OX=10090 GN=Men1 PE=1 SV=2	Men1	67.5	4.3	7	2	2	2	0	0	0	2	1	1	1	1	1	0	0	0	2	2	2	2	2	2	0	0	0	2	2	2	2	2	2	0	0	0	2	2	2	2	2	2	0	0	0	22442000	32741000
O88569	Heterogeneous nuclear ribonucleoproteins A2/B1 OS=Mus musculus OX=10090 GN=Hnrnpa2b1 PE=1 SV=2	Hnrnpa2b1	37.402	58.4	112	17	16	17	12	13	15	14	12	15	10	12	9	16	16	16	16	16	16	16	17	14	15	15	15	15	15	15	15	16	13	16	16	16	16	16	16	16	17	14	2963600000	3126600000	2815300000	2698400000	3299000000
O88587	Catechol O-methyltransferase OS=Mus musculus OX=10090 GN=Comt PE=1 SV=2	Comt	29.486	11.7	10	3	3	3	2	2	1	0	1	1	1	1	1	2	2	2	2	2	2	2	2	2	2	2	2	2	2	2	2	2	2	2	2	2	2	2	2	2	2	2	120590000	138740000	132070000	0	0
O88597	Beclin-1 OS=Mus musculus OX=10090 GN=Becn1 PE=1 SV=3	Becn1	51.588	2.2	2	1	1	1	1	0	1	0	0	0	0	0	0	1	0	1	0	0	0	0	0	0	1	0	1	0	0	0	0	0	0	1	0	1	0	0	0	0	0	0	0	0	0	0	0
O88622	Poly(ADP-ribose) glycohydrolase OS=Mus musculus OX=10090 GN=Parg PE=1 SV=2	Parg	109.32	2.2	3	2	2	2	0	0	0	0	0	1	1	1	0	0	1	1	1	0	2	2	1	1	0	1	1	1	0	2	2	1	1	0	1	1	1	0	2	2	1	1	0	0	0	0	0
O88630	Golgi SNAP receptor complex member 1 OS=Mus musculus OX=10090 GN=Gosr1 PE=1 SV=2	Gosr1	28.489	9.6	10	2	2	2	1	2	1	1	1	0	2	1	1	2	2	1	2	2	1	2	2	2	2	2	1	2	2	1	2	2	2	2	2	1	2	2	1	2	2	2	0	38030000	0	14879000	15040000
O88643	Serine/threonine-protein kinase PAK 1 OS=Mus musculus OX=10090 GN=Pak1 PE=1 SV=1	Pak1	60.736	20	34	8	4	6	4	5	4	4	7	2	2	3	3	7	5	6	6	7	6	4	4	5	4	2	3	3	3	2	2	2	2	6	4	5	4	5	4	3	3	3	68202000	84461000	90053000	31490000	38030000
O88668	Protein CREG1 OS=Mus musculus OX=10090 GN=Creg1 PE=1 SV=1	Creg1	24.452	5	1	1	1	1	1	0	0	0	0	0	0	0	0	1	1	1	0	0	0	0	0	0	1	1	1	0	0	0	0	0	0	1	1	1	0	0	0	0	0	0	0	0	0	0	0
O88685	26S proteasome regulatory subunit 6A OS=Mus musculus OX=10090 GN=Psmc3 PE=1 SV=2	Psmc3	49.548	36	74	15	15	15	8	7	11	11	11	9	6	7	4	13	12	12	13	13	11	11	11	10	13	12	12	13	13	11	11	11	10	13	12	12	13	13	11	11	11	10	342330000	332010000	315960000	219300000	195170000
O88696	ATP-dependent Clp protease proteolytic subunit, mitochondrial OS=Mus musculus OX=10090 GN=Clpp PE=1 SV=1	Clpp	29.8	14	2	3	3	3	0	0	1	0	0	0	0	0	1	2	2	2	1	1	1	1	1	2	2	2	2	1	1	1	1	1	2	2	2	2	1	1	1	1	1	2	0	0	0	0	0
O88712	C-terminal-binding protein 1 OS=Mus musculus OX=10090 GN=Ctbp1 PE=1 SV=2	Ctbp1	47.744	12.9	24	6	3	6	1	1	1	3	4	3	3	5	3	1	3	3	4	4	5	4	5	4	1	2	2	1	2	2	2	3	2	1	3	3	4	4	5	4	5	4	0	0	0	82410000	93015000
O88736	3-keto-steroid reductase/17-beta-hydroxysteroid dehydrogenase 7 OS=Mus musculus OX=10090 GN=Hsd17b7 PE=1 SV=1	Hsd17b7	37.316	12.3	4	3	3	3	0	0	0	2	1	1	0	0	0	0	0	0	3	2	2	0	1	0	0	0	0	3	2	2	0	1	0	0	0	0	3	2	2	0	1	0	0	0	0	0	0
O88737	Protein bassoon OS=Mus musculus OX=10090 GN=Bsn PE=1 SV=4	Bsn	418.84	0.3	0	1	1	1	0	0	0	0	0	0	0	0	0	0	0	0	1	1	1	1	1	1	0	0	0	1	1	1	1	1	1	0	0	0	1	1	1	1	1	1	0	0	0	0	0
O88738	Baculoviral IAP repeat-containing protein 6 OS=Mus musculus OX=10090 GN=Birc6 PE=1 SV=2	Birc6	532.16	5.8	77	25	25	25	2	1	0	15	14	15	10	12	8	5	6	5	20	23	20	14	18	16	5	6	5	20	23	20	14	18	16	5	6	5	20	23	20	14	18	16	18237000	10627000	13740000	60907000	46006000
O88746	Target of Myb protein 1 OS=Mus musculus OX=10090 GN=Tom1 PE=1 SV=1	Tom1	54.325	11.8	16	5	5	5	2	2	3	2	2	1	2	1	1	3	3	3	4	3	3	2	4	2	3	3	3	4	3	3	2	4	2	3	3	3	4	3	3	2	4	2	12177000	16307000	12040000	19187000	22894000
O88796	Ribonuclease P protein subunit p30 OS=Mus musculus OX=10090 GN=Rpp30 PE=1 SV=1	Rpp30	29.473	18.3	16	4	4	4	2	1	1	2	2	2	2	2	2	2	2	2	3	3	3	3	3	2	2	2	2	3	3	3	3	3	2	2	2	2	3	3	3	3	3	2	0	0	0	29689000	29111000
O88811	Signal transducing adapter molecule 2 OS=Mus musculus OX=10090 GN=Stam2 PE=1 SV=1	Stam2	57.454	10.9	23	5	4	5	1	3	2	3	2	3	4	3	2	2	4	3	5	3	4	4	3	3	2	3	2	4	2	3	3	2	3	2	4	3	5	3	4	4	3	3	36833000	43942000	33801000	43363000	39799000
O88842	FYVE, RhoGEF and PH domain-containing protein 3 OS=Mus musculus OX=10090 GN=Fgd3 PE=1 SV=1	Fgd3	80.623	5	6	3	3	3	0	0	0	0	2	2	1	1	0	0	0	0	1	3	2	1	2	2	0	0	0	1	3	2	1	2	2	0	0	0	1	3	2	1	2	2	0	0	0	0	13358000
O88844	Isocitrate dehydrogenase [NADP] cytoplasmic OS=Mus musculus OX=10090 GN=Idh1 PE=1 SV=2	Idh1	46.674	34.8	74	14	13	13	7	9	5	7	11	10	10	8	7	10	9	10	10	13	11	13	13	13	9	8	9	9	12	10	12	12	12	9	8	9	9	12	10	12	12	12	326640000	254700000	268440000	197060000	179840000
O88845	A-kinase anchor protein 10, mitochondrial OS=Mus musculus OX=10090 GN=Akap10 PE=1 SV=3	Akap10	73.631	2.4	2	1	1	1	0	0	0	1	0	0	1	0	0	0	0	0	1	1	0	1	1	0	0	0	0	1	1	0	1	1	0	0	0	0	1	1	0	1	1	0	0	0	0	0	0
O88848	ADP-ribosylation factor-like protein 6 OS=Mus musculus OX=10090 GN=Arl6 PE=1 SV=1	Arl6	20.959	10.2	6	2	2	2	0	0	0	1	0	1	1	2	1	0	0	0	1	0	1	1	2	1	0	0	0	1	0	1	1	2	1	0	0	0	1	0	1	1	2	1	0	0	0	0	0
O88851	Putative hydrolase RBBP9 OS=Mus musculus OX=10090 GN=Rbbp9 PE=1 SV=2	Rbbp9	20.911	32.3	11	4	4	4	2	1	4	1	2	0	0	0	1	2	1	4	3	2	3	2	2	2	2	1	4	3	2	3	2	2	2	2	1	4	3	2	3	2	2	2	104930000	0	96155000	31091000	53549000
O88874	Cyclin-K OS=Mus musculus OX=10090 GN=Ccnk PE=1 SV=3	Ccnk	61.363	3.1	6	1	1	1	0	0	0	2	1	1	1	1	0	0	0	0	1	1	1	1	1	1	0	0	0	1	1	1	1	1	1	0	0	0	1	1	1	1	1	1	0	0	0	24538000	0
O88878	AN1-type zinc finger protein 5 OS=Mus musculus OX=10090 GN=Zfand5 PE=1 SV=1	Zfand5	23.058	16.4	7	3	3	3	1	1	1	1	0	0	2	1	0	1	1	1	2	2	2	2	2	2	1	1	1	2	2	2	2	2	2	1	1	1	2	2	2	2	2	2	0	0	0	41580000	38856000
O88888	Amyloid-beta A4 precursor protein-binding family A member 3 OS=Mus musculus OX=10090 GN=Apba3 PE=1 SV=1	Apba3	60.717	3.3	3	2	2	2	1	1	0	0	0	0	0	0	1	1	1	1	1	0	1	0	1	1	1	1	1	1	0	1	0	1	1	1	1	1	1	0	1	0	1	1	0	0	0	0	0
O88952	Protein lin-7 homolog C OS=Mus musculus OX=10090 GN=Lin7c PE=1 SV=2	Lin7c	21.834	29.9	27	6	6	6	1	2	1	2	4	4	4	5	4	4	3	4	5	6	5	6	5	5	4	3	4	5	6	5	6	5	5	4	3	4	5	6	5	6	5	5	257390000	297630000	253240000	151960000	150700000
O88958	Glucosamine-6-phosphate isomerase 1 OS=Mus musculus OX=10090 GN=Gnpda1 PE=1 SV=3	Gnpda1	32.549	43.6	49	10	8	10	4	4	4	8	8	9	3	4	5	7	7	8	10	8	8	6	6	7	6	6	7	8	7	7	5	5	6	7	7	8	10	8	8	6	6	7	240330000	234990000	237230000	195090000	178480000
O88967	ATP-dependent zinc metalloprotease YME1L1 OS=Mus musculus OX=10090 GN=Yme1l1 PE=1 SV=1	Yme1l1	80.027	11.2	21	7	7	7	1	1	3	2	3	3	4	2	2	4	3	3	5	6	5	5	4	4	4	3	3	5	6	5	5	4	4	4	3	3	5	6	5	5	4	4	19400000	17666000	18478000	26259000	28554000
O88986	2-amino-3-ketobutyrate coenzyme A ligase, mitochondrial OS=Mus musculus OX=10090 GN=Gcat PE=1 SV=2	Gcat	44.93	16.8	16	6	6	6	3	2	2	3	1	2	1	2	0	4	3	3	5	4	3	2	3	4	4	3	3	5	4	3	2	3	4	4	3	3	5	4	3	2	3	4	36307000	25748000	36100000	33245000	25043000
O89001	Carboxypeptidase D OS=Mus musculus OX=10090 GN=Cpd PE=1 SV=2	Cpd	152.4	2.6	9	4	4	4	1	0	0	3	1	1	1	1	1	2	2	1	3	3	4	2	2	1	2	2	1	3	3	4	2	2	1	2	2	1	3	3	4	2	2	1	0	0	0	20867000	17915000
O89013	Leptin receptor gene-related protein OS=Mus musculus OX=10090 GN=Leprot PE=1 SV=1	Leprot	14.316	9.9	9	1	1	1	1	1	1	1	1	1	1	1	1	1	1	1	1	1	1	1	1	1	1	1	1	1	1	1	1	1	1	1	1	1	1	1	1	1	1	1	0	0	0	0	0
O89017	Legumain OS=Mus musculus OX=10090 GN=Lgmn PE=1 SV=1	Lgmn	49.372	2.8	2	1	1	1	1	0	1	0	0	0	0	0	0	1	0	1	0	0	0	0	0	0	1	0	1	0	0	0	0	0	0	1	0	1	0	0	0	0	0	0	0	0	0	0	0
O89023	Tripeptidyl-peptidase 1 OS=Mus musculus OX=10090 GN=Tpp1 PE=1 SV=2	Tpp1	61.341	11.6	14	5	5	5	2	0	1	3	2	2	1	1	2	2	1	2	4	2	4	2	2	4	2	1	2	4	2	4	2	2	4	2	1	2	4	2	4	2	2	4	0	0	0	130090000	144060000
O89032	SH3 and PX domain-containing protein 2A OS=Mus musculus OX=10090 GN=Sh3pxd2a PE=1 SV=2	Sh3pxd2a	124.2	6.9	13	7	5	5	0	0	0	2	3	2	2	2	2	2	2	3	4	6	6	5	4	5	0	1	2	2	4	4	3	2	3	0	1	2	2	4	4	3	2	3	0	0	10913000	17256000	23408000
O89050	Muskelin OS=Mus musculus OX=10090 GN=Mkln1 PE=1 SV=1	Mkln1	84.877	4.6	5	3	3	3	0	0	0	0	1	2	0	0	2	0	0	0	1	3	3	3	3	3	0	0	0	1	3	3	3	3	3	0	0	0	1	3	3	3	3	3	0	0	0	0	11752000
O89051	Integral membrane protein 2B OS=Mus musculus OX=10090 GN=Itm2b PE=1 SV=1	Itm2b	30.26	11.3	11	3	3	3	0	1	1	1	1	2	2	2	1	1	1	1	3	3	3	2	3	3	1	1	1	3	3	3	2	3	3	1	1	1	3	3	3	2	3	3	0	0	0	71482000	78031000
O89079	Coatomer subunit epsilon OS=Mus musculus OX=10090 GN=Cope PE=1 SV=3	Cope	34.567	16.9	23	3	3	3	3	2	3	3	2	3	2	3	2	2	2	2	3	3	2	3	3	2	2	2	2	3	3	2	3	3	2	2	2	2	3	3	2	3	3	2	144520000	141660000	137790000	80161000	59271000
O89086	RNA-binding protein 3 OS=Mus musculus OX=10090 GN=Rbm3 PE=1 SV=1	Rbm3	16.604	36.6	23	5	5	5	2	2	2	4	4	3	1	3	2	4	4	4	5	5	5	4	4	4	4	4	4	5	5	5	4	4	4	4	4	4	5	5	5	4	4	4	48255000	47143000	67069000	275620000	162410000
O89090	Transcription factor Sp1 OS=Mus musculus OX=10090 GN=Sp1 PE=1 SV=2	Sp1	80.731	2.4	6	2	2	2	0	0	0	1	2	0	0	2	1	0	0	0	1	2	0	0	2	1	0	0	0	1	2	0	0	2	1	0	0	0	1	2	0	0	2	1	0	0	0	0	0
O89112	Glutathione S-transferase LANCL1 OS=Mus musculus OX=10090 GN=Lancl1 PE=1 SV=1	Lancl1	45.341	18.5	21	7	7	7	5	2	3	1	2	2	3	2	1	6	6	6	4	4	5	4	4	4	6	6	6	4	4	5	4	4	4	6	6	6	4	4	5	4	4	4	47679000	53063000	50736000	33439000	36976000
P00158	Cytochrome b OS=Mus musculus OX=10090 GN=Mt-Cyb PE=1 SV=1	Mt-Cyb	43.209	2.4	8	1	1	1	1	1	1	1	0	1	1	1	1	1	1	1	1	1	1	1	1	1	1	1	1	1	1	1	1	1	1	1	1	1	1	1	1	1	1	1	0	0	0	0	0
P00375	Dihydrofolate reductase OS=Mus musculus OX=10090 GN=Dhfr PE=1 SV=3	Dhfr	21.606	20.3	10	4	4	4	0	0	0	2	2	1	0	3	2	1	1	1	4	4	3	3	4	4	1	1	1	4	4	3	3	4	4	1	1	1	4	4	3	3	4	4	0	0	0	43372000	65612000
P00405	Cytochrome c oxidase subunit 2 OS=Mus musculus OX=10090 GN=Mtco2 PE=1 SV=1	Mtco2	25.976	11.9	16	3	3	3	1	2	1	3	1	2	2	2	2	2	2	2	3	2	3	3	3	3	2	2	2	3	2	3	3	3	3	2	2	2	3	2	3	3	3	3	69814000	97932000	110250000	118090000	105780000
P00416	Cytochrome c oxidase subunit 3 OS=Mus musculus OX=10090 GN=mt-Co3 PE=1 SV=2	mt-Co3	29.922	5.4	8	1	1	1	0	0	1	2	2	2	0	0	1	1	1	1	1	1	1	0	1	1	1	1	1	1	1	1	0	1	1	1	1	1	1	1	1	0	1	1	0	0	0	32132000	0
P00493	Hypoxanthine-guanine phosphoribosyltransferase OS=Mus musculus OX=10090 GN=Hprt1 PE=1 SV=3	Hprt1	24.57	39	51	7	7	7	6	4	7	6	6	7	5	5	5	5	5	6	7	7	7	6	7	7	5	5	6	7	7	7	6	7	7	5	5	6	7	7	7	6	7	7	180250000	165590000	203550000	156180000	145930000
P01101	Proto-oncogene c-Fos OS=Mus musculus OX=10090 GN=Fos PE=1 SV=1	Fos	40.838	2.4	0	1	1	1	0	0	0	0	0	0	0	0	0	0	1	0	0	0	0	0	0	0	0	1	0	0	0	0	0	0	0	0	1	0	0	0	0	0	0	0	0	0	0	0	0
P01887	Beta-2-microglobulin OS=Mus musculus OX=10090 GN=B2m PE=1 SV=2	B2m	13.779	15.1	4	2	2	2	1	0	2	0	0	0	1	0	0	2	2	2	0	0	2	1	1	0	2	2	2	0	0	2	1	1	0	2	2	2	0	0	2	1	1	0	119810000	113550000	164630000	0	0
P01899	H-2 class I histocompatibility antigen, D-B alpha chain OS=Mus musculus OX=10090 GN=H2-D1 PE=1 SV=2	H2-D1	40.836	37.6	58	12	9	12	7	9	7	7	6	5	5	7	5	6	7	6	10	11	10	10	11	11	5	6	5	8	8	8	8	8	8	6	7	6	10	11	10	10	11	11	142550000	94676000	133490000	72280000	75632000
P01901	H-2 class I histocompatibility antigen, K-B alpha chain OS=Mus musculus OX=10090 GN=H2-K1 PE=1 SV=1	H2-K1	41.301	28.5	28	8	5	6	4	3	5	3	3	4	2	2	2	6	5	6	6	5	6	6	4	6	4	4	4	4	3	4	4	2	4	5	4	5	4	3	4	4	2	4	86680000	57032000	60138000	25979000	29586000
P84244	Histone H3.3 OS=Mus musculus OX=10090 GN=H3-3a PE=1 SV=2	H3-3a	15.328	27.9	57	5	5	5	1	6	5	5	9	7	8	7	9	1	2	2	3	4	5	3	3	4	1	2	2	3	4	5	3	3	4	1	2	2	3	4	5	3	3	4	0	944020000	2368100000	9353700000	10662000000
P02340	Cellular tumor antigen p53 OS=Mus musculus OX=10090 GN=Tp53 PE=1 SV=4	Tp53	43.458	5.6	2	2	2	2	0	0	0	0	0	0	0	0	2	0	0	0	2	1	2	2	0	2	0	0	0	2	1	2	2	0	2	0	0	0	2	1	2	2	0	2	0	0	0	9600100	0
P02463	Collagen alpha-1(IV) chain OS=Mus musculus OX=10090 GN=Col4a1 PE=1 SV=4	Col4a1	160.68	1.4	13	2	2	2	1	0	1	2	1	2	2	2	2	2	2	2	2	1	2	1	2	2	2	2	2	2	1	2	1	2	2	2	2	2	2	1	2	1	2	2	69682000	92139000	80603000	48134000	71345000
P02468	Laminin subunit gamma-1 OS=Mus musculus OX=10090 GN=Lamc1 PE=1 SV=2	Lamc1	177.3	6.6	20	8	8	8	0	1	3	5	2	1	2	4	2	3	2	3	6	5	4	4	5	4	3	2	3	6	5	4	4	5	4	3	2	3	6	5	4	4	5	4	34032000	32129000	33008000	27225000	28680000
P02469	Laminin subunit beta-1 OS=Mus musculus OX=10090 GN=Lamb1 PE=1 SV=3	Lamb1	197.09	8	69	14	14	14	4	5	5	11	11	10	9	6	8	4	6	5	14	13	12	11	11	12	4	6	5	14	13	12	11	11	12	4	6	5	14	13	12	11	11	12	44064000	54218000	60058000	76801000	58116000
P02798	Metallothionein-2 OS=Mus musculus OX=10090 GN=Mt2 PE=1 SV=2	Mt2	6.1153	82	24	4	3	4	6	3	3	3	2	2	2	2	1	4	4	4	3	2	2	2	2	2	3	3	3	2	1	1	1	1	1	4	4	4	3	2	2	2	2	2	22936000	13603000	20727000	67527000	63021000
P02802	Metallothionein-1 OS=Mus musculus OX=10090 GN=Mt1 PE=1 SV=1	Mt1	6.0181	85.2	19	4	3	4	3	1	2	3	2	2	2	2	2	3	3	3	3	2	2	2	2	2	2	2	2	2	1	1	1	1	1	3	3	3	3	2	2	2	2	2	0	0	0	23471000	21653000
P03930	ATP synthase protein 8 OS=Mus musculus OX=10090 GN=Mtatp8 PE=1 SV=1	Mtatp8	7.7662	19.4	5	1	1	1	0	1	0	1	0	1	1	0	1	1	1	1	1	1	1	1	1	1	1	1	1	1	1	1	1	1	1	1	1	1	1	1	1	1	1	1	0	0	0	0	0
P03958	Adenosine deaminase OS=Mus musculus OX=10090 GN=Ada PE=1 SV=3	Ada	39.991	7.4	2	2	2	2	0	0	0	1	1	0	0	0	0	1	1	1	1	2	1	1	1	1	1	1	1	1	2	1	1	1	1	1	1	1	1	2	1	1	1	1	0	0	0	0	0
P03975	IgE-binding protein OS=Mus musculus OX=10090 GN=Iap PE=2 SV=1	Iap	62.747	28.2	60	12	12	12	8	6	9	5	7	8	6	5	6	9	8	9	8	11	10	8	8	8	9	8	9	8	11	10	8	8	8	9	8	9	8	11	10	8	8	8	433800000	513880000	522450000	163570000	160490000
P04184	Thymidine kinase, cytosolic OS=Mus musculus OX=10090 GN=Tk1 PE=1 SV=3	Tk1	25.776	11.6	6	2	2	2	0	0	0	2	2	1	0	1	0	0	0	0	2	2	1	1	1	0	0	0	0	2	2	1	1	1	0	0	0	0	2	2	1	1	1	0	0	0	0	0	0
P04627	Serine/threonine-protein kinase A-Raf OS=Mus musculus OX=10090 GN=Araf PE=1 SV=2	Araf	67.581	11.3	7	6	4	6	1	0	0	1	0	0	3	2	0	1	1	2	3	4	4	4	5	5	0	0	1	2	3	3	3	4	3	1	1	2	3	4	4	4	5	5	0	0	0	27352000	25013000
P05017	Insulin-like growth factor I OS=Mus musculus OX=10090 GN=Igf1 PE=1 SV=2	Igf1	17.093	8.5	4	1	1	1	0	0	0	1	2	1	0	0	0	0	0	0	1	1	1	0	0	0	0	0	0	1	1	1	0	0	0	0	0	0	1	1	1	0	0	0	0	0	0	0	0
P05064	Fructose-bisphosphate aldolase A OS=Mus musculus OX=10090 GN=Aldoa PE=1 SV=2	Aldoa	39.355	58.2	216	19	19	19	23	31	31	27	27	24	16	22	15	16	16	17	18	18	18	17	17	15	16	16	17	18	18	18	17	17	15	16	16	17	18	18	18	17	17	15	3996700000	4477400000	4296000000	2848200000	2532000000
P05132	cAMP-dependent protein kinase catalytic subunit alpha OS=Mus musculus OX=10090 GN=Prkaca PE=1 SV=3	Prkaca	40.57	21.1	32	8	2	8	4	2	3	4	3	2	4	5	5	4	4	4	7	5	6	5	7	6	1	1	1	1	0	1	0	1	0	4	4	4	7	5	6	5	7	6	126210000	110720000	148550000	142820000	192840000
P05201	Aspartate aminotransferase, cytoplasmic OS=Mus musculus OX=10090 GN=Got1 PE=1 SV=3	Got1	46.247	47	108	17	17	17	12	15	12	12	13	12	10	13	9	13	13	13	12	14	15	14	13	13	13	13	13	12	14	15	14	13	13	13	13	13	12	14	15	14	13	13	455940000	389210000	399730000	228040000	220520000
P05202	Aspartate aminotransferase, mitochondrial OS=Mus musculus OX=10090 GN=Got2 PE=1 SV=1	Got2	47.411	40.2	106	17	17	17	14	10	19	12	14	13	8	8	8	16	16	16	15	15	16	15	15	15	16	16	16	15	15	16	15	15	15	16	16	16	15	15	16	15	15	15	1131400000	1035500000	778770000	610560000	610980000
P05213	Tubulin alpha-1B chain OS=Mus musculus OX=10090 GN=Tuba1b PE=1 SV=2	Tuba1b	50.151	44.6	111	16	0	16	14	15	17	16	13	14	7	8	7	12	12	12	15	13	14	11	12	12	0	0	0	0	0	0	0	0	0	12	12	12	15	13	14	11	12	12	5622200000	4753400000	5494300000	3857700000	2399200000
P05480	Neuronal proto-oncogene tyrosine-protein kinase Src OS=Mus musculus OX=10090 GN=Src PE=1 SV=4	Src	60.644	17.6	39	9	4	9	4	4	2	7	5	5	3	5	4	4	5	3	8	8	9	7	8	8	2	2	2	4	3	4	2	3	4	4	5	3	8	8	9	7	8	8	52033000	54316000	52217000	34315000	32802000
P05627	Transcription factor AP-1 OS=Mus musculus OX=10090 GN=Jun PE=1 SV=3	Jun	35.943	4.2	7	1	1	1	0	1	0	1	1	1	1	1	1	1	1	1	1	1	1	1	1	1	1	1	1	1	1	1	1	1	1	1	1	1	1	1	1	1	1	1	0	0	0	0	0
P05977	Myosin light chain 1/3, skeletal muscle isoform OS=Mus musculus OX=10090 GN=Myl1 PE=1 SV=2	Myl1	20.594	6.4	7	1	1	1	1	1	0	1	1	1	1	1	0	1	1	1	1	1	1	1	1	0	1	1	1	1	1	1	1	1	0	1	1	1	1	1	1	1	1	0	0	0	0	0	0
P06151	L-lactate dehydrogenase A chain OS=Mus musculus OX=10090 GN=Ldha PE=1 SV=3	Ldha	36.498	37.7	151	13	12	13	14	22	25	15	15	15	15	13	17	10	10	10	13	13	13	13	12	12	9	9	9	12	12	12	12	11	11	10	10	10	13	13	13	13	12	12	2651300000	2489500000	2059400000	2028400000	2062600000
P06537	Glucocorticoid receptor OS=Mus musculus OX=10090 GN=Nr3c1 PE=1 SV=1	Nr3c1	86.052	13.7	30	8	8	8	1	2	2	4	4	3	5	5	4	2	2	3	6	4	5	5	5	4	2	2	3	6	4	5	5	5	4	2	2	3	6	4	5	5	5	4	0	0	0	16792000	13606000
P06745	Glucose-6-phosphate isomerase OS=Mus musculus OX=10090 GN=Gpi PE=1 SV=4	Gpi	62.766	34.4	103	16	16	16	14	16	16	10	9	11	8	10	9	13	14	13	11	11	12	10	10	11	13	14	13	11	11	12	10	10	11	13	14	13	11	11	12	10	10	11	1989000000	1523300000	1760400000	1061500000	852750000
P06797	Procathepsin L OS=Mus musculus OX=10090 GN=Ctsl PE=1 SV=2	Ctsl	37.547	22.5	28	6	6	6	4	6	6	3	2	2	1	2	2	5	5	6	3	3	2	1	2	2	5	5	6	3	3	2	1	2	2	5	5	6	3	3	2	1	2	2	109930000	96893000	76363000	37889000	24986000
P06801	NADP-dependent malic enzyme OS=Mus musculus OX=10090 GN=Me1 PE=1 SV=2	Me1	63.953	25.5	63	13	13	13	7	7	6	11	7	10	4	6	5	12	11	11	13	13	13	9	11	11	12	11	11	13	13	13	9	11	11	12	11	11	13	13	13	9	11	11	44706000	45865000	52672000	96591000	124510000
P06837	Neuromodulin OS=Mus musculus OX=10090 GN=Gap43 PE=1 SV=1	Gap43	23.632	12.3	5	2	2	2	0	0	0	1	1	2	1	0	0	1	0	0	1	2	2	1	1	1	1	0	0	1	2	2	1	1	1	1	0	0	1	2	2	1	1	1	0	0	0	0	0
P07091	Protein S100-A4 OS=Mus musculus OX=10090 GN=S100a4 PE=1 SV=1	S100a4	11.721	40.6	29	5	5	5	4	2	3	5	4	4	2	3	2	3	3	4	3	3	3	3	2	2	3	3	4	3	3	3	3	2	2	3	3	4	3	3	3	3	2	2	933730000	994870000	947910000	2894100000	3938700000
P07214	SPARC OS=Mus musculus OX=10090 GN=Sparc PE=1 SV=1	Sparc	34.45	15.6	17	4	4	4	1	2	1	1	2	4	2	3	1	2	2	2	3	3	4	2	4	3	2	2	2	3	3	4	2	4	3	2	2	2	3	3	4	2	4	3	37648000	46414000	40479000	48252000	47272000
P07310	Creatine kinase M-type OS=Mus musculus OX=10090 GN=Ckm PE=1 SV=1	Ckm	43.044	7.9	1	3	1	1	0	0	0	0	0	0	0	0	1	2	1	1	1	3	2	3	2	3	1	0	0	0	1	0	1	0	1	1	0	0	0	1	0	1	0	1	0	0	0	0	0
P07356	Annexin A2 OS=Mus musculus OX=10090 GN=Anxa2 PE=1 SV=2	Anxa2	38.676	57.5	140	19	19	19	12	14	19	18	13	19	16	15	14	14	14	14	17	14	16	17	16	15	14	14	14	17	14	16	17	16	15	14	14	14	17	14	16	17	16	15	1200500000	1336900000	1359000000	1120700000	1081000000
P07607	Thymidylate synthase OS=Mus musculus OX=10090 GN=Tyms PE=1 SV=1	Tyms	34.958	13.7	15	4	4	4	1	0	0	2	4	1	3	3	1	1	1	1	4	4	2	3	3	3	1	1	1	4	4	2	3	3	3	1	1	1	4	4	2	3	3	3	0	0	0	80755000	64664000
P07742	Ribonucleoside-diphosphate reductase large subunit OS=Mus musculus OX=10090 GN=Rrm1 PE=1 SV=2	Rrm1	90.209	18.7	34	13	13	13	1	3	2	9	5	4	2	5	3	4	4	4	13	10	9	7	8	8	4	4	4	13	10	9	7	8	8	4	4	4	13	10	9	7	8	8	63071000	80093000	71358000	68619000	72506000
P07901	Heat shock protein HSP 90-alpha OS=Mus musculus OX=10090 GN=Hsp90aa1 PE=1 SV=4	Hsp90aa1	84.787	37.5	209	27	16	16	24	23	27	21	26	24	21	23	20	23	23	23	25	24	25	24	24	24	13	13	13	16	16	16	16	15	15	13	13	13	16	16	16	16	15	15	2115300000	1844900000	1923900000	1503000000	1341900000
P08003	Protein disulfide-isomerase A4 OS=Mus musculus OX=10090 GN=Pdia4 PE=1 SV=3	Pdia4	71.982	39.7	194	27	27	27	20	22	23	22	23	22	19	25	18	22	22	21	25	24	25	25	24	24	22	22	21	25	24	25	25	24	24	22	22	21	25	24	25	25	24	24	1486000000	1395800000	1394200000	1328300000	1524100000
P08030	Adenine phosphoribosyltransferase OS=Mus musculus OX=10090 GN=Aprt PE=1 SV=2	Aprt	19.724	10	10	2	2	2	1	1	2	1	2	0	1	1	1	2	2	2	1	1	1	1	1	1	2	2	2	1	1	1	1	1	1	2	2	2	1	1	1	1	1	1	106680000	188280000	304880000	0	0
P08043	Zinc finger protein 2 OS=Mus musculus OX=10090 GN=Zfp2 PE=2 SV=2	Zfp2	52.534	3.3	8	2	1	1	0	0	1	0	2	1	1	1	2	0	0	1	1	2	2	2	2	2	0	0	1	1	1	1	1	1	1	0	0	1	1	1	1	1	1	1	0	0	0	106700000	141560000
P08113	Endoplasmin OS=Mus musculus OX=10090 GN=Hsp90b1 PE=1 SV=2	Hsp90b1	92.475	38.8	288	29	28	28	33	37	37	33	30	31	27	31	29	23	25	25	28	27	26	25	27	26	22	24	24	27	26	25	24	26	25	22	24	24	27	26	25	24	26	25	1595700000	1574900000	1544900000	2308300000	2130900000
P08122	Collagen alpha-2(IV) chain OS=Mus musculus OX=10090 GN=Col4a2 PE=1 SV=4	Col4a2	167.32	2.3	13	3	3	3	0	2	1	2	2	2	1	2	1	2	3	3	2	2	2	2	2	2	2	3	3	2	2	2	2	2	2	2	3	3	2	2	2	2	2	2	46111000	55987000	36845000	25090000	23630000
P08207	Protein S100-A10 OS=Mus musculus OX=10090 GN=S100a10 PE=1 SV=2	S100a10	11.186	27.8	21	3	3	3	1	2	3	2	3	3	2	2	3	2	1	2	3	3	3	2	2	2	2	1	2	3	3	3	2	2	2	2	1	2	3	3	3	2	2	2	346970000	0	546830000	401520000	375740000
P08228	Superoxide dismutase [Cu-Zn] OS=Mus musculus OX=10090 GN=Sod1 PE=1 SV=2	Sod1	15.942	49.4	69	7	7	7	5	9	13	7	7	6	9	7	6	7	7	7	7	7	7	7	6	7	7	7	7	7	7	7	7	6	7	7	7	7	7	7	7	7	6	7	2467700000	2054200000	1952300000	1577700000	1518100000
P08249	Malate dehydrogenase, mitochondrial OS=Mus musculus OX=10090 GN=Mdh2 PE=1 SV=3	Mdh2	35.611	54.4	158	15	15	15	15	18	23	19	20	19	11	16	17	14	13	13	14	14	14	14	13	13	14	13	13	14	14	14	14	13	13	14	13	13	14	14	14	14	13	13	1692400000	1723300000	1731300000	1434300000	1340900000
P08553	Neurofilament medium polypeptide OS=Mus musculus OX=10090 GN=Nefm PE=1 SV=4	Nefm	95.915	43.2	166	34	31	33	12	10	15	28	27	22	16	19	17	20	18	19	29	30	31	27	26	28	19	17	18	27	29	28	24	23	26	19	17	18	28	29	30	26	25	27	206020000	239770000	219770000	468410000	472150000
P08556	GTPase NRas OS=Mus musculus OX=10090 GN=Nras PE=1 SV=1	Nras	21.199	30.2	19	5	1	5	1	1	2	2	2	3	2	3	3	2	2	2	4	4	5	4	4	4	0	0	0	1	1	1	1	1	1	2	2	2	4	4	5	4	4	4	55647000	56202000	60454000	46452000	58094000
P08752	Guanine nucleotide-binding protein G(i) subunit alpha-2 OS=Mus musculus OX=10090 GN=Gnai2 PE=1 SV=5	Gnai2	40.489	29.9	64	9	5	9	10	9	9	8	3	6	8	5	6	9	9	9	8	9	9	8	9	8	5	5	5	5	5	5	4	5	4	9	9	9	8	9	9	8	9	8	569270000	598810000	611920000	369560000	345010000
P08775	DNA-directed RNA polymerase II subunit RPB1 OS=Mus musculus OX=10090 GN=Polr2a PE=1 SV=3	Polr2a	217.17	10.2	46	16	16	16	3	4	5	7	7	5	6	8	1	7	9	8	10	12	10	8	9	8	7	9	8	10	12	10	8	9	8	7	9	8	10	12	10	8	9	8	37653000	39709000	46693000	26778000	35454000
P09041	Phosphoglycerate kinase 2 OS=Mus musculus OX=10090 GN=Pgk2 PE=1 SV=4	Pgk2	44.852	21.8	1	8	1	1	0	0	0	0	0	1	0	0	0	7	7	7	7	7	8	6	7	7	0	0	0	0	0	1	0	0	0	0	0	0	0	0	1	0	0	0	0	0	0	0	0
P09055	Integrin beta-1 OS=Mus musculus OX=10090 GN=Itgb1 PE=1 SV=1	Itgb1	88.231	22.6	130	17	17	17	9	10	8	19	17	17	18	14	18	11	12	11	17	15	17	15	17	16	11	12	11	17	15	17	15	17	16	11	12	11	17	15	17	15	17	16	159200000	158330000	172090000	210990000	216080000
P09103	Protein disulfide-isomerase OS=Mus musculus OX=10090 GN=P4hb PE=1 SV=2	P4hb	57.058	35.4	145	19	19	19	17	15	20	20	15	16	14	16	12	14	15	15	17	17	16	16	16	16	14	15	15	17	17	16	16	16	16	14	15	15	17	17	16	16	16	16	958740000	1193200000	1155600000	932430000	902350000
P09405	Nucleolin OS=Mus musculus OX=10090 GN=Ncl PE=1 SV=2	Ncl	76.722	33.4	157	23	23	23	19	21	26	19	12	15	14	18	13	23	21	23	21	20	20	19	19	20	23	21	23	21	20	20	19	19	20	23	21	23	21	20	20	19	19	20	1676900000	1472200000	1689200000	1806600000	1871300000
P09411	Phosphoglycerate kinase 1 OS=Mus musculus OX=10090 GN=Pgk1 PE=1 SV=4	Pgk1	44.55	63.8	295	24	17	24	30	43	48	35	26	27	27	34	25	22	22	23	23	23	23	21	23	22	15	15	16	16	16	16	15	16	15	22	22	23	23	23	23	21	23	22	4430200000	4093700000	3871700000	2622000000	2382100000
P09450	Transcription factor jun-B OS=Mus musculus OX=10090 GN=Junb PE=1 SV=1	Junb	35.765	4.1	3	1	1	1	0	0	0	0	0	0	1	1	1	1	1	1	0	0	1	1	1	1	1	1	1	0	0	1	1	1	1	1	1	1	0	0	1	1	1	1	0	0	0	0	0
P09528	Ferritin heavy chain OS=Mus musculus OX=10090 GN=Fth1 PE=1 SV=2	Fth1	21.066	46.2	69	8	8	8	11	9	10	6	7	8	4	5	9	6	8	7	7	7	6	5	7	6	6	8	7	7	7	6	5	7	6	6	8	7	7	7	6	5	7	6	291950000	250090000	315790000	165760000	169110000
P09671	Superoxide dismutase [Mn], mitochondrial OS=Mus musculus OX=10090 GN=Sod2 PE=1 SV=3	Sod2	24.603	32.9	49	7	7	7	4	6	6	9	6	7	3	6	2	4	5	5	6	6	6	6	5	6	4	5	5	6	6	6	6	5	6	4	5	5	6	6	6	6	5	6	167360000	193690000	227540000	163990000	164550000
P09926	Surfeit locus protein 2 OS=Mus musculus OX=10090 GN=Surf2 PE=1 SV=1	Surf2	30.355	8.9	3	2	2	2	0	0	0	2	0	0	0	1	0	0	0	0	2	1	1	0	2	0	0	0	0	2	1	1	0	2	0	0	0	0	2	1	1	0	2	0	0	0	0	15011000	0
P0C090	Roquin-2 OS=Mus musculus OX=10090 GN=Rc3h2 PE=1 SV=1	Rc3h2	131.29	1.4	0	1	1	1	0	0	0	0	0	0	0	0	0	0	0	0	1	1	1	0	1	1	0	0	0	1	1	1	0	1	1	0	0	0	1	1	1	0	1	1	0	0	0	0	0
P0C0A3	Charged multivesicular body protein 6 OS=Mus musculus OX=10090 GN=Chmp6 PE=1 SV=2	Chmp6	23.415	7	1	1	1	1	0	0	1	0	0	0	0	0	0	1	0	1	1	1	0	0	0	0	1	0	1	1	1	0	0	0	0	1	0	1	1	1	0	0	0	0	0	0	0	0	0
Q3THW5	Histone H2A.V OS=Mus musculus OX=10090 GN=H2az2 PE=1 SV=3	H2az2	13.509	20.3	5	3	1	1	0	0	0	1	0	1	1	1	1	3	3	3	3	2	3	3	3	3	1	1	1	1	0	1	1	1	1	1	1	1	1	0	1	1	1	1	0	0	0	0	0
P0C8K7	Small integral membrane protein 1 OS=Mus musculus OX=10090 GN=Smim1 PE=1 SV=1	Smim1	8.764	15.4	5	1	1	1	0	1	1	1	0	0	1	1	0	1	1	1	1	1	1	1	1	1	1	1	1	1	1	1	1	1	1	1	1	1	1	1	1	1	1	1	0	0	0	0	0
P0CL69	Zinc finger protein 703 OS=Mus musculus OX=10090 GN=Znf703 PE=1 SV=1	Znf703	58.73	3	1	1	1	1	0	0	0	0	0	0	0	0	1	0	0	0	0	0	0	0	0	1	0	0	0	0	0	0	0	0	1	0	0	0	0	0	0	0	0	1	0	0	0	0	0
P0DOV1	Interferon-activable protein 205-B OS=Mus musculus OX=10090 GN=Mnda PE=1 SV=1	Mnda	46.977	24.9	15	10	1	6	2	1	3	1	3	1	2	2	0	5	3	5	7	8	6	7	6	5	1	0	1	0	0	0	0	0	0	2	1	3	3	4	2	3	3	1	0	0	0	56245000	40946000
P0DOV2	Interferon-activable protein 204 OS=Mus musculus OX=10090 GN=Ifi204 PE=1 SV=1	Ifi204	69.437	27.1	60	15	9	15	7	5	5	7	6	5	9	9	7	10	8	8	10	8	8	10	11	12	5	5	5	5	3	3	5	7	7	10	8	8	10	8	8	10	11	12	164280000	243640000	214300000	150330000	165130000
P0DP28	Calmodulin-3 OS=Mus musculus OX=10090 GN=Calm3 PE=1 SV=1	Calm3	16.837	56.4	48	11	11	11	4	5	6	7	6	6	4	6	4	7	7	9	7	8	8	7	9	8	7	7	9	7	8	8	7	9	8	7	7	9	7	8	8	7	9	8	578810000	367810000	491390000	1001300000	1046800000
P10076	Zinc finger protein 26 OS=Mus musculus OX=10090 GN=Zfp26 PE=2 SV=2	Zfp26	97.988	3.6	12	2	2	2	1	0	0	0	2	1	3	3	2	1	1	1	1	2	2	2	2	2	1	1	1	1	2	2	2	2	2	1	1	1	1	2	2	2	2	2	0	0	0	0	5562900000
P10107	Annexin A1 OS=Mus musculus OX=10090 GN=Anxa1 PE=1 SV=2	Anxa1	38.734	71.4	307	28	28	28	31	43	48	40	27	30	26	31	31	22	23	22	26	25	25	25	22	24	22	23	22	26	25	25	25	22	24	22	23	22	26	25	25	25	22	24	4218500000	4670300000	3837600000	4959900000	4569500000
P10126	Elongation factor 1-alpha 1 OS=Mus musculus OX=10090 GN=Eef1a1 PE=1 SV=3	Eef1a1	50.113	44.4	458	20	15	20	89	102	83	33	35	39	24	29	24	16	17	16	19	15	15	13	12	12	11	12	11	14	10	10	8	7	7	16	17	16	19	15	15	13	12	12	11572000000	10654000000	9503400000	11058000000	10705000000
P10400	Retrovirus-related Pol polyprotein (Fragment) OS=Mus musculus OX=10090 GN=Pol PE=2 SV=1	Pol	13.302	11.7	3	1	1	1	0	0	0	1	1	0	0	0	1	0	0	0	1	1	1	0	1	1	0	0	0	1	1	1	0	1	1	0	0	0	1	1	1	0	1	1	0	0	0	0	0
P10404	MLV-related proviral Env polyprotein OS=Mus musculus OX=10090 PE=1 SV=3	--	69.612	14.2	40	8	4	8	4	4	4	7	6	8	2	2	3	4	4	4	8	7	7	5	5	6	1	1	1	4	3	3	1	1	2	4	4	4	8	7	7	5	5	6	1083400000	882130000	1177300000	2421900000	2677400000
P10417	Apoptosis regulator Bcl-2 OS=Mus musculus OX=10090 GN=Bcl2 PE=1 SV=3	Bcl2	26.407	4.2	2	1	1	1	1	0	0	1	0	0	0	0	0	1	1	1	1	0	0	0	0	0	1	1	1	1	0	0	0	0	0	1	1	1	1	0	0	0	0	0	0	0	0	0	0
P10493	Nidogen-1 OS=Mus musculus OX=10090 GN=Nid1 PE=1 SV=2	Nid1	136.54	1.6	2	2	2	2	0	0	0	0	0	1	0	0	1	0	0	0	0	1	2	1	0	1	0	0	0	0	1	2	1	0	1	0	0	0	0	1	2	1	0	1	0	0	0	0	0
P10518	Delta-aminolevulinic acid dehydratase OS=Mus musculus OX=10090 GN=Alad PE=1 SV=1	Alad	36.023	33	41	10	10	10	3	2	4	5	5	7	6	5	4	6	4	5	7	7	7	6	5	5	6	4	5	7	7	7	6	5	5	6	4	5	7	7	7	6	5	5	31245000	24840000	29039000	43263000	28913000
P10605	Cathepsin B OS=Mus musculus OX=10090 GN=Ctsb PE=1 SV=2	Ctsb	37.279	21.8	25	7	7	7	2	2	4	3	3	3	2	3	3	4	4	4	7	5	5	6	6	4	4	4	4	7	5	5	6	6	4	4	4	4	7	5	5	6	6	4	617970000	963560000	793920000	943540000	704800000
P10630	Eukaryotic initiation factor 4A-II OS=Mus musculus OX=10090 GN=Eif4a2 PE=1 SV=2	Eif4a2	46.402	38.3	59	16	7	7	6	7	8	9	6	9	5	6	3	11	11	11	16	14	15	16	15	14	5	5	5	7	6	7	7	7	6	5	5	5	7	6	7	7	7	6	228580000	202650000	213250000	136970000	154400000
P10639	Thioredoxin OS=Mus musculus OX=10090 GN=Txn PE=1 SV=3	Txn	11.675	38.1	36	4	4	4	4	6	9	3	2	5	3	2	2	4	4	4	4	4	4	3	4	4	4	4	4	4	4	4	3	4	4	4	4	4	4	4	4	3	4	4	2088800000	1968100000	2194800000	1608500000	1514700000
P10649	Glutathione S-transferase Mu 1 OS=Mus musculus OX=10090 GN=Gstm1 PE=1 SV=2	Gstm1	25.97	52.8	94	12	7	9	11	9	11	12	12	9	11	10	9	11	11	10	12	11	11	11	11	11	7	7	6	7	7	7	7	7	7	8	8	7	9	9	9	9	9	9	508860000	504830000	599110000	939920000	796570000
P10711	Transcription elongation factor A protein 1 OS=Mus musculus OX=10090 GN=Tcea1 PE=1 SV=2	Tcea1	33.88	45.5	57	12	12	12	4	5	7	10	9	7	4	6	5	9	9	10	12	10	11	10	10	10	9	9	10	12	10	11	10	10	10	9	9	10	12	10	11	10	10	10	145470000	149890000	129820000	127620000	119510000
P10755	Zinc finger protein 14 OS=Mus musculus OX=10090 GN=Zfp14 PE=2 SV=2	Zfp14	59.059	4.4	12	1	1	1	0	0	0	2	2	2	2	2	2	0	0	0	1	1	1	1	1	1	0	0	0	1	1	1	1	1	1	0	0	0	1	1	1	1	1	1	0	0	0	117510000	134960000
P10833	Ras-related protein R-Ras OS=Mus musculus OX=10090 GN=Rras PE=1 SV=1	Rras	23.764	21.1	4	4	3	3	1	2	0	0	0	0	1	0	0	4	4	3	1	1	2	2	2	2	3	3	2	0	0	1	1	1	1	3	3	2	0	0	1	1	1	1	35917000	34575000	39929000	0	0
P10852	4F2 cell-surface antigen heavy chain OS=Mus musculus OX=10090 GN=Slc3a2 PE=1 SV=1	Slc3a2	58.336	26.8	71	13	13	13	3	7	6	9	10	9	8	11	8	7	8	8	12	12	12	12	12	10	7	8	8	12	12	12	12	12	10	7	8	8	12	12	12	12	12	10	229830000	151620000	158270000	157170000	180040000
Q8CGP2	Histone H2B type 1-P OS=Mus musculus OX=10090 GN=Hist1h2bp PE=1 SV=3	Hist1h2bp	13.992	59.5	175	10	3	10	23	21	35	14	13	17	18	17	17	8	9	8	10	10	10	7	7	7	2	2	2	3	3	3	2	2	2	8	9	8	10	10	10	7	7	7	8700700000	9581600000	9501500000	16128000000	11724000000
P10922	Histone H1.0 OS=Mus musculus OX=10090 GN=H1-0 PE=2 SV=4	H1-0	20.861	27.8	53	7	7	7	3	2	4	6	8	10	8	5	7	3	3	4	4	6	6	6	4	5	3	3	4	4	6	6	6	4	5	3	3	4	4	6	6	6	4	5	74154000	112220000	175440000	1102600000	2383500000
P10923	Osteopontin OS=Mus musculus OX=10090 GN=Spp1 PE=1 SV=1	Spp1	32.459	11.2	6	2	2	2	1	2	2	1	0	0	0	0	0	2	2	2	1	1	1	1	0	0	2	2	2	1	1	1	1	0	0	2	2	2	1	1	1	1	0	0	23440000	32870000	0	0	0
P11031	Activated RNA polymerase II transcriptional coactivator p15 OS=Mus musculus OX=10090 GN=Sub1 PE=1 SV=3	Sub1	14.427	44.1	20	5	5	5	3	3	3	3	0	0	4	1	3	4	4	4	4	3	4	5	5	5	4	4	4	4	3	4	5	5	5	4	4	4	4	3	4	5	5	5	359530000	388500000	398490000	197960000	129480000
P11103	Poly [ADP-ribose] polymerase 1 OS=Mus musculus OX=10090 GN=Parp1 PE=1 SV=3	Parp1	113.1	16.4	67	15	15	15	5	4	6	8	9	10	6	11	8	5	5	7	13	12	11	13	12	13	5	5	7	13	12	11	13	12	13	5	5	7	13	12	11	13	12	13	60802000	53607000	67787000	101890000	91444000
P11157	Ribonucleoside-diphosphate reductase subunit M2 OS=Mus musculus OX=10090 GN=Rrm2 PE=1 SV=1	Rrm2	45.095	13.8	25	5	5	5	1	0	1	5	4	3	4	4	3	1	1	1	4	3	3	4	3	3	1	1	1	4	3	3	4	3	3	1	1	1	4	3	3	4	3	3	0	0	0	87080000	69440000
P11214	Tissue-type plasminogen activator OS=Mus musculus OX=10090 GN=Plat PE=1 SV=3	Plat	63.096	4.5	4	2	2	2	0	0	0	3	0	1	0	0	0	1	0	1	2	1	1	0	0	0	1	0	1	2	1	1	0	0	0	1	0	1	2	1	1	0	0	0	0	0	0	0	0
P11276	Fibronectin OS=Mus musculus OX=10090 GN=Fn1 PE=1 SV=4	Fn1	272.53	7.5	66	16	16	16	10	9	6	5	7	5	8	8	8	11	11	11	11	10	9	9	8	10	11	11	11	11	10	9	9	8	10	11	11	11	11	10	9	9	8	10	116550000	100600000	77722000	34161000	35296000
P11352	Glutathione peroxidase 1 OS=Mus musculus OX=10090 GN=Gpx1 PE=1 SV=2	Gpx1	22.329	56.2	45	9	9	9	5	7	5	6	3	5	5	5	4	8	8	7	7	7	7	7	8	7	8	8	7	7	7	7	7	8	7	8	8	7	7	7	7	7	8	7	146970000	160110000	111000000	175310000	148620000
P11370	Retrovirus-related Env polyprotein from Fv-4 locus OS=Mus musculus OX=10090 GN=Fv4 PE=1 SV=2	Fv4	74.452	10.6	37	7	3	3	3	4	4	5	4	5	3	5	4	5	5	5	7	7	7	7	7	7	2	2	2	3	3	3	3	3	3	2	2	2	3	3	3	3	3	3	620200000	686230000	552100000	730780000	679510000
P11438	Lysosome-associated membrane glycoprotein 1 OS=Mus musculus OX=10090 GN=Lamp1 PE=1 SV=2	Lamp1	43.865	10.3	30	4	4	4	2	4	4	3	3	5	3	4	2	3	3	3	4	4	4	4	4	4	3	3	3	4	4	4	4	4	4	3	3	3	4	4	4	4	4	4	372260000	314370000	379420000	361860000	368670000
P11440	Cyclin-dependent kinase 1 OS=Mus musculus OX=10090 GN=Cdk1 PE=1 SV=3	Cdk1	34.106	48.5	86	12	10	12	11	13	9	10	10	9	7	8	9	11	11	11	10	10	11	12	10	11	10	10	10	8	8	9	10	8	9	11	11	11	10	10	11	12	10	11	223040000	172420000	168490000	238240000	208590000
P11499	Heat shock protein HSP 90-beta OS=Mus musculus OX=10090 GN=Hsp90ab1 PE=1 SV=3	Hsp90ab1	83.28	44.2	352	33	21	33	42	49	50	37	36	33	38	36	31	26	25	26	29	26	29	26	26	27	15	14	15	19	17	19	17	16	17	26	25	26	29	26	29	26	26	27	4360000000	3876300000	3728500000	3329800000	3133100000
P11531	Dystrophin OS=Mus musculus OX=10090 GN=Dmd PE=1 SV=3	Dmd	425.83	1.2	7	5	5	5	0	0	0	2	0	3	1	1	0	1	1	0	2	1	4	3	3	3	1	1	0	2	1	4	3	3	3	1	1	0	2	1	4	3	3	3	0	0	0	23288000	0
P11688	Integrin alpha-5 OS=Mus musculus OX=10090 GN=Itga5 PE=1 SV=3	Itga5	115.04	3.3	8	3	3	3	1	0	1	1	0	2	1	1	1	1	1	1	1	1	2	2	2	2	1	1	1	1	1	2	2	2	2	1	1	1	1	1	2	2	2	2	0	0	0	0	0
P11928	2'-5'-oligoadenylate synthase 1A OS=Mus musculus OX=10090 GN=Oas1a PE=1 SV=2	Oas1a	42.428	18.8	9	5	5	5	3	0	2	0	1	1	0	2	0	3	3	3	1	1	1	2	3	2	3	3	3	1	1	1	2	3	2	3	3	3	1	1	1	2	3	2	0	0	0	0	0
P11983	T-complex protein 1 subunit alpha OS=Mus musculus OX=10090 GN=Tcp1 PE=1 SV=3	Tcp1	60.448	38.8	146	21	21	21	16	15	17	20	14	15	16	16	17	16	16	16	20	17	18	16	18	16	16	16	16	20	17	18	16	18	16	16	16	16	20	17	18	16	18	16	897400000	955460000	921070000	698220000	632070000
P12023	Amyloid-beta A4 protein OS=Mus musculus OX=10090 GN=App PE=1 SV=3	App	86.721	3.5	3	3	3	3	0	0	0	2	1	0	0	0	0	0	1	0	2	1	1	0	0	2	0	1	0	2	1	1	0	0	2	0	1	0	2	1	1	0	0	2	0	0	0	0	0
P12265	Beta-glucuronidase OS=Mus musculus OX=10090 GN=Gusb PE=1 SV=2	Gusb	74.194	12.2	32	8	8	8	3	5	6	3	4	3	2	2	4	6	5	6	3	3	4	4	3	3	6	5	6	3	3	4	4	3	3	6	5	6	3	3	4	4	3	3	41423000	47950000	47378000	63913000	51606000
P12367	cAMP-dependent protein kinase type II-alpha regulatory subunit OS=Mus musculus OX=10090 GN=Prkar2a PE=1 SV=2	Prkar2a	45.389	11.7	7	4	2	2	0	0	0	1	1	1	2	2	0	2	2	2	4	4	4	4	4	3	0	0	0	2	2	2	2	2	2	0	0	0	2	2	2	2	2	2	0	0	0	22665000	27404000
P12382	ATP-dependent 6-phosphofructokinase, liver type OS=Mus musculus OX=10090 GN=Pfkl PE=1 SV=4	Pfkl	85.359	23.8	107	16	12	16	15	12	16	13	13	9	10	9	10	13	14	13	14	14	14	12	11	13	10	11	10	11	10	11	9	8	9	13	14	13	14	14	14	12	11	13	297020000	291840000	330480000	240740000	222080000
P12787	Cytochrome c oxidase subunit 5A, mitochondrial OS=Mus musculus OX=10090 GN=Cox5a PE=1 SV=2	Cox5a	16.101	16.4	21	2	2	2	1	2	1	3	2	3	3	3	3	2	2	2	2	2	2	2	2	2	2	2	2	2	2	2	2	2	2	2	2	2	2	2	2	2	2	2	174930000	237470000	222570000	235810000	223490000
P12815	Programmed cell death protein 6 OS=Mus musculus OX=10090 GN=Pdcd6 PE=1 SV=2	Pdcd6	21.867	26.7	30	5	5	5	5	1	1	4	4	5	4	1	5	4	3	4	5	5	5	4	3	4	4	3	4	5	5	5	4	3	4	4	3	4	5	5	5	4	3	4	145160000	197460000	154190000	81687000	90524000
P12970	60S ribosomal protein L7a OS=Mus musculus OX=10090 GN=Rpl7a PE=1 SV=2	Rpl7a	29.976	32.3	49	9	9	9	3	2	5	10	8	7	4	6	4	8	7	7	9	9	9	8	9	9	8	7	7	9	9	9	8	9	9	8	7	7	9	9	9	8	9	9	49201000	92975000	158120000	1053700000	996900000
P13011	Stearoyl-CoA desaturase 2 OS=Mus musculus OX=10090 GN=Scd2 PE=1 SV=2	Scd2	40.916	9.2	16	3	3	3	0	2	0	3	5	2	0	3	1	2	2	2	3	3	3	3	3	3	2	2	2	3	3	3	3	3	3	2	2	2	3	3	3	3	3	3	68646000	79527000	81595000	325740000	578600000
P13020	Gelsolin OS=Mus musculus OX=10090 GN=Gsn PE=1 SV=3	Gsn	85.941	25	160	16	7	16	19	22	19	19	17	16	16	19	13	12	11	12	14	15	14	14	15	13	4	4	4	6	7	6	6	6	5	12	11	12	14	15	14	14	15	13	837620000	960920000	1000200000	714620000	708430000
P13439	Uridine 5'-monophosphate synthase OS=Mus musculus OX=10090 GN=Umps PE=1 SV=3	Umps	52.292	22.9	48	10	10	10	2	1	1	7	7	7	7	8	8	5	4	4	9	9	10	6	9	8	5	4	4	9	9	10	6	9	8	5	4	4	9	9	10	6	9	8	93878000	118320000	67705000	131040000	111030000
P13595	Neural cell adhesion molecule 1 OS=Mus musculus OX=10090 GN=Ncam1 PE=1 SV=3	Ncam1	119.43	13	62	14	14	14	6	4	4	9	7	7	8	6	11	7	6	7	10	10	11	10	11	12	7	6	7	10	10	11	10	11	12	7	6	7	10	10	11	10	11	12	106770000	111150000	103840000	118480000	119960000
P13864	DNA (cytosine-5)-methyltransferase 1 OS=Mus musculus OX=10090 GN=Dnmt1 PE=1 SV=5	Dnmt1	183.19	17	79	25	25	25	3	1	4	16	11	13	11	11	9	5	7	6	20	16	16	16	19	16	5	7	6	20	16	16	16	19	16	5	7	6	20	16	16	16	19	16	25378000	23755000	25196000	111540000	102670000
P14069	Protein S100-A6 OS=Mus musculus OX=10090 GN=S100a6 PE=1 SV=3	S100a6	10.051	9	2	1	1	1	0	0	0	0	0	1	0	1	0	1	1	1	0	1	1	0	1	1	1	1	1	0	1	1	0	1	1	1	1	1	0	1	1	0	1	1	0	0	0	0	0
P14115	60S ribosomal protein L27a OS=Mus musculus OX=10090 GN=Rpl27a PE=1 SV=5	Rpl27a	16.605	34.5	31	5	5	5	2	1	3	5	4	5	5	3	3	4	3	3	5	5	5	5	5	5	4	3	3	5	5	5	5	5	5	4	3	3	5	5	5	5	5	5	479430000	1011600000	1028300000	1409400000	1280800000
P14131	40S ribosomal protein S16 OS=Mus musculus OX=10090 GN=Rps16 PE=1 SV=4	Rps16	16.445	52.1	68	9	9	9	6	8	10	8	7	8	8	8	5	6	5	5	9	9	8	9	9	9	6	5	5	9	9	8	9	9	9	6	5	5	9	9	8	9	9	9	834340000	901210000	1248600000	2948700000	2626700000
P14148	60S ribosomal protein L7 OS=Mus musculus OX=10090 GN=Rpl7 PE=1 SV=2	Rpl7	31.419	34.8	43	11	11	11	3	2	1	8	4	6	7	6	6	5	4	4	11	10	10	10	11	10	5	4	4	11	10	10	10	11	10	5	4	4	11	10	10	10	11	10	69934000	67802000	173760000	851220000	616880000
P14152	Malate dehydrogenase, cytoplasmic OS=Mus musculus OX=10090 GN=Mdh1 PE=1 SV=3	Mdh1	36.511	30.2	21	9	9	9	1	1	4	3	3	1	4	2	2	7	7	7	8	9	9	8	8	8	7	7	7	8	9	9	8	8	8	7	7	7	8	9	9	8	8	8	1197300000	1541900000	1166600000	1114300000	1150600000
P14206	40S ribosomal protein SA OS=Mus musculus OX=10090 GN=Rpsa PE=1 SV=4	Rpsa	32.838	33.6	88	9	9	9	11	11	14	8	9	8	9	9	9	8	8	8	9	8	8	8	8	8	8	8	8	9	8	8	8	8	8	8	8	8	9	8	8	8	8	8	1318500000	1668200000	1527600000	1216000000	1123100000
P14211	Calreticulin OS=Mus musculus OX=10090 GN=Calr PE=1 SV=1	Calr	47.994	39.9	160	16	16	16	16	18	21	23	16	17	12	18	19	12	11	12	15	16	14	12	12	13	12	11	12	15	16	14	12	12	13	12	11	12	15	16	14	12	12	13	2151600000	2075300000	2065200000	1983800000	1806800000
P14576	Signal recognition particle 54 kDa protein OS=Mus musculus OX=10090 GN=Srp54 PE=1 SV=2	Srp54	55.72	22.4	47	11	11	11	2	3	4	7	7	9	5	5	5	3	5	5	9	9	10	7	9	7	3	5	5	9	9	10	7	9	7	3	5	5	9	9	10	7	9	7	103570000	105990000	76504000	53992000	54726000
P14685	26S proteasome non-ATPase regulatory subunit 3 OS=Mus musculus OX=10090 GN=Psmd3 PE=1 SV=3	Psmd3	60.718	38.1	107	19	19	19	9	12	17	12	13	12	11	11	10	11	13	14	17	17	17	16	16	16	11	13	14	17	17	17	16	16	16	11	13	14	17	17	17	16	16	16	275840000	249370000	257460000	164390000	162370000
P14733	Lamin-B1 OS=Mus musculus OX=10090 GN=Lmnb1 PE=1 SV=3	Lmnb1	66.785	44	167	28	26	26	17	13	17	21	16	22	20	23	18	23	20	20	26	24	26	26	25	25	22	19	19	24	22	24	24	23	23	22	19	19	24	22	24	24	23	23	376540000	383370000	432340000	345450000	326400000
P14824	Annexin A6 OS=Mus musculus OX=10090 GN=Anxa6 PE=1 SV=3	Anxa6	75.884	44	183	29	29	29	21	21	22	22	15	19	20	22	21	21	21	22	24	23	23	23	24	25	21	21	22	24	23	23	23	24	25	21	21	22	24	23	23	23	24	25	532010000	533560000	586630000	413260000	399650000
P14869	60S acidic ribosomal protein P0 OS=Mus musculus OX=10090 GN=Rplp0 PE=1 SV=3	Rplp0	34.216	38.2	98	9	9	9	12	15	17	11	9	9	8	9	8	9	9	9	7	8	8	8	8	7	9	9	9	7	8	8	8	8	7	9	9	9	7	8	8	8	8	7	1148500000	1132000000	1088800000	1266100000	945370000
P14873	Microtubule-associated protein 1B OS=Mus musculus OX=10090 GN=Map1b PE=1 SV=2	Map1b	270.25	9.8	121	21	20	21	9	6	9	18	18	19	15	15	12	12	12	12	19	18	18	18	18	17	11	11	11	18	17	17	17	17	16	12	12	12	19	18	18	18	18	17	85138000	87314000	77020000	81592000	86022000
P14901	Heme oxygenase 1 OS=Mus musculus OX=10090 GN=Hmox1 PE=1 SV=1	Hmox1	32.928	32.9	34	7	7	7	6	4	7	4	4	3	3	2	1	7	6	7	5	5	4	3	3	2	7	6	7	5	5	4	3	3	2	7	6	7	5	5	4	3	3	2	109100000	95748000	95909000	48070000	50845000
P15105	Glutamine synthetase OS=Mus musculus OX=10090 GN=Glul PE=1 SV=6	Glul	42.119	2.7	5	1	1	1	1	1	1	1	0	0	0	1	0	1	1	1	1	0	1	1	1	1	1	1	1	1	0	1	1	1	1	1	1	1	1	0	1	1	1	1	0	0	0	0	0
P15116	Cadherin-2 OS=Mus musculus OX=10090 GN=Cdh2 PE=1 SV=2	Cdh2	99.795	4.9	13	4	4	4	1	1	2	2	3	1	1	0	2	2	1	2	3	3	2	2	1	3	2	1	2	3	3	2	2	1	3	2	1	2	3	3	2	2	1	3	0	0	0	21751000	17702000
P15208	Insulin receptor OS=Mus musculus OX=10090 GN=Insr PE=1 SV=2	Insr	155.61	6	24	8	4	8	2	2	3	4	3	4	2	1	3	4	3	3	5	4	5	4	5	5	1	2	1	2	1	2	1	1	2	4	3	3	5	4	5	4	5	5	89990000	23276000	30015000	63364000	57940000
P15379	CD44 antigen OS=Mus musculus OX=10090 GN=Cd44 PE=1 SV=3	Cd44	85.616	9	13	6	6	6	3	2	1	3	2	1	1	0	0	5	6	5	5	5	5	4	3	3	5	6	5	5	5	5	4	3	3	5	6	5	5	5	5	4	3	3	128880000	152130000	106750000	141640000	194470000
P15532	Nucleoside diphosphate kinase A OS=Mus musculus OX=10090 GN=Nme1 PE=1 SV=1	Nme1	17.208	60.5	20	10	5	5	1	0	2	4	3	3	3	2	2	7	7	8	9	10	9	9	9	9	2	2	3	4	5	4	4	4	4	2	2	3	4	5	4	4	4	4	469070000	502030000	568740000	1183800000	1514100000
P15626	Glutathione S-transferase Mu 2 OS=Mus musculus OX=10090 GN=Gstm2 PE=1 SV=2	Gstm2	25.716	58.7	78	14	6	14	9	8	10	10	7	5	11	9	9	11	11	12	13	12	12	12	12	12	3	3	4	5	5	5	5	5	5	11	11	12	13	12	12	12	12	12	521380000	463030000	529120000	619800000	686800000
P15702	Leukosialin OS=Mus musculus OX=10090 GN=Spn PE=1 SV=1	Spn	40.038	6.8	5	2	2	2	0	0	0	1	1	1	1	1	0	0	0	0	2	1	1	1	1	1	0	0	0	2	1	1	1	1	1	0	0	0	2	1	1	1	1	1	0	0	0	0	0
P15864	Histone H1.2 OS=Mus musculus OX=10090 GN=H1-2 PE=1 SV=2	H1-2	21.266	26.9	11	5	1	1	1	1	1	1	2	1	1	1	2	3	3	3	5	5	5	5	5	5	1	1	1	1	1	1	1	1	1	1	1	1	1	1	1	1	1	1	0	0	0	176570000	177670000
P15920	V-type proton ATPase 116 kDa subunit a2 OS=Mus musculus OX=10090 GN=Atp6v0a2 PE=1 SV=2	Atp6v0a2	98.144	8.2	5	6	4	4	0	0	1	2	0	1	1	0	0	2	2	3	4	4	3	4	2	1	0	0	1	3	3	2	3	2	0	0	0	1	3	3	2	3	2	0	0	0	0	30085000	37787000
P15972	Putative per-hexamer repeat protein 2 OS=Mus musculus OX=10090 GN=Phxr2 PE=4 SV=1	Phxr2	7.2765	16.9	0	1	1	1	0	0	0	0	0	0	0	0	0	0	0	0	1	1	1	1	1	1	0	0	0	1	1	1	1	1	1	0	0	0	1	1	1	1	1	1	0	0	0	0	0
P16045	Galectin-1 OS=Mus musculus OX=10090 GN=Lgals1 PE=1 SV=3	Lgals1	14.866	71.9	96	9	9	9	6	13	13	13	12	12	6	11	10	7	8	8	9	9	9	9	9	9	7	8	8	9	9	9	9	9	9	7	8	8	9	9	9	9	9	9	2491200000	2410700000	3218100000	3306600000	2812000000
P16056	Hepatocyte growth factor receptor OS=Mus musculus OX=10090 GN=Met PE=1 SV=1	Met	153.55	4.1	12	5	4	4	0	0	0	1	3	3	2	2	1	1	2	1	4	4	5	3	3	2	1	1	1	3	3	4	2	2	1	1	1	1	3	3	4	2	2	1	0	0	0	14937000	19782000
P16125	L-lactate dehydrogenase B chain OS=Mus musculus OX=10090 GN=Ldhb PE=1 SV=2	Ldhb	36.572	27.8	51	8	7	7	5	5	4	7	5	8	5	6	6	7	7	7	8	8	8	8	8	8	6	6	6	7	7	7	7	7	7	6	6	6	7	7	7	7	7	7	265600000	283240000	277470000	128180000	140590000
P16254	Signal recognition particle 14 kDa protein OS=Mus musculus OX=10090 GN=Srp14 PE=1 SV=1	Srp14	12.51	10.9	3	1	1	1	0	0	0	1	0	1	0	1	0	0	0	0	1	0	1	0	1	1	0	0	0	1	0	1	0	1	1	0	0	0	1	0	1	0	1	1	0	0	0	0	0
P16330	2',3'-cyclic-nucleotide 3'-phosphodiesterase OS=Mus musculus OX=10090 GN=Cnp PE=1 SV=3	Cnp	47.123	16.7	11	6	6	6	2	0	3	1	2	0	2	0	1	3	3	4	4	2	3	3	1	1	3	3	4	4	2	3	3	1	1	3	3	4	4	2	3	3	1	1	28478000	27275000	42342000	17990000	0
P16332	Methylmalonyl-CoA mutase, mitochondrial OS=Mus musculus OX=10090 GN=Mmut PE=1 SV=2	Mmut	82.843	6.7	12	5	5	5	1	2	1	1	2	1	1	1	2	1	2	1	2	3	3	3	3	3	1	2	1	2	3	3	3	3	3	1	2	1	2	3	3	3	3	3	0	0	0	0	0
P16460	Argininosuccinate synthase OS=Mus musculus OX=10090 GN=Ass1 PE=1 SV=1	Ass1	46.584	21.4	48	10	10	10	4	2	4	7	7	5	5	9	5	7	6	5	9	9	7	7	8	9	7	6	5	9	9	7	7	8	9	7	6	5	9	9	7	7	8	9	92859000	99154000	159500000	152250000	145870000
P16546	Spectrin alpha chain, non-erythrocytic 1 OS=Mus musculus OX=10090 GN=Sptan1 PE=1 SV=4	Sptan1	284.59	34.7	414	80	80	80	35	43	43	55	51	47	41	50	49	53	55	53	68	66	63	59	61	65	53	55	53	68	66	63	59	61	65	53	55	53	68	66	63	59	61	65	206190000	190770000	184100000	168920000	170560000
P16627	Heat shock 70 kDa protein 1-like OS=Mus musculus OX=10090 GN=Hspa1l PE=1 SV=4	Hspa1l	70.636	15.8	0	8	1	1	0	0	0	0	0	0	0	0	0	7	6	7	6	6	6	5	6	5	1	1	1	0	0	0	0	0	0	1	1	1	0	0	0	0	0	0	0	0	0	0	0
P16675	Lysosomal protective protein OS=Mus musculus OX=10090 GN=Ctsa PE=1 SV=1	Ctsa	53.844	25.9	44	10	10	10	4	4	7	7	5	4	4	4	5	6	6	8	9	7	7	5	7	6	6	6	8	9	7	7	5	7	6	6	6	8	9	7	7	5	7	6	229310000	278170000	274690000	150860000	168150000
P16858	Glyceraldehyde-3-phosphate dehydrogenase OS=Mus musculus OX=10090 GN=Gapdh PE=1 SV=2	Gapdh	35.81	39.3	98	12	12	12	15	20	17	6	8	10	6	9	7	10	10	10	12	12	12	11	12	11	10	10	10	12	12	12	11	12	11	10	10	10	12	12	12	11	12	11	8408000000	9720700000	9340200000	11138000000	12782000000
P16951	Cyclic AMP-dependent transcription factor ATF-2 OS=Mus musculus OX=10090 GN=Atf2 PE=1 SV=2	Atf2	52.297	2.9	2	1	1	1	0	0	0	2	0	0	0	0	0	0	0	0	1	0	0	0	0	1	0	0	0	1	0	0	0	0	1	0	0	0	1	0	0	0	0	1	0	0	0	0	0
P17047	Lysosome-associated membrane glycoprotein 2 OS=Mus musculus OX=10090 GN=Lamp2 PE=1 SV=2	Lamp2	45.681	9.6	39	4	4	4	4	4	5	4	4	5	5	4	4	4	4	4	4	4	4	4	4	4	4	4	4	4	4	4	4	4	4	4	4	4	4	4	4	4	4	4	1024100000	945060000	879130000	1296000000	1431600000
P17095	High mobility group protein HMG-I/HMG-Y OS=Mus musculus OX=10090 GN=Hmga1 PE=1 SV=4	Hmga1	11.614	23.4	42	3	3	3	5	4	5	4	7	4	3	5	5	3	3	3	3	2	3	2	2	3	3	3	3	3	2	3	2	2	3	3	3	3	3	2	3	2	2	3	948530000	1102600000	1373600000	1296200000	1732300000
P17156	Heat shock-related 70 kDa protein 2 OS=Mus musculus OX=10090 GN=Hspa2 PE=1 SV=2	Hspa2	69.641	22.6	16	13	4	4	2	3	3	2	2	2	1	0	1	10	9	10	11	12	11	10	10	11	3	3	3	3	3	3	2	2	3	3	3	3	3	3	3	2	2	3	35858000	40532000	28082000	18442000	13905000
P17182	Alpha-enolase OS=Mus musculus OX=10090 GN=Eno1 PE=1 SV=3	Eno1	47.14	44.2	161	16	14	16	17	28	28	20	10	16	12	16	14	14	14	15	15	14	15	12	15	11	12	12	13	13	12	13	11	13	10	14	14	15	15	14	15	12	15	11	4265700000	4294100000	3839000000	3604200000	2911000000
P17225	Polypyrimidine tract-binding protein 1 OS=Mus musculus OX=10090 GN=Ptbp1 PE=1 SV=2	Ptbp1	56.477	14.8	13	6	4	4	1	1	1	2	1	2	1	2	2	4	4	4	5	5	6	4	5	5	3	3	3	4	4	4	3	4	4	3	3	3	4	4	4	3	4	4	0	0	0	73111000	22293000
P17426	AP-2 complex subunit alpha-1 OS=Mus musculus OX=10090 GN=Ap2a1 PE=1 SV=1	Ap2a1	107.66	26	121	24	19	24	9	11	13	22	15	15	11	11	14	14	14	16	20	21	18	16	17	19	11	12	14	17	17	15	13	14	16	14	14	16	20	21	18	16	17	19	136280000	158190000	138980000	118500000	112750000
P17427	AP-2 complex subunit alpha-2 OS=Mus musculus OX=10090 GN=Ap2a2 PE=1 SV=2	Ap2a2	104.02	22.5	57	19	14	14	4	2	4	11	7	9	6	7	7	7	5	7	16	15	13	13	14	12	4	3	5	13	11	10	10	11	9	4	3	5	13	11	10	10	11	9	51030000	57924000	57849000	46925000	49504000
P17439	Lysosomal acid glucosylceramidase OS=Mus musculus OX=10090 GN=Gba PE=1 SV=1	Gba	57.621	17.3	32	9	9	9	3	4	4	2	4	4	3	5	3	5	5	5	5	7	5	3	5	5	5	5	5	5	7	5	3	5	5	5	5	5	5	7	5	3	5	5	133050000	110490000	128780000	57941000	43483000
P17710	Hexokinase-1 OS=Mus musculus OX=10090 GN=Hk1 PE=1 SV=3	Hk1	108.3	24.9	142	24	21	24	12	14	18	17	17	17	14	20	13	16	16	16	21	20	19	22	23	21	14	14	14	18	17	16	19	20	18	16	16	16	21	20	19	22	23	21	270570000	305020000	266730000	198510000	188350000
P17742	Peptidyl-prolyl cis-trans isomerase A OS=Mus musculus OX=10090 GN=Ppia PE=1 SV=2	Ppia	17.971	54.9	65	8	8	8	5	6	9	9	8	11	6	6	5	5	6	6	8	8	8	5	6	6	5	6	6	8	8	8	5	6	6	5	6	6	8	8	8	5	6	6	4562100000	3285800000	3346000000	2449100000	2134900000
P17751	Triosephosphate isomerase OS=Mus musculus OX=10090 GN=Tpi1 PE=1 SV=5	Tpi1	26.712	52.6	117	11	11	11	14	27	31	8	9	6	7	8	7	11	11	11	11	10	10	11	11	11	11	11	11	11	10	10	11	11	11	11	11	11	11	10	10	11	11	11	3904200000	3776700000	3776700000	2362900000	1963100000
P17809	Solute carrier family 2, facilitated glucose transporter member 1 OS=Mus musculus OX=10090 GN=Slc2a1 PE=1 SV=4	Slc2a1	53.984	8.5	31	4	4	4	4	4	4	4	3	3	3	2	4	4	4	4	4	4	3	3	4	4	4	4	4	4	4	3	3	4	4	4	4	4	4	4	3	3	4	4	155630000	153880000	116330000	83807000	87751000
P17879	Heat shock 70 kDa protein 1B OS=Mus musculus OX=10090 GN=Hspa1b PE=1 SV=3	Hspa1b	70.175	34.3	61	17	1	14	14	10	13	6	6	5	2	3	2	15	13	14	11	10	9	8	9	8	1	1	1	1	0	0	0	0	0	12	11	11	8	7	6	5	6	5	355230000	215740000	203780000	28553000	26526000
P17918	Proliferating cell nuclear antigen OS=Mus musculus OX=10090 GN=Pcna PE=1 SV=2	Pcna	28.785	37.9	47	10	10	10	3	1	4	10	9	8	4	5	3	5	5	4	8	9	9	9	10	8	5	5	4	8	9	9	9	10	8	5	5	4	8	9	9	9	10	8	250270000	326050000	450090000	860130000	870980000
P18052	Receptor-type tyrosine-protein phosphatase alpha OS=Mus musculus OX=10090 GN=Ptpra PE=1 SV=3	Ptpra	93.696	2.9	5	2	2	2	0	1	0	1	1	0	1	0	1	0	1	0	1	1	1	1	1	1	0	1	0	1	1	1	1	1	1	0	1	0	1	1	1	1	1	1	0	0	0	0	0
P18155	Bifunctional methylenetetrahydrofolate dehydrogenase/cyclohydrolase, mitochondrial OS=Mus musculus OX=10090 GN=Mthfd2 PE=1 SV=1	Mthfd2	37.863	23.7	38	7	7	7	7	3	3	5	3	4	4	4	5	6	5	3	5	4	3	3	4	5	6	5	3	5	4	3	3	4	5	6	5	3	5	4	3	3	4	5	76905000	57137000	67417000	131790000	119010000
P18242	Cathepsin D OS=Mus musculus OX=10090 GN=Ctsd PE=1 SV=1	Ctsd	44.953	26.3	49	9	9	9	3	4	4	6	7	7	6	7	5	5	6	6	8	8	8	7	7	8	5	6	6	8	8	8	7	7	8	5	6	6	8	8	8	7	7	8	401180000	373760000	488990000	285440000	246070000
P18572	Basigin OS=Mus musculus OX=10090 GN=Bsg PE=1 SV=2	Bsg	42.444	21.9	47	8	8	8	2	4	5	6	9	5	4	5	7	6	6	6	8	8	7	7	8	7	6	6	6	8	8	7	7	8	7	6	6	6	8	8	7	7	8	7	357790000	274440000	343270000	331770000	392020000
P18653	Ribosomal protein S6 kinase alpha-1 OS=Mus musculus OX=10090 GN=Rps6ka1 PE=1 SV=1	Rps6ka1	81.594	16	22	10	6	6	1	1	0	4	4	4	3	3	2	1	3	2	8	9	8	7	7	6	1	2	1	4	5	4	3	4	3	1	2	1	4	5	4	3	4	3	0	0	0	20254000	17859000
P18654	Ribosomal protein S6 kinase alpha-3 OS=Mus musculus OX=10090 GN=Rps6ka3 PE=1 SV=2	Rps6ka3	83.693	21.5	56	15	11	15	2	5	5	10	7	7	7	9	4	6	7	7	12	13	13	11	11	11	6	6	6	8	9	9	7	8	8	6	7	7	12	13	13	11	11	11	59162000	69574000	53525000	91719000	89060000
P18760	Cofilin-1 OS=Mus musculus OX=10090 GN=Cfl1 PE=1 SV=3	Cfl1	18.559	63.3	131	12	10	12	12	19	23	13	12	15	11	16	10	11	11	11	10	9	10	10	9	8	10	10	10	8	7	8	8	7	6	11	11	11	10	9	10	10	9	8	3194500000	3521300000	4458200000	5176800000	3535700000
P18872	Guanine nucleotide-binding protein G(o) subunit alpha OS=Mus musculus OX=10090 GN=Gnao1 PE=1 SV=3	Gnao1	40.084	16.7	4	5	3	3	1	0	2	0	0	1	0	0	0	4	4	4	3	2	3	3	2	3	2	2	2	1	0	1	1	0	1	2	2	2	1	0	1	1	0	1	18209000	20743000	16104000	0	0
P19096	Fatty acid synthase OS=Mus musculus OX=10090 GN=Fasn PE=1 SV=2	Fasn	272.43	29	400	63	63	63	36	28	38	64	49	46	45	50	44	44	38	44	57	54	58	50	55	52	44	38	44	57	54	58	50	55	52	44	38	44	57	54	58	50	55	52	473890000	425120000	457020000	487050000	492400000
P19157	Glutathione S-transferase P 1 OS=Mus musculus OX=10090 GN=Gstp1 PE=1 SV=2	Gstp1	23.609	55.7	113	12	12	12	9	17	14	14	13	15	10	10	11	8	8	9	11	11	11	9	10	11	8	8	9	11	11	11	9	10	11	8	8	9	11	11	11	9	10	11	2648700000	3140300000	2492700000	1887300000	1652800000
P19182	Interferon-related developmental regulator 1 OS=Mus musculus OX=10090 GN=Ifrd1 PE=1 SV=2	Ifrd1	49.935	4.9	6	1	1	1	1	0	1	1	1	1	1	0	0	1	1	1	1	1	1	1	0	1	1	1	1	1	1	1	1	0	1	1	1	1	1	1	1	1	0	1	0	0	0	0	0
P19253	60S ribosomal protein L13a OS=Mus musculus OX=10090 GN=Rpl13a PE=1 SV=4	Rpl13a	23.464	29.6	45	6	6	6	3	5	3	7	7	4	5	7	4	4	5	5	5	4	4	4	4	3	4	5	5	5	4	4	4	4	3	4	5	5	5	4	4	4	4	3	502290000	544630000	633100000	487820000	327350000
P19324	Serpin H1 OS=Mus musculus OX=10090 GN=Serpinh1 PE=1 SV=3	Serpinh1	46.533	32.9	130	12	12	12	10	9	12	19	19	15	15	18	13	10	9	10	12	12	12	10	10	10	10	9	10	12	12	12	10	10	10	10	9	10	12	12	12	10	10	10	649230000	649800000	613400000	572740000	566300000
P19536	Cytochrome c oxidase subunit 5B, mitochondrial OS=Mus musculus OX=10090 GN=Cox5b PE=1 SV=1	Cox5b	13.813	24.2	12	3	3	3	2	1	1	1	3	2	0	1	1	2	2	2	2	3	3	2	2	2	2	2	2	2	3	3	2	2	2	2	2	2	2	3	3	2	2	2	123830000	102510000	114890000	96619000	94054000
P19783	Cytochrome c oxidase subunit 4 isoform 1, mitochondrial OS=Mus musculus OX=10090 GN=Cox4i1 PE=1 SV=2	Cox4i1	19.53	39.6	40	6	6	6	3	3	3	5	5	7	4	4	6	3	3	3	6	6	6	6	6	6	3	3	3	6	6	6	6	6	6	3	3	3	6	6	6	6	6	6	209380000	218370000	359280000	145930000	138140000
P20029	Endoplasmic reticulum chaperone BiP OS=Mus musculus OX=10090 GN=Hspa5 PE=1 SV=3	Hspa5	72.421	51.5	302	31	29	31	26	44	46	36	37	33	24	30	26	26	26	25	28	30	28	27	31	30	24	24	23	26	28	26	25	29	28	26	26	25	28	30	28	27	31	30	2529800000	2431600000	2913200000	2428100000	2106400000
P20060	Beta-hexosaminidase subunit beta OS=Mus musculus OX=10090 GN=Hexb PE=1 SV=2	Hexb	61.115	18.8	32	9	9	9	2	5	4	3	5	4	5	2	2	5	6	5	6	7	6	6	6	6	5	6	5	6	7	6	6	6	6	5	6	5	6	7	6	6	6	6	71899000	97299000	100630000	89845000	83360000
P20108	Thioredoxin-dependent peroxide reductase, mitochondrial OS=Mus musculus OX=10090 GN=Prdx3 PE=1 SV=1	Prdx3	28.127	30.7	37	7	7	7	5	3	5	5	4	4	4	3	4	6	5	6	6	6	6	5	5	5	6	5	6	6	6	6	5	5	5	6	5	6	6	6	6	5	5	5	862110000	826570000	741250000	426740000	362100000
P20152	Vimentin OS=Mus musculus OX=10090 GN=Vim PE=1 SV=3	Vim	53.687	71.7	525	38	34	38	52	91	89	47	42	54	53	53	44	35	35	32	34	35	35	32	33	33	31	32	29	31	31	31	28	29	29	35	35	32	34	35	35	32	33	33	7387900000	7410800000	7302100000	8434000000	7684100000
P20357	Microtubule-associated protein 2 OS=Mus musculus OX=10090 GN=Map2 PE=1 SV=2	Map2	199.13	1.2	3	2	2	2	0	0	0	1	0	0	0	1	1	0	1	1	2	2	2	2	2	2	0	1	1	2	2	2	2	2	2	0	1	1	2	2	2	2	2	2	0	0	0	9054900	0
P20664	DNA primase small subunit OS=Mus musculus OX=10090 GN=Prim1 PE=1 SV=1	Prim1	49.295	2.6	0	1	1	1	0	0	0	0	0	0	0	0	0	0	0	0	1	0	0	0	0	0	0	0	0	1	0	0	0	0	0	0	0	0	1	0	0	0	0	0	0	0	0	0	0
P21107	Tropomyosin alpha-3 chain OS=Mus musculus OX=10090 GN=Tpm3 PE=1 SV=3	Tpm3	32.994	24.2	39	9	6	6	6	4	5	4	4	4	4	3	5	5	5	6	9	8	8	7	6	7	3	3	3	6	5	5	4	3	4	3	3	3	6	5	5	4	3	4	628950000	578360000	479640000	491300000	383940000
P21126	Ubiquitin-like protein 4A OS=Mus musculus OX=10090 GN=Ubl4a PE=1 SV=1	Ubl4a	17.8	21.7	10	3	3	3	1	1	2	2	1	2	1	0	0	1	2	2	3	2	3	2	2	1	1	2	2	3	2	3	2	2	1	1	2	2	3	2	3	2	2	1	0	40837000	64468000	58207000	18599000
P21271	Unconventional myosin-Vb OS=Mus musculus OX=10090 GN=Myo5b PE=1 SV=2	Myo5b	210.57	20	94	35	29	29	5	5	9	16	14	12	12	12	9	14	13	16	29	28	25	23	24	26	10	9	12	23	24	21	19	20	22	10	9	12	23	24	21	19	20	22	77787000	71172000	59141000	69414000	71713000
P21278	Guanine nucleotide-binding protein subunit alpha-11 OS=Mus musculus OX=10090 GN=Gna11 PE=1 SV=1	Gna11	42.024	16.2	14	5	3	3	2	2	2	1	2	1	1	2	1	3	3	3	4	5	4	4	5	4	2	2	2	2	3	2	2	3	2	2	2	2	2	3	2	2	3	2	33599000	35993000	54468000	48075000	45531000
P21279	Guanine nucleotide-binding protein G(q) subunit alpha OS=Mus musculus OX=10090 GN=Gnaq PE=1 SV=4	Gnaq	42.158	20.1	34	6	4	6	2	3	3	4	6	5	3	5	3	3	3	3	5	6	6	5	5	5	2	2	2	3	4	4	3	3	3	3	3	3	5	6	6	5	5	5	92303000	97674000	102200000	64559000	69020000
P21300	Aldo-keto reductase family 1 member B7 OS=Mus musculus OX=10090 GN=Akr1b7 PE=1 SV=4	Akr1b7	35.988	14.2	11	5	2	2	1	1	1	1	2	2	0	1	2	4	4	5	4	4	4	4	4	4	1	1	2	2	2	2	2	2	2	1	1	2	2	2	2	2	2	2	0	0	22171000	140850000	144880000
P21550	Beta-enolase OS=Mus musculus OX=10090 GN=Eno3 PE=1 SV=3	Eno3	47.024	19.1	18	7	5	5	2	2	3	0	4	1	1	3	2	7	7	7	3	6	5	4	6	5	5	5	5	1	4	3	3	4	4	5	5	5	1	4	3	3	4	4	278910000	236160000	208220000	0	289820000
P21619	Lamin-B2 OS=Mus musculus OX=10090 GN=Lmnb2 PE=1 SV=2	Lmnb2	67.317	35.6	79	21	19	19	10	8	10	12	7	6	7	13	6	13	11	14	16	14	11	14	16	14	12	10	13	14	12	9	12	14	12	12	10	13	14	12	9	12	14	12	76337000	64645000	81639000	39331000	41841000
P21956	Lactadherin OS=Mus musculus OX=10090 GN=Mfge8 PE=1 SV=3	Mfge8	51.24	24.6	39	9	9	9	5	4	5	5	4	7	2	3	4	6	5	6	6	6	6	5	5	5	6	5	6	6	6	6	5	5	5	6	5	6	6	6	6	5	5	5	273080000	172950000	189700000	142260000	178730000
P22315	Ferrochelatase, mitochondrial OS=Mus musculus OX=10090 GN=Fech PE=1 SV=2	Fech	47.13	16.9	25	6	6	6	2	0	3	4	3	4	2	5	2	2	1	2	5	6	6	5	6	5	2	1	2	5	6	6	5	6	5	2	1	2	5	6	6	5	6	5	41350000	46446000	49068000	38298000	37205000
P22682	E3 ubiquitin-protein ligase CBL OS=Mus musculus OX=10090 GN=Cbl PE=1 SV=3	Cbl	100.56	12.7	17	9	9	9	1	1	2	2	1	1	3	3	3	3	1	3	4	5	4	6	4	4	3	1	3	4	5	4	6	4	4	3	1	3	4	5	4	6	4	4	0	0	0	18976000	19302000
P22777	Plasminogen activator inhibitor 1 OS=Mus musculus OX=10090 GN=Serpine1 PE=1 SV=1	Serpine1	45.17	2.2	3	1	1	1	0	0	0	1	0	2	0	0	0	0	0	1	1	0	1	1	0	0	0	0	1	1	0	1	1	0	0	0	0	1	1	0	1	1	0	0	0	0	0	0	0
P22892	AP-1 complex subunit gamma-1 OS=Mus musculus OX=10090 GN=Ap1g1 PE=1 SV=3	Ap1g1	91.349	10.2	38	9	9	9	3	5	5	5	4	5	5	5	1	7	6	8	6	6	6	5	6	5	7	6	8	6	6	6	5	6	5	7	6	8	6	6	6	5	6	5	21334000	13286000	24561000	122310000	132620000
P22907	Porphobilinogen deaminase OS=Mus musculus OX=10090 GN=Hmbs PE=1 SV=2	Hmbs	39.344	8.9	9	3	3	3	1	0	0	2	1	2	1	1	1	1	2	1	3	3	3	3	3	3	1	2	1	3	3	3	3	3	3	1	2	1	3	3	3	3	3	3	0	0	0	27749000	44104000
P23116	Eukaryotic translation initiation factor 3 subunit A OS=Mus musculus OX=10090 GN=Eif3a PE=1 SV=5	Eif3a	161.93	35.5	228	51	51	51	20	15	24	30	26	32	26	27	28	24	27	26	44	41	42	38	43	41	24	27	26	44	41	42	38	43	41	24	27	26	44	41	42	38	43	41	324160000	299520000	322310000	283370000	268260000
P23198	Chromobox protein homolog 3 OS=Mus musculus OX=10090 GN=Cbx3 PE=1 SV=2	Cbx3	20.855	29.5	10	5	4	5	1	1	0	2	1	1	0	3	1	2	2	2	3	2	3	1	4	4	2	2	2	2	2	2	1	3	3	2	2	2	3	2	3	1	4	4	0	0	0	100090000	82384000
P23249	Putative helicase MOV-10 OS=Mus musculus OX=10090 GN=Mov10 PE=1 SV=2	Mov10	113.58	9.3	15	8	8	8	2	1	2	1	2	0	2	3	2	4	3	3	3	3	2	4	5	4	4	3	3	3	3	2	4	5	4	4	3	3	3	3	2	4	5	4	40711000	39030000	36914000	32435000	0
P23475	X-ray repair cross-complementing protein 6 OS=Mus musculus OX=10090 GN=Xrcc6 PE=1 SV=5	Xrcc6	69.483	17.4	61	9	9	9	2	3	5	9	9	8	8	10	7	4	6	6	9	8	9	8	8	9	4	6	6	9	8	9	8	8	9	4	6	6	9	8	9	8	8	9	34600000	51194000	47760000	53579000	46425000
P23492	Purine nucleoside phosphorylase OS=Mus musculus OX=10090 GN=Pnp PE=1 SV=2	Pnp	32.277	42.9	54	11	11	11	9	7	6	7	6	6	4	4	5	8	8	7	10	7	9	6	5	6	8	8	7	10	7	9	6	5	6	8	8	7	10	7	9	6	5	6	281100000	270370000	297810000	208620000	215610000
P23506	Protein-L-isoaspartate(D-aspartate) O-methyltransferase OS=Mus musculus OX=10090 GN=Pcmt1 PE=1 SV=3	Pcmt1	24.634	24.2	23	4	4	4	2	1	2	4	3	4	2	3	2	2	2	3	4	2	4	2	4	4	2	2	3	4	2	4	2	4	4	2	2	3	4	2	4	2	4	4	241730000	302590000	293250000	107250000	81503000
P23591	GDP-L-fucose synthase OS=Mus musculus OX=10090 GN=Gfus PE=1 SV=3	Gfus	35.877	25.5	29	7	7	7	1	1	4	4	4	5	4	3	3	3	4	4	5	5	5	3	5	5	3	4	4	5	5	5	3	5	5	3	4	4	5	5	5	3	5	5	100120000	89919000	92147000	71811000	97248000
P23780	Beta-galactosidase OS=Mus musculus OX=10090 GN=Glb1 PE=1 SV=1	Glb1	73.12	13	22	8	8	8	0	3	1	4	3	4	2	2	3	4	4	5	7	7	7	4	6	6	4	4	5	7	7	7	4	6	6	4	4	5	7	7	7	4	6	6	42194000	37665000	31161000	51497000	42975000
P23927	Alpha-crystallin B chain OS=Mus musculus OX=10090 GN=Cryab PE=1 SV=2	Cryab	20.069	24.6	16	4	4	4	1	0	1	4	3	3	0	1	3	1	0	1	4	4	4	2	2	4	1	0	1	4	4	4	2	2	4	1	0	1	4	4	4	2	2	4	0	0	0	115250000	101080000
P23949	mRNA decay activator protein ZFP36L2 OS=Mus musculus OX=10090 GN=Zfp36l2 PE=1 SV=2	Zfp36l2	50.069	9.3	6	4	4	4	0	1	1	2	2	0	0	0	0	1	1	1	2	3	0	2	0	0	1	1	1	2	3	0	2	0	0	1	1	1	2	3	0	2	0	0	0	0	0	19653000	15898000
P24270	Catalase OS=Mus musculus OX=10090 GN=Cat PE=1 SV=4	Cat	59.795	42.3	137	19	19	19	14	13	15	22	15	18	10	15	15	14	14	15	19	19	16	15	16	16	14	14	15	19	19	16	15	16	16	14	14	15	19	19	16	15	16	16	237110000	271520000	246340000	225700000	207590000
P24288	Branched-chain-amino-acid aminotransferase, cytosolic OS=Mus musculus OX=10090 GN=Bcat1 PE=1 SV=2	Bcat1	42.791	15.8	21	5	5	5	4	1	1	3	3	4	3	0	2	4	3	3	4	3	3	2	1	3	4	3	3	4	3	3	2	1	3	4	3	3	4	3	3	2	1	3	44283000	46567000	32318000	57629000	58581000
P24369	Peptidyl-prolyl cis-trans isomerase B OS=Mus musculus OX=10090 GN=Ppib PE=1 SV=2	Ppib	23.713	47.2	70	10	10	10	7	7	8	8	7	9	10	8	6	9	8	9	10	10	10	10	10	10	9	8	9	10	10	10	10	10	10	9	8	9	10	10	10	10	10	10	551030000	573330000	595320000	767360000	677260000
P24452	Macrophage-capping protein OS=Mus musculus OX=10090 GN=Capg PE=1 SV=2	Capg	39.24	18.5	53	5	5	5	6	6	5	7	7	6	4	7	5	4	4	4	4	4	5	3	4	4	4	4	4	4	4	5	3	4	4	4	4	4	4	4	5	3	4	4	416700000	454780000	513990000	341580000	255820000
P24527	Leukotriene A-4 hydrolase OS=Mus musculus OX=10090 GN=Lta4h PE=1 SV=4	Lta4h	69.05	36.3	109	18	18	18	12	10	15	13	13	15	10	10	11	15	14	15	13	13	13	13	12	13	15	14	15	13	13	13	13	12	13	15	14	15	13	13	13	13	12	13	396840000	395830000	407940000	199260000	220580000
P24547	Inosine-5'-monophosphate dehydrogenase 2 OS=Mus musculus OX=10090 GN=Impdh2 PE=1 SV=2	Impdh2	55.814	33.5	124	16	16	16	10	9	8	20	13	17	18	16	13	11	11	10	16	16	16	15	15	14	11	11	10	16	16	16	15	15	14	11	11	10	16	16	16	15	15	14	435190000	418370000	395070000	441080000	442100000
P24610	Paired box protein Pax-3 OS=Mus musculus OX=10090 GN=Pax3 PE=1 SV=2	Pax3	52.948	5	6	2	2	2	0	0	0	1	1	1	0	1	2	0	1	1	1	1	2	2	1	2	0	1	1	1	1	2	2	1	2	0	1	1	1	1	2	2	1	2	0	0	0	0	0
P24638	Lysosomal acid phosphatase OS=Mus musculus OX=10090 GN=Acp2 PE=1 SV=2	Acp2	48.508	5.7	11	3	3	3	0	0	0	3	3	2	0	2	1	0	0	0	3	3	3	3	3	3	0	0	0	3	3	3	3	3	3	0	0	0	3	3	3	3	3	3	0	0	0	54806000	67617000
P24668	Cation-dependent mannose-6-phosphate receptor OS=Mus musculus OX=10090 GN=M6pr PE=1 SV=1	M6pr	31.172	24.5	26	6	6	6	4	2	2	3	3	3	4	3	2	3	3	3	5	5	5	5	5	5	3	3	3	5	5	5	5	5	5	3	3	3	5	5	5	5	5	5	97682000	85711000	101290000	102340000	87098000
P24788	Cyclin-dependent kinase 11B OS=Mus musculus OX=10090 GN=Cdk11b PE=1 SV=2	Cdk11b	91.512	11.4	42	8	8	8	6	4	3	9	5	5	3	5	2	6	6	5	8	6	7	4	5	4	6	6	5	8	6	7	4	5	4	6	6	5	8	6	7	4	5	4	61881000	61475000	59114000	39935000	37416000
P24860	G2/mitotic-specific cyclin-B1 OS=Mus musculus OX=10090 GN=Ccnb1 PE=1 SV=3	Ccnb1	48.051	4.9	2	2	2	2	0	0	0	1	0	0	0	1	0	0	0	0	2	1	1	1	2	1	0	0	0	2	1	1	1	2	1	0	0	0	2	1	1	1	2	1	0	0	0	19674000	0
P25206	DNA replication licensing factor MCM3 OS=Mus musculus OX=10090 GN=Mcm3 PE=1 SV=2	Mcm3	91.545	35.3	120	26	26	26	12	12	11	21	12	15	13	15	9	17	16	20	20	18	18	18	18	17	17	16	20	20	18	18	18	18	17	17	16	20	20	18	18	18	18	17	162910000	181060000	147690000	185970000	172310000
P25322	G1/S-specific cyclin-D1 OS=Mus musculus OX=10090 GN=Ccnd1 PE=1 SV=1	Ccnd1	33.428	10.8	24	3	3	3	2	3	2	3	2	3	3	3	3	2	2	2	3	2	3	3	3	3	2	2	2	3	2	3	3	3	3	2	2	2	3	2	3	3	3	3	0	42219000	36143000	29407000	26388000
P31362	POU domain, class 2, transcription factor 3 OS=Mus musculus OX=10090 GN=Pou2f3 PE=2 SV=2	Pou2f3	47.07	6.3	3	2	2	2	1	1	1	0	0	0	0	0	0	2	1	1	1	1	1	1	1	1	2	1	1	1	1	1	1	1	1	2	1	1	1	1	1	1	1	1	0	0	0	0	0
P25444	40S ribosomal protein S2 OS=Mus musculus OX=10090 GN=Rps2 PE=1 SV=3	Rps2	31.231	39.9	83	12	12	12	10	9	8	9	9	9	9	10	10	8	7	7	10	9	8	8	9	9	8	7	7	10	9	8	8	9	9	8	7	7	10	9	8	8	9	9	551450000	588270000	737440000	1145600000	1119800000
P25799	Nuclear factor NF-kappa-B p105 subunit OS=Mus musculus OX=10090 GN=Nfkb1 PE=1 SV=2	Nfkb1	105.61	7.7	23	6	6	6	1	1	3	2	5	2	3	4	2	4	4	5	4	4	4	4	5	4	4	4	5	4	4	4	4	5	4	4	4	5	4	4	4	4	5	4	37436000	43400000	32708000	38121000	30974000
P25976	Nucleolar transcription factor 1 OS=Mus musculus OX=10090 GN=Ubtf PE=1 SV=1	Ubtf	89.508	11.8	15	9	9	9	2	0	2	3	2	0	1	3	2	4	4	4	5	4	3	4	4	3	4	4	4	5	4	3	4	4	3	4	4	4	5	4	3	4	4	3	0	0	0	44883000	31372000
P26039	Talin-1 OS=Mus musculus OX=10090 GN=Tln1 PE=1 SV=2	Tln1	269.82	39.2	449	75	68	75	45	43	48	68	49	54	41	52	49	48	51	55	66	53	60	55	56	51	41	44	48	60	49	56	50	52	47	48	51	55	66	53	60	55	56	51	398820000	403020000	378980000	403690000	406790000
P26040	Ezrin OS=Mus musculus OX=10090 GN=Ezr PE=1 SV=3	Ezr	69.406	25.4	80	19	12	12	6	4	6	12	12	11	8	13	8	13	13	12	16	18	17	18	18	17	8	7	7	10	12	11	12	12	11	8	7	7	10	12	11	12	12	11	286080000	363590000	331990000	372470000	363890000
P26041	Moesin OS=Mus musculus OX=10090 GN=Msn PE=1 SV=3	Msn	67.766	32.2	243	24	16	24	15	21	22	33	31	32	32	29	28	15	17	16	22	21	23	22	21	22	10	11	11	15	14	16	16	15	16	15	17	16	22	21	23	22	21	22	1709700000	2158100000	2046200000	1535400000	1437300000
P26043	Radixin OS=Mus musculus OX=10090 GN=Rdx PE=1 SV=3	Rdx	68.542	27.8	73	20	12	12	5	5	7	10	8	9	9	12	8	10	11	11	18	16	18	17	16	16	5	5	6	11	9	11	11	10	10	5	5	6	11	9	11	11	10	10	138580000	188620000	209120000	223550000	235800000
P26231	Catenin alpha-1 OS=Mus musculus OX=10090 GN=Ctnna1 PE=1 SV=1	Ctnna1	100.11	32	115	25	25	25	7	9	9	21	13	16	11	15	14	10	13	12	21	18	20	18	20	18	10	13	12	21	18	20	18	20	18	10	13	12	21	18	20	18	20	18	193690000	202470000	199750000	139540000	137750000
P26350	Prothymosin alpha OS=Mus musculus OX=10090 GN=Ptma PE=1 SV=2	Ptma	12.254	36	39	7	7	7	3	2	3	5	6	6	5	5	4	5	5	5	7	7	7	7	7	6	5	5	5	7	7	7	7	7	6	5	5	5	7	7	7	7	7	6	57471000	60109000	64161000	507110000	600740000
P26369	Splicing factor U2AF 65 kDa subunit OS=Mus musculus OX=10090 GN=U2af2 PE=1 SV=3	U2af2	53.516	25.9	48	9	9	9	6	6	6	9	5	6	4	3	3	8	6	7	9	6	6	5	5	6	8	6	7	9	6	6	5	5	6	8	6	7	9	6	6	5	5	6	273990000	305250000	302470000	307480000	381770000
P26443	Glutamate dehydrogenase 1, mitochondrial OS=Mus musculus OX=10090 GN=Glud1 PE=1 SV=1	Glud1	61.336	31.7	81	17	17	17	6	8	7	13	9	14	8	7	9	10	11	10	16	16	16	14	15	16	10	11	10	16	16	16	14	15	16	10	11	10	16	16	16	14	15	16	443700000	481950000	443640000	262600000	262090000
P26516	26S proteasome non-ATPase regulatory subunit 7 OS=Mus musculus OX=10090 GN=Psmd7 PE=1 SV=2	Psmd7	36.539	19.3	41	6	6	6	5	4	3	4	6	5	4	5	5	5	4	5	6	6	5	5	6	5	5	4	5	6	6	5	5	6	5	5	4	5	6	6	5	5	6	5	239390000	234600000	212150000	172550000	165980000
P26638	Serine--tRNA ligase, cytoplasmic OS=Mus musculus OX=10090 GN=Sars1 PE=1 SV=3	Sars1	58.388	24	98	12	12	12	12	9	11	10	13	10	9	14	10	10	10	9	11	12	12	11	11	11	10	10	9	11	12	12	11	11	11	10	10	9	11	12	12	11	11	11	464590000	371440000	428010000	404210000	348070000
P26645	Myristoylated alanine-rich C-kinase substrate OS=Mus musculus OX=10090 GN=Marcks PE=1 SV=2	Marcks	29.661	46	56	10	10	10	6	8	7	6	5	7	5	7	5	8	8	8	6	7	7	6	8	6	8	8	8	6	7	7	6	8	6	8	8	8	6	7	7	6	8	6	166810000	285910000	309370000	561830000	492110000
P26883	Peptidyl-prolyl cis-trans isomerase FKBP1A OS=Mus musculus OX=10090 GN=Fkbp1a PE=1 SV=2	Fkbp1a	11.922	40.7	51	4	4	4	7	5	6	6	5	5	6	6	5	4	4	4	3	4	4	4	4	3	4	4	4	3	4	4	4	4	3	4	4	4	3	4	4	4	4	3	594940000	727370000	777160000	497920000	458000000
P27046	Alpha-mannosidase 2 OS=Mus musculus OX=10090 GN=Man2a1 PE=1 SV=2	Man2a1	131.63	2.3	9	2	2	2	1	0	0	2	1	1	1	2	1	1	1	1	2	1	2	1	1	1	1	1	1	2	1	2	1	1	1	1	1	1	2	1	2	1	1	1	0	0	0	17219000	0
P27048	Small nuclear ribonucleoprotein-associated protein B OS=Mus musculus OX=10090 GN=Snrpb PE=1 SV=1	Snrpb	23.656	30.7	49	6	6	6	5	9	5	6	5	6	4	5	4	5	5	6	4	5	5	4	4	3	5	5	6	4	5	5	4	4	3	5	5	6	4	5	5	4	4	3	382810000	311140000	185750000	138330000	131330000
P27546	Microtubule-associated protein 4 OS=Mus musculus OX=10090 GN=Map4 PE=1 SV=3	Map4	117.43	30.9	169	30	30	30	12	12	14	22	27	21	19	19	23	15	17	18	24	24	25	23	26	25	15	17	18	24	24	25	23	26	25	15	17	18	24	24	25	23	26	25	235110000	257470000	253440000	195250000	212970000
P27601	Guanine nucleotide-binding protein subunit alpha-13 OS=Mus musculus OX=10090 GN=Gna13 PE=1 SV=1	Gna13	44.054	9	3	3	3	3	0	0	1	0	0	2	0	0	0	1	1	1	0	1	2	1	1	1	1	1	1	0	1	2	1	1	1	1	1	1	0	1	2	1	1	1	0	0	0	0	0
P27612	Phospholipase A-2-activating protein OS=Mus musculus OX=10090 GN=Plaa PE=1 SV=4	Plaa	87.22	36.3	158	24	24	24	13	13	16	24	22	20	13	18	19	15	15	15	23	23	20	22	21	21	15	15	15	23	23	20	22	21	21	15	15	15	23	23	20	22	21	21	179140000	195180000	197850000	110720000	108340000
P27641	X-ray repair cross-complementing protein 5 OS=Mus musculus OX=10090 GN=Xrcc5 PE=1 SV=4	Xrcc5	83.056	13.5	30	9	9	9	3	4	2	3	5	2	4	5	2	4	4	3	5	6	6	5	6	6	4	4	3	5	6	6	5	6	6	4	4	3	5	6	6	5	6	6	113490000	116170000	81139000	102480000	104100000
P27659	60S ribosomal protein L3 OS=Mus musculus OX=10090 GN=Rpl3 PE=1 SV=3	Rpl3	46.109	28.5	85	13	13	13	7	7	8	11	10	12	8	12	10	7	7	7	12	11	13	8	10	11	7	7	7	12	11	13	8	10	11	7	7	7	12	11	13	8	10	11	371230000	466630000	554330000	707680000	616150000
P27773	Protein disulfide-isomerase A3 OS=Mus musculus OX=10090 GN=Pdia3 PE=1 SV=2	Pdia3	56.678	42	216	21	21	21	18	21	27	30	24	25	25	26	20	19	19	19	20	20	19	19	20	20	19	19	19	20	20	19	19	20	20	19	19	19	20	20	19	19	20	20	1753200000	1758000000	1754300000	1892100000	1748000000
P28063	Proteasome subunit beta type-8 OS=Mus musculus OX=10090 GN=Psmb8 PE=1 SV=2	Psmb8	30.26	9.1	6	2	2	2	1	1	0	0	1	0	1	1	1	1	1	0	0	1	0	1	1	2	1	1	0	0	1	0	1	1	2	1	1	0	0	1	0	1	1	2	0	0	0	0	0
P28271	Cytoplasmic aconitate hydratase OS=Mus musculus OX=10090 GN=Aco1 PE=1 SV=3	Aco1	98.124	12.6	48	12	11	12	3	1	1	7	5	7	7	11	6	4	3	4	9	10	9	8	11	9	3	2	3	9	10	9	8	11	9	4	3	4	9	10	9	8	11	9	93830000	74697000	98492000	121100000	108380000
P28352	DNA-(apurinic or apyrimidinic site) endonuclease OS=Mus musculus OX=10090 GN=Apex1 PE=1 SV=2	Apex1	35.49	18.3	33	5	5	5	3	2	1	4	5	4	3	4	7	2	2	2	5	5	4	5	5	5	2	2	2	5	5	4	5	5	5	2	2	2	5	5	4	5	5	5	224650000	238410000	213640000	214840000	203710000
P28474	Alcohol dehydrogenase class-3 OS=Mus musculus OX=10090 GN=Adh5 PE=1 SV=3	Adh5	39.547	33.2	53	12	11	11	2	6	4	9	7	5	5	8	7	9	10	9	11	9	7	8	9	9	8	9	8	10	8	6	7	8	8	8	9	8	10	8	6	7	8	8	232630000	191060000	207190000	179670000	196270000
P28571	Sodium- and chloride-dependent glycine transporter 1 OS=Mus musculus OX=10090 GN=Slc6a9 PE=1 SV=3	Slc6a9	76.543	2.7	4	2	2	2	0	0	0	0	1	2	1	0	0	0	1	1	1	1	2	1	0	0	0	1	1	1	1	2	1	0	0	0	1	1	1	1	2	1	0	0	0	0	0	0	0
P28574	Protein max OS=Mus musculus OX=10090 GN=Max PE=1 SV=2	Max	18.245	20.6	8	3	3	3	0	0	2	1	0	1	1	1	2	2	1	1	1	1	1	1	1	2	2	1	1	1	1	1	1	1	2	2	1	1	1	1	1	1	1	2	13394000	18335000	27177000	0	0
P28650	Adenylosuccinate synthetase isozyme 1 OS=Mus musculus OX=10090 GN=Adss1 PE=1 SV=2	Adss1	50.254	35.9	65	13	12	12	13	12	10	8	4	5	2	6	5	12	12	11	10	7	9	7	8	9	12	12	11	9	6	8	6	7	8	12	12	11	9	6	8	6	7	8	236280000	200080000	210280000	175020000	139550000
P28656	Nucleosome assembly protein 1-like 1 OS=Mus musculus OX=10090 GN=Nap1l1 PE=1 SV=2	Nap1l1	45.345	16.1	24	5	4	4	3	4	3	4	2	2	2	2	2	5	4	4	5	4	5	3	3	3	4	3	3	4	3	4	2	2	2	4	3	3	4	3	4	2	2	2	1641200000	1241300000	1300200000	1330000000	743900000
P28658	Ataxin-10 OS=Mus musculus OX=10090 GN=Atxn10 PE=1 SV=2	Atxn10	53.706	31.8	54	13	13	13	3	4	5	8	8	8	6	7	5	8	6	8	11	11	11	8	10	9	8	6	8	11	11	11	8	10	9	8	6	8	11	11	11	8	10	9	103470000	120800000	97646000	88521000	81156000
P28659	CUGBP Elav-like family member 1 OS=Mus musculus OX=10090 GN=Celf1 PE=1 SV=2	Celf1	52.107	14.8	33	6	6	6	3	1	0	8	4	3	3	6	5	2	1	1	6	4	5	4	4	4	2	1	1	6	4	5	4	4	4	2	1	1	6	4	5	4	4	4	106850000	131890000	89202000	79952000	65750000
P28660	Nck-associated protein 1 OS=Mus musculus OX=10090 GN=Nckap1 PE=1 SV=2	Nckap1	128.78	17.3	87	17	17	17	5	5	6	16	14	12	11	8	10	7	9	10	16	13	14	10	12	12	7	9	10	16	13	14	10	12	12	7	9	10	16	13	14	10	12	12	96293000	90640000	88998000	57230000	68237000
P28667	MARCKS-related protein OS=Mus musculus OX=10090 GN=Marcksl1 PE=1 SV=2	Marcksl1	20.165	14	11	2	2	2	2	2	1	1	1	1	1	1	1	2	2	2	1	1	1	1	1	1	2	2	2	1	1	1	1	1	1	2	2	2	1	1	1	1	1	1	75789000	70257000	92128000	0	0
P28740	Kinesin-like protein KIF2A OS=Mus musculus OX=10090 GN=Kif2a PE=1 SV=2	Kif2a	79.755	19.6	72	15	15	15	5	7	5	9	8	10	8	11	9	7	8	7	13	11	12	11	11	11	7	8	7	13	11	12	11	11	11	7	8	7	13	11	12	11	11	11	95365000	105640000	101840000	75443000	75194000
P28741	Kinesin-like protein KIF3A OS=Mus musculus OX=10090 GN=Kif3a PE=1 SV=2	Kif3a	80.169	6.6	23	4	3	4	2	4	1	4	2	2	3	3	2	2	3	2	4	3	2	2	4	3	2	3	2	3	2	1	1	3	2	2	3	2	4	3	2	2	4	3	34543000	36296000	54282000	26578000	35895000
P28798	Progranulin OS=Mus musculus OX=10090 GN=Grn PE=1 SV=2	Grn	63.458	33.6	88	12	12	12	7	8	7	14	10	10	9	15	8	8	8	7	10	11	9	7	7	7	8	8	7	10	11	9	7	7	7	8	8	7	10	11	9	7	7	7	359900000	580520000	641240000	449510000	349380000
P28828	Receptor-type tyrosine-protein phosphatase mu OS=Mus musculus OX=10090 GN=Ptprm PE=1 SV=2	Ptprm	163.65	3.2	8	4	4	4	0	0	0	1	1	0	2	2	2	0	0	0	2	3	2	2	2	2	0	0	0	2	3	2	2	2	2	0	0	0	2	3	2	2	2	2	0	0	0	0	0
P29341	Polyadenylate-binding protein 1 OS=Mus musculus OX=10090 GN=Pabpc1 PE=1 SV=2	Pabpc1	70.67	42.9	119	23	23	23	12	8	9	19	17	14	12	14	14	15	12	14	22	19	19	19	18	18	15	12	14	22	19	19	19	18	18	15	12	14	22	19	19	19	18	18	396840000	390120000	398300000	496990000	452840000
P29387	Guanine nucleotide-binding protein subunit beta-4 OS=Mus musculus OX=10090 GN=Gnb4 PE=1 SV=4	Gnb4	37.379	18.5	5	6	2	2	0	0	0	0	0	1	2	0	2	3	2	2	4	5	4	6	4	6	0	0	0	1	1	1	2	0	2	0	0	0	1	1	1	2	0	2	0	0	0	0	0
P29391	Ferritin light chain 1 OS=Mus musculus OX=10090 GN=Ftl1 PE=1 SV=2	Ftl1	20.802	60.7	54	9	9	9	9	10	7	8	6	7	1	1	5	8	8	8	7	8	7	4	6	6	8	8	8	7	8	7	4	6	6	8	8	8	7	8	7	4	6	6	284660000	157840000	191390000	62708000	55955000
P29416	Beta-hexosaminidase subunit alpha OS=Mus musculus OX=10090 GN=Hexa PE=1 SV=2	Hexa	60.612	19.7	37	9	9	9	3	4	3	6	6	2	5	4	4	6	6	5	6	7	6	5	4	4	6	6	5	6	7	6	5	4	4	6	6	5	6	7	6	5	4	4	81280000	78354000	53767000	76520000	58609000
P29533	Vascular cell adhesion protein 1 OS=Mus musculus OX=10090 GN=Vcam1 PE=1 SV=1	Vcam1	81.317	7.4	10	5	5	5	0	0	0	2	1	1	0	4	2	0	0	0	4	1	3	3	5	4	0	0	0	4	1	3	3	5	4	0	0	0	4	1	3	3	5	4	0	0	0	27224000	0
P29595	NEDD8 OS=Mus musculus OX=10090 GN=Nedd8 PE=1 SV=2	Nedd8	8.9723	11.1	21	1	1	1	1	1	1	4	3	3	3	3	2	1	1	1	1	1	1	1	1	1	1	1	1	1	1	1	1	1	1	1	1	1	1	1	1	1	1	1	0	0	0	0	0
P29758	Ornithine aminotransferase, mitochondrial OS=Mus musculus OX=10090 GN=Oat PE=1 SV=1	Oat	48.354	37.4	105	14	14	14	11	7	14	16	11	15	10	11	10	11	11	11	14	14	12	13	13	12	11	11	11	14	14	12	13	13	12	11	11	11	14	14	12	13	13	12	672780000	775160000	796580000	438250000	329330000
P30275	Creatine kinase U-type, mitochondrial OS=Mus musculus OX=10090 GN=Ckmt1 PE=1 SV=1	Ckmt1	47.003	3.8	9	1	1	1	1	1	1	1	1	1	1	1	1	1	1	1	1	1	1	1	1	1	1	1	1	1	1	1	1	1	1	1	1	1	1	1	1	1	1	1	0	0	0	0	0
P30285	Cyclin-dependent kinase 4 OS=Mus musculus OX=10090 GN=Cdk4 PE=1 SV=1	Cdk4	33.75	34	24	8	7	7	3	2	3	4	4	4	3	1	0	4	5	5	6	6	6	5	5	5	4	5	5	5	5	5	4	4	4	4	5	5	5	5	5	4	4	4	82748000	82230000	109580000	90474000	107910000
P30412	Peptidyl-prolyl cis-trans isomerase C OS=Mus musculus OX=10090 GN=Ppic PE=1 SV=1	Ppic	22.794	17.5	27	3	3	3	3	4	2	2	3	3	3	4	3	3	3	3	3	3	3	3	3	3	3	3	3	3	3	3	3	3	3	3	3	3	3	3	3	3	3	3	77712000	70725000	83789000	132520000	105680000
P30416	Peptidyl-prolyl cis-trans isomerase FKBP4 OS=Mus musculus OX=10090 GN=Fkbp4 PE=1 SV=5	Fkbp4	51.572	48.5	165	22	22	22	19	18	14	23	20	19	18	18	16	13	15	14	21	19	20	18	19	18	13	15	14	21	19	20	18	19	18	13	15	14	21	19	20	18	19	18	228620000	253730000	293710000	215830000	197160000
Q8R4S6	Aryl hydrocarbon receptor OS=Mus musculus castaneus OX=10091 GN=Ahr PE=2 SV=1	Ahr	95.012	2	3	2	2	2	0	0	0	0	0	0	0	1	2	0	0	0	0	0	1	1	1	2	0	0	0	0	0	1	1	1	2	0	0	0	0	0	1	1	1	2	0	0	0	0	0
P30658	Chromobox protein homolog 2 OS=Mus musculus OX=10090 GN=Cbx2 PE=1 SV=2	Cbx2	54.917	3.5	1	1	1	1	0	0	0	1	0	0	0	0	0	0	0	0	1	0	0	0	0	0	0	0	0	1	0	0	0	0	0	0	0	0	1	0	0	0	0	0	0	0	0	0	0
P30677	Guanine nucleotide-binding protein subunit alpha-14 OS=Mus musculus OX=10090 GN=Gna14 PE=1 SV=2	Gna14	41.527	6.8	3	2	1	1	0	0	1	1	0	0	0	1	0	1	2	2	2	1	1	1	2	1	0	1	1	1	0	0	0	1	0	0	1	1	1	0	0	0	1	0	0	0	0	0	0
P30681	High mobility group protein B2 OS=Mus musculus OX=10090 GN=Hmgb2 PE=1 SV=3	Hmgb2	24.162	18.6	59	5	5	5	5	5	4	8	8	7	6	9	7	4	4	4	5	5	5	4	5	4	4	4	4	5	5	5	4	5	4	4	4	4	5	5	5	4	5	4	591180000	733730000	746790000	862690000	773160000
P30999	Catenin delta-1 OS=Mus musculus OX=10090 GN=Ctnnd1 PE=1 SV=2	Ctnnd1	104.92	25.4	103	19	19	19	11	8	8	14	11	11	11	14	15	12	11	12	16	13	15	13	16	16	12	11	12	16	13	15	13	16	16	12	11	12	16	13	15	13	16	16	170260000	157110000	203880000	136770000	121970000
P31230	Aminoacyl tRNA synthase complex-interacting multifunctional protein 1 OS=Mus musculus OX=10090 GN=Aimp1 PE=1 SV=2	Aimp1	33.997	49.7	66	11	11	11	5	7	8	9	11	8	4	7	7	8	7	7	10	9	10	7	10	8	8	7	7	10	9	10	7	10	8	8	7	7	10	9	10	7	10	8	163150000	128530000	166550000	142020000	108420000
P31254	Ubiquitin-like modifier-activating enzyme 1 Y OS=Mus musculus OX=10090 GN=Uba1y PE=1 SV=2	Uba1y	118.04	19.7	65	20	13	13	7	8	5	9	6	8	6	9	7	14	14	14	16	15	14	15	15	14	8	8	8	11	10	9	9	10	9	8	8	8	11	10	9	9	10	9	118060000	127690000	91880000	80069000	64376000
P31266	Recombining binding protein suppressor of hairless OS=Mus musculus OX=10090 GN=Rbpj PE=1 SV=1	Rbpj	58.537	6.3	13	3	3	3	0	1	2	4	1	2	1	1	1	0	1	1	3	2	2	3	2	2	0	1	1	3	2	2	3	2	2	0	1	1	3	2	2	3	2	2	0	0	0	31720000	28898000
P31324	cAMP-dependent protein kinase type II-beta regulatory subunit OS=Mus musculus OX=10090 GN=Prkar2b PE=1 SV=3	Prkar2b	46.167	23.3	49	8	6	8	5	3	7	8	8	3	5	5	5	7	7	7	7	6	6	5	7	6	5	5	5	5	4	4	3	5	5	7	7	7	7	6	6	5	7	6	212330000	244020000	205590000	169200000	149770000
P31650	Sodium- and chloride-dependent GABA transporter 3 OS=Mus musculus OX=10090 GN=Slc6a11 PE=1 SV=2	Slc6a11	69.96	1.4	6	1	1	1	1	0	1	1	1	1	1	0	0	1	1	1	1	1	1	1	1	1	1	1	1	1	1	1	1	1	1	1	1	1	1	1	1	1	1	1	0	0	0	0	0
P31750	RAC-alpha serine/threonine-protein kinase OS=Mus musculus OX=10090 GN=Akt1 PE=1 SV=2	Akt1	55.707	23.8	33	10	9	10	3	3	6	3	3	1	4	4	6	6	6	8	8	6	6	6	7	8	5	5	7	8	6	6	6	7	8	6	6	8	8	6	6	6	7	8	44217000	41003000	43917000	42358000	38230000
P31786	Acyl-CoA-binding protein OS=Mus musculus OX=10090 GN=Dbi PE=1 SV=2	Dbi	10	55.2	25	6	6	6	5	3	5	3	2	4	1	1	1	5	6	6	3	3	4	2	2	3	5	6	6	3	3	4	2	2	3	5	6	6	3	3	4	2	2	3	338930000	219520000	441040000	321940000	127870000
P31938	Dual specificity mitogen-activated protein kinase kinase 1 OS=Mus musculus OX=10090 GN=Map2k1 PE=1 SV=2	Map2k1	43.474	11.7	9	5	2	2	1	0	0	1	2	2	1	1	1	2	3	3	3	5	4	4	5	4	2	2	2	2	2	2	2	2	2	2	2	2	2	2	2	2	2	2	0	0	0	0	0
P32020	Non-specific lipid-transfer protein OS=Mus musculus OX=10090 GN=Scp2 PE=1 SV=3	Scp2	59.125	8.6	26	6	6	6	3	2	2	4	4	4	2	2	3	3	2	3	5	5	6	4	4	5	3	2	3	5	5	6	4	4	5	3	2	3	5	5	6	4	4	5	189780000	173230000	121620000	129980000	134090000
P32037	Solute carrier family 2, facilitated glucose transporter member 3 OS=Mus musculus OX=10090 GN=Slc2a3 PE=1 SV=1	Slc2a3	53.478	7.7	12	3	3	3	3	1	2	1	1	1	1	1	1	3	2	3	2	2	2	2	2	2	3	2	3	2	2	2	2	2	2	3	2	3	2	2	2	2	2	2	134000000	79885000	34844000	67300000	70200000
P32067	Lupus La protein homolog OS=Mus musculus OX=10090 GN=Ssb PE=1 SV=1	Ssb	47.756	34	73	15	15	15	8	2	5	11	11	11	8	9	8	11	10	11	15	14	13	13	13	13	11	10	11	15	14	13	13	13	13	11	10	11	15	14	13	13	13	13	268180000	223290000	304040000	312850000	270690000
P32233	Developmentally-regulated GTP-binding protein 1 OS=Mus musculus OX=10090 GN=Drg1 PE=1 SV=1	Drg1	40.512	24.3	30	8	8	8	2	1	1	7	4	3	4	5	3	4	4	3	8	5	5	4	7	6	4	4	3	8	5	5	4	7	6	4	4	3	8	5	5	4	7	6	32679000	38247000	43837000	39335000	44568000
P32921	Tryptophan--tRNA ligase, cytoplasmic OS=Mus musculus OX=10090 GN=Wars1 PE=1 SV=2	Wars1	54.357	29.1	71	11	11	11	7	8	7	10	9	9	6	8	7	9	8	8	10	9	10	9	9	9	9	8	8	10	9	10	9	9	9	9	8	8	10	9	10	9	9	9	116090000	131910000	125990000	73208000	65840000
P33146	Cadherin-15 OS=Mus musculus OX=10090 GN=Cdh15 PE=1 SV=3	Cdh15	85.643	2.4	5	2	2	2	0	0	0	1	1	1	1	0	1	0	1	1	2	2	2	2	1	1	0	1	1	2	2	2	2	1	1	0	1	1	2	2	2	2	1	1	0	0	0	0	0
P33174	Chromosome-associated kinesin KIF4 OS=Mus musculus OX=10090 GN=Kif4 PE=1 SV=3	Kif4	139.52	9.9	30	11	11	11	1	2	1	4	6	5	3	4	4	3	2	2	9	10	8	5	6	5	3	2	2	9	10	8	5	6	5	3	2	2	9	10	8	5	6	5	14472000	23304000	38923000	35405000	31171000
P33215	Protein NEDD1 OS=Mus musculus OX=10090 GN=Nedd1 PE=1 SV=2	Nedd1	71.292	9.5	8	4	4	4	0	0	0	1	1	1	1	3	1	1	2	2	2	3	3	2	3	2	1	2	2	2	3	3	2	3	2	1	2	2	2	3	3	2	3	2	0	0	0	14551000	17124000
P33609	DNA polymerase alpha catalytic subunit OS=Mus musculus OX=10090 GN=Pola1 PE=1 SV=2	Pola1	167.34	4.2	17	5	5	5	0	0	0	4	3	4	2	2	2	0	0	0	5	5	4	3	3	4	0	0	0	5	5	4	3	3	4	0	0	0	5	5	4	3	3	4	0	0	0	21386000	28105000
P33610	DNA primase large subunit OS=Mus musculus OX=10090 GN=Prim2 PE=1 SV=1	Prim2	58.408	15.4	10	6	6	6	0	0	0	3	2	3	1	1	0	0	0	0	3	3	4	2	3	1	0	0	0	3	3	4	2	3	1	0	0	0	3	3	4	2	3	1	0	0	0	12925000	12235000
P33611	DNA polymerase alpha subunit B OS=Mus musculus OX=10090 GN=Pola2 PE=1 SV=2	Pola2	66.213	10.7	17	5	5	5	1	0	0	4	2	2	3	2	3	1	1	0	5	5	4	3	3	4	1	1	0	5	5	4	3	3	4	1	1	0	5	5	4	3	3	4	0	0	0	37575000	28454000
P34022	Ran-specific GTPase-activating protein OS=Mus musculus OX=10090 GN=Ranbp1 PE=1 SV=2	Ranbp1	23.596	15.3	17	3	3	3	3	1	1	2	2	2	1	3	2	3	3	3	3	3	3	2	3	3	3	3	3	3	3	3	2	3	3	3	3	3	3	3	3	2	3	3	369700000	395170000	415000000	230350000	196420000
P34056	Transcription factor AP-2-alpha OS=Mus musculus OX=10090 GN=Tfap2a PE=1 SV=2	Tfap2a	47.97	9.2	8	3	3	3	1	1	1	1	0	1	0	2	1	1	1	1	2	0	2	2	2	2	1	1	1	2	0	2	2	2	2	1	1	1	2	0	2	2	2	2	0	0	0	4275200	0
P34152	Focal adhesion kinase 1 OS=Mus musculus OX=10090 GN=Ptk2 PE=1 SV=4	Ptk2	119.24	6.7	24	6	6	6	2	1	2	4	4	3	1	4	3	3	3	3	5	4	5	2	5	4	3	3	3	5	4	5	2	5	4	3	3	3	5	4	5	2	5	4	35935000	24525000	16999000	32232000	27300000
P34884	Macrophage migration inhibitory factor OS=Mus musculus OX=10090 GN=Mif PE=1 SV=2	Mif	12.504	23.5	30	3	3	3	3	4	5	4	3	4	2	3	2	3	3	3	3	3	3	2	2	3	3	3	3	3	3	3	2	2	3	3	3	3	3	3	3	2	2	3	1844200000	1743100000	1631800000	2949100000	3215800000
P35123	Ubiquitin carboxyl-terminal hydrolase 4 OS=Mus musculus OX=10090 GN=Usp4 PE=1 SV=3	Usp4	108.34	17.5	58	17	15	17	8	5	4	6	7	6	8	5	9	9	9	7	10	13	9	12	11	11	8	8	5	8	12	9	11	11	10	9	9	7	10	13	9	12	11	11	66553000	73547000	51047000	52499000	54282000
P35235	Tyrosine-protein phosphatase non-receptor type 11 OS=Mus musculus OX=10090 GN=Ptpn11 PE=1 SV=3	Ptpn11	68.034	22.8	48	12	12	12	6	5	4	6	4	7	5	6	5	7	7	7	9	9	9	7	8	7	7	7	7	9	9	9	7	8	7	7	7	7	9	9	9	7	8	7	70167000	72949000	73133000	41914000	39154000
P35278	Ras-related protein Rab-5C OS=Mus musculus OX=10090 GN=Rab5c PE=1 SV=2	Rab5c	23.412	38.9	17	7	4	4	2	3	1	3	1	2	2	2	1	5	4	4	6	5	5	4	5	5	3	3	2	3	3	3	2	3	3	3	3	2	3	3	3	2	3	3	56408000	50635000	0	459520000	47591000
P35279	Ras-related protein Rab-6A OS=Mus musculus OX=10090 GN=Rab6a PE=1 SV=4	Rab6a	23.59	50	54	10	4	10	5	4	11	7	6	6	5	3	7	7	7	6	9	9	10	8	7	7	3	2	2	3	3	4	3	2	1	7	7	6	9	9	10	8	7	7	1231600000	1152800000	1245100000	994580000	940840000
P35282	Ras-related protein Rab-21 OS=Mus musculus OX=10090 GN=Rab21 PE=1 SV=4	Rab21	24.106	27.5	38	5	5	5	4	2	3	6	6	5	4	4	4	5	5	4	5	5	5	4	5	4	5	5	4	5	5	5	4	5	4	5	5	4	5	5	5	4	5	4	239360000	269660000	224650000	181870000	153620000
P35283	Ras-related protein Rab-12 OS=Mus musculus OX=10090 GN=Rab12 PE=1 SV=3	Rab12	27.328	14.8	9	4	4	4	2	0	0	1	2	1	2	1	0	2	3	2	2	2	1	2	1	1	2	3	2	2	2	1	2	1	1	2	3	2	2	2	1	2	1	1	22542000	40122000	40810000	0	29079000
P35285	Ras-related protein Rab-22A OS=Mus musculus OX=10090 GN=Rab22a PE=1 SV=2	Rab22a	21.802	23.2	6	4	2	2	0	2	1	1	1	0	1	0	0	4	4	4	3	3	3	3	4	3	2	2	2	1	1	1	1	2	1	2	2	2	1	1	1	1	2	1	16627000	23409000	23821000	0	0
P35290	Ras-related protein Rab-24 OS=Mus musculus OX=10090 GN=Rab24 PE=1 SV=2	Rab24	23.144	11.3	4	2	2	2	0	2	0	0	0	1	0	0	1	0	1	1	1	1	1	1	0	1	0	1	1	1	1	1	1	0	1	0	1	1	1	1	1	1	0	1	0	0	0	0	0
P35293	Ras-related protein Rab-18 OS=Mus musculus OX=10090 GN=Rab18 PE=1 SV=2	Rab18	23.035	52.4	50	9	9	9	4	4	7	4	5	7	5	7	7	8	8	8	7	6	8	7	8	7	8	8	8	7	6	8	7	8	7	8	8	8	7	6	8	7	8	7	361930000	340420000	424210000	283360000	328340000
P35486	Pyruvate dehydrogenase E1 component subunit alpha, somatic form, mitochondrial OS=Mus musculus OX=10090 GN=Pdha1 PE=1 SV=1	Pdha1	43.231	32.1	71	13	13	13	5	9	4	10	9	11	8	9	6	7	6	7	11	11	12	11	11	9	7	6	7	11	11	12	11	11	9	7	6	7	11	11	12	11	11	9	344750000	428670000	376310000	348520000	330010000
P35505	Fumarylacetoacetase OS=Mus musculus OX=10090 GN=Fah PE=1 SV=2	Fah	46.175	15.8	25	6	6	6	2	2	1	5	3	3	3	3	3	2	3	1	5	5	4	5	5	4	2	3	1	5	5	4	5	5	4	2	3	1	5	5	4	5	5	4	0	29491000	0	31940000	23143000
P35550	rRNA 2'-O-methyltransferase fibrillarin OS=Mus musculus OX=10090 GN=Fbl PE=1 SV=2	Fbl	34.306	30	57	9	7	9	5	7	6	9	8	6	6	5	5	6	6	6	9	8	8	8	7	8	4	4	4	7	6	6	6	6	6	6	6	6	9	8	8	8	7	8	259470000	399900000	320790000	261720000	238620000
P35564	Calnexin OS=Mus musculus OX=10090 GN=Canx PE=1 SV=1	Canx	67.277	38.4	144	26	26	26	15	12	21	21	20	19	12	14	10	18	18	18	23	21	21	19	18	18	18	18	18	23	21	21	19	18	18	18	18	18	23	21	21	19	18	18	1079800000	1111300000	1176000000	1200600000	1131400000
P35569	Insulin receptor substrate 1 OS=Mus musculus OX=10090 GN=Irs1 PE=1 SV=1	Irs1	130.72	4.1	5	4	4	4	0	0	0	0	0	0	2	1	2	0	0	0	1	1	2	2	4	2	0	0	0	1	1	2	2	4	2	0	0	0	1	1	2	2	4	2	0	0	0	0	0
P35585	AP-1 complex subunit mu-1 OS=Mus musculus OX=10090 GN=Ap1m1 PE=1 SV=3	Ap1m1	48.542	20.3	24	8	8	8	0	0	0	5	7	4	1	6	1	3	2	2	6	8	7	6	8	7	3	2	2	6	8	7	6	8	7	3	2	2	6	8	7	6	8	7	67352000	0	0	49425000	50063000
P35601	Replication factor C subunit 1 OS=Mus musculus OX=10090 GN=Rfc1 PE=1 SV=2	Rfc1	125.98	4.1	13	4	4	4	0	0	0	3	2	3	0	3	2	1	0	0	4	3	3	2	3	3	1	0	0	4	3	3	2	3	3	1	0	0	4	3	3	2	3	3	0	0	0	15551000	14938000
P35700	Peroxiredoxin-1 OS=Mus musculus OX=10090 GN=Prdx1 PE=1 SV=1	Prdx1	22.176	55.3	228	14	12	14	20	29	39	28	26	22	22	20	22	13	13	13	13	12	13	13	12	12	11	11	11	11	10	11	11	10	10	13	13	13	13	12	13	13	12	12	4602700000	4719800000	4463400000	5089000000	5222200000
P35762	CD81 antigen OS=Mus musculus OX=10090 GN=Cd81 PE=1 SV=2	Cd81	25.814	12.7	11	2	2	2	2	1	1	1	1	1	1	1	2	2	1	1	1	1	1	1	1	2	2	1	1	1	1	1	1	1	2	2	1	1	1	1	1	1	1	2	0	0	0	0	0
P35803	Neuronal membrane glycoprotein M6-b OS=Mus musculus OX=10090 GN=Gpm6b PE=1 SV=2	Gpm6b	36.209	8.5	8	3	3	3	0	0	0	3	3	1	0	1	0	1	0	1	3	3	2	3	3	2	1	0	1	3	3	2	3	3	2	1	0	1	3	3	2	3	3	2	0	0	0	195820000	313520000
P35821	Tyrosine-protein phosphatase non-receptor type 1 OS=Mus musculus OX=10090 GN=Ptpn1 PE=1 SV=2	Ptpn1	49.593	19.4	41	8	8	8	2	1	0	7	6	7	8	5	5	3	3	3	7	7	7	7	6	7	3	3	3	7	7	7	7	6	7	3	3	3	7	7	7	7	6	7	69196000	58268000	19411000	47637000	41056000
P35831	Tyrosine-protein phosphatase non-receptor type 12 OS=Mus musculus OX=10090 GN=Ptpn12 PE=1 SV=3	Ptpn12	86.525	9.3	29	6	6	6	2	3	3	4	4	3	5	3	2	3	3	3	4	6	4	5	5	3	3	3	3	4	6	4	5	5	3	3	3	3	4	6	4	5	5	3	18625000	18792000	32496000	54766000	40726000
P35922	Synaptic functional regulator FMR1 OS=Mus musculus OX=10090 GN=Fmr1 PE=1 SV=1	Fmr1	68.988	14.8	19	8	6	6	1	1	1	4	4	4	1	2	1	2	2	4	6	6	7	6	8	7	1	1	2	4	5	5	4	6	5	1	1	2	4	5	5	4	6	5	0	0	19263000	41853000	41195000
P35951	Low-density lipoprotein receptor OS=Mus musculus OX=10090 GN=Ldlr PE=1 SV=2	Ldlr	94.946	18	43	12	12	12	2	2	1	6	5	9	5	6	7	3	3	3	9	9	10	7	8	6	3	3	3	9	9	10	7	8	6	3	3	3	9	9	10	7	8	6	341550000	317030000	233730000	611000000	706880000
P35969	Vascular endothelial growth factor receptor 1 OS=Mus musculus OX=10090 GN=Flt1 PE=1 SV=1	Flt1	149.87	0.8	1	1	1	1	0	0	0	1	0	0	0	0	0	0	1	0	1	0	0	0	0	0	0	1	0	1	0	0	0	0	0	0	1	0	1	0	0	0	0	0	0	0	0	0	0
P35979	60S ribosomal protein L12 OS=Mus musculus OX=10090 GN=Rpl12 PE=1 SV=2	Rpl12	17.804	54.5	74	6	6	6	9	9	8	10	10	7	6	9	6	6	6	6	6	5	6	6	5	5	6	6	6	6	5	6	6	5	5	6	6	6	6	5	6	6	5	5	1325700000	1187900000	1212900000	1052100000	844930000
P35980	60S ribosomal protein L18 OS=Mus musculus OX=10090 GN=Rpl18 PE=1 SV=3	Rpl18	21.644	33.5	29	6	6	6	1	0	1	5	5	2	7	4	4	3	3	3	6	6	6	6	6	6	3	3	3	6	6	6	6	6	6	3	3	3	6	6	6	6	6	6	492890000	128540000	508060000	1173800000	682820000
P36371	Antigen peptide transporter 2 OS=Mus musculus OX=10090 GN=Tap2 PE=1 SV=1	Tap2	77.444	5.4	6	3	3	3	1	0	2	0	1	0	1	1	0	2	1	2	1	1	1	1	1	1	2	1	2	1	1	1	1	1	1	2	1	2	1	1	1	1	1	1	0	0	0	0	0
P36552	Oxygen-dependent coproporphyrinogen-III oxidase, mitochondrial OS=Mus musculus OX=10090 GN=Cpox PE=1 SV=2	Cpox	49.714	29.3	26	10	10	10	3	3	4	3	4	2	3	3	1	5	4	4	5	6	7	5	5	5	5	4	4	5	6	7	5	5	5	5	4	4	5	6	7	5	5	5	33482000	35465000	33514000	27971000	28715000
P36916	Guanine nucleotide-binding protein-like 1 OS=Mus musculus OX=10090 GN=Gnl1 PE=1 SV=4	Gnl1	68.77	19.3	46	10	10	10	7	5	8	5	5	4	3	4	5	8	7	8	9	7	5	6	6	7	8	7	8	9	7	5	6	6	7	8	7	8	9	7	5	6	6	7	60141000	61100000	70202000	35942000	38353000
P36993	Protein phosphatase 1B OS=Mus musculus OX=10090 GN=Ppm1b PE=1 SV=1	Ppm1b	42.795	15.6	10	5	4	4	0	1	0	2	1	0	1	4	1	2	2	2	4	3	3	4	5	4	1	1	1	3	2	2	3	4	3	1	1	1	3	2	2	3	4	3	0	0	0	28679000	31450000
P37040	NADPH--cytochrome P450 reductase OS=Mus musculus OX=10090 GN=Por PE=1 SV=2	Por	77.043	25.1	85	17	17	17	6	10	7	12	13	9	11	10	7	9	10	9	15	12	12	12	12	13	9	10	9	15	12	12	12	12	13	9	10	9	15	12	12	12	12	13	221870000	216280000	303000000	289070000	247680000
P37804	Transgelin OS=Mus musculus OX=10090 GN=Tagln PE=1 SV=3	Tagln	22.576	10.9	8	2	2	2	0	0	0	2	2	1	1	1	1	0	0	0	2	2	2	1	1	1	0	0	0	2	2	2	1	1	1	0	0	0	2	2	2	1	1	1	0	0	0	23905000	31139000
P37913	DNA ligase 1 OS=Mus musculus OX=10090 GN=Lig1 PE=1 SV=2	Lig1	102.29	15.3	58	13	13	13	4	3	3	9	7	9	6	9	8	2	2	3	11	10	12	13	11	11	2	2	3	11	10	12	13	11	11	2	2	3	11	10	12	13	11	11	87216000	0	66996000	108270000	105160000
P38060	Hydroxymethylglutaryl-CoA lyase, mitochondrial OS=Mus musculus OX=10090 GN=Hmgcl PE=1 SV=2	Hmgcl	34.238	11.1	8	3	3	3	1	1	0	2	1	1	0	2	0	1	1	1	3	2	1	1	2	2	1	1	1	3	2	1	1	2	2	1	1	1	3	2	1	1	2	2	0	0	0	0	0
P38647	Stress-70 protein, mitochondrial OS=Mus musculus OX=10090 GN=Hspa9 PE=1 SV=3	Hspa9	73.46	44.8	212	28	28	28	23	27	27	30	23	25	18	21	18	21	21	22	28	27	25	24	28	26	21	21	22	28	27	25	24	28	26	21	21	22	28	27	25	24	28	26	1886800000	2004800000	2629700000	2521200000	2481700000
P39039	Mannose-binding protein A OS=Mus musculus OX=10090 GN=Mbl1 PE=1 SV=1	Mbl1	25.396	3.8	0	1	1	1	0	0	0	0	0	0	0	0	0	0	0	0	1	1	1	1	1	1	0	0	0	1	1	1	1	1	1	0	0	0	1	1	1	1	1	1	0	0	0	0	0
P39053	Dynamin-1 OS=Mus musculus OX=10090 GN=Dnm1 PE=1 SV=2	Dnm1	97.802	11.2	8	9	4	4	1	1	3	1	0	1	0	1	0	5	5	7	5	4	5	2	4	3	1	2	3	2	1	1	0	1	0	1	2	3	2	1	1	0	1	0	0	23400000	27814000	0	0
P39054	Dynamin-2 OS=Mus musculus OX=10090 GN=Dnm2 PE=1 SV=2	Dnm2	98.144	20.9	96	18	10	18	12	7	8	14	9	12	11	11	12	13	12	13	14	14	15	15	13	13	7	7	7	9	9	9	10	8	8	13	12	13	14	14	15	15	13	13	124550000	127600000	121590000	112830000	90447000
P39061	Collagen alpha-1(XVIII) chain OS=Mus musculus OX=10090 GN=Col18a1 PE=1 SV=4	Col18a1	182.17	2.5	9	3	3	3	2	2	1	2	1	1	0	0	0	2	2	1	2	1	1	0	0	0	2	2	1	2	1	1	0	0	0	2	2	1	2	1	1	0	0	0	23602000	31379000	0	0	0
P39447	Tight junction protein ZO-1 OS=Mus musculus OX=10090 GN=Tjp1 PE=1 SV=2	Tjp1	194.74	17.7	92	27	27	27	8	6	5	13	13	15	6	16	10	11	11	11	19	21	21	16	22	20	11	11	11	19	21	21	16	22	20	11	11	11	19	21	21	16	22	20	39638000	45232000	46812000	52527000	59809000
P39689	Cyclin-dependent kinase inhibitor 1 OS=Mus musculus OX=10090 GN=Cdkn1a PE=1 SV=4	Cdkn1a	17.785	7.5	1	1	1	1	0	0	0	0	0	0	0	1	0	0	0	0	0	0	0	0	1	0	0	0	0	0	0	0	0	1	0	0	0	0	0	0	0	0	1	0	0	0	0	0	0
P39749	Flap endonuclease 1 OS=Mus musculus OX=10090 GN=Fen1 PE=1 SV=1	Fen1	42.314	19.3	33	8	8	8	4	2	1	5	6	5	5	2	3	4	4	4	8	8	8	7	7	8	4	4	4	8	8	8	7	7	8	4	4	4	8	8	8	7	7	8	203910000	173790000	188060000	198530000	147840000
P40124	Adenylyl cyclase-associated protein 1 OS=Mus musculus OX=10090 GN=Cap1 PE=1 SV=4	Cap1	51.564	38	109	16	16	16	6	10	10	17	14	15	11	15	11	12	15	12	16	16	14	13	15	14	12	15	12	16	16	14	13	15	14	12	15	12	16	16	14	13	15	14	406690000	370950000	435070000	364760000	357440000
P40142	Transketolase OS=Mus musculus OX=10090 GN=Tkt PE=1 SV=1	Tkt	67.63	33.9	139	19	19	19	13	14	17	18	14	17	16	16	14	14	15	15	18	17	17	18	18	18	14	15	15	18	17	17	18	18	18	14	15	15	18	17	17	18	18	18	757400000	996790000	985790000	721790000	654340000
P40237	CD82 antigen OS=Mus musculus OX=10090 GN=Cd82 PE=1 SV=1	Cd82	29.628	16.2	23	4	4	4	3	3	4	2	4	3	1	2	1	3	3	3	4	4	4	3	3	3	3	3	3	4	4	4	3	3	3	3	3	3	4	4	4	3	3	3	62000000	58193000	50579000	26501000	30258000
P40240	CD9 antigen OS=Mus musculus OX=10090 GN=Cd9 PE=1 SV=2	Cd9	25.258	12.8	21	3	3	3	0	0	2	2	4	5	3	3	2	1	2	2	3	3	3	3	3	3	1	2	2	3	3	3	3	3	3	1	2	2	3	3	3	3	3	3	0	228040000	197200000	151900000	168230000
P40336	Vacuolar protein sorting-associated protein 26A OS=Mus musculus OX=10090 GN=Vps26a PE=1 SV=1	Vps26a	38.113	31.2	89	9	9	9	9	10	8	9	10	13	11	10	9	9	8	8	7	8	9	9	8	9	9	8	8	7	8	9	9	8	9	9	8	8	7	8	9	9	8	9	222900000	233070000	175400000	174220000	171800000
P40630	Transcription factor A, mitochondrial OS=Mus musculus OX=10090 GN=Tfam PE=1 SV=2	Tfam	27.987	16	24	4	4	4	2	3	2	2	2	4	2	3	4	4	4	3	4	4	4	4	4	4	4	4	3	4	4	4	4	4	4	4	4	3	4	4	4	4	4	4	124580000	127590000	127030000	74358000	75753000
P40645	Transcription factor SOX-6 OS=Mus musculus OX=10090 GN=Sox6 PE=1 SV=2	Sox6	91.802	2.7	2	2	2	2	0	0	0	0	0	1	0	1	0	0	0	0	0	0	1	1	1	0	0	0	0	0	0	1	1	1	0	0	0	0	0	0	1	1	1	0	0	0	0	0	0
P41105	60S ribosomal protein L28 OS=Mus musculus OX=10090 GN=Rpl28 PE=1 SV=2	Rpl28	15.733	21.2	6	3	3	3	1	1	1	0	1	0	0	1	1	2	2	2	2	3	2	3	3	3	2	2	2	2	3	2	3	3	3	2	2	2	2	3	2	3	3	3	0	0	0	0	688830000
P41139	DNA-binding protein inhibitor ID-4 OS=Mus musculus OX=10090 GN=Id4 PE=1 SV=1	Id4	16.596	9.9	3	1	1	1	0	0	0	0	0	0	1	1	1	0	1	0	0	0	0	1	1	1	0	1	0	0	0	0	1	1	1	0	1	0	0	0	0	1	1	1	0	0	0	0	0
P41216	Long-chain-fatty-acid--CoA ligase 1 OS=Mus musculus OX=10090 GN=Acsl1 PE=1 SV=2	Acsl1	77.951	10.2	11	7	5	5	2	1	0	1	2	1	1	1	2	2	1	1	4	4	4	4	4	4	2	1	1	2	2	2	2	2	2	2	1	1	2	2	2	2	2	2	0	0	0	0	0
P41241	Tyrosine-protein kinase CSK OS=Mus musculus OX=10090 GN=Csk PE=1 SV=2	Csk	50.716	10.7	13	4	4	4	2	1	2	2	2	1	0	2	1	2	2	2	3	3	4	2	3	3	2	2	2	3	3	4	2	3	3	2	2	2	3	3	4	2	3	3	0	38324000	29357000	34620000	26218000
P41731	CD63 antigen OS=Mus musculus OX=10090 GN=Cd63 PE=1 SV=2	Cd63	25.766	4.6	23	1	1	1	1	1	3	3	3	3	3	4	2	1	1	1	1	1	1	1	1	1	1	1	1	1	1	1	1	1	1	1	1	1	1	1	1	1	1	1	0	164170000	230740000	539450000	487050000
P42125	Enoyl-CoA delta isomerase 1, mitochondrial OS=Mus musculus OX=10090 GN=Eci1 PE=1 SV=2	Eci1	32.25	31.1	53	8	8	8	3	4	7	8	6	8	4	7	6	5	5	6	8	8	8	6	6	6	5	5	6	8	8	8	6	6	6	5	5	6	8	8	8	6	6	6	170080000	162880000	136340000	125290000	90264000
P42128	Forkhead box protein K1 OS=Mus musculus OX=10090 GN=Foxk1 PE=1 SV=2	Foxk1	74.919	2.5	3	1	1	1	0	0	0	0	1	1	0	0	1	0	0	0	0	1	1	1	1	1	0	0	0	0	1	1	1	1	1	0	0	0	0	1	1	1	1	1	0	0	0	0	0
P42208	Septin-2 OS=Mus musculus OX=10090 GN=Septin2 PE=1 SV=2	Septin2	41.525	19.4	31	5	5	5	2	4	3	6	2	4	2	4	4	4	4	4	4	5	4	4	4	4	4	4	4	4	5	4	4	4	4	4	4	4	4	5	4	4	4	4	264420000	212770000	271290000	258150000	213430000
P42225	Signal transducer and activator of transcription 1 OS=Mus musculus OX=10090 GN=Stat1 PE=1 SV=1	Stat1	87.196	24.3	71	16	16	16	10	8	10	6	7	5	9	10	6	9	7	8	10	14	10	10	13	12	9	7	8	10	14	10	10	13	12	9	7	8	10	14	10	10	13	12	80853000	59608000	66905000	30117000	28780000
P42227	Signal transducer and activator of transcription 3 OS=Mus musculus OX=10090 GN=Stat3 PE=1 SV=2	Stat3	88.053	13.8	26	8	8	8	4	2	3	3	3	3	1	4	3	5	5	5	4	6	5	5	5	6	5	5	5	4	6	5	5	5	6	5	5	5	4	6	5	5	5	6	75146000	91238000	70075000	62637000	60667000
P42567	Epidermal growth factor receptor substrate 15 OS=Mus musculus OX=10090 GN=Eps15 PE=1 SV=1	Eps15	98.47	9.1	19	8	8	8	1	2	1	2	4	1	2	4	2	1	2	1	6	6	6	6	6	6	1	2	1	6	6	6	6	6	6	1	2	1	6	6	6	6	6	6	0	0	0	42264000	51762000
P42669	Transcriptional activator protein Pur-alpha OS=Mus musculus OX=10090 GN=Pura PE=1 SV=1	Pura	34.883	18.4	23	5	5	5	2	2	4	3	2	3	2	3	2	3	3	4	4	4	3	4	4	4	3	3	4	4	4	3	4	4	4	3	3	4	4	4	3	4	4	4	115460000	122890000	144930000	176220000	219290000
P42859	Huntingtin OS=Mus musculus OX=10090 GN=Htt PE=1 SV=2	Htt	344.69	1.2	4	3	3	3	0	0	0	0	2	0	0	0	2	1	0	0	3	2	2	2	2	2	1	0	0	3	2	2	2	2	2	1	0	0	3	2	2	2	2	2	0	0	0	11964000	0
P42932	T-complex protein 1 subunit theta OS=Mus musculus OX=10090 GN=Cct8 PE=1 SV=3	Cct8	59.555	56.4	215	30	30	30	21	20	21	26	25	24	23	25	30	21	22	22	27	26	28	26	27	27	21	22	22	27	26	28	26	27	27	21	22	22	27	26	28	26	27	27	585490000	512380000	529660000	547550000	541740000
P43135	COUP transcription factor 2 OS=Mus musculus OX=10090 GN=Nr2f2 PE=1 SV=2	Nr2f2	45.571	4.3	2	2	2	2	0	0	0	0	0	1	0	1	0	0	0	0	2	1	1	0	1	0	0	0	0	2	1	1	0	1	0	0	0	0	2	1	1	0	1	0	0	0	0	0	0
P43247	DNA mismatch repair protein Msh2 OS=Mus musculus OX=10090 GN=Msh2 PE=1 SV=1	Msh2	104.15	15.9	69	14	14	14	3	4	3	11	11	10	7	10	10	4	5	6	11	11	11	11	11	12	4	5	6	11	11	11	11	11	12	4	5	6	11	11	11	11	11	12	28119000	38830000	33594000	46333000	48350000
P43274	Histone H1.4 OS=Mus musculus OX=10090 GN=H1-4 PE=1 SV=2	H1-4	21.977	28.3	45	6	3	5	1	1	3	6	7	6	7	8	6	2	3	3	5	5	6	5	5	5	1	2	2	2	2	3	2	2	2	2	3	3	4	4	5	4	4	4	204990000	267510000	598640000	3656400000	3031500000
P43275	Histone H1.1 OS=Mus musculus OX=10090 GN=H1-1 PE=1 SV=2	H1-1	21.785	28.2	59	6	5	6	1	1	4	10	6	8	10	10	9	2	3	3	6	6	6	6	6	6	2	3	3	5	5	5	5	5	5	2	3	3	6	6	6	6	6	6	969660000	608670000	2065600000	2572200000	2061800000
P43276	Histone H1.5 OS=Mus musculus OX=10090 GN=H1-5 PE=1 SV=2	H1-5	22.576	26	52	6	5	5	0	3	3	7	8	10	6	6	9	2	3	3	5	5	6	5	5	5	2	3	3	4	4	5	4	4	4	2	3	3	4	4	5	4	4	4	99880000	116090000	323110000	2096100000	1894200000
P43277	Histone H1.3 OS=Mus musculus OX=10090 GN=H1-3 PE=1 SV=2	H1-3	22.099	25.8	24	5	1	2	1	1	2	3	4	4	3	2	4	3	3	3	5	5	5	5	5	5	1	1	1	1	1	1	1	1	1	2	2	2	2	2	2	2	2	2	325260000	363160000	888540000	3168200000	2993900000
P43346	Deoxycytidine kinase OS=Mus musculus OX=10090 GN=Dck PE=1 SV=1	Dck	30.367	5.8	6	2	2	2	0	0	0	1	1	1	1	1	1	0	1	0	1	1	1	2	2	1	0	1	0	1	1	1	2	2	1	0	1	0	1	1	1	2	2	1	0	0	0	0	0
P43406	Integrin alpha-V OS=Mus musculus OX=10090 GN=Itgav PE=1 SV=2	Itgav	115.36	14.9	52	14	14	14	3	5	4	7	10	8	4	7	4	4	5	7	10	12	12	9	10	8	4	5	7	10	12	12	9	10	8	4	5	7	10	12	12	9	10	8	30561000	30332000	32598000	40166000	44480000
P43883	Perilipin-2 OS=Mus musculus OX=10090 GN=Plin2 PE=1 SV=2	Plin2	46.646	17.4	23	6	6	6	3	3	2	4	2	2	1	3	3	4	4	4	5	4	5	2	4	4	4	4	4	5	4	5	2	4	4	4	4	4	5	4	5	2	4	4	55426000	44132000	53667000	25551000	28043000
P45376	Aldo-keto reductase family 1 member B1 OS=Mus musculus OX=10090 GN=Akr1b1 PE=1 SV=3	Akr1b1	35.732	49.1	82	16	16	16	7	6	8	11	9	11	9	9	12	11	13	11	13	13	14	13	13	14	11	13	11	13	13	14	13	13	14	11	13	11	13	13	14	13	13	14	1019000000	949430000	916090000	917360000	736460000
P45377	Aldose reductase-related protein 2 OS=Mus musculus OX=10090 GN=Akr1b8 PE=1 SV=2	Akr1b8	36.12	27.5	29	7	4	7	3	3	5	4	3	4	2	2	3	6	5	6	6	6	4	5	4	4	3	2	3	4	4	2	3	2	2	6	5	6	6	6	4	5	4	4	120350000	112970000	113290000	122900000	95040000
P45591	Cofilin-2 OS=Mus musculus OX=10090 GN=Cfl2 PE=1 SV=1	Cfl2	18.709	34.3	33	8	6	6	3	3	2	5	3	3	4	7	3	4	4	4	7	7	7	7	8	7	3	3	3	5	5	5	5	6	5	3	3	3	5	5	5	5	6	5	234090000	270470000	302430000	187940000	195400000
P45878	Peptidyl-prolyl cis-trans isomerase FKBP2 OS=Mus musculus OX=10090 GN=Fkbp2 PE=1 SV=1	Fkbp2	15.344	32.9	25	6	6	6	1	1	0	3	3	4	3	5	5	2	2	2	5	4	3	4	5	5	2	2	2	5	4	3	4	5	5	2	2	2	5	4	3	4	5	5	566920000	569720000	527720000	471220000	425060000
P45952	Medium-chain specific acyl-CoA dehydrogenase, mitochondrial OS=Mus musculus OX=10090 GN=Acadm PE=1 SV=1	Acadm	46.481	12.8	14	5	5	5	1	1	2	1	3	2	1	1	2	2	1	2	5	5	5	5	4	4	2	1	2	5	5	5	5	4	4	2	1	2	5	5	5	5	4	4	118630000	0	115830000	123270000	107020000
P46061	Ran GTPase-activating protein 1 OS=Mus musculus OX=10090 GN=Rangap1 PE=1 SV=2	Rangap1	63.53	25.1	48	13	13	13	7	6	4	6	4	7	5	4	5	11	10	10	11	11	11	8	10	9	11	10	10	11	11	11	8	10	9	11	10	10	11	11	11	8	10	9	137350000	117450000	145360000	90585000	86211000
P46062	Signal-induced proliferation-associated protein 1 OS=Mus musculus OX=10090 GN=Sipa1 PE=1 SV=2	Sipa1	112.06	2.9	2	3	3	3	0	0	0	0	2	0	0	0	0	1	1	0	1	3	0	1	0	0	1	1	0	1	3	0	1	0	0	1	1	0	1	3	0	1	0	0	0	0	0	0	0
P46414	Cyclin-dependent kinase inhibitor 1B OS=Mus musculus OX=10090 GN=Cdkn1b PE=1 SV=2	Cdkn1b	22.193	6.6	7	1	1	1	1	1	1	1	0	0	1	1	1	1	1	1	1	1	1	1	1	1	1	1	1	1	1	1	1	1	1	1	1	1	1	1	1	1	1	1	0	0	0	0	0
P46460	Vesicle-fusing ATPase OS=Mus musculus OX=10090 GN=Nsf PE=1 SV=2	Nsf	82.613	28.1	83	18	18	18	7	7	7	8	10	12	10	11	11	8	9	10	12	16	13	14	13	13	8	9	10	12	16	13	14	13	13	8	9	10	12	16	13	14	13	13	114430000	86277000	111050000	67134000	56528000
P46467	Vacuolar protein sorting-associated protein 4B OS=Mus musculus OX=10090 GN=Vps4b PE=1 SV=2	Vps4b	49.419	12.2	17	6	3	6	1	2	0	3	2	2	3	2	2	3	3	2	3	3	3	5	6	3	2	1	1	1	1	1	3	3	1	3	3	2	3	3	3	5	6	3	67535000	80429000	69928000	75348000	78426000
P46471	26S proteasome regulatory subunit 7 OS=Mus musculus OX=10090 GN=Psmc2 PE=1 SV=5	Psmc2	48.647	48	141	20	20	20	18	14	17	15	14	13	14	18	18	18	16	17	15	15	15	16	15	15	18	16	17	15	15	15	16	15	15	18	16	17	15	15	15	16	15	15	476360000	487240000	484870000	315110000	302430000
P46638	Ras-related protein Rab-11B OS=Mus musculus OX=10090 GN=Rab11b PE=1 SV=3	Rab11b	24.489	46.8	57	10	10	10	4	3	7	9	8	5	6	7	8	6	6	6	10	10	10	10	9	9	6	6	6	10	10	10	10	9	9	6	6	6	10	10	10	10	9	9	358050000	340660000	320320000	293480000	242630000
P46656	Adrenodoxin, mitochondrial OS=Mus musculus OX=10090 GN=Fdx1 PE=1 SV=1	Fdx1	20.123	9	4	2	2	2	0	0	0	0	1	0	0	1	2	0	0	0	1	1	1	2	2	2	0	0	0	1	1	1	2	2	2	0	0	0	1	1	1	2	2	2	0	0	0	0	0
P46664	Adenylosuccinate synthetase isozyme 2 OS=Mus musculus OX=10090 GN=Adss2 PE=1 SV=2	Adss2	50.02	35.7	78	14	13	14	9	6	9	9	11	8	8	10	8	10	10	10	11	11	10	10	11	10	10	10	10	10	10	9	9	10	9	10	10	10	11	11	10	10	11	10	113230000	104120000	115970000	134050000	116800000
P46718	Programmed cell death protein 2 OS=Mus musculus OX=10090 GN=Pdcd2 PE=2 SV=2	Pdcd2	38.341	6.7	9	2	2	2	1	0	0	0	1	1	3	1	2	1	1	1	2	1	2	2	2	2	1	1	1	2	1	2	2	2	2	1	1	1	2	1	2	2	2	2	0	0	0	13770000	0
P46735	Unconventional myosin-Ib OS=Mus musculus OX=10090 GN=Myo1b PE=1 SV=3	Myo1b	128.56	10.9	45	11	10	11	5	3	3	8	4	5	6	6	5	6	3	5	9	8	9	8	9	9	6	3	5	8	8	8	8	8	8	6	3	5	9	8	9	8	9	9	27337000	39828000	31458000	28244000	29432000
P46737	Lys-63-specific deubiquitinase BRCC36 OS=Mus musculus OX=10090 GN=Brcc3 PE=1 SV=1	Brcc3	33.34	19.9	13	5	5	5	2	2	3	1	1	1	1	2	0	4	5	4	2	1	2	1	3	1	4	5	4	2	1	2	1	3	1	4	5	4	2	1	2	1	3	1	24625000	37026000	25267000	16632000	0
P46935	E3 ubiquitin-protein ligase NEDD4 OS=Mus musculus OX=10090 GN=Nedd4 PE=1 SV=3	Nedd4	102.71	22.1	79	18	15	15	9	4	10	11	9	10	8	9	9	12	11	11	16	15	15	13	14	12	11	10	11	14	13	13	11	12	11	11	10	11	14	13	13	11	12	11	82673000	85214000	82884000	139810000	158750000
P46938	Transcriptional coactivator YAP1 OS=Mus musculus OX=10090 GN=Yap1 PE=1 SV=2	Yap1	52.383	13.1	19	5	5	5	1	1	1	3	3	3	2	3	2	1	1	1	5	4	4	5	5	5	1	1	1	5	4	4	5	5	5	1	1	1	5	4	4	5	5	5	0	0	0	31454000	35767000
P46978	Dolichyl-diphosphooligosaccharide--protein glycosyltransferase subunit STT3A OS=Mus musculus OX=10090 GN=Stt3a PE=1 SV=1	Stt3a	80.597	20	77	15	14	15	5	5	5	11	13	12	8	9	9	8	8	8	14	14	15	15	14	15	8	8	8	13	13	14	14	13	14	8	8	8	14	14	15	15	14	15	195040000	199310000	248350000	242390000	277900000
P47199	Quinone oxidoreductase OS=Mus musculus OX=10090 GN=Cryz PE=1 SV=1	Cryz	35.268	16.9	16	6	6	6	2	1	1	4	1	4	0	2	1	2	1	2	4	6	6	4	6	4	2	1	2	4	6	6	4	6	4	2	1	2	4	6	6	4	6	4	54143000	0	31900000	33683000	29470000
P47226	Testin OS=Mus musculus OX=10090 GN=Tes PE=1 SV=1	Tes	47.983	33.6	107	13	13	13	11	7	10	12	13	12	13	14	15	11	11	12	11	13	12	11	11	12	11	11	12	11	13	12	11	11	12	11	11	12	11	13	12	11	11	12	321540000	370960000	302790000	234220000	218360000
P47738	Aldehyde dehydrogenase, mitochondrial OS=Mus musculus OX=10090 GN=Aldh2 PE=1 SV=1	Aldh2	56.537	34.1	90	16	15	16	12	8	12	13	7	10	8	10	10	13	10	12	16	12	14	10	12	13	12	10	12	15	11	13	9	11	12	13	10	12	16	12	14	10	12	13	602900000	676630000	678130000	425350000	451090000
P47739	Aldehyde dehydrogenase, dimeric NADP-preferring OS=Mus musculus OX=10090 GN=Aldh3a1 PE=1 SV=2	Aldh3a1	50.48	30.9	86	14	12	14	8	7	8	15	9	11	9	8	11	10	11	9	14	14	14	14	14	14	9	10	8	12	12	12	12	12	12	10	11	9	14	14	14	14	14	14	299660000	342100000	389340000	595030000	531410000
P47740	Aldehyde dehydrogenase family 3 member A2 OS=Mus musculus OX=10090 GN=Aldh3a2 PE=1 SV=2	Aldh3a2	53.97	19	25	8	6	6	5	2	4	3	3	3	2	2	1	6	6	6	5	5	5	5	5	5	5	5	5	3	3	3	3	3	3	5	5	5	3	3	3	3	3	3	65146000	35105000	58621000	48388000	43714000
P47753	F-actin-capping protein subunit alpha-1 OS=Mus musculus OX=10090 GN=Capza1 PE=1 SV=4	Capza1	32.939	46.9	15	8	6	6	5	3	2	3	1	1	0	0	0	7	6	4	6	5	4	2	3	2	5	4	2	4	3	2	0	2	0	5	4	2	4	3	2	0	2	0	88152000	68179000	88605000	59446000	18124000
P47754	F-actin-capping protein subunit alpha-2 OS=Mus musculus OX=10090 GN=Capza2 PE=1 SV=3	Capza2	32.967	45.5	51	10	8	10	6	8	7	8	5	7	3	3	4	8	8	8	8	9	8	8	7	7	6	6	6	6	7	6	6	6	5	8	8	8	8	9	8	8	7	7	210110000	193210000	251990000	197060000	115920000
P47757	F-actin-capping protein subunit beta OS=Mus musculus OX=10090 GN=Capzb PE=1 SV=3	Capzb	31.345	41.2	105	12	12	12	9	12	14	12	10	12	11	13	12	9	10	10	12	10	11	10	11	10	9	10	10	12	10	11	10	11	10	9	10	10	12	10	11	10	11	10	796490000	575230000	634960000	439090000	362570000
P47758	Signal recognition particle receptor subunit beta OS=Mus musculus OX=10090 GN=Srprb PE=1 SV=1	Srprb	29.579	44.2	59	9	9	9	6	7	5	9	8	7	5	7	5	9	8	8	8	8	7	7	8	7	9	8	8	8	8	7	7	8	7	9	8	8	8	8	7	7	8	7	156290000	142270000	171920000	136240000	138260000
P47791	Glutathione reductase, mitochondrial OS=Mus musculus OX=10090 GN=Gsr PE=1 SV=3	Gsr	53.662	17.2	58	7	7	7	5	6	8	7	7	7	6	6	6	5	5	6	6	5	5	6	5	5	5	5	6	6	5	5	6	5	5	5	5	6	6	5	5	6	5	5	210220000	196840000	176980000	143300000	129070000
P47802	Metaxin-1 OS=Mus musculus OX=10090 GN=Mtx1 PE=1 SV=1	Mtx1	35.623	25.6	43	8	8	8	5	3	7	5	5	5	4	5	4	7	6	5	5	6	6	6	6	6	7	6	5	5	6	6	6	6	6	7	6	5	5	6	6	6	6	6	323390000	349770000	369090000	183160000	198580000
P47809	Dual specificity mitogen-activated protein kinase kinase 4 OS=Mus musculus OX=10090 GN=Map2k4 PE=1 SV=2	Map2k4	44.113	8.1	10	3	3	3	2	0	1	2	0	2	1	1	1	2	2	2	2	1	2	1	1	1	2	2	2	2	1	2	1	1	1	2	2	2	2	1	2	1	1	1	25605000	18801000	19556000	16528000	0
P47811	Mitogen-activated protein kinase 14 OS=Mus musculus OX=10090 GN=Mapk14 PE=1 SV=3	Mapk14	41.287	13.1	9	4	4	4	1	0	2	2	2	1	1	0	0	2	2	2	4	3	2	2	3	2	2	2	2	4	3	2	2	3	2	2	2	2	4	3	2	2	3	2	19034000	14393000	23665000	19391000	10575000
P47856	Glutamine--fructose-6-phosphate aminotransferase [isomerizing] 1 OS=Mus musculus OX=10090 GN=Gfpt1 PE=1 SV=3	Gfpt1	78.538	22.1	58	13	13	13	5	5	6	10	8	9	3	8	4	6	8	9	11	11	10	9	10	9	6	8	9	11	11	10	9	10	9	6	8	9	11	11	10	9	10	9	65640000	72170000	74583000	79375000	77658000
P47857	ATP-dependent 6-phosphofructokinase, muscle type OS=Mus musculus OX=10090 GN=Pfkm PE=1 SV=3	Pfkm	85.268	22.1	76	14	11	11	6	5	8	10	9	11	10	9	8	10	9	10	11	12	11	11	10	10	8	7	8	9	9	9	9	8	7	8	7	8	9	9	9	9	8	7	163790000	170840000	175300000	90554000	118910000
P47911	60S ribosomal protein L6 OS=Mus musculus OX=10090 GN=Rpl6 PE=1 SV=3	Rpl6	33.509	31.8	52	10	10	10	6	5	3	7	5	6	8	7	5	7	7	7	10	9	9	9	9	9	7	7	7	10	9	9	9	9	9	7	7	7	10	9	9	9	9	9	196940000	331310000	258890000	1109000000	820390000
P47915	60S ribosomal protein L29 OS=Mus musculus OX=10090 GN=Rpl29 PE=1 SV=2	Rpl29	17.587	11.9	5	2	2	2	0	0	0	1	0	1	0	1	2	0	0	0	2	2	2	2	2	2	0	0	0	2	2	2	2	2	2	0	0	0	2	2	2	2	2	2	0	0	0	671040000	915720000
P47934	Carnitine O-acetyltransferase OS=Mus musculus OX=10090 GN=Crat PE=1 SV=3	Crat	70.839	11.3	27	7	7	7	1	1	1	4	4	4	2	3	7	1	1	1	5	6	5	5	4	5	1	1	1	5	6	5	5	4	5	1	1	1	5	6	5	5	4	5	0	0	0	15142000	21216000
P47941	Crk-like protein OS=Mus musculus OX=10090 GN=Crkl PE=1 SV=2	Crkl	33.83	7.3	8	2	2	2	0	2	1	2	0	1	1	1	0	1	1	1	2	0	1	1	1	1	1	1	1	2	0	1	1	1	1	1	1	1	2	0	1	1	1	1	0	0	0	0	0
P47955	60S acidic ribosomal protein P1 OS=Mus musculus OX=10090 GN=Rplp1 PE=1 SV=1	Rplp1	11.475	51.8	6	2	2	2	1	1	2	2	0	0	0	0	0	1	1	2	2	1	1	0	0	0	1	1	2	2	1	1	0	0	0	1	1	2	2	1	1	0	0	0	0	0	37691000	43484000	0
P47962	60S ribosomal protein L5 OS=Mus musculus OX=10090 GN=Rpl5 PE=1 SV=3	Rpl5	34.4	32.3	82	10	10	10	6	2	5	15	10	13	9	11	11	8	7	6	10	9	10	8	8	8	8	7	6	10	9	10	8	8	8	8	7	6	10	9	10	8	8	8	422360000	452670000	534230000	747630000	676420000
P47963	60S ribosomal protein L13 OS=Mus musculus OX=10090 GN=Rpl13 PE=1 SV=3	Rpl13	24.305	39.3	58	9	9	9	5	6	6	7	8	7	6	6	7	6	6	6	8	9	9	8	8	8	6	6	6	8	9	9	8	8	8	6	6	6	8	9	9	8	8	8	485530000	536830000	703510000	1273700000	1003800000
P47964	60S ribosomal protein L36 OS=Mus musculus OX=10090 GN=Rpl36 PE=1 SV=2	Rpl36	12.215	18.1	13	2	2	2	1	1	1	2	1	2	2	1	2	1	1	1	2	2	2	2	2	2	1	1	1	2	2	2	2	2	2	1	1	1	2	2	2	2	2	2	0	0	0	596370000	500650000
P48024	Eukaryotic translation initiation factor 1 OS=Mus musculus OX=10090 GN=Eif1 PE=1 SV=2	Eif1	12.746	63.7	41	5	5	5	7	7	5	5	4	4	1	4	4	5	5	5	4	4	4	2	4	4	5	5	5	4	4	4	2	4	4	5	5	5	4	4	4	2	4	4	115460000	86846000	77564000	78968000	56013000
P48031	Homeobox protein GBX-2 OS=Mus musculus OX=10090 GN=Gbx2 PE=2 SV=1	Gbx2	37.359	3.7	1	1	1	1	0	0	0	0	0	0	1	0	0	0	0	0	1	1	1	1	1	1	0	0	0	1	1	1	1	1	1	0	0	0	1	1	1	1	1	1	0	0	0	0	0
P48036	Annexin A5 OS=Mus musculus OX=10090 GN=Anxa5 PE=1 SV=1	Anxa5	35.752	42	118	13	13	13	15	14	23	14	15	9	10	9	9	12	12	12	13	10	11	11	11	10	12	12	12	13	10	11	11	11	10	12	12	12	13	10	11	11	11	10	2857300000	2972800000	3262600000	3207600000	2883300000
P48193	Protein 4.1 OS=Mus musculus OX=10090 GN=Epb41 PE=1 SV=2	Epb41	95.91	13.5	27	9	6	6	6	5	5	3	2	1	3	1	1	5	4	4	6	6	4	6	5	4	5	4	4	4	4	3	3	3	2	5	4	4	4	4	3	3	3	2	37866000	28593000	33748000	22886000	23986000
P48428	Tubulin-specific chaperone A OS=Mus musculus OX=10090 GN=Tbca PE=1 SV=3	Tbca	12.758	48.1	22	5	5	5	3	1	1	3	3	2	3	3	3	4	4	4	3	3	3	3	3	4	4	4	4	3	3	3	3	3	4	4	4	4	3	3	3	3	3	4	192150000	231950000	183190000	183280000	209830000
P48432	Transcription factor SOX-2 OS=Mus musculus OX=10090 GN=Sox2 PE=1 SV=2	Sox2	34.454	10.7	10	3	3	3	0	0	1	1	1	2	2	2	1	1	1	2	1	2	3	3	2	3	1	1	2	1	2	3	3	2	3	1	1	2	1	2	3	3	2	3	0	0	23082000	0	68378000
P48453	Serine/threonine-protein phosphatase 2B catalytic subunit beta isoform OS=Mus musculus OX=10090 GN=Ppp3cb PE=1 SV=2	Ppp3cb	59.173	18.3	3	9	3	3	0	0	0	1	0	1	0	1	0	6	7	5	9	7	8	7	6	8	1	1	0	3	2	3	2	2	2	1	1	0	3	2	3	2	2	2	0	0	0	41770000	0
P48678	Prelamin-A/C OS=Mus musculus OX=10090 GN=Lmna PE=1 SV=2	Lmna	74.237	65	315	43	41	43	36	34	46	33	30	35	36	34	31	34	33	35	43	41	40	39	39	40	33	32	34	41	39	38	37	37	38	34	33	35	43	41	40	39	39	40	1507800000	1579500000	1715900000	1526100000	1441800000
P48722	Heat shock 70 kDa protein 4L OS=Mus musculus OX=10090 GN=Hspa4l PE=1 SV=2	Hspa4l	94.381	25.3	77	19	18	18	12	5	8	10	10	9	7	9	7	13	12	12	13	13	15	11	12	10	12	11	11	12	12	14	10	11	9	12	11	11	12	12	14	10	11	9	132320000	101300000	97102000	64399000	60289000
P48725	Pericentrin OS=Mus musculus OX=10090 GN=Pcnt PE=1 SV=2	Pcnt	329.46	1.6	6	4	4	4	0	1	0	1	1	2	1	0	0	1	1	0	3	3	3	2	2	2	1	1	0	3	3	3	2	2	2	1	1	0	3	3	3	2	2	2	0	0	0	9554300	8625700
P48755	Fos-related antigen 1 OS=Mus musculus OX=10090 GN=Fosl1 PE=2 SV=2	Fosl1	29.799	15.4	27	3	3	3	3	3	3	2	3	4	3	3	3	2	2	2	3	2	3	3	3	3	2	2	2	3	2	3	3	3	3	2	2	2	3	2	3	3	3	3	22791000	15891000	24063000	31535000	28365000
P48771	Cytochrome c oxidase subunit 7A2, mitochondrial OS=Mus musculus OX=10090 GN=Cox7a2 PE=1 SV=2	Cox7a2	9.2908	27.7	12	2	2	2	2	2	1	3	0	1	3	0	0	2	2	2	2	2	2	2	0	1	2	2	2	2	2	2	2	0	1	2	2	2	2	2	2	2	0	1	57262000	106080000	110030000	75257000	82844000
P48774	Glutathione S-transferase Mu 5 OS=Mus musculus OX=10090 GN=Gstm5 PE=1 SV=1	Gstm5	26.635	35.7	37	9	8	8	6	3	3	4	4	5	4	4	4	6	7	6	7	7	7	5	7	7	5	6	5	6	6	6	4	6	6	5	6	5	6	6	6	4	6	6	69956000	56557000	91211000	33931000	34150000
P48962	ADP/ATP translocase 1 OS=Mus musculus OX=10090 GN=Slc25a4 PE=1 SV=4	Slc25a4	32.904	49	75	15	8	15	7	9	10	10	9	6	8	8	8	14	14	14	14	13	14	12	12	13	8	8	8	8	8	8	8	8	8	14	14	14	14	13	14	12	12	13	1447800000	1655500000	1760600000	2222100000	2380700000
P48972	Myb-related protein B OS=Mus musculus OX=10090 GN=Mybl2 PE=1 SV=1	Mybl2	79.102	1.6	0	1	1	1	0	0	0	0	0	0	0	0	0	0	0	0	1	0	1	0	0	0	0	0	0	1	0	1	0	0	0	0	0	0	1	0	1	0	0	0	0	0	0	0	0
P49025	Citron Rho-interacting kinase OS=Mus musculus OX=10090 GN=Cit PE=1 SV=3	Cit	235.39	4.5	14	8	8	8	0	0	0	5	1	3	1	2	2	1	0	0	5	4	5	3	2	3	1	0	0	5	4	5	3	2	3	1	0	0	5	4	5	3	2	3	0	0	0	31341000	30126000
P49117	Nuclear receptor subfamily 2 group C member 2 OS=Mus musculus OX=10090 GN=Nr2c2 PE=1 SV=1	Nr2c2	65.239	1.8	0	1	1	1	0	0	0	0	0	0	0	0	0	0	0	0	0	1	0	1	0	0	0	0	0	0	1	0	1	0	0	0	0	0	0	1	0	1	0	0	0	0	0	0	0
P49138	MAP kinase-activated protein kinase 2 OS=Mus musculus OX=10090 GN=Mapkapk2 PE=1 SV=2	Mapkapk2	44.049	6	2	2	2	2	1	0	0	1	0	0	0	0	0	1	0	0	1	1	1	0	0	1	1	0	0	1	1	1	0	0	1	1	0	0	1	1	1	0	0	1	0	0	0	0	0
P49282	Natural resistance-associated macrophage protein 2 OS=Mus musculus OX=10090 GN=Slc11a2 PE=1 SV=2	Slc11a2	62.367	1.9	2	1	1	1	0	0	0	0	0	0	1	0	1	0	0	0	1	1	1	1	1	1	0	0	0	1	1	1	1	1	1	0	0	0	1	1	1	1	1	1	0	0	0	0	0
P49312	Heterogeneous nuclear ribonucleoprotein A1 OS=Mus musculus OX=10090 GN=Hnrnpa1 PE=1 SV=2	Hnrnpa1	34.196	43.4	63	13	11	12	7	7	8	11	9	8	5	5	3	11	11	11	11	11	11	10	10	8	9	9	9	9	9	9	8	8	6	10	10	10	10	10	10	9	9	7	939060000	871960000	1110200000	763160000	600660000
P49443	Protein phosphatase 1A OS=Mus musculus OX=10090 GN=Ppm1a PE=1 SV=1	Ppm1a	42.432	20.2	26	7	6	7	0	2	4	4	4	5	2	4	1	4	4	4	6	7	6	5	6	3	3	3	3	5	6	5	4	5	2	4	4	4	6	7	6	5	6	3	71105000	59486000	55130000	36630000	37072000
P49452	Centromere protein C OS=Mus musculus OX=10090 GN=Cenpc PE=1 SV=2	Cenpc	102.15	2.3	4	2	2	2	0	0	0	0	3	1	0	0	0	0	0	0	1	2	2	1	1	1	0	0	0	1	2	2	1	1	1	0	0	0	1	2	2	1	1	1	0	0	0	0	0
P49586	Choline-phosphate cytidylyltransferase A OS=Mus musculus OX=10090 GN=Pcyt1a PE=1 SV=1	Pcyt1a	41.666	16.3	23	6	6	6	2	1	1	5	1	2	4	3	4	2	2	1	5	5	5	5	5	5	2	2	1	5	5	5	5	5	5	2	2	1	5	5	5	5	5	5	37521000	0	0	35565000	41407000
P49615	Cyclin-dependent-like kinase 5 OS=Mus musculus OX=10090 GN=Cdk5 PE=1 SV=1	Cdk5	33.288	25	24	7	6	6	3	1	2	4	4	4	3	1	2	4	4	3	7	6	6	6	6	6	4	4	3	6	5	5	5	5	5	4	4	3	6	5	5	5	5	5	41853000	37240000	33804000	20065000	18686000
P49717	DNA replication licensing factor MCM4 OS=Mus musculus OX=10090 GN=Mcm4 PE=1 SV=1	Mcm4	96.735	23.7	97	20	20	20	8	6	6	14	10	16	12	15	10	11	9	10	17	16	15	16	15	17	11	9	10	17	16	15	16	15	17	11	9	10	17	16	15	16	15	17	116510000	122020000	115790000	157250000	139140000
P49718	DNA replication licensing factor MCM5 OS=Mus musculus OX=10090 GN=Mcm5 PE=1 SV=2	Mcm5	82.406	38.6	113	25	25	25	6	6	4	20	13	19	14	16	15	10	7	9	20	18	19	18	18	18	10	7	9	20	18	19	18	18	18	10	7	9	20	18	19	18	18	18	91845000	97698000	109570000	129030000	114550000
P49722	Proteasome subunit alpha type-2 OS=Mus musculus OX=10090 GN=Psma2 PE=1 SV=3	Psma2	25.926	23.1	38	5	5	5	3	4	3	4	4	5	5	4	6	4	4	3	4	4	4	4	4	4	4	4	3	4	4	4	4	4	4	4	4	3	4	4	4	4	4	4	172490000	127690000	175230000	103010000	108060000
P49813	Tropomodulin-1 OS=Mus musculus OX=10090 GN=Tmod1 PE=1 SV=2	Tmod1	40.466	13.4	16	4	4	4	0	1	0	4	3	1	1	3	3	2	2	2	4	4	3	3	3	3	2	2	2	4	4	3	3	3	3	2	2	2	4	4	3	3	3	3	23893000	42944000	26363000	36993000	35945000
P49817	Caveolin-1 OS=Mus musculus OX=10090 GN=Cav1 PE=1 SV=1	Cav1	20.538	11.8	9	2	2	2	1	1	1	0	2	1	1	1	1	1	1	1	1	2	1	2	2	2	1	1	1	1	2	1	2	2	2	1	1	1	1	2	1	2	2	2	0	0	0	0	64754000
P49962	Signal recognition particle 9 kDa protein OS=Mus musculus OX=10090 GN=Srp9 PE=1 SV=2	Srp9	10.194	45.3	16	4	4	4	0	2	1	1	1	2	3	4	2	2	2	3	4	4	4	3	4	3	2	2	3	4	4	4	3	4	3	2	2	3	4	4	4	3	4	3	0	73981000	79223000	66278000	70173000
P50136	2-oxoisovalerate dehydrogenase subunit alpha, mitochondrial OS=Mus musculus OX=10090 GN=Bckdha PE=1 SV=1	Bckdha	50.37	14.5	24	6	6	6	1	1	2	4	3	3	2	5	3	2	2	2	5	5	5	3	5	5	2	2	2	5	5	5	3	5	5	2	2	2	5	5	5	3	5	5	27302000	33389000	61368000	51441000	123300000
P50171	Estradiol 17-beta-dehydrogenase 8 OS=Mus musculus OX=10090 GN=Hsd17b8 PE=1 SV=2	Hsd17b8	26.588	15.4	14	3	3	3	1	2	0	3	2	1	2	2	1	2	2	2	3	2	3	3	3	3	2	2	2	3	2	3	3	3	3	2	2	2	3	2	3	3	3	3	40223000	31508000	30805000	16916000	18457000
P50247	Adenosylhomocysteinase OS=Mus musculus OX=10090 GN=Ahcy PE=1 SV=3	Ahcy	47.688	42.8	119	18	18	18	7	7	11	15	16	13	18	16	16	11	12	12	17	17	16	16	17	16	11	12	12	17	17	16	16	17	16	11	12	12	17	17	16	16	17	16	711630000	667490000	666790000	633420000	615020000
P50295	Arylamine N-acetyltransferase 2 OS=Mus musculus OX=10090 GN=Nat2 PE=1 SV=1	Nat2	33.701	8.3	0	2	2	2	0	0	0	0	0	0	0	0	0	0	1	1	1	2	2	2	2	1	0	1	1	1	2	2	2	2	1	0	1	1	1	2	2	2	2	1	0	0	0	0	0
P50396	Rab GDP dissociation inhibitor alpha OS=Mus musculus OX=10090 GN=Gdi1 PE=1 SV=3	Gdi1	50.521	44.7	78	16	12	12	11	10	7	10	7	8	8	9	8	13	13	14	14	13	13	13	12	14	10	9	10	10	9	9	9	8	10	10	9	10	10	9	9	9	8	10	419120000	379870000	375330000	207060000	168210000
P50428	Arylsulfatase A OS=Mus musculus OX=10090 GN=Arsa PE=1 SV=2	Arsa	53.748	4.7	3	2	2	2	1	0	2	0	0	0	0	0	0	1	0	2	1	0	0	0	0	0	1	0	2	1	0	0	0	0	0	1	0	2	1	0	0	0	0	0	0	0	0	0	0
P50429	Arylsulfatase B OS=Mus musculus OX=10090 GN=Arsb PE=1 SV=3	Arsb	59.646	12.2	18	7	7	7	0	0	3	4	4	1	1	3	2	2	3	4	5	6	4	4	4	6	2	3	4	5	6	4	4	4	6	2	3	4	5	6	4	4	4	6	0	43143000	24724000	53064000	56425000
P50431	Serine hydroxymethyltransferase, cytosolic OS=Mus musculus OX=10090 GN=Shmt1 PE=1 SV=3	Shmt1	52.6	27.4	58	12	11	11	6	5	3	7	8	6	6	7	10	7	7	8	12	10	11	10	11	10	6	6	7	11	9	10	10	10	9	6	6	7	11	9	10	10	10	9	117210000	127410000	115470000	102170000	81602000
P50462	Cysteine and glycine-rich protein 3 OS=Mus musculus OX=10090 GN=Csrp3 PE=1 SV=1	Csrp3	20.895	9.3	1	1	1	1	0	0	0	0	0	1	0	0	0	0	0	0	1	1	1	0	0	0	0	0	0	1	1	1	0	0	0	0	0	0	1	1	1	0	0	0	0	0	0	0	0
P50516	V-type proton ATPase catalytic subunit A OS=Mus musculus OX=10090 GN=Atp6v1a PE=1 SV=2	Atp6v1a	68.325	32.9	132	18	18	18	9	10	11	19	18	20	11	17	17	12	12	14	17	15	17	15	17	16	12	12	14	17	15	17	15	17	16	12	12	14	17	15	17	15	17	16	513200000	451690000	399840000	316050000	273030000
P50518	V-type proton ATPase subunit E 1 OS=Mus musculus OX=10090 GN=Atp6v1e1 PE=1 SV=2	Atp6v1e1	26.157	42	45	9	9	9	2	3	3	7	5	6	5	7	7	4	3	5	9	8	8	6	7	7	4	3	5	9	8	8	6	7	7	4	3	5	9	8	8	6	7	7	167140000	106820000	186400000	178650000	160220000
P50543	Protein S100-A11 OS=Mus musculus OX=10090 GN=S100a11 PE=1 SV=1	S100a11	11.083	20.4	13	2	2	2	1	1	1	2	2	1	2	1	2	1	1	1	2	2	2	2	2	2	1	1	1	2	2	2	2	2	2	1	1	1	2	2	2	2	2	2	0	0	0	219500000	136860000
P50544	Very long-chain specific acyl-CoA dehydrogenase, mitochondrial OS=Mus musculus OX=10090 GN=Acadvl PE=1 SV=3	Acadvl	70.875	32	99	17	17	17	8	12	13	12	10	13	10	13	8	13	14	13	14	14	15	12	14	12	13	14	13	14	14	15	12	14	12	13	14	13	14	14	15	12	14	12	127410000	132800000	131620000	104600000	100490000
P50580	Proliferation-associated protein 2G4 OS=Mus musculus OX=10090 GN=Pa2g4 PE=1 SV=3	Pa2g4	43.698	49	101	18	18	18	10	12	13	15	15	10	7	10	9	10	11	12	17	14	16	13	14	13	10	11	12	17	14	16	13	14	13	10	11	12	17	14	16	13	14	13	583550000	581800000	567640000	636430000	533080000
P51125	Calpastatin OS=Mus musculus OX=10090 GN=Cast PE=1 SV=2	Cast	84.921	18.9	54	11	11	11	5	4	7	4	8	5	8	4	9	6	6	6	7	9	7	9	8	9	6	6	6	7	9	7	9	8	9	6	6	6	7	9	7	9	8	9	36108000	39300000	51407000	70193000	195310000
P51141	Segment polarity protein dishevelled homolog DVL-1 OS=Mus musculus OX=10090 GN=Dvl1 PE=1 SV=2	Dvl1	75.358	4.9	3	3	1	1	0	0	0	0	1	1	0	0	1	1	1	1	2	3	3	2	2	3	0	0	0	0	1	1	0	0	1	0	0	0	0	1	1	0	0	1	0	0	0	0	0
P51150	Ras-related protein Rab-7a OS=Mus musculus OX=10090 GN=Rab7a PE=1 SV=2	Rab7a	23.489	44.9	69	8	8	8	6	9	10	8	8	8	7	6	7	7	7	7	8	8	8	8	7	8	7	7	7	8	8	8	8	7	8	7	7	7	8	8	8	8	7	8	930340000	899530000	1009200000	682180000	620800000
P51163	Uroporphyrinogen-III synthase OS=Mus musculus OX=10090 GN=Uros PE=1 SV=1	Uros	28.504	9.4	3	2	2	2	0	0	0	0	1	1	0	1	0	0	0	0	1	2	1	1	1	0	0	0	0	1	2	1	1	1	0	0	0	0	1	2	1	1	1	0	0	0	0	0	0
P51174	Long-chain specific acyl-CoA dehydrogenase, mitochondrial OS=Mus musculus OX=10090 GN=Acadl PE=1 SV=2	Acadl	47.907	39.1	99	14	14	14	9	9	15	15	10	10	9	9	13	11	10	11	13	13	13	10	12	11	11	10	11	13	13	13	10	12	11	11	10	11	13	13	13	10	12	11	432650000	505990000	436920000	275560000	203470000
P51175	Protoporphyrinogen oxidase OS=Mus musculus OX=10090 GN=Ppox PE=1 SV=1	Ppox	50.87	10.3	21	4	4	4	1	1	1	4	2	4	3	3	2	2	2	3	4	4	4	4	3	4	2	2	3	4	4	4	4	3	4	2	2	3	4	4	4	4	3	4	23931000	37763000	36957000	20974000	21294000
P51410	60S ribosomal protein L9 OS=Mus musculus OX=10090 GN=Rpl9 PE=2 SV=2	Rpl9	21.881	17.7	36	4	4	4	2	3	2	6	4	5	2	5	7	3	3	3	4	4	4	4	4	4	3	3	3	4	4	4	4	4	4	3	3	3	4	4	4	4	4	4	593320000	682400000	485340000	965880000	723700000
P51432	1-phosphatidylinositol 4,5-bisphosphate phosphodiesterase beta-3 OS=Mus musculus OX=10090 GN=Plcb3 PE=1 SV=2	Plcb3	139.49	9.4	41	11	11	11	4	4	4	8	4	5	5	3	4	5	5	6	10	10	9	9	8	9	5	5	6	10	10	9	9	8	9	5	5	6	10	10	9	9	8	9	99990000	84099000	100520000	66538000	61336000
P51569	Alpha-galactosidase A OS=Mus musculus OX=10090 GN=Gla PE=1 SV=1	Gla	47.642	18.1	37	6	6	6	5	4	4	7	4	4	3	3	3	4	5	5	5	5	5	4	3	4	4	5	5	5	5	5	4	3	4	4	5	5	5	5	5	4	3	4	87908000	88955000	79331000	85982000	68074000
P51660	Peroxisomal multifunctional enzyme type 2 OS=Mus musculus OX=10090 GN=Hsd17b4 PE=1 SV=3	Hsd17b4	79.481	33.5	161	22	22	22	16	18	16	24	21	19	12	19	16	19	19	19	19	20	20	17	17	19	19	19	19	19	20	20	17	17	19	19	19	19	19	20	20	17	17	19	286220000	242700000	264820000	263870000	234140000
P51791	H(+)/Cl(-) exchange transporter 3 OS=Mus musculus OX=10090 GN=Clcn3 PE=1 SV=3	Clcn3	90.811	1	3	1	1	1	0	0	0	0	1	1	1	0	0	1	1	1	0	1	1	1	0	0	1	1	1	0	1	1	1	0	0	1	1	1	0	1	1	1	0	0	0	0	0	0	0
P51855	Glutathione synthetase OS=Mus musculus OX=10090 GN=Gss PE=1 SV=1	Gss	52.246	14.3	15	6	6	6	1	1	1	3	2	1	1	3	2	1	1	1	5	4	3	3	4	4	1	1	1	5	4	3	3	4	4	1	1	1	5	4	3	3	4	4	0	0	0	28590000	24970000
P51859	Hepatoma-derived growth factor OS=Mus musculus OX=10090 GN=Hdgf PE=1 SV=2	Hdgf	26.268	45.1	55	12	11	11	6	8	10	5	5	6	5	6	4	9	9	8	9	9	10	9	8	9	8	8	7	8	8	9	8	7	8	8	8	7	8	8	9	8	7	8	392780000	326340000	332060000	187080000	169860000
P51863	V-type proton ATPase subunit d 1 OS=Mus musculus OX=10090 GN=Atp6v0d1 PE=1 SV=2	Atp6v0d1	40.301	20.8	39	8	8	8	3	3	4	4	5	5	5	5	5	5	5	6	5	5	7	7	8	7	5	5	6	5	5	7	7	8	7	5	5	6	5	5	7	7	8	7	235870000	188410000	184130000	151540000	184860000
P51881	ADP/ATP translocase 2 OS=Mus musculus OX=10090 GN=Slc25a5 PE=1 SV=3	Slc25a5	32.931	42.3	88	14	7	7	11	12	10	11	10	12	5	9	8	12	12	12	13	12	12	11	11	12	6	6	6	7	7	6	7	7	7	6	6	6	7	7	6	7	7	7	2082600000	2091500000	2188000000	1915100000	2168200000
P51910	Apolipoprotein D OS=Mus musculus OX=10090 GN=Apod PE=1 SV=1	Apod	21.53	33.3	33	5	5	5	3	3	2	4	4	4	4	5	4	3	3	3	4	3	5	4	4	3	3	3	3	4	3	5	4	4	3	3	3	3	4	3	5	4	4	3	191900000	107190000	175750000	79721000	82531000
P51912	Neutral amino acid transporter B(0) OS=Mus musculus OX=10090 GN=Slc1a5 PE=1 SV=2	Slc1a5	58.482	4	2	2	2	2	0	0	0	2	0	0	0	0	0	2	2	2	2	1	0	1	1	2	2	2	2	2	1	0	1	1	2	2	2	2	2	1	0	1	1	2	55888000	49927000	42490000	18909000	0
P51943	Cyclin-A2 OS=Mus musculus OX=10090 GN=Ccna2 PE=1 SV=2	Ccna2	47.269	8.1	5	3	3	3	0	0	0	0	2	1	1	1	0	2	0	0	0	2	1	2	1	2	2	0	0	0	2	1	2	1	2	2	0	0	0	2	1	2	1	2	0	0	0	0	43507000
P51949	CDK-activating kinase assembly factor MAT1 OS=Mus musculus OX=10090 GN=Mnat1 PE=1 SV=2	Mnat1	35.848	12	8	3	3	3	2	1	2	1	1	1	0	0	0	2	1	2	1	3	3	3	2	3	2	1	2	1	3	3	3	2	3	2	1	2	1	3	3	3	2	3	26874000	0	0	0	22599000
P52019	Squalene monooxygenase OS=Mus musculus OX=10090 GN=Sqle PE=2 SV=1	Sqle	63.769	15.6	24	7	7	7	1	1	3	5	4	3	2	3	2	3	3	4	7	5	6	5	4	4	3	3	4	7	5	6	5	4	4	3	3	4	7	5	6	5	4	4	37205000	26180000	45908000	51011000	56922000
P52196	Thiosulfate sulfurtransferase OS=Mus musculus OX=10090 GN=Tst PE=1 SV=3	Tst	33.466	39.4	50	9	9	9	5	5	5	8	6	6	6	5	4	6	6	7	9	8	9	7	8	6	6	6	7	9	8	9	7	8	6	6	6	7	9	8	9	7	8	6	1576500000	1833200000	1517100000	1694300000	1561700000
P52293	Importin subunit alpha-1 OS=Mus musculus OX=10090 GN=Kpna2 PE=1 SV=2	Kpna2	57.927	26.8	69	11	11	11	6	4	4	9	10	10	7	9	10	7	6	5	11	10	10	8	9	9	7	6	5	11	10	10	8	9	9	7	6	5	11	10	10	8	9	9	207830000	172050000	170370000	170430000	151740000
P52332	Tyrosine-protein kinase JAK1 OS=Mus musculus OX=10090 GN=Jak1 PE=1 SV=1	Jak1	133.37	1.7	2	2	2	2	0	0	0	0	1	0	0	0	1	1	1	1	1	1	1	1	1	2	1	1	1	1	1	1	1	1	2	1	1	1	1	1	1	1	1	2	0	0	0	0	0
P52431	DNA polymerase delta catalytic subunit OS=Mus musculus OX=10090 GN=Pold1 PE=1 SV=2	Pold1	123.79	6.3	32	7	7	7	0	2	0	5	5	5	5	5	5	1	2	3	6	6	6	6	5	5	1	2	3	6	6	6	6	5	5	1	2	3	6	6	6	6	5	5	0	22231000	15679000	32268000	21786000
P52432	DNA-directed RNA polymerases I and III subunit RPAC1 OS=Mus musculus OX=10090 GN=Polr1c PE=1 SV=3	Polr1c	39.106	13.3	15	4	4	4	2	0	1	3	1	2	2	2	2	2	2	1	3	3	3	2	3	3	2	2	1	3	3	3	2	3	3	2	2	1	3	3	3	2	3	3	47244000	30776000	0	48496000	32717000
P52479	Ubiquitin carboxyl-terminal hydrolase 10 OS=Mus musculus OX=10090 GN=Usp10 PE=1 SV=3	Usp10	87.021	4.8	11	3	3	3	0	0	0	2	2	2	0	2	3	0	0	0	2	3	3	1	3	3	0	0	0	2	3	3	1	3	3	0	0	0	2	3	3	1	3	3	0	0	0	36372000	24290000
P52480	Pyruvate kinase PKM OS=Mus musculus OX=10090 GN=Pkm PE=1 SV=4	Pkm	57.844	56.9	321	29	28	29	34	72	55	34	26	23	23	28	26	24	25	25	27	25	25	23	23	21	23	24	24	26	24	24	22	22	20	24	25	25	27	25	25	23	23	21	5868000000	6073200000	5590800000	5323400000	4961900000
P52482	Ubiquitin-conjugating enzyme E2 E1 OS=Mus musculus OX=10090 GN=Ube2e1 PE=1 SV=1	Ube2e1	21.333	9.8	7	2	2	2	1	1	0	2	1	1	0	1	0	1	2	1	2	2	2	2	2	2	1	2	1	2	2	2	2	2	2	1	2	1	2	2	2	2	2	2	0	24742000	0	63360000	90095000
P52503	NADH dehydrogenase [ubiquinone] iron-sulfur protein 6, mitochondrial OS=Mus musculus OX=10090 GN=Ndufs6 PE=1 SV=2	Ndufs6	13.02	9.5	5	1	1	1	0	0	0	2	0	0	1	1	1	0	0	0	1	1	1	1	1	1	0	0	0	1	1	1	1	1	1	0	0	0	1	1	1	1	1	1	0	0	0	22294000	0
P52624	Uridine phosphorylase 1 OS=Mus musculus OX=10090 GN=Upp1 PE=1 SV=2	Upp1	34.086	19.9	21	5	5	5	4	3	3	1	3	1	2	2	2	3	4	3	2	3	1	2	2	2	3	4	3	2	3	1	2	2	2	3	4	3	2	3	1	2	2	2	35735000	55854000	34804000	28384000	28184000
P52760	2-iminobutanoate/2-iminopropanoate deaminase OS=Mus musculus OX=10090 GN=Rida PE=1 SV=3	Rida	14.255	34.8	12	4	4	4	1	0	1	1	3	0	2	2	2	1	1	1	2	3	2	3	2	3	1	1	1	2	3	2	3	2	3	1	1	1	2	3	2	3	2	3	0	0	0	43782000	45115000
P52825	Carnitine O-palmitoyltransferase 2, mitochondrial OS=Mus musculus OX=10090 GN=Cpt2 PE=1 SV=2	Cpt2	73.98	20.1	47	12	12	12	3	6	3	7	2	5	7	8	6	7	7	8	8	8	9	7	8	7	7	7	8	8	8	9	7	8	7	7	7	8	8	8	9	7	8	7	81380000	99902000	98841000	77680000	65005000
P52875	Transmembrane protein 165 OS=Mus musculus OX=10090 GN=Tmem165 PE=1 SV=2	Tmem165	34.79	9	5	2	2	2	1	1	1	0	1	1	0	0	0	1	1	1	0	1	2	1	2	1	1	1	1	0	1	2	1	2	1	1	1	1	0	1	2	1	2	1	0	0	0	0	0
P52912	Nucleolysin TIA-1 OS=Mus musculus OX=10090 GN=Tia1 PE=1 SV=1	Tia1	42.799	11.7	5	4	1	1	0	0	0	1	1	1	0	1	1	2	2	2	4	3	3	3	2	3	0	0	0	1	1	1	1	1	1	0	0	0	1	1	1	1	1	1	0	0	0	0	0
P52927	High mobility group protein HMGI-C OS=Mus musculus OX=10090 GN=Hmga2 PE=1 SV=1	Hmga2	11.819	48.1	58	6	6	6	5	4	5	8	8	8	6	7	7	4	4	4	6	6	6	4	6	5	4	4	4	6	6	6	4	6	5	4	4	4	6	6	6	4	6	5	256760000	360820000	529990000	701190000	834450000
P53026	60S ribosomal protein L10a OS=Mus musculus OX=10090 GN=Rpl10a PE=1 SV=3	Rpl10a	24.916	29.5	81	7	7	7	6	5	8	11	11	11	11	10	8	4	5	5	7	7	7	7	7	7	4	5	5	7	7	7	7	7	7	4	5	5	7	7	7	7	7	7	382720000	340220000	674960000	694000000	726190000
P53395	Lipoamide acyltransferase component of branched-chain alpha-keto acid dehydrogenase complex, mitochondrial OS=Mus musculus OX=10090 GN=Dbt PE=1 SV=2	Dbt	53.246	12.7	19	6	6	6	1	4	1	2	2	2	3	1	3	4	5	4	5	5	4	3	3	5	4	5	4	5	5	4	3	3	5	4	5	4	5	5	4	3	3	5	53357000	44978000	45907000	19983000	28499000
P53569	CCAAT/enhancer-binding protein zeta OS=Mus musculus OX=10090 GN=Cebpz PE=1 SV=2	Cebpz	120.26	2.9	7	3	3	3	1	1	0	2	1	2	0	0	0	1	1	1	3	2	2	1	1	1	1	1	1	3	2	2	1	1	1	1	1	1	3	2	2	1	1	1	0	0	0	23133000	0
P53612	Geranylgeranyl transferase type-2 subunit beta OS=Mus musculus OX=10090 GN=Rabggtb PE=1 SV=2	Rabggtb	37.803	5.6	10	2	2	2	2	1	1	1	1	1	1	1	1	2	1	1	1	1	1	1	1	1	2	1	1	1	1	1	1	1	1	2	1	1	1	1	1	1	1	1	0	0	0	0	0
P53702	Cytochrome c-type heme lyase OS=Mus musculus OX=10090 GN=Hccs PE=1 SV=2	Hccs	30.977	46	74	12	12	12	7	6	6	11	10	9	8	7	10	8	7	8	10	10	10	10	9	10	8	7	8	10	10	10	10	9	10	8	7	8	10	10	10	10	9	10	92416000	93164000	105430000	56735000	65335000
P53798	Squalene synthase OS=Mus musculus OX=10090 GN=Fdft1 PE=1 SV=2	Fdft1	48.154	13	24	5	5	5	0	0	0	4	6	5	3	3	3	0	0	0	5	5	5	3	3	3	0	0	0	5	5	5	3	3	3	0	0	0	5	5	5	3	3	3	0	0	0	37660000	39498000
P53810	Phosphatidylinositol transfer protein alpha isoform OS=Mus musculus OX=10090 GN=Pitpna PE=1 SV=2	Pitpna	31.893	32.5	51	9	8	9	2	5	3	8	9	8	5	6	5	5	6	5	8	9	8	8	7	9	5	6	5	7	8	7	7	6	8	5	6	5	8	9	8	8	7	9	98340000	109130000	97437000	70094000	68224000
P53811	Phosphatidylinositol transfer protein beta isoform OS=Mus musculus OX=10090 GN=Pitpnb PE=1 SV=2	Pitpnb	31.487	36.2	34	8	7	7	3	4	4	5	7	3	3	2	3	3	3	3	6	6	6	5	5	7	3	3	3	5	5	5	4	4	6	3	3	3	5	5	5	4	4	6	80206000	65381000	74734000	68657000	74869000
P53986	Monocarboxylate transporter 1 OS=Mus musculus OX=10090 GN=Slc16a1 PE=1 SV=1	Slc16a1	53.267	14.8	32	7	7	7	4	3	1	6	2	5	5	3	3	5	5	4	5	5	5	6	5	4	5	5	4	5	5	5	6	5	4	5	5	4	5	5	5	6	5	4	136500000	143200000	136700000	201150000	240390000
P53994	Ras-related protein Rab-2A OS=Mus musculus OX=10090 GN=Rab2a PE=1 SV=1	Rab2a	23.547	47.2	54	8	8	8	6	7	4	8	6	7	6	5	5	7	7	7	8	7	8	7	7	7	7	7	7	8	7	8	7	7	7	7	7	7	8	7	8	7	7	7	316590000	286550000	313900000	164650000	181960000
P53995	Anaphase-promoting complex subunit 1 OS=Mus musculus OX=10090 GN=Anapc1 PE=1 SV=2	Anapc1	215.99	6	31	10	10	10	0	0	0	6	7	6	5	3	4	0	0	0	9	8	8	5	5	7	0	0	0	9	8	8	5	5	7	0	0	0	9	8	8	5	5	7	0	0	0	24589000	21756000
P53996	Cellular nucleic acid-binding protein OS=Mus musculus OX=10090 GN=Cnbp PE=1 SV=2	Cnbp	19.592	50.6	63	10	10	10	8	6	8	6	7	6	6	8	8	6	6	6	8	6	6	5	8	7	6	6	6	8	6	6	5	8	7	6	6	6	8	6	6	5	8	7	357090000	163260000	204140000	513640000	554090000
P54071	Isocitrate dehydrogenase [NADP], mitochondrial OS=Mus musculus OX=10090 GN=Idh2 PE=1 SV=3	Idh2	50.906	39.2	117	16	15	16	10	11	13	14	14	13	13	15	14	13	13	15	14	14	14	12	13	13	12	12	14	13	13	13	11	12	12	13	13	15	14	14	14	12	13	13	383500000	464530000	424780000	375730000	337770000
P54103	DnaJ homolog subfamily C member 2 OS=Mus musculus OX=10090 GN=Dnajc2 PE=1 SV=2	Dnajc2	71.721	13.2	31	7	7	7	2	1	4	6	4	4	4	3	3	4	3	4	7	7	7	6	6	4	4	3	4	7	7	7	6	6	4	4	3	4	7	7	7	6	6	4	29737000	39002000	50207000	43826000	40017000
P54116	Stomatin OS=Mus musculus OX=10090 GN=Stom PE=1 SV=3	Stom	31.375	34.9	52	8	8	8	4	4	3	8	8	7	6	7	5	5	4	4	8	8	8	7	7	7	5	4	4	8	8	8	7	7	7	5	4	4	8	8	8	7	7	7	221850000	181940000	211940000	137180000	138890000
P54227	Stathmin OS=Mus musculus OX=10090 GN=Stmn1 PE=1 SV=2	Stmn1	17.274	42.3	48	7	5	7	4	4	3	7	7	6	5	7	5	4	3	3	7	5	6	5	5	4	2	2	2	5	3	4	4	4	3	4	3	3	7	5	6	5	5	4	490440000	476820000	495330000	422500000	339720000
P54276	DNA mismatch repair protein Msh6 OS=Mus musculus OX=10090 GN=Msh6 PE=1 SV=3	Msh6	151.08	13.7	60	16	16	16	3	3	4	9	11	7	9	7	7	5	3	5	12	12	11	10	10	11	5	3	5	12	12	11	10	10	11	5	3	5	12	12	11	10	10	11	76805000	83820000	61463000	100060000	109440000
P54310	Hormone-sensitive lipase OS=Mus musculus OX=10090 GN=Lipe PE=1 SV=2	Lipe	83.347	1.4	2	1	1	1	0	0	0	0	0	1	0	1	0	0	0	0	0	0	1	0	1	1	0	0	0	0	0	1	0	1	1	0	0	0	0	0	1	0	1	1	0	0	0	0	0
P54726	UV excision repair protein RAD23 homolog A OS=Mus musculus OX=10090 GN=Rad23a PE=1 SV=2	Rad23a	39.706	9.6	5	4	2	2	0	0	0	1	1	1	1	0	1	2	3	2	3	3	3	4	3	4	1	1	0	1	1	1	2	1	2	1	1	0	1	1	1	2	1	2	0	0	0	0	0
P54728	UV excision repair protein RAD23 homolog B OS=Mus musculus OX=10090 GN=Rad23b PE=1 SV=2	Rad23b	43.512	20.7	59	8	6	8	4	7	7	8	6	7	5	7	8	5	7	6	8	8	7	8	8	8	4	5	4	6	6	5	6	6	6	5	7	6	8	8	7	8	8	8	347790000	284020000	226250000	243230000	226570000
P54729	NEDD8 ultimate buster 1 OS=Mus musculus OX=10090 GN=Nub1 PE=1 SV=2	Nub1	70.306	8.5	29	5	5	5	1	3	3	5	2	4	3	5	3	3	2	3	4	5	5	5	5	5	3	2	3	4	5	5	5	5	5	3	2	3	4	5	5	5	5	5	69607000	133240000	95476000	163410000	140780000
P54731	FAS-associated factor 1 OS=Mus musculus OX=10090 GN=Faf1 PE=1 SV=2	Faf1	73.862	11.9	33	8	8	8	2	3	4	6	4	4	4	3	3	4	5	5	5	4	5	7	6	5	4	5	5	5	4	5	7	6	5	4	5	5	5	4	5	7	6	5	52528000	48332000	49597000	34191000	33875000
P54775	26S proteasome regulatory subunit 6B OS=Mus musculus OX=10090 GN=Psmc4 PE=1 SV=2	Psmc4	47.408	34	84	17	17	17	8	5	9	16	6	10	10	10	10	10	10	11	16	14	15	15	15	14	10	10	11	16	14	15	15	15	14	10	10	11	16	14	15	15	15	14	371530000	360540000	337310000	194100000	211340000
P54818	Galactocerebrosidase OS=Mus musculus OX=10090 GN=Galc PE=1 SV=2	Galc	77.256	6.3	15	4	4	4	2	1	0	1	1	1	3	3	3	1	1	1	3	3	3	3	3	3	1	1	1	3	3	3	3	3	3	1	1	1	3	3	3	3	3	3	0	0	0	26469000	27861000
P54822	Adenylosuccinate lyase OS=Mus musculus OX=10090 GN=Adsl PE=1 SV=2	Adsl	54.866	21.9	43	8	8	8	5	5	4	7	4	4	2	6	6	6	5	6	6	6	6	4	5	6	6	5	6	6	6	6	4	5	6	6	5	6	6	6	6	4	5	6	280530000	267250000	290750000	182070000	175870000
P54823	Probable ATP-dependent RNA helicase DDX6 OS=Mus musculus OX=10090 GN=Ddx6 PE=1 SV=1	Ddx6	54.191	25.9	64	10	10	10	4	6	6	6	9	10	8	10	5	7	7	8	9	9	9	10	10	8	7	7	8	9	9	9	10	10	8	7	7	8	9	9	9	10	10	8	217400000	202490000	203680000	262390000	252980000
P54869	Hydroxymethylglutaryl-CoA synthase, mitochondrial OS=Mus musculus OX=10090 GN=Hmgcs2 PE=1 SV=2	Hmgcs2	56.822	3.5	4	2	2	2	0	0	0	1	0	2	1	0	0	0	0	0	1	2	2	2	1	1	0	0	0	1	2	2	2	1	1	0	0	0	1	2	2	2	1	1	0	0	0	0	0
P54923	[Protein ADP-ribosylarginine] hydrolase OS=Mus musculus OX=10090 GN=Adprh PE=1 SV=1	Adprh	40.068	21.5	34	8	8	8	3	0	2	4	5	5	4	6	5	4	2	4	5	7	8	8	8	6	4	2	4	5	7	8	8	8	6	4	2	4	5	7	8	8	8	6	113250000	59595000	96317000	101780000	86865000
P55012	Solute carrier family 12 member 2 OS=Mus musculus OX=10090 GN=Slc12a2 PE=1 SV=2	Slc12a2	131.03	9.5	38	9	9	9	1	3	4	7	5	6	5	4	3	2	2	4	9	9	9	5	7	7	2	2	4	9	9	9	5	7	7	2	2	4	9	9	9	5	7	7	27563000	31918000	29858000	33507000	34228000
P55096	ATP-binding cassette sub-family D member 3 OS=Mus musculus OX=10090 GN=Abcd3 PE=1 SV=2	Abcd3	75.474	20	38	12	12	12	2	1	2	4	8	4	4	7	6	4	4	4	7	11	10	9	9	9	4	4	4	7	11	10	9	9	9	4	4	4	7	11	10	9	9	9	45651000	55075000	55178000	49534000	59488000
P55258	Ras-related protein Rab-8A OS=Mus musculus OX=10090 GN=Rab8a PE=1 SV=2	Rab8a	23.668	28.5	27	6	4	5	1	1	2	4	4	4	4	3	4	3	4	4	4	5	5	5	5	5	2	2	3	2	3	3	3	3	3	2	3	3	3	4	4	4	4	4	119960000	23763000	82123000	143390000	289170000
P55264	Adenosine kinase OS=Mus musculus OX=10090 GN=Adk PE=1 SV=2	Adk	40.148	18.6	49	6	6	6	6	5	9	4	4	7	4	4	6	5	5	5	3	3	5	5	5	5	5	5	5	3	3	5	5	5	5	5	5	5	3	3	5	5	5	5	241170000	176760000	158920000	135420000	130400000
P55271	Cyclin-dependent kinase 4 inhibitor B OS=Mus musculus OX=10090 GN=Cdkn2b PE=1 SV=1	Cdkn2b	13.788	16.2	5	2	2	2	0	0	0	1	1	0	0	1	2	0	0	0	2	1	2	1	1	2	0	0	0	2	1	2	1	1	2	0	0	0	2	1	2	1	1	2	0	0	0	0	0
P55302	Alpha-2-macroglobulin receptor-associated protein OS=Mus musculus OX=10090 GN=Lrpap1 PE=1 SV=1	Lrpap1	42.215	27.5	33	10	10	10	1	1	2	5	5	5	5	5	4	5	5	6	9	9	8	9	9	8	5	5	6	9	9	8	9	9	8	5	5	6	9	9	8	9	9	8	102460000	57815000	116740000	72392000	82938000
P55821	Stathmin-2 OS=Mus musculus OX=10090 GN=Stmn2 PE=1 SV=1	Stmn2	20.828	15.1	9	3	1	1	1	1	1	0	1	1	2	1	1	3	2	2	3	3	3	2	2	2	1	1	1	1	1	1	1	1	1	1	1	1	1	1	1	1	1	1	0	0	0	0	0
P55937	Golgin subfamily A member 3 OS=Mus musculus OX=10090 GN=Golga3 PE=1 SV=3	Golga3	167.22	12.4	43	15	15	15	2	2	5	6	6	5	5	5	7	5	5	6	7	10	8	9	9	11	5	5	6	7	10	8	9	9	11	5	5	6	7	10	8	9	9	11	53199000	52926000	53238000	33807000	35811000
P56135	ATP synthase subunit f, mitochondrial OS=Mus musculus OX=10090 GN=Atp5mf PE=1 SV=3	Atp5mf	10.344	26.1	11	2	2	2	1	2	2	1	1	1	1	1	1	2	2	2	1	1	1	1	1	1	2	2	2	1	1	1	1	1	1	2	2	2	1	1	1	1	1	1	727540000	542890000	791490000	0	0
P56183	Ribosomal RNA processing protein 1 homolog A OS=Mus musculus OX=10090 GN=Rrp1 PE=1 SV=2	Rrp1	54.776	14.6	24	7	7	7	1	1	1	7	2	4	3	2	3	1	1	1	6	5	5	5	4	5	1	1	1	6	5	5	5	4	5	1	1	1	6	5	5	5	4	5	0	0	0	56023000	57513000
P56212	cAMP-regulated phosphoprotein 19 OS=Mus musculus OX=10090 GN=Arpp19 PE=1 SV=2	Arpp19	12.293	40.2	20	4	3	4	3	2	3	2	3	2	2	2	1	4	3	3	3	4	3	4	4	4	3	2	2	2	3	2	3	3	3	4	3	3	3	4	3	4	4	4	213220000	189390000	192810000	119120000	95758000
P56375	Acylphosphatase-2 OS=Mus musculus OX=10090 GN=Acyp2 PE=1 SV=2	Acyp2	11.877	20.8	9	2	2	2	2	1	1	0	2	1	1	0	1	2	2	1	2	2	2	1	2	2	2	2	1	2	2	2	1	2	2	2	2	1	2	2	2	1	2	2	20385000	19424000	0	19259000	18149000
P56376	Acylphosphatase-1 OS=Mus musculus OX=10090 GN=Acyp1 PE=1 SV=2	Acyp1	11.241	48.5	28	4	4	4	3	3	4	4	2	4	1	4	3	4	4	4	4	3	4	3	4	4	4	4	4	4	3	4	3	4	4	4	4	4	4	3	4	3	4	4	138950000	115990000	141020000	115410000	76138000
P56380	Bis(5'-nucleosyl)-tetraphosphatase [asymmetrical] OS=Mus musculus OX=10090 GN=Nudt2 PE=1 SV=3	Nudt2	16.989	16.3	11	2	2	2	0	0	1	2	2	1	1	2	2	1	1	1	2	2	2	2	2	2	1	1	1	2	2	2	2	2	2	1	1	1	2	2	2	2	2	2	0	0	0	29045000	43125000
P56382	ATP synthase subunit epsilon, mitochondrial OS=Mus musculus OX=10090 GN=Atp5f1e PE=1 SV=2	Atp5f1e	5.8378	15.4	4	1	1	1	0	0	0	1	1	1	0	1	0	0	1	0	1	1	1	1	1	1	0	1	0	1	1	1	1	1	1	0	1	0	1	1	1	1	1	1	0	0	0	0	0
P56389	Cytidine deaminase OS=Mus musculus OX=10090 GN=Cda PE=1 SV=2	Cda	16.131	17.1	9	2	2	2	1	1	1	1	1	1	3	0	0	1	1	1	1	1	2	2	1	1	1	1	1	1	1	2	2	1	1	1	1	1	1	1	2	2	1	1	0	0	0	0	0
P56390	Cyclin-dependent kinases regulatory subunit 2 OS=Mus musculus OX=10090 GN=Cks2 PE=1 SV=1	Cks2	9.8742	24.1	14	2	2	2	0	0	0	4	3	2	1	2	2	0	0	0	2	2	1	2	2	2	0	0	0	2	2	1	2	2	2	0	0	0	2	2	1	2	2	2	0	0	0	51072000	36189000
P56391	Cytochrome c oxidase subunit 6B1 OS=Mus musculus OX=10090 GN=Cox6b1 PE=1 SV=2	Cox6b1	10.071	52.3	18	4	4	4	3	2	3	3	3	1	0	2	1	3	3	3	4	3	3	3	3	3	3	3	3	4	3	3	3	3	3	3	3	3	4	3	3	3	3	3	128160000	99542000	100780000	63611000	38405000
P56394	Cytochrome c oxidase copper chaperone OS=Mus musculus OX=10090 GN=Cox17 PE=1 SV=2	Cox17	6.784	46	30	2	2	2	4	5	3	3	3	4	2	3	3	2	2	2	2	2	2	2	2	2	2	2	2	2	2	2	2	2	2	2	2	2	2	2	2	2	2	2	53562000	86436000	89831000	327440000	281920000
P56395	Cytochrome b5 OS=Mus musculus OX=10090 GN=Cyb5a PE=1 SV=2	Cyb5a	15.241	15.7	6	2	2	2	0	0	0	3	1	2	0	0	0	0	0	0	2	2	2	1	2	2	0	0	0	2	2	2	1	2	2	0	0	0	2	2	2	1	2	2	0	0	0	33735000	41129000
P56399	Ubiquitin carboxyl-terminal hydrolase 5 OS=Mus musculus OX=10090 GN=Usp5 PE=1 SV=1	Usp5	95.832	25.3	122	19	19	19	11	14	10	16	15	16	14	13	13	13	14	13	16	16	17	15	16	15	13	14	13	16	16	17	15	16	15	13	14	13	16	16	17	15	16	15	251750000	257850000	242900000	207050000	201460000
P56480	ATP synthase subunit beta, mitochondrial OS=Mus musculus OX=10090 GN=Atp5f1b PE=1 SV=2	Atp5f1b	56.3	45.4	222	18	18	18	24	22	36	27	27	24	24	19	19	15	14	16	17	17	16	14	13	13	15	14	16	17	17	16	14	13	13	15	14	16	17	17	16	14	13	13	3428400000	2906000000	2930300000	2060400000	1721000000
P56528	ADP-ribosyl cyclase/cyclic ADP-ribose hydrolase 1 OS=Mus musculus OX=10090 GN=Cd38 PE=1 SV=2	Cd38	34.407	12.2	13	3	3	3	1	1	0	1	2	3	2	1	2	1	1	0	2	1	2	2	1	1	1	1	0	2	1	2	2	1	1	1	1	0	2	1	2	2	1	1	0	0	0	0	0
P56546	C-terminal-binding protein 2 OS=Mus musculus OX=10090 GN=Ctbp2 PE=1 SV=2	Ctbp2	48.956	15.1	2	6	3	3	0	0	0	1	1	0	0	0	0	0	1	1	5	4	4	3	3	3	0	0	0	2	2	1	1	1	1	0	0	0	2	2	1	1	1	1	0	0	0	0	0
P56671	Myc-associated zinc finger protein OS=Mus musculus OX=10090 GN=Maz PE=1 SV=1	Maz	48.769	8.2	14	3	3	3	1	2	1	3	1	2	2	1	1	1	1	1	3	2	2	3	2	2	1	1	1	3	2	2	3	2	2	1	1	1	3	2	2	3	2	2	0	11284000	23906000	71139000	55428000
P56695	Wolframin OS=Mus musculus OX=10090 GN=Wfs1 PE=1 SV=1	Wfs1	100.58	6.2	22	6	6	6	3	1	4	1	4	3	2	2	2	5	3	6	5	5	4	3	4	4	5	3	6	5	5	4	3	4	4	5	3	6	5	5	4	3	4	4	37065000	37739000	39471000	29082000	42183000
P56812	Programmed cell death protein 5 OS=Mus musculus OX=10090 GN=Pdcd5 PE=1 SV=3	Pdcd5	14.275	38.9	26	4	4	4	4	2	3	5	1	4	1	3	3	3	2	2	4	3	4	3	3	3	3	2	2	4	3	4	3	3	3	3	2	2	4	3	4	3	3	3	49139000	41163000	20934000	131820000	126800000
P56873	Protein ZNRD2 OS=Mus musculus OX=10090 GN=Znrd2 PE=1 SV=1	Znrd2	21.336	45.2	55	6	6	6	6	5	6	8	5	7	6	7	5	5	5	5	6	6	6	4	5	4	5	5	5	6	6	6	4	5	4	5	5	5	6	6	6	4	5	4	150460000	175290000	143270000	133570000	193930000
P56959	RNA-binding protein FUS OS=Mus musculus OX=10090 GN=Fus PE=1 SV=1	Fus	52.673	16.2	93	9	9	9	11	9	13	11	12	11	9	9	8	8	8	8	9	7	7	7	7	8	8	8	8	9	7	7	7	7	8	8	8	8	9	7	7	7	7	8	934840000	990490000	944330000	823820000	746950000
P56960	Exosome component 10 OS=Mus musculus OX=10090 GN=Exosc10 PE=1 SV=2	Exosc10	100.94	13	31	10	10	10	0	0	1	4	6	6	4	5	5	0	0	1	8	9	6	7	8	6	0	0	1	8	9	6	7	8	6	0	0	1	8	9	6	7	8	6	0	0	0	67851000	94432000
P57716	Nicastrin OS=Mus musculus OX=10090 GN=Ncstn PE=1 SV=3	Ncstn	78.491	5.6	18	4	4	4	2	0	1	1	3	3	2	3	3	2	2	2	1	4	4	3	3	4	2	2	2	1	4	4	3	3	4	2	2	2	1	4	4	3	3	4	42796000	38107000	40221000	0	64960000
P57722	Poly(rC)-binding protein 3 OS=Mus musculus OX=10090 GN=Pcbp3 PE=1 SV=3	Pcbp3	39.294	24	12	7	2	2	1	1	0	1	2	2	1	2	2	7	7	7	7	7	7	6	7	7	2	2	2	2	2	2	2	2	2	2	2	2	2	2	2	2	2	2	15378000	14139000	15089000	13137000	33628000
P57724	Poly(rC)-binding protein 4 OS=Mus musculus OX=10090 GN=Pcbp4 PE=1 SV=1	Pcbp4	41.398	13.9	23	5	4	4	1	1	2	3	4	4	3	3	2	3	3	3	5	5	5	5	5	5	2	2	2	4	4	4	4	4	4	2	2	2	4	4	4	4	4	4	40940000	71179000	48092000	55870000	52647000
P57746	V-type proton ATPase subunit D OS=Mus musculus OX=10090 GN=Atp6v1d PE=1 SV=1	Atp6v1d	28.369	21.1	34	5	5	5	2	5	3	6	4	3	3	4	4	4	4	3	4	4	4	3	5	3	4	4	3	4	4	4	3	5	3	4	4	3	4	4	4	3	5	3	1319600000	1146900000	966840000	643760000	629740000
P57759	Endoplasmic reticulum resident protein 29 OS=Mus musculus OX=10090 GN=Erp29 PE=1 SV=2	Erp29	28.823	29.4	34	7	7	7	3	3	3	6	4	2	4	4	5	3	5	4	6	7	5	4	4	6	3	5	4	6	7	5	4	4	6	3	5	4	6	7	5	4	4	6	109250000	114040000	105220000	109000000	80302000
P57776	Elongation factor 1-delta OS=Mus musculus OX=10090 GN=Eef1d PE=1 SV=3	Eef1d	31.293	49.8	85	12	10	12	10	7	9	12	9	10	8	10	10	10	10	10	10	10	10	10	10	10	9	9	9	8	8	8	8	8	9	10	10	10	10	10	10	10	10	10	1810600000	1723900000	1550300000	1120100000	1037700000
P57780	Alpha-actinin-4 OS=Mus musculus OX=10090 GN=Actn4 PE=1 SV=1	Actn4	104.98	54.2	381	46	30	46	41	40	50	44	40	39	42	42	43	37	39	38	42	37	36	35	36	38	22	24	23	26	22	21	21	22	23	37	39	38	42	37	36	35	36	38	1108200000	1097900000	1019600000	940620000	845360000
P57784	U2 small nuclear ribonucleoprotein A' OS=Mus musculus OX=10090 GN=Snrpa1 PE=1 SV=2	Snrpa1	28.357	29	42	7	7	7	4	3	3	7	6	5	5	4	5	4	4	4	7	6	6	7	6	6	4	4	4	7	6	6	7	6	6	4	4	4	7	6	6	7	6	6	190720000	137860000	138100000	130750000	122340000
P58021	Transmembrane 9 superfamily member 2 OS=Mus musculus OX=10090 GN=Tm9sf2 PE=1 SV=1	Tm9sf2	75.329	15.6	54	9	9	9	6	6	6	6	6	7	5	6	6	5	6	7	7	7	7	6	7	7	5	6	7	7	7	7	6	7	7	5	6	7	7	7	7	6	7	7	83356000	97971000	73773000	61597000	88004000
P58043	Sestrin-2 OS=Mus musculus OX=10090 GN=Sesn2 PE=1 SV=1	Sesn2	54.376	2.7	1	1	1	1	0	0	1	0	0	0	0	0	0	0	0	1	0	0	0	0	0	0	0	0	1	0	0	0	0	0	0	0	0	1	0	0	0	0	0	0	0	0	0	0	0
P58044	Isopentenyl-diphosphate Delta-isomerase 1 OS=Mus musculus OX=10090 GN=Idi1 PE=1 SV=1	Idi1	26.289	26	40	6	6	6	3	4	5	4	5	4	5	6	4	4	4	5	6	6	6	6	5	6	4	4	5	6	6	6	6	5	6	4	4	5	6	6	6	6	5	6	63096000	57254000	59207000	97353000	103760000
P58059	28S ribosomal protein S21, mitochondrial OS=Mus musculus OX=10090 GN=Mrps21 PE=1 SV=1	Mrps21	10.561	40.2	9	3	3	3	0	1	2	2	0	1	1	1	1	0	2	2	3	2	1	2	3	2	0	2	2	3	2	1	2	3	2	0	2	2	3	2	1	2	3	2	0	30733000	38986000	26053000	25084000
P58064	28S ribosomal protein S6, mitochondrial OS=Mus musculus OX=10090 GN=Mrps6 PE=1 SV=3	Mrps6	14.308	20	6	3	3	3	0	0	0	2	1	2	1	0	0	1	1	1	3	2	3	3	1	2	1	1	1	3	2	3	3	1	2	1	1	1	3	2	3	3	1	2	0	0	0	75230000	99795000
P58137	Acyl-coenzyme A thioesterase 8 OS=Mus musculus OX=10090 GN=Acot8 PE=1 SV=1	Acot8	35.827	8.4	3	2	2	2	0	0	1	2	0	0	0	0	0	1	1	1	2	0	1	0	1	1	1	1	1	2	0	1	0	1	1	1	1	1	2	0	1	0	1	1	0	0	0	0	0
P58158	Galactosylgalactosylxylosylprotein 3-beta-glucuronosyltransferase 3 OS=Mus musculus OX=10090 GN=B3gat3 PE=1 SV=1	B3gat3	37.066	5.7	1	2	2	2	0	0	0	0	0	0	1	0	0	1	0	0	1	0	0	1	0	1	1	0	0	1	0	0	1	0	1	1	0	0	1	0	0	1	0	1	0	0	0	0	0
P58252	Elongation factor 2 OS=Mus musculus OX=10090 GN=Eef2 PE=1 SV=2	Eef2	95.313	41.6	351	38	37	38	35	36	43	48	45	37	32	39	36	32	31	32	36	36	36	31	31	33	31	30	31	35	35	35	30	30	32	32	31	32	36	36	36	31	31	33	3315400000	2836600000	2763400000	2536400000	2252100000
P58281	Dynamin-like 120 kDa protein, mitochondrial OS=Mus musculus OX=10090 GN=Opa1 PE=1 SV=1	Opa1	111.34	22.6	90	21	21	21	4	2	6	16	10	16	14	13	9	9	8	9	21	19	21	18	18	17	9	8	9	21	19	21	18	18	17	9	8	9	21	19	21	18	18	17	55431000	63831000	69774000	62416000	61115000
P58389	Serine/threonine-protein phosphatase 2A activator OS=Mus musculus OX=10090 GN=Ptpa PE=1 SV=1	Ptpa	36.71	22.3	27	7	7	7	3	2	3	3	3	4	3	3	3	4	4	3	5	4	4	3	3	5	4	4	3	5	4	4	3	3	5	4	4	3	5	4	4	3	3	5	253320000	240770000	291710000	157440000	173620000
P58404	Striatin-4 OS=Mus musculus OX=10090 GN=Strn4 PE=1 SV=2	Strn4	81.644	16.4	41	10	9	9	3	3	4	6	6	5	4	4	6	6	5	5	8	8	6	6	6	8	5	4	4	7	7	5	5	5	7	5	4	4	7	7	5	5	5	7	21686000	31033000	28594000	48020000	37459000
P58462	Forkhead box protein P1 OS=Mus musculus OX=10090 GN=Foxp1 PE=1 SV=1	Foxp1	78.832	1.6	0	1	1	1	0	0	0	0	0	0	0	0	0	1	0	1	1	0	0	0	0	1	1	0	1	1	0	0	0	0	1	1	0	1	1	0	0	0	0	1	0	0	0	0	0
P58501	PAX3- and PAX7-binding protein 1 OS=Mus musculus OX=10090 GN=Paxbp1 PE=1 SV=3	Paxbp1	104.83	4.6	5	3	3	3	1	1	0	1	0	1	0	1	0	1	1	1	1	2	2	1	1	1	1	1	1	1	2	2	1	1	1	1	1	1	1	2	2	1	1	1	0	0	0	0	0
P58742	Aladin OS=Mus musculus OX=10090 GN=Aaas PE=1 SV=1	Aaas	59.43	15.6	25	7	7	7	2	1	2	4	3	4	2	4	3	2	3	4	5	6	6	5	6	5	2	3	4	5	6	6	5	6	5	2	3	4	5	6	6	5	6	5	61831000	34237000	31677000	58001000	52039000
P58771	Tropomyosin alpha-1 chain OS=Mus musculus OX=10090 GN=Tpm1 PE=1 SV=1	Tpm1	32.68	31.3	45	11	7	10	3	2	3	6	5	7	6	4	9	6	6	9	11	10	10	10	10	10	3	3	5	7	6	6	6	6	6	5	5	8	10	9	9	9	9	9	300900000	202700000	165340000	269490000	274430000
P58801	Receptor-interacting serine/threonine-protein kinase 2 OS=Mus musculus OX=10090 GN=Ripk2 PE=1 SV=1	Ripk2	60.399	12.6	23	6	6	6	2	1	2	3	2	4	2	3	4	2	2	2	5	4	5	4	5	5	2	2	2	5	4	5	4	5	5	2	2	2	5	4	5	4	5	5	22134000	26226000	24195000	25159000	17853000
P58802	TBC1 domain family member 10A OS=Mus musculus OX=10090 GN=Tbc1d10a PE=1 SV=1	Tbc1d10a	56.202	7.2	5	3	3	3	1	1	0	1	0	0	1	1	0	1	1	0	2	1	2	2	1	1	1	1	0	2	1	2	2	1	1	1	1	0	2	1	2	2	1	1	0	0	0	22352000	0
P58854	Gamma-tubulin complex component 3 OS=Mus musculus OX=10090 GN=Tubgcp3 PE=1 SV=2	Tubgcp3	103.47	7.6	17	7	7	7	1	1	1	1	5	4	1	2	1	1	2	1	4	6	6	4	4	4	1	2	1	4	6	6	4	4	4	1	2	1	4	6	6	4	4	4	0	20882000	0	19418000	23724000
P58871	182 kDa tankyrase-1-binding protein OS=Mus musculus OX=10090 GN=Tnks1bp1 PE=1 SV=2	Tnks1bp1	181.82	14.4	42	18	18	18	3	6	4	3	3	4	7	6	6	4	8	8	10	6	6	12	10	8	4	8	8	10	6	6	12	10	8	4	8	8	10	6	6	12	10	8	24383000	21219000	25148000	21667000	21002000
P59017	Bcl-2-like protein 13 OS=Mus musculus OX=10090 GN=Bcl2l13 PE=1 SV=2	Bcl2l13	46.719	18.9	17	6	6	6	2	1	3	3	2	1	1	3	1	2	3	4	3	4	4	3	4	2	2	3	4	3	4	4	3	4	2	2	3	4	3	4	4	3	4	2	0	0	0	19616000	14927000
P59048	p53 and DNA damage-regulated protein 1 OS=Mus musculus OX=10090 GN=Pdrg1 PE=2 SV=1	Pdrg1	15.382	9.8	5	1	1	1	0	0	0	1	1	0	1	1	1	0	0	0	1	1	1	1	1	1	0	0	0	1	1	1	1	1	1	0	0	0	1	1	1	1	1	1	0	0	0	0	0
P59108	Copine-2 OS=Mus musculus OX=10090 GN=Cpne2 PE=1 SV=1	Cpne2	61.035	10.6	9	5	4	4	0	0	0	2	1	2	0	2	2	1	1	1	4	3	3	3	4	4	0	0	0	3	2	2	2	3	3	0	0	0	3	2	2	2	3	3	0	0	0	15398000	15671000
P59235	Nucleoporin Nup43 OS=Mus musculus OX=10090 GN=Nup43 PE=1 SV=2	Nup43	41.989	11.3	12	3	3	3	0	2	2	2	1	1	1	1	2	1	3	3	2	1	1	1	1	2	1	3	3	2	1	1	1	1	2	1	3	3	2	1	1	1	1	2	0	57486000	48799000	0	0
P59325	Eukaryotic translation initiation factor 5 OS=Mus musculus OX=10090 GN=Eif5 PE=1 SV=1	Eif5	48.968	35.7	61	14	14	14	5	5	7	6	7	9	6	9	7	10	10	10	9	10	9	9	9	9	10	10	10	9	10	9	9	9	9	10	10	10	9	10	9	9	9	9	106590000	108240000	129800000	146850000	172770000
P59326	YTH domain-containing family protein 1 OS=Mus musculus OX=10090 GN=Ythdf1 PE=1 SV=1	Ythdf1	60.878	21.6	30	10	4	4	1	3	3	4	4	4	4	4	3	6	7	6	9	10	10	9	10	9	2	3	2	3	4	4	4	4	3	2	3	2	3	4	4	4	4	3	37774000	35389000	31894000	17194000	23922000
P59328	WD repeat and HMG-box DNA-binding protein 1 OS=Mus musculus OX=10090 GN=Wdhd1 PE=1 SV=2	Wdhd1	124.25	9	17	9	9	9	0	1	0	5	3	5	1	1	1	0	2	0	8	7	6	4	5	4	0	2	0	8	7	6	4	5	4	0	2	0	8	7	6	4	5	4	0	0	0	59497000	62321000
P59481	VIP36-like protein OS=Mus musculus OX=10090 GN=Lman2l PE=1 SV=1	Lman2l	39.881	15.9	15	6	6	6	0	1	1	1	3	3	3	1	2	2	2	2	3	4	5	4	2	4	2	2	2	3	4	5	4	2	4	2	2	2	3	4	5	4	2	4	0	0	0	21000000	22379000
P59708	Splicing factor 3B subunit 6 OS=Mus musculus OX=10090 GN=Sf3b6 PE=1 SV=1	Sf3b6	14.585	34.4	16	4	4	4	1	2	1	3	2	3	2	1	1	3	3	3	4	4	4	3	2	3	3	3	3	4	4	4	3	2	3	3	3	3	4	4	4	3	2	3	65052000	61350000	57262000	62463000	65649000
P59759	Myocardin-related transcription factor B OS=Mus musculus OX=10090 GN=Mrtfb PE=1 SV=1	Mrtfb	117.55	1	0	1	1	1	0	0	0	0	0	0	0	0	0	0	0	0	0	1	1	1	1	0	0	0	0	0	1	1	1	1	0	0	0	0	0	1	1	1	1	0	0	0	0	0	0
P59808	SAM and SH3 domain-containing protein 1 OS=Mus musculus OX=10090 GN=Sash1 PE=1 SV=1	Sash1	135.59	2.8	2	3	3	3	0	0	0	2	0	0	0	0	0	1	1	1	3	1	2	2	2	1	1	1	1	3	1	2	2	2	1	1	1	1	3	1	2	2	2	1	0	0	0	0	0
P59997	Lysine-specific demethylase 2A OS=Mus musculus OX=10090 GN=Kdm2a PE=1 SV=2	Kdm2a	132.68	6	20	6	6	6	1	1	1	2	4	6	2	1	2	1	1	1	4	4	6	4	3	3	1	1	1	4	4	6	4	3	3	1	1	1	4	4	6	4	3	3	0	0	0	27346000	30288000
P59999	Actin-related protein 2/3 complex subunit 4 OS=Mus musculus OX=10090 GN=Arpc4 PE=1 SV=3	Arpc4	19.667	28	36	5	5	5	2	4	6	5	4	4	5	3	3	5	4	5	5	5	5	5	5	5	5	4	5	5	5	5	5	5	5	5	4	5	5	5	5	5	5	5	452550000	422660000	406720000	393230000	406390000
P60060	Protein transport protein Sec61 subunit gamma OS=Mus musculus OX=10090 GN=Sec61g PE=3 SV=1	Sec61g	7.7412	36.8	8	2	2	2	1	1	2	1	1	2	0	0	0	2	2	2	1	1	2	0	2	1	2	2	2	1	1	2	0	2	1	2	2	2	1	1	2	0	2	1	54704000	49098000	56733000	0	0
P60122	RuvB-like 1 OS=Mus musculus OX=10090 GN=Ruvbl1 PE=1 SV=1	Ruvbl1	50.213	42.1	70	16	16	16	9	6	8	11	7	8	9	6	6	12	13	13	12	12	10	7	8	10	12	13	13	12	12	10	7	8	10	12	13	13	12	12	10	7	8	10	261520000	223750000	250820000	190200000	145530000
P60202	Myelin proteolipid protein OS=Mus musculus OX=10090 GN=Plp1 PE=1 SV=2	Plp1	30.077	16.2	14	4	4	4	1	1	1	4	3	1	2	1	0	1	1	1	3	3	3	3	3	1	1	1	1	3	3	3	3	3	1	1	1	1	3	3	3	3	3	1	0	0	0	47354000	43347000
P60229	Eukaryotic translation initiation factor 3 subunit E OS=Mus musculus OX=10090 GN=Eif3e PE=1 SV=1	Eif3e	52.22	31.9	83	13	13	13	9	9	9	10	10	6	10	10	10	10	11	11	12	11	11	9	11	11	10	11	11	12	11	11	9	11	11	10	11	11	12	11	11	9	11	11	293920000	280260000	245310000	257020000	260010000
P60330	Separin OS=Mus musculus OX=10090 GN=Espl1 PE=1 SV=1	Espl1	233.03	1	2	2	2	2	0	1	0	1	0	0	0	0	0	1	1	1	1	0	0	0	0	0	1	1	1	1	0	0	0	0	0	1	1	1	1	0	0	0	0	0	0	0	0	0	0
P60335	Poly(rC)-binding protein 1 OS=Mus musculus OX=10090 GN=Pcbp1 PE=1 SV=1	Pcbp1	37.497	43.8	61	11	7	7	7	8	8	7	7	7	4	8	5	10	10	10	11	11	11	10	11	11	6	6	6	7	7	7	7	7	7	6	6	6	7	7	7	7	7	7	1263800000	1234100000	1124300000	795910000	627410000
P60487	Pyridoxal phosphate phosphatase OS=Mus musculus OX=10090 GN=Pdxp PE=1 SV=1	Pdxp	31.512	23.3	23	5	5	5	2	2	3	2	2	1	3	4	4	2	2	3	4	4	3	4	4	4	2	2	3	4	4	3	4	4	4	2	2	3	4	4	3	4	4	4	44999000	46295000	51899000	22953000	21764000
P60521	Gamma-aminobutyric acid receptor-associated protein-like 2 OS=Mus musculus OX=10090 GN=Gabarapl2 PE=1 SV=1	Gabarapl2	13.667	18.8	7	2	2	2	1	1	0	1	1	1	1	0	1	1	1	1	1	1	1	1	0	1	1	1	1	1	1	1	1	0	1	1	1	1	1	1	1	1	0	1	0	0	0	0	0
P60603	Reactive oxygen species modulator 1 OS=Mus musculus OX=10090 GN=Romo1 PE=2 SV=1	Romo1	8.1828	21.5	9	1	1	1	1	1	1	1	1	1	1	1	1	1	1	1	1	1	1	1	1	1	1	1	1	1	1	1	1	1	1	1	1	1	1	1	1	1	1	1	0	0	0	0	0
P60670	Nuclear protein localization protein 4 homolog OS=Mus musculus OX=10090 GN=Nploc4 PE=1 SV=3	Nploc4	68.016	19.7	45	11	11	11	3	1	1	6	6	7	4	9	8	7	7	7	8	8	9	8	9	9	7	7	7	8	8	9	8	9	9	7	7	7	8	8	9	8	9	9	51120000	47866000	49130000	50043000	48997000
P60710	Actin, cytoplasmic 1 OS=Mus musculus OX=10090 GN=Actb PE=1 SV=1	Actb	41.736	55.7	309	19	1	19	26	58	50	31	31	31	29	26	27	16	16	16	18	18	16	16	13	13	1	1	1	1	1	1	1	1	1	16	16	16	18	18	16	16	13	13	8278900000	7606000000	7191500000	8388800000	8331600000
P60762	Mortality factor 4-like protein 1 OS=Mus musculus OX=10090 GN=Morf4l1 PE=1 SV=2	Morf4l1	41.492	9.7	5	3	2	2	0	0	0	0	1	2	1	1	0	0	0	2	3	2	2	3	3	1	0	0	1	2	1	2	2	2	1	0	0	1	2	1	2	2	2	1	0	0	0	12410000	0
P60766	Cell division control protein 42 homolog OS=Mus musculus OX=10090 GN=Cdc42 PE=1 SV=2	Cdc42	21.258	22.5	33	4	3	3	4	3	4	3	3	4	2	5	5	3	3	3	4	4	4	4	4	4	2	2	2	3	3	3	3	3	3	2	2	2	3	3	3	3	3	3	624970000	524710000	600900000	521880000	515680000
P60840	Alpha-endosulfine OS=Mus musculus OX=10090 GN=Ensa PE=1 SV=1	Ensa	13.335	30.6	11	3	2	2	2	1	1	2	0	1	1	2	1	2	2	2	3	2	2	3	3	3	1	1	1	2	1	1	2	2	2	1	1	1	2	1	1	2	2	2	0	0	0	50086000	0
P60843	Eukaryotic initiation factor 4A-I OS=Mus musculus OX=10090 GN=Eif4a1 PE=1 SV=1	Eif4a1	46.153	38.7	159	17	8	17	17	15	18	22	18	18	17	17	17	14	14	14	16	15	15	17	15	15	8	8	8	7	7	7	8	7	7	14	14	14	16	15	15	17	15	15	2217800000	2141500000	2226600000	2165100000	1869700000
P60867	40S ribosomal protein S20 OS=Mus musculus OX=10090 GN=Rps20 PE=1 SV=1	Rps20	13.373	25.2	38	3	3	3	3	5	6	3	4	5	3	3	6	2	2	2	3	3	3	3	3	3	2	2	2	3	3	3	3	3	3	2	2	2	3	3	3	3	3	3	1083100000	1260800000	1098800000	1232200000	1056000000
P60898	DNA-directed RNA polymerase II subunit RPB9 OS=Mus musculus OX=10090 GN=Polr2i PE=1 SV=1	Polr2i	14.523	9.6	7	1	1	1	0	0	0	1	1	1	2	1	1	0	0	0	1	1	1	1	1	1	0	0	0	1	1	1	1	1	1	0	0	0	1	1	1	1	1	1	0	0	0	0	0
P60904	DnaJ homolog subfamily C member 5 OS=Mus musculus OX=10090 GN=Dnajc5 PE=1 SV=1	Dnajc5	22.101	7.6	6	1	1	1	0	1	1	1	0	1	1	1	0	1	1	1	1	1	1	1	1	1	1	1	1	1	1	1	1	1	1	1	1	1	1	1	1	1	1	1	0	0	0	0	0
P61021	Ras-related protein Rab-5B OS=Mus musculus OX=10090 GN=Rab5b PE=1 SV=1	Rab5b	23.707	39.1	38	7	4	7	4	2	3	8	4	4	5	4	4	5	4	5	7	6	6	4	4	5	3	3	3	4	4	4	2	2	3	5	4	5	7	6	6	4	4	5	239360000	163470000	291310000	334200000	331250000
P61022	Calcineurin B homologous protein 1 OS=Mus musculus OX=10090 GN=Chp1 PE=1 SV=2	Chp1	22.432	10.3	7	2	2	2	1	1	1	0	0	1	1	1	1	1	2	1	2	2	2	2	2	2	1	2	1	2	2	2	2	2	2	1	2	1	2	2	2	2	2	2	0	38059000	0	0	0
P61025	Cyclin-dependent kinases regulatory subunit 1 OS=Mus musculus OX=10090 GN=Cks1b PE=3 SV=1	Cks1b	9.6601	12.7	8	1	1	1	0	0	0	2	1	1	2	1	1	0	0	0	1	1	1	1	1	1	0	0	0	1	1	1	1	1	1	0	0	0	1	1	1	1	1	1	0	0	0	57452000	26918000
P61027	Ras-related protein Rab-10 OS=Mus musculus OX=10090 GN=Rab10 PE=1 SV=1	Rab10	22.541	35	22	6	5	5	3	2	2	5	2	3	1	2	2	4	4	4	6	4	5	2	4	4	3	3	3	5	3	4	1	3	3	3	3	3	5	3	4	1	3	3	93155000	121290000	159750000	98347000	88544000
P61028	Ras-related protein Rab-8B OS=Mus musculus OX=10090 GN=Rab8b PE=1 SV=1	Rab8b	23.603	28	11	5	3	3	1	0	1	2	2	2	1	1	1	3	3	3	5	4	5	4	4	4	2	1	2	3	2	3	2	2	2	2	1	2	3	2	3	2	2	2	0	0	0	12851000	25226000
Q6ZWY6	Ubiquitin-conjugating enzyme E2 D2B OS=Mus musculus OX=10090 GN=Ube2d2b PE=1 SV=1	Ube2d2b	16.659	7.5	4	1	1	1	1	1	0	1	0	1	0	0	0	1	1	1	1	1	1	1	1	1	1	1	1	1	1	1	1	1	1	1	1	1	1	1	1	1	1	1	0	0	0	0	0
P61082	NEDD8-conjugating enzyme Ubc12 OS=Mus musculus OX=10090 GN=Ube2m PE=1 SV=1	Ube2m	20.9	32.8	34	6	6	6	5	3	6	4	2	5	4	3	2	6	5	6	5	6	5	6	6	6	6	5	6	5	6	5	6	6	6	6	5	6	5	6	5	6	6	6	127370000	131200000	127010000	106920000	108170000
P61087	Ubiquitin-conjugating enzyme E2 K OS=Mus musculus OX=10090 GN=Ube2k PE=1 SV=3	Ube2k	22.406	38.5	43	8	8	8	7	5	7	3	5	3	3	5	5	7	7	6	4	6	6	3	5	6	7	7	6	4	6	6	3	5	6	7	7	6	4	6	6	3	5	6	245180000	225330000	201110000	171320000	152340000
P61089	Ubiquitin-conjugating enzyme E2 N OS=Mus musculus OX=10090 GN=Ube2n PE=1 SV=1	Ube2n	17.138	44.7	28	7	6	7	5	6	3	3	3	2	2	2	2	6	7	5	5	5	5	5	5	5	5	6	4	4	4	4	4	4	4	6	7	5	5	5	5	5	5	5	456000000	515580000	702570000	548910000	588760000
P61161	Actin-related protein 2 OS=Mus musculus OX=10090 GN=Actr2 PE=1 SV=1	Actr2	44.76	34	92	10	10	10	12	9	10	14	14	12	7	8	6	10	10	10	10	10	10	7	8	7	10	10	10	10	10	10	7	8	7	10	10	10	10	10	10	7	8	7	627070000	512570000	586010000	441230000	364420000
P61164	Alpha-centractin OS=Mus musculus OX=10090 GN=Actr1a PE=1 SV=1	Actr1a	42.613	23.7	38	8	3	8	3	2	2	5	6	6	3	6	5	5	5	5	7	7	7	6	7	7	2	2	2	3	2	2	1	2	2	5	5	5	7	7	7	6	7	7	270300000	313290000	289350000	312480000	272950000
P61202	COP9 signalosome complex subunit 2 OS=Mus musculus OX=10090 GN=Cops2 PE=1 SV=1	Cops2	51.596	29.8	60	12	12	12	7	6	6	10	6	5	7	7	6	7	7	7	10	10	10	8	7	9	7	7	7	10	10	10	8	7	9	7	7	7	10	10	10	8	7	9	78238000	70604000	77727000	65116000	65007000
P61205	ADP-ribosylation factor 3 OS=Mus musculus OX=10090 GN=Arf3 PE=2 SV=2	Arf3	20.601	42	25	6	3	3	3	3	3	4	3	3	1	2	3	6	6	6	5	6	5	5	4	5	3	3	3	3	3	3	3	2	3	3	3	3	3	3	3	3	2	3	518180000	448250000	647460000	386510000	375920000
P61208	ADP-ribosylation factor-like protein 4C OS=Mus musculus OX=10090 GN=Arl4c PE=2 SV=1	Arl4c	21.487	7.8	2	1	1	1	0	0	0	0	0	0	0	1	1	0	0	0	0	0	0	0	1	1	0	0	0	0	0	0	0	1	1	0	0	0	0	0	0	0	1	1	0	0	0	0	0
P61211	ADP-ribosylation factor-like protein 1 OS=Mus musculus OX=10090 GN=Arl1 PE=1 SV=1	Arl1	20.411	13.3	18	2	2	2	2	2	2	2	2	2	2	2	2	2	2	2	2	2	2	2	2	2	2	2	2	2	2	2	2	2	2	2	2	2	2	2	2	2	2	2	257030000	244830000	228740000	193200000	164110000
P61216	Transcription initiation factor TFIID subunit 13 OS=Mus musculus OX=10090 GN=Taf13 PE=2 SV=1	Taf13	14.287	10.5	1	1	1	1	0	0	0	0	0	0	0	1	0	0	0	0	0	0	0	0	1	0	0	0	0	0	0	0	0	1	0	0	0	0	0	0	0	0	1	0	0	0	0	0	0
P61222	ATP-binding cassette sub-family E member 1 OS=Mus musculus OX=10090 GN=Abce1 PE=1 SV=1	Abce1	67.314	29.7	57	15	15	15	5	3	5	7	9	12	3	8	5	9	7	9	11	12	11	11	10	12	9	7	9	11	12	11	11	10	12	9	7	9	11	12	11	11	10	12	131310000	142140000	128170000	157370000	151300000
P61226	Ras-related protein Rap-2b OS=Mus musculus OX=10090 GN=Rap2b PE=1 SV=1	Rap2b	20.504	20.2	3	3	1	1	0	0	0	1	1	0	0	1	0	1	1	2	3	3	2	2	3	2	0	1	1	1	1	0	0	1	0	0	1	1	1	1	0	0	1	0	0	0	0	0	0
P61255	60S ribosomal protein L26 OS=Mus musculus OX=10090 GN=Rpl26 PE=1 SV=1	Rpl26	17.258	33.1	19	6	6	6	1	0	0	4	4	4	2	1	3	1	2	1	6	6	6	6	6	5	1	2	1	6	6	6	6	6	5	1	2	1	6	6	6	6	6	5	0	42742000	0	358860000	319460000
P61290	Proteasome activator complex subunit 3 OS=Mus musculus OX=10090 GN=Psme3 PE=1 SV=1	Psme3	29.506	33.9	25	8	8	8	3	5	2	3	3	2	2	3	2	4	5	5	5	5	3	4	4	3	4	5	5	5	5	3	4	4	3	4	5	5	5	5	3	4	4	3	89525000	97061000	84567000	48552000	32656000
P61294	Ras-related protein Rab-6B OS=Mus musculus OX=10090 GN=Rab6b PE=1 SV=1	Rab6b	23.461	40.4	5	8	2	2	0	1	1	0	1	2	0	0	0	4	6	5	6	8	8	6	7	7	0	1	1	0	2	2	1	2	1	0	1	1	0	2	2	1	2	1	0	0	0	0	10015000
P61327	Protein mago nashi homolog OS=Mus musculus OX=10090 GN=Magoh PE=2 SV=1	Magoh	17.163	26	23	4	4	4	3	2	2	1	2	3	4	3	3	3	3	4	3	3	3	4	3	4	3	3	4	3	3	3	4	3	4	3	3	4	3	3	3	4	3	4	290790000	265130000	252260000	137700000	128650000
P61358	60S ribosomal protein L27 OS=Mus musculus OX=10090 GN=Rpl27 PE=1 SV=2	Rpl27	15.798	36	27	4	4	4	1	1	3	5	3	4	3	4	3	2	2	4	4	4	4	4	4	4	2	2	4	4	4	4	4	4	4	2	2	4	4	4	4	4	4	4	0	0	596480000	1144000000	688240000
P61514	60S ribosomal protein L37a OS=Mus musculus OX=10090 GN=Rpl37a PE=1 SV=2	Rpl37a	10.275	51.1	22	4	4	4	1	1	1	4	3	4	1	3	4	1	1	1	3	4	4	3	3	4	1	1	1	3	4	4	3	3	4	1	1	1	3	4	4	3	3	4	0	0	0	207000000	86471000
P61620	Protein transport protein Sec61 subunit alpha isoform 1 OS=Mus musculus OX=10090 GN=Sec61a1 PE=1 SV=2	Sec61a1	52.264	16.4	38	8	4	8	2	4	2	3	7	6	5	5	4	4	4	4	7	7	7	5	6	5	3	3	4	4	4	3	3	3	3	4	4	4	7	7	7	5	6	5	79209000	123860000	164760000	211740000	282860000
P61750	ADP-ribosylation factor 4 OS=Mus musculus OX=10090 GN=Arf4 PE=1 SV=2	Arf4	20.396	30	14	4	2	2	1	1	2	2	2	2	1	2	1	3	3	4	3	4	3	3	3	2	1	1	2	2	2	2	2	2	1	1	1	2	2	2	2	2	2	1	0	0	689510000	537520000	405050000
P61759	Prefoldin subunit 3 OS=Mus musculus OX=10090 GN=Vbp1 PE=1 SV=2	Vbp1	22.435	31.1	24	6	6	6	1	1	3	4	2	3	3	4	3	4	3	4	6	6	6	5	5	6	4	3	4	6	6	6	5	5	6	4	3	4	6	6	6	5	5	6	113480000	106700000	141270000	128440000	104100000
P61804	Dolichyl-diphosphooligosaccharide--protein glycosyltransferase subunit DAD1 OS=Mus musculus OX=10090 GN=Dad1 PE=1 SV=3	Dad1	12.497	35.4	34	4	4	4	3	2	2	5	4	5	3	5	5	3	3	3	4	4	4	4	4	4	3	3	3	4	4	4	4	4	4	3	3	3	4	4	4	4	4	4	328930000	297570000	218590000	277520000	274900000
P61922	4-aminobutyrate aminotransferase, mitochondrial OS=Mus musculus OX=10090 GN=Abat PE=1 SV=1	Abat	56.451	2.2	3	1	1	1	0	0	0	0	0	0	0	2	1	0	0	0	1	1	1	0	1	1	0	0	0	1	1	1	0	1	1	0	0	0	1	1	1	0	1	1	0	0	0	0	0
P61924	Coatomer subunit zeta-1 OS=Mus musculus OX=10090 GN=Copz1 PE=1 SV=1	Copz1	20.198	22.6	16	3	3	3	2	0	2	3	2	2	1	2	2	2	0	2	3	2	2	2	2	2	2	0	2	3	2	2	2	2	2	2	0	2	3	2	2	2	2	2	85580000	0	87101000	60805000	71041000
P61957	Small ubiquitin-related modifier 2 OS=Mus musculus OX=10090 GN=Sumo2 PE=1 SV=1	Sumo2	10.871	23.2	15	2	1	2	1	1	2	1	2	2	2	2	2	1	1	1	2	2	2	2	2	2	0	0	0	1	1	1	1	1	1	1	1	1	2	2	2	2	2	2	0	0	0	554550000	638400000
P61961	Ubiquitin-fold modifier 1 OS=Mus musculus OX=10090 GN=Ufm1 PE=1 SV=1	Ufm1	9.1175	25.9	12	2	2	2	1	2	1	2	1	1	1	2	1	1	2	2	2	2	2	2	2	2	1	2	2	2	2	2	2	2	2	1	2	2	2	2	2	2	2	2	0	27470000	33478000	50978000	50417000
P61963	DDB1- and CUL4-associated factor 7 OS=Mus musculus OX=10090 GN=Dcaf7 PE=1 SV=1	Dcaf7	38.926	15.8	15	5	5	5	1	3	3	1	1	2	1	2	1	3	3	3	1	2	3	2	1	2	3	3	3	1	2	3	2	1	2	3	3	3	1	2	3	2	1	2	33598000	31218000	32214000	0	0
P61965	WD repeat-containing protein 5 OS=Mus musculus OX=10090 GN=Wdr5 PE=1 SV=1	Wdr5	36.588	20.7	30	5	5	5	3	1	4	3	4	3	5	3	4	4	1	4	4	4	4	4	4	4	4	1	4	4	4	4	4	4	4	4	1	4	4	4	4	4	4	4	62606000	0	44963000	46311000	45543000
P61971	Nuclear transport factor 2 OS=Mus musculus OX=10090 GN=Nutf2 PE=1 SV=1	Nutf2	14.478	17.3	15	2	2	2	1	2	0	2	2	2	2	2	2	2	2	2	2	2	2	2	2	2	2	2	2	2	2	2	2	2	2	2	2	2	2	2	2	2	2	2	73652000	63707000	19396000	122400000	103630000
P61979	Heterogeneous nuclear ribonucleoprotein K OS=Mus musculus OX=10090 GN=Hnrnpk PE=1 SV=1	Hnrnpk	50.976	35.9	154	16	16	16	14	16	17	20	16	19	17	19	16	14	14	15	15	15	16	14	16	16	14	14	15	15	15	16	14	16	16	14	14	15	15	15	16	14	16	16	789770000	752110000	867800000	864640000	740730000
P61982	14-3-3 protein gamma OS=Mus musculus OX=10090 GN=Ywhag PE=1 SV=2	Ywhag	28.302	39.3	42	10	5	6	4	4	5	5	4	3	6	5	6	8	8	8	8	8	8	8	8	8	4	4	4	3	3	3	3	4	3	5	5	5	4	4	4	4	5	4	539250000	599460000	656120000	1947200000	2878700000
P62071	Ras-related protein R-Ras2 OS=Mus musculus OX=10090 GN=Rras2 PE=1 SV=1	Rras2	23.399	35.3	36	7	6	7	3	3	4	4	6	5	4	3	4	4	4	4	7	6	6	5	5	7	3	3	3	6	5	5	4	4	6	4	4	4	7	6	6	5	5	7	55414000	57096000	56940000	40494000	38165000
P62073	Mitochondrial import inner membrane translocase subunit Tim10 OS=Mus musculus OX=10090 GN=Timm10 PE=1 SV=1	Timm10	10.333	22.2	5	2	2	2	0	0	0	1	1	0	1	1	1	1	1	1	1	2	1	2	2	2	1	1	1	1	2	1	2	2	2	1	1	1	1	2	1	2	2	2	0	0	0	0	28640000
P62075	Mitochondrial import inner membrane translocase subunit Tim13 OS=Mus musculus OX=10090 GN=Timm13 PE=1 SV=1	Timm13	10.458	69.5	51	6	6	6	4	4	5	7	6	8	5	7	5	6	6	5	6	6	6	6	6	6	6	6	5	6	6	6	6	6	6	6	6	5	6	6	6	6	6	6	182140000	166600000	129880000	192360000	180690000
P62077	Mitochondrial import inner membrane translocase subunit Tim8 B OS=Mus musculus OX=10090 GN=Timm8b PE=1 SV=1	Timm8b	9.2864	31.3	15	3	3	3	2	1	1	2	2	2	3	1	1	2	1	2	3	3	3	3	3	3	2	1	2	3	3	3	3	3	3	2	1	2	3	3	3	3	3	3	29929000	0	35326000	41561000	52138000
P62082	40S ribosomal protein S7 OS=Mus musculus OX=10090 GN=Rps7 PE=2 SV=1	Rps7	22.127	17	25	4	4	4	2	1	3	2	3	7	2	2	3	2	2	2	2	4	4	3	3	3	2	2	2	2	4	4	3	3	3	2	2	2	2	4	4	3	3	3	379720000	415550000	498910000	1010900000	1047600000
P62137	Serine/threonine-protein phosphatase PP1-alpha catalytic subunit OS=Mus musculus OX=10090 GN=Ppp1ca PE=1 SV=1	Ppp1ca	37.54	40	91	12	4	12	12	9	11	12	11	12	9	8	7	11	11	11	11	12	11	11	11	10	3	3	3	4	4	4	4	4	4	11	11	11	11	12	11	11	11	10	453120000	480980000	491880000	528550000	423950000
P62141	Serine/threonine-protein phosphatase PP1-beta catalytic subunit OS=Mus musculus OX=10090 GN=Ppp1cb PE=1 SV=3	Ppp1cb	37.186	34.6	19	10	3	3	3	2	2	3	1	2	1	2	3	9	9	9	9	10	9	8	9	8	2	2	2	3	3	3	2	3	3	2	2	2	3	3	3	2	3	3	226970000	161340000	158790000	165890000	48487000
P62192	26S proteasome regulatory subunit 4 OS=Mus musculus OX=10090 GN=Psmc1 PE=1 SV=1	Psmc1	49.184	34.3	84	14	14	14	4	5	5	15	13	9	13	11	9	8	6	7	13	11	11	11	11	10	8	6	7	13	11	11	11	11	10	8	6	7	13	11	11	11	11	10	497790000	533250000	520350000	305360000	296340000
P62196	26S proteasome regulatory subunit 8 OS=Mus musculus OX=10090 GN=Psmc5 PE=1 SV=1	Psmc5	45.626	44.6	111	17	17	17	13	14	13	14	11	11	13	13	9	12	12	12	14	15	15	14	14	13	12	12	12	14	15	15	14	14	13	12	12	12	14	15	15	14	14	13	309510000	293010000	292630000	237380000	176470000
P62242	40S ribosomal protein S8 OS=Mus musculus OX=10090 GN=Rps8 PE=1 SV=2	Rps8	24.205	46.2	95	9	9	9	8	9	12	13	11	11	10	13	8	8	7	8	9	8	8	9	9	8	8	7	8	9	8	8	9	9	8	8	7	8	9	8	8	9	9	8	518650000	625100000	712010000	1030700000	785500000
P62245	40S ribosomal protein S15a OS=Mus musculus OX=10090 GN=Rps15a PE=1 SV=2	Rps15a	14.839	30.8	36	4	4	4	4	3	5	4	5	6	2	3	4	4	4	4	4	4	4	4	4	4	4	4	4	4	4	4	4	4	4	4	4	4	4	4	4	4	4	4	767890000	684040000	688090000	1025900000	873370000
P62254	Ubiquitin-conjugating enzyme E2 G1 OS=Mus musculus OX=10090 GN=Ube2g1 PE=1 SV=3	Ube2g1	19.509	12.9	11	2	2	2	1	1	2	1	1	1	2	1	1	1	2	2	2	2	2	2	2	2	1	2	2	2	2	2	2	2	2	1	2	2	2	2	2	2	2	2	0	29988000	33284000	20775000	17687000
P62257	Ubiquitin-conjugating enzyme E2 H OS=Mus musculus OX=10090 GN=Ube2h PE=1 SV=1	Ube2h	20.655	13.7	3	2	2	2	0	0	0	3	0	0	0	0	0	0	0	0	2	1	0	0	0	0	0	0	0	2	1	0	0	0	0	0	0	0	2	1	0	0	0	0	0	0	0	0	0
P62259	14-3-3 protein epsilon OS=Mus musculus OX=10090 GN=Ywhae PE=1 SV=1	Ywhae	29.174	61.2	179	16	13	16	21	21	36	16	19	19	16	14	17	14	13	14	16	16	16	15	15	15	12	11	12	13	13	13	12	13	12	14	13	14	16	16	16	15	15	15	2667300000	2663400000	2691100000	2147200000	2121100000
P62264	40S ribosomal protein S14 OS=Mus musculus OX=10090 GN=Rps14 PE=1 SV=3	Rps14	16.273	36.4	44	5	5	5	2	4	8	7	5	5	4	5	4	3	3	4	5	5	5	5	5	4	3	3	4	5	5	5	5	5	4	3	3	4	5	5	5	5	5	4	717380000	656550000	1047300000	1326800000	1110000000
P62267	40S ribosomal protein S23 OS=Mus musculus OX=10090 GN=Rps23 PE=1 SV=3	Rps23	15.807	28.7	24	4	4	4	2	1	1	4	3	2	4	4	3	2	2	3	4	4	4	4	4	4	2	2	3	4	4	4	4	4	4	2	2	3	4	4	4	4	4	4	344080000	307430000	282030000	460090000	425300000
P62270	40S ribosomal protein S18 OS=Mus musculus OX=10090 GN=Rps18 PE=1 SV=3	Rps18	17.718	52.6	41	9	9	9	2	1	5	6	5	8	4	5	5	7	7	7	9	8	8	7	8	8	7	7	7	9	8	8	7	8	8	7	7	7	9	8	8	7	8	8	394590000	500450000	761460000	1476200000	1543100000
P62274	40S ribosomal protein S29 OS=Mus musculus OX=10090 GN=Rps29 PE=1 SV=2	Rps29	6.6767	32.1	7	2	2	2	1	1	0	1	0	1	1	1	1	1	1	1	2	1	1	1	1	1	1	1	1	2	1	1	1	1	1	1	1	1	2	1	1	1	1	1	0	0	0	0	0
P62281	40S ribosomal protein S11 OS=Mus musculus OX=10090 GN=Rps11 PE=1 SV=3	Rps11	18.431	48.7	37	9	9	9	1	1	2	5	6	5	5	6	6	3	5	3	8	7	6	6	7	6	3	5	3	8	7	6	6	7	6	3	5	3	8	7	6	6	7	6	62306000	157330000	243850000	492830000	704530000
P62301	40S ribosomal protein S13 OS=Mus musculus OX=10090 GN=Rps13 PE=1 SV=2	Rps13	17.222	47	44	7	7	7	3	3	6	8	4	6	5	4	5	3	3	4	7	7	7	6	6	6	3	3	4	7	7	7	6	6	6	3	3	4	7	7	7	6	6	6	397880000	362310000	424470000	811760000	525770000
P62305	Small nuclear ribonucleoprotein E OS=Mus musculus OX=10090 GN=Snrpe PE=1 SV=1	Snrpe	10.803	25	19	2	2	2	1	1	1	2	2	3	3	4	2	2	2	2	2	2	2	2	2	2	2	2	2	2	2	2	2	2	2	2	2	2	2	2	2	2	2	2	167200000	154230000	152220000	142090000	77816000
P62307	Small nuclear ribonucleoprotein F OS=Mus musculus OX=10090 GN=Snrpf PE=1 SV=1	Snrpf	9.7251	33.7	6	3	3	3	2	2	1	0	0	1	0	0	0	2	2	3	2	2	2	2	2	1	2	2	3	2	2	2	2	2	1	2	2	3	2	2	2	2	2	1	122530000	126460000	150740000	144320000	150930000
P62309	Small nuclear ribonucleoprotein G OS=Mus musculus OX=10090 GN=Snrpg PE=1 SV=1	Snrpg	8.496	15.8	10	1	1	1	1	1	1	1	2	1	1	1	1	1	1	1	1	1	1	1	1	1	1	1	1	1	1	1	1	1	1	1	1	1	1	1	1	1	1	1	0	0	0	0	0
P62311	U6 snRNA-associated Sm-like protein LSm3 OS=Mus musculus OX=10090 GN=Lsm3 PE=1 SV=2	Lsm3	11.845	19.6	11	2	2	2	2	1	1	1	1	1	1	2	1	2	2	2	1	1	1	1	1	1	2	2	2	1	1	1	1	1	1	2	2	2	1	1	1	1	1	1	274300000	295200000	300350000	0	0
P62313	U6 snRNA-associated Sm-like protein LSm6 OS=Mus musculus OX=10090 GN=Lsm6 PE=1 SV=1	Lsm6	9.1275	22.5	4	2	2	2	1	0	0	1	1	1	0	0	0	1	0	0	2	2	2	1	2	2	1	0	0	2	2	2	1	2	2	1	0	0	2	2	2	1	2	2	0	0	0	0	0
P62315	Small nuclear ribonucleoprotein Sm D1 OS=Mus musculus OX=10090 GN=Snrpd1 PE=1 SV=1	Snrpd1	13.281	20.2	30	3	3	3	3	3	2	5	3	4	2	3	5	3	3	3	3	3	3	3	3	3	3	3	3	3	3	3	3	3	3	3	3	3	3	3	3	3	3	3	154550000	156620000	231810000	183170000	192600000
P62317	Small nuclear ribonucleoprotein Sm D2 OS=Mus musculus OX=10090 GN=Snrpd2 PE=1 SV=1	Snrpd2	13.527	55.9	47	7	7	7	5	5	6	9	4	5	4	4	5	6	6	6	7	5	6	6	6	6	6	6	6	7	5	6	6	6	6	6	6	6	7	5	6	6	6	6	311990000	315510000	468340000	419950000	386260000
P62320	Small nuclear ribonucleoprotein Sm D3 OS=Mus musculus OX=10090 GN=Snrpd3 PE=1 SV=1	Snrpd3	13.916	31.7	39	3	3	3	6	4	6	5	4	3	3	4	4	3	3	3	3	3	2	3	3	3	3	3	3	3	3	2	3	3	3	3	3	3	3	3	2	3	3	3	612880000	733860000	656670000	509130000	446590000
P62322	U6 snRNA-associated Sm-like protein LSm5 OS=Mus musculus OX=10090 GN=Lsm5 PE=3 SV=2	Lsm5	9.9374	20.9	4	1	1	1	1	1	1	1	0	0	0	0	0	1	1	1	1	0	0	0	0	0	1	1	1	1	0	0	0	0	0	1	1	1	1	0	0	0	0	0	0	0	0	0	0
P62331	ADP-ribosylation factor 6 OS=Mus musculus OX=10090 GN=Arf6 PE=1 SV=2	Arf6	20.082	21.1	21	3	3	3	3	3	2	3	2	2	2	2	2	3	3	3	3	2	2	2	3	2	3	3	3	3	2	2	2	3	2	3	3	3	3	2	2	2	3	2	67916000	66216000	59406000	77304000	92095000
P62334	26S proteasome regulatory subunit 10B OS=Mus musculus OX=10090 GN=Psmc6 PE=1 SV=1	Psmc6	44.172	45.2	94	16	16	16	8	11	11	13	11	9	10	10	11	11	13	13	15	13	14	12	13	13	11	13	13	15	13	14	12	13	13	11	13	13	15	13	14	12	13	13	396070000	363010000	360770000	256520000	230420000
P62340	TATA box-binding protein-like 1 OS=Mus musculus OX=10090 GN=Tbpl1 PE=1 SV=1	Tbpl1	20.886	5.9	4	1	1	1	0	0	0	1	0	0	1	1	1	0	0	0	1	1	0	1	1	1	0	0	0	1	1	0	1	1	1	0	0	0	1	1	0	1	1	1	0	0	0	0	0
P62342	Thioredoxin reductase-like selenoprotein T OS=Mus musculus OX=10090 GN=Selenot PE=1 SV=2	Selenot	22.292	15.4	5	3	3	3	0	0	0	1	1	1	1	1	0	0	0	0	2	2	2	1	3	2	0	0	0	2	2	2	1	3	2	0	0	0	2	2	2	1	3	2	0	0	0	33640000	36801000
P62484	Abl interactor 2 OS=Mus musculus OX=10090 GN=Abi2 PE=1 SV=1	Abi2	49.387	20.2	12	7	4	4	0	1	0	2	2	3	2	0	2	1	1	2	6	4	5	5	3	5	1	1	2	3	3	3	3	2	3	1	1	2	3	3	3	3	2	3	0	0	15015000	20323000	15441000
P62488	DNA-directed RNA polymerase II subunit RPB7 OS=Mus musculus OX=10090 GN=Polr2g PE=1 SV=1	Polr2g	19.294	19.2	20	3	3	3	1	0	1	3	3	3	3	3	3	2	1	2	3	3	3	3	3	3	2	1	2	3	3	3	3	3	3	2	1	2	3	3	3	3	3	3	31540000	0	30366000	43463000	42245000
P62500	TSC22 domain family protein 1 OS=Mus musculus OX=10090 GN=Tsc22d1 PE=1 SV=2	Tsc22d1	109.81	2.6	7	3	1	3	0	0	0	1	2	1	1	1	1	1	2	2	3	3	3	3	3	3	1	1	1	1	1	1	1	1	1	1	2	2	3	3	3	3	3	3	0	0	0	114610000	120250000
P62627	Dynein light chain roadblock-type 1 OS=Mus musculus OX=10090 GN=Dynlrb1 PE=1 SV=3	Dynlrb1	10.99	12.5	10	1	1	1	1	1	2	1	1	1	1	1	1	1	1	1	1	1	1	1	1	1	1	1	1	1	1	1	1	1	1	1	1	1	1	1	1	1	1	1	0	0	0	0	0
P62702	40S ribosomal protein S4, X isoform OS=Mus musculus OX=10090 GN=Rps4x PE=1 SV=2	Rps4x	29.597	40.3	96	11	11	11	6	8	9	14	9	13	12	13	12	8	9	8	10	11	10	10	10	10	8	9	8	10	11	10	10	10	10	8	9	8	10	11	10	10	10	10	1243000000	1172900000	1516600000	1906500000	1686900000
P62715	Serine/threonine-protein phosphatase 2A catalytic subunit beta isoform OS=Mus musculus OX=10090 GN=Ppp2cb PE=1 SV=1	Ppp2cb	35.575	44	76	11	2	11	8	11	9	8	9	10	7	8	6	9	10	9	10	9	8	8	9	8	2	2	2	2	1	1	1	1	1	9	10	9	10	9	8	8	9	8	702670000	496720000	571750000	475040000	549540000
P62717	60S ribosomal protein L18a OS=Mus musculus OX=10090 GN=Rpl18a PE=1 SV=1	Rpl18a	20.732	33	36	6	6	6	3	4	3	4	4	5	4	4	5	4	3	3	6	6	6	6	6	6	4	3	3	6	6	6	6	6	6	4	3	3	6	6	6	6	6	6	479790000	388500000	428500000	482930000	305500000
P62737	Actin, aortic smooth muscle OS=Mus musculus OX=10090 GN=Acta2 PE=1 SV=1	Acta2	42.009	39	2	15	1	1	0	0	0	1	0	1	0	0	0	11	10	11	15	14	13	12	12	13	0	0	0	1	0	1	0	0	1	0	0	0	1	0	1	0	0	1	0	0	0	0	0
P62743	AP-2 complex subunit sigma OS=Mus musculus OX=10090 GN=Ap2s1 PE=1 SV=1	Ap2s1	17.018	16.9	5	3	3	3	1	0	1	0	1	0	2	0	0	1	2	1	1	1	2	2	1	1	1	2	1	1	1	2	2	1	1	1	2	1	1	1	2	2	1	1	0	0	0	0	0
P62746	Rho-related GTP-binding protein RhoB OS=Mus musculus OX=10090 GN=Rhob PE=1 SV=1	Rhob	22.123	15.8	6	3	3	3	0	0	0	1	2	2	0	0	1	1	1	1	3	3	2	1	3	2	1	1	1	3	3	2	1	3	2	1	1	1	3	3	2	1	3	2	0	0	0	22440000	35336000
P62748	Hippocalcin-like protein 1 OS=Mus musculus OX=10090 GN=Hpcal1 PE=1 SV=2	Hpcal1	22.338	50.8	42	9	4	9	6	3	6	7	6	5	2	4	3	4	4	5	6	6	6	4	4	5	2	2	3	3	2	3	2	2	2	4	4	5	6	6	6	4	4	5	139730000	125640000	123590000	81255000	76892000
P62751	60S ribosomal protein L23a OS=Mus musculus OX=10090 GN=Rpl23a PE=1 SV=1	Rpl23a	17.695	32.7	51	6	6	6	5	4	6	6	5	5	7	7	6	4	5	4	6	6	6	6	6	6	4	5	4	6	6	6	6	6	6	4	5	4	6	6	6	6	6	6	328270000	358810000	498550000	937770000	869890000
P62754	40S ribosomal protein S6 OS=Mus musculus OX=10090 GN=Rps6 PE=1 SV=1	Rps6	28.68	26.1	39	6	6	6	2	3	3	5	6	5	6	5	4	2	2	2	6	6	6	6	6	6	2	2	2	6	6	6	6	6	6	2	2	2	6	6	6	6	6	6	656490000	736650000	1112500000	711970000	651320000
P62774	Myotrophin OS=Mus musculus OX=10090 GN=Mtpn PE=1 SV=2	Mtpn	12.861	46.6	12	5	5	5	1	2	0	3	0	1	2	2	1	1	1	1	5	4	4	4	4	4	1	1	1	5	4	4	4	4	4	1	1	1	5	4	4	4	4	4	0	0	0	392050000	244800000
P62806	Histone H4 OS=Mus musculus OX=10090 GN=H4c1 PE=1 SV=2	H4c1	11.367	53.4	163	9	9	9	6	11	23	18	23	18	22	19	23	4	5	5	9	9	9	8	9	8	4	5	5	9	9	9	8	9	8	4	5	5	9	9	9	8	9	8	1091500000	1205400000	2926400000	13415000000	15655000000
P62814	V-type proton ATPase subunit B, brain isoform OS=Mus musculus OX=10090 GN=Atp6v1b2 PE=1 SV=1	Atp6v1b2	56.55	35.2	91	14	14	14	11	11	8	12	9	10	9	10	11	11	12	11	14	13	12	13	12	12	11	12	11	14	13	12	13	12	12	11	12	11	14	13	12	13	12	12	736100000	590410000	646430000	405830000	386470000
P62818	Protein S100-A3 OS=Mus musculus OX=10090 GN=S100a3 PE=2 SV=1	S100a3	11.747	19.8	9	2	2	2	2	1	1	1	0	0	2	1	1	1	1	1	2	2	2	2	2	2	1	1	1	2	2	2	2	2	2	1	1	1	2	2	2	2	2	2	0	0	0	24731000	27230000
P62821	Ras-related protein Rab-1A OS=Mus musculus OX=10090 GN=Rab1A PE=1 SV=3	Rab1A	22.677	41	50	9	5	9	5	5	7	4	6	6	6	6	5	5	5	5	8	9	9	7	7	8	3	3	3	5	5	5	4	4	5	5	5	5	8	9	9	7	7	8	1455900000	1387900000	1461700000	1055700000	1177100000
P62827	GTP-binding nuclear protein Ran OS=Mus musculus OX=10090 GN=Ran PE=1 SV=3	Ran	24.423	39.8	119	11	5	11	14	16	15	16	11	14	7	13	13	9	9	8	10	8	9	9	8	10	4	4	4	5	4	4	4	4	4	9	9	8	10	8	9	9	8	10	3236300000	2936500000	2934900000	2260900000	2208700000
P62830	60S ribosomal protein L23 OS=Mus musculus OX=10090 GN=Rpl23 PE=1 SV=1	Rpl23	14.865	37.9	50	4	4	4	6	4	3	7	8	7	5	5	5	4	3	3	4	4	4	3	4	4	4	3	3	4	4	4	3	4	4	4	3	3	4	4	4	3	4	4	726690000	733230000	1012700000	1240800000	820480000
P62835	Ras-related protein Rap-1A OS=Mus musculus OX=10090 GN=Rap1a PE=1 SV=1	Rap1a	20.987	34.8	28	7	3	7	2	1	2	5	3	4	4	4	3	2	2	2	6	4	6	4	6	5	0	0	0	3	1	3	1	3	2	2	2	2	6	4	6	4	6	5	0	0	0	107810000	143790000
P62843	40S ribosomal protein S15 OS=Mus musculus OX=10090 GN=Rps15 PE=1 SV=2	Rps15	17.04	15.9	17	3	3	3	0	1	1	3	4	2	2	2	2	2	1	2	3	3	3	3	2	3	2	1	2	3	3	3	3	2	3	2	1	2	3	3	3	3	2	3	0	0	496120000	602810000	811580000
P62849	40S ribosomal protein S24 OS=Mus musculus OX=10090 GN=Rps24 PE=1 SV=1	Rps24	15.423	25.6	31	3	3	3	2	2	2	4	5	5	3	4	4	2	2	2	2	2	2	3	2	2	2	2	2	2	2	2	3	2	2	2	2	2	2	2	2	3	2	2	445050000	413200000	703730000	899740000	598950000
P62852	40S ribosomal protein S25 OS=Mus musculus OX=10090 GN=Rps25 PE=1 SV=1	Rps25	13.742	24	26	4	4	4	1	2	4	3	3	2	4	4	3	3	3	3	4	4	4	4	4	3	3	3	3	4	4	4	4	4	3	3	3	3	4	4	4	4	4	3	1332600000	1317100000	1324800000	1462200000	1120800000
P62855	40S ribosomal protein S26 OS=Mus musculus OX=10090 GN=Rps26 PE=1 SV=3	Rps26	13.015	38.3	32	6	6	6	4	2	2	5	3	4	3	4	5	3	2	2	5	4	4	3	4	4	3	2	2	5	4	4	3	4	4	3	2	2	5	4	4	3	4	4	316560000	594050000	1175000000	514710000	619060000
P62858	40S ribosomal protein S28 OS=Mus musculus OX=10090 GN=Rps28 PE=1 SV=1	Rps28	7.8409	65.2	21	4	4	4	2	2	3	2	3	3	2	3	1	3	3	3	3	4	3	3	3	3	3	3	3	3	4	3	3	3	3	3	3	3	3	4	3	3	3	3	444100000	394440000	445970000	362390000	386010000
P62862	40S ribosomal protein S30 OS=Mus musculus OX=10090 GN=Fau PE=1 SV=1	Fau	6.6478	16.9	20	1	1	1	3	1	0	5	2	3	2	2	2	1	1	1	1	1	1	1	1	1	1	1	1	1	1	1	1	1	1	1	1	1	1	1	1	1	1	1	0	0	0	0	0
P62869	Elongin-B OS=Mus musculus OX=10090 GN=Elob PE=1 SV=1	Elob	13.17	43.2	41	5	5	5	4	5	2	5	6	4	5	5	5	4	5	5	5	5	4	5	4	5	4	5	5	5	5	4	5	4	5	4	5	5	5	5	4	5	4	5	182980000	163330000	137090000	193610000	177930000
P62874	Guanine nucleotide-binding protein G(I)/G(S)/G(T) subunit beta-1 OS=Mus musculus OX=10090 GN=Gnb1 PE=1 SV=3	Gnb1	37.377	23.8	18	8	3	3	2	2	1	2	2	3	4	1	1	7	6	7	7	7	7	8	6	7	2	1	2	2	2	2	3	2	2	2	1	2	2	2	2	3	2	2	0	0	216210000	273010000	260340000
P62876	DNA-directed RNA polymerases I, II, and III subunit RPABC5 OS=Mus musculus OX=10090 GN=Polr2l PE=3 SV=1	Polr2l	7.645	13.4	4	1	1	1	0	0	0	1	1	1	0	0	1	1	1	0	1	1	1	1	1	1	1	1	0	1	1	1	1	1	1	1	1	0	1	1	1	1	1	1	0	0	0	0	0
P62878	E3 ubiquitin-protein ligase RBX1 OS=Mus musculus OX=10090 GN=Rbx1 PE=1 SV=1	Rbx1	12.274	16.7	9	1	1	1	1	1	1	1	1	1	1	1	1	1	1	1	1	1	1	1	1	1	1	1	1	1	1	1	1	1	1	1	1	1	1	1	1	1	1	1	0	0	0	0	0
P62880	Guanine nucleotide-binding protein G(I)/G(S)/G(T) subunit beta-2 OS=Mus musculus OX=10090 GN=Gnb2 PE=1 SV=3	Gnb2	37.331	29.4	59	9	2	9	5	8	4	6	10	5	8	7	6	8	7	7	8	9	8	9	8	9	2	2	2	2	2	2	2	2	2	8	7	7	8	9	8	9	8	9	398970000	516380000	593940000	533910000	490910000
P62889	60S ribosomal protein L30 OS=Mus musculus OX=10090 GN=Rpl30 PE=1 SV=2	Rpl30	12.784	66.1	37	7	7	7	3	3	2	5	6	4	4	6	4	7	5	6	7	7	7	6	7	7	7	5	6	7	7	7	6	7	7	7	5	6	7	7	7	6	7	7	313560000	653120000	822180000	833730000	636950000
P62900	60S ribosomal protein L31 OS=Mus musculus OX=10090 GN=Rpl31 PE=1 SV=1	Rpl31	14.463	32.8	28	4	4	4	3	2	5	4	4	4	2	1	3	4	4	4	3	3	3	3	3	3	4	4	4	3	3	3	3	3	3	4	4	4	3	3	3	3	3	3	453010000	647720000	847590000	878700000	672850000
P62908	40S ribosomal protein S3 OS=Mus musculus OX=10090 GN=Rps3 PE=1 SV=1	Rps3	26.674	58.8	159	15	15	15	16	16	20	21	18	18	17	17	16	13	13	13	14	13	13	14	14	14	13	13	13	14	13	13	14	14	14	13	13	13	14	13	13	14	14	14	1235300000	1233400000	1190700000	1338400000	1520000000
P62911	60S ribosomal protein L32 OS=Mus musculus OX=10090 GN=Rpl32 PE=1 SV=2	Rpl32	15.86	38.5	26	5	5	5	4	2	2	3	4	3	2	4	2	4	3	3	3	4	3	3	3	2	4	3	3	3	4	3	3	3	2	4	3	3	3	4	3	3	3	2	929780000	878090000	1020400000	640960000	479950000
P62915	Transcription initiation factor IIB OS=Mus musculus OX=10090 GN=Gtf2b PE=1 SV=1	Gtf2b	34.819	13.6	14	4	4	4	1	0	1	2	1	1	3	2	3	2	1	1	4	3	4	4	4	4	2	1	1	4	3	4	4	4	4	2	1	1	4	3	4	4	4	4	385890000	0	0	1297800000	3949400000
P62918	60S ribosomal protein L8 OS=Mus musculus OX=10090 GN=Rpl8 PE=1 SV=2	Rpl8	28.024	24.5	47	5	5	5	3	4	4	6	5	7	5	9	4	2	3	4	5	5	5	5	5	5	2	3	4	5	5	5	5	5	5	2	3	4	5	5	5	5	5	5	259500000	263740000	444070000	1084600000	774430000
P62960	Y-box-binding protein 1 OS=Mus musculus OX=10090 GN=Ybx1 PE=1 SV=3	Ybx1	35.73	57.5	99	13	11	13	9	10	13	12	10	12	10	11	12	10	10	9	13	11	11	10	13	11	8	8	7	11	9	9	8	11	9	10	10	9	13	11	11	10	13	11	539030000	788340000	593870000	887470000	771920000
P62983	Ubiquitin-40S ribosomal protein S27a OS=Mus musculus OX=10090 GN=Rps27a PE=1 SV=2	Rps27a	17.951	39.7	12	5	1	1	0	1	2	2	1	2	2	1	1	5	5	5	5	5	5	5	5	5	1	1	1	1	1	1	1	1	1	1	1	1	1	1	1	1	1	1	0	0	0	0	0
P62984	Ubiquitin-60S ribosomal protein L40 OS=Mus musculus OX=10090 GN=Uba52 PE=1 SV=2	Uba52	14.728	41.4	112	5	1	5	8	6	11	14	16	18	14	13	12	4	4	4	5	5	5	5	5	5	0	0	0	1	1	1	1	1	1	4	4	4	5	5	5	5	5	5	5436800000	5475200000	5297600000	5246900000	5021100000
P62996	Transformer-2 protein homolog beta OS=Mus musculus OX=10090 GN=Tra2b PE=1 SV=1	Tra2b	33.665	15.3	6	4	3	4	2	1	2	1	0	0	0	0	0	4	3	3	1	0	1	1	0	0	3	2	2	0	0	0	0	0	0	4	3	3	1	0	1	1	0	0	173950000	150610000	162800000	0	0
P63001	Ras-related C3 botulinum toxin substrate 1 OS=Mus musculus OX=10090 GN=Rac1 PE=1 SV=1	Rac1	21.45	43.2	53	7	6	7	4	4	5	9	8	8	3	6	6	7	6	7	7	7	7	6	7	6	6	5	6	6	6	6	5	6	5	7	6	7	7	7	7	6	7	6	375540000	461800000	424490000	321530000	376310000
P63002	TLE family member 5 OS=Mus musculus OX=10090 GN=Tle5 PE=1 SV=1	Tle5	22	16.8	12	3	3	3	1	0	0	0	2	2	3	2	2	1	1	1	1	2	3	3	3	2	1	1	1	1	2	3	3	3	2	1	1	1	1	2	3	3	3	2	0	0	0	0	34350000
P63005	Platelet-activating factor acetylhydrolase IB subunit beta OS=Mus musculus OX=10090 GN=Pafah1b1 PE=1 SV=2	Pafah1b1	46.67	44.9	72	14	14	14	6	9	7	12	8	8	9	6	7	10	12	12	10	10	10	9	8	10	10	12	12	10	10	10	9	8	10	10	12	12	10	10	10	9	8	10	237410000	193240000	208010000	119020000	110690000
P63011	Ras-related protein Rab-3A OS=Mus musculus OX=10090 GN=Rab3a PE=1 SV=1	Rab3a	24.97	12.3	8	2	2	2	0	2	0	1	1	1	0	2	1	0	1	1	2	1	2	2	2	2	0	1	1	2	1	2	2	2	2	0	1	1	2	1	2	2	2	2	0	0	0	18369000	0
P63013	Paired mesoderm homeobox protein 1 OS=Mus musculus OX=10090 GN=Prrx1 PE=1 SV=1	Prrx1	27.269	5.3	1	1	1	1	0	0	0	0	0	0	0	0	1	1	1	0	0	0	0	0	1	1	1	1	0	0	0	0	0	1	1	1	1	0	0	0	0	0	1	1	0	0	0	0	0
P63017	Heat shock cognate 71 kDa protein OS=Mus musculus OX=10090 GN=Hspa8 PE=1 SV=1	Hspa8	70.87	47.5	234	28	19	26	21	29	25	29	26	26	24	27	27	21	19	21	26	27	25	26	25	26	14	13	14	18	18	17	18	17	18	19	17	19	24	25	23	24	23	24	2693600000	2578400000	2687300000	2506500000	2523100000
P63024	Vesicle-associated membrane protein 3 OS=Mus musculus OX=10090 GN=Vamp3 PE=1 SV=1	Vamp3	11.48	47.6	25	3	3	3	2	2	2	4	3	3	3	3	3	2	2	2	3	2	2	2	2	2	2	2	2	3	2	2	2	2	2	2	2	2	3	2	2	2	2	2	142090000	130120000	163980000	75106000	78088000
P63028	Translationally-controlled tumor protein OS=Mus musculus OX=10090 GN=Tpt1 PE=1 SV=1	Tpt1	19.462	33.1	37	6	6	6	5	3	5	2	5	5	4	6	2	4	3	3	4	5	5	5	5	4	4	3	3	4	5	5	5	5	4	4	3	3	4	5	5	5	5	4	885880000	1495600000	2034600000	624730000	566960000
P63032	GTP-binding protein Rhes OS=Mus musculus OX=10090 GN=Rasd2 PE=2 SV=1	Rasd2	30.197	4.5	5	1	1	1	0	0	0	0	1	1	1	1	1	0	0	0	1	1	1	1	1	1	0	0	0	1	1	1	1	1	1	0	0	0	1	1	1	1	1	1	0	0	0	0	0
P63034	Cytohesin-2 OS=Mus musculus OX=10090 GN=Cyth2 PE=1 SV=2	Cyth2	46.585	4.5	7	2	2	2	0	0	0	1	1	2	1	1	1	0	0	0	2	2	2	1	1	2	0	0	0	2	2	2	1	1	2	0	0	0	2	2	2	1	1	2	0	0	0	21101000	20464000
P63037	DnaJ homolog subfamily A member 1 OS=Mus musculus OX=10090 GN=Dnaja1 PE=1 SV=1	Dnaja1	44.868	30.2	58	9	9	9	6	4	4	8	10	9	5	8	4	6	7	7	9	9	9	8	8	8	6	7	7	9	9	9	8	8	8	6	7	7	9	9	9	8	8	8	168910000	150050000	163590000	108920000	114560000
P63038	60 kDa heat shock protein, mitochondrial OS=Mus musculus OX=10090 GN=Hspd1 PE=1 SV=1	Hspd1	60.955	45.5	156	21	21	21	18	19	25	15	19	16	15	17	12	18	20	19	20	19	19	17	19	19	18	20	19	20	19	19	17	19	19	18	20	19	20	19	19	17	19	19	2580700000	2441200000	3008700000	1612000000	1311500000
P63073	Eukaryotic translation initiation factor 4E OS=Mus musculus OX=10090 GN=Eif4e PE=1 SV=1	Eif4e	25.053	26.7	24	5	5	5	3	4	1	5	3	3	1	3	1	3	3	2	5	4	5	4	5	4	3	3	2	5	4	5	4	5	4	3	3	2	5	4	5	4	5	4	319620000	331280000	224150000	195600000	183800000
P63085	Mitogen-activated protein kinase 1 OS=Mus musculus OX=10090 GN=Mapk1 PE=1 SV=3	Mapk1	41.275	29.3	97	10	8	10	7	9	11	13	13	12	8	11	13	8	8	9	10	10	10	9	10	10	6	6	7	8	8	8	7	8	8	8	8	9	10	10	10	9	10	10	201530000	177270000	203900000	173560000	165960000
P63087	Serine/threonine-protein phosphatase PP1-gamma catalytic subunit OS=Mus musculus OX=10090 GN=Ppp1cc PE=1 SV=1	Ppp1cc	36.983	31.6	16	9	2	2	1	0	2	2	3	2	2	2	2	9	8	9	9	9	8	8	8	7	2	1	2	2	2	2	2	2	2	2	1	2	2	2	2	2	2	2	73486000	0	90327000	46428000	58358000
Q6R0H7	Guanine nucleotide-binding protein G(s) subunit alpha isoforms XLas OS=Mus musculus OX=10090 GN=Gnas PE=1 SV=1	Gnas	121.5	6.5	29	7	6	6	1	2	3	3	5	3	4	3	5	4	5	5	6	6	6	5	5	6	3	4	4	5	5	5	4	4	5	3	4	4	5	5	5	4	4	5	86411000	0	78035000	63108000	70194000
P63101	14-3-3 protein zeta/delta OS=Mus musculus OX=10090 GN=Ywhaz PE=1 SV=1	Ywhaz	27.771	55.9	104	15	10	12	9	9	10	13	13	13	12	14	11	12	12	12	14	14	14	13	13	14	8	8	8	9	9	9	8	9	9	10	10	10	11	11	11	10	11	11	937130000	1249300000	1611600000	1435500000	1675200000
P63154	Crooked neck-like protein 1 OS=Mus musculus OX=10090 GN=Crnkl1 PE=1 SV=1	Crnkl1	83.415	8	23	5	5	5	2	2	3	4	3	4	0	3	2	3	2	3	4	4	5	3	4	2	3	2	3	4	4	5	3	4	2	3	2	3	4	4	5	3	4	2	0	0	0	2385100000	1991600000
P63158	High mobility group protein B1 OS=Mus musculus OX=10090 GN=Hmgb1 PE=1 SV=2	Hmgb1	24.893	33.5	107	10	10	10	11	9	14	13	9	9	14	15	13	5	5	5	9	9	9	10	8	8	5	5	5	9	9	9	10	8	8	5	5	5	9	9	9	10	8	8	1322900000	1215700000	1318100000	1266100000	1314700000
P63166	Small ubiquitin-related modifier 1 OS=Mus musculus OX=10090 GN=Sumo1 PE=1 SV=1	Sumo1	11.557	27.7	9	3	3	3	0	2	0	1	2	1	1	1	1	1	2	2	3	2	3	2	2	3	1	2	2	3	2	3	2	2	3	1	2	2	3	2	3	2	2	3	0	108300000	76646000	103660000	103960000
Q9D0M5	Dynein light chain 2, cytoplasmic OS=Mus musculus OX=10090 GN=Dynll2 PE=1 SV=1	Dynll2	10.35	12.4	0	1	1	1	0	0	0	0	0	0	0	0	0	1	1	1	1	1	1	1	1	1	1	1	1	1	1	1	1	1	1	1	1	1	1	1	1	1	1	1	0	0	0	0	0
P63213	Guanine nucleotide-binding protein G(I)/G(S)/G(O) subunit gamma-2 OS=Mus musculus OX=10090 GN=Gng2 PE=1 SV=2	Gng2	7.8501	59.2	9	3	3	3	1	1	0	2	1	1	1	1	1	1	1	0	3	2	2	3	3	2	1	1	0	3	2	2	3	3	2	1	1	0	3	2	2	3	3	2	0	0	0	25264000	28974000
P63242	Eukaryotic translation initiation factor 5A-1 OS=Mus musculus OX=10090 GN=Eif5a PE=1 SV=2	Eif5a	16.832	29.9	63	5	5	5	3	3	3	11	10	7	7	11	8	2	2	2	5	5	5	4	4	4	2	2	2	5	5	5	4	4	4	2	2	2	5	5	5	4	4	4	1792600000	1721300000	1491900000	983340000	855100000
P63254	Cysteine-rich protein 1 OS=Mus musculus OX=10090 GN=Crip1 PE=1 SV=2	Crip1	8.5497	16.9	2	1	1	1	0	0	0	0	1	0	1	0	0	0	0	0	0	1	1	1	0	1	0	0	0	0	1	1	1	0	1	0	0	0	0	1	1	1	0	1	0	0	0	0	0
P63260	Actin, cytoplasmic 2 OS=Mus musculus OX=10090 GN=Actg1 PE=1 SV=1	Actg1	41.792	55.7	4	19	1	1	1	1	2	0	0	0	0	0	0	16	16	16	17	17	15	15	12	12	1	1	1	0	0	0	0	0	0	1	1	1	0	0	0	0	0	0	0	0	0	0	0
P63276	40S ribosomal protein S17 OS=Mus musculus OX=10090 GN=Rps17 PE=1 SV=2	Rps17	15.524	22.2	9	3	3	3	1	0	0	2	1	1	0	2	2	3	2	2	3	3	3	3	3	3	3	2	2	3	3	3	3	3	3	3	2	2	3	3	3	3	3	3	0	0	0	469210000	0
P63280	SUMO-conjugating enzyme UBC9 OS=Mus musculus OX=10090 GN=Ube2i PE=1 SV=1	Ube2i	18.007	31.6	35	5	5	5	3	2	3	5	5	4	4	5	4	3	3	3	5	5	5	4	4	4	3	3	3	5	5	5	4	4	4	3	3	3	5	5	5	4	4	4	366730000	317910000	352570000	334440000	226120000
P63321	Ras-related protein Ral-A OS=Mus musculus OX=10090 GN=Rala PE=1 SV=1	Rala	23.553	22.8	7	4	2	2	1	1	1	0	1	1	1	0	1	4	3	3	4	4	3	3	4	4	2	1	1	2	2	1	1	2	2	2	1	1	2	2	1	1	2	2	15663000	0	0	0	16728000
P63323	40S ribosomal protein S12 OS=Mus musculus OX=10090 GN=Rps12 PE=1 SV=2	Rps12	14.525	41.7	43	5	5	5	4	5	5	5	4	5	6	4	5	4	5	5	5	5	5	4	5	5	4	5	5	5	5	5	4	5	5	4	5	5	5	5	5	4	5	5	4092900000	3340600000	3109400000	3625800000	3305700000
P63325	40S ribosomal protein S10 OS=Mus musculus OX=10090 GN=Rps10 PE=1 SV=1	Rps10	18.916	38.8	49	7	7	7	5	4	8	10	3	5	5	3	6	4	3	4	7	6	7	6	7	6	4	3	4	7	6	7	6	7	6	4	3	4	7	6	7	6	7	6	1286500000	770620000	1802600000	722440000	398540000
P63328	Serine/threonine-protein phosphatase 2B catalytic subunit alpha isoform OS=Mus musculus OX=10090 GN=Ppp3ca PE=1 SV=1	Ppp3ca	58.643	25	78	12	6	12	8	7	8	10	11	10	9	7	8	9	10	9	12	11	11	11	10	12	4	4	4	6	6	6	6	6	6	9	10	9	12	11	11	11	10	12	215960000	206900000	178600000	171160000	170860000
P63330	Serine/threonine-protein phosphatase 2A catalytic subunit alpha isoform OS=Mus musculus OX=10090 GN=Ppp2ca PE=1 SV=1	Ppp2ca	35.608	44	3	11	2	2	0	0	0	0	1	1	1	0	0	8	9	8	10	10	9	8	10	8	1	1	1	2	2	2	1	2	1	1	1	1	2	2	2	1	2	1	0	0	0	0	0
P67778	Prohibitin OS=Mus musculus OX=10090 GN=Phb PE=1 SV=1	Phb	29.82	46.7	79	13	13	13	8	9	9	9	8	12	9	6	9	11	13	13	13	10	12	10	10	11	11	13	13	13	10	12	10	10	11	11	13	13	13	10	12	10	10	11	412120000	486900000	501010000	384820000	379770000
P67871	Casein kinase II subunit beta OS=Mus musculus OX=10090 GN=Csnk2b PE=1 SV=1	Csnk2b	24.942	22.8	20	5	5	5	2	1	2	3	4	3	1	2	2	4	4	4	5	5	4	4	4	4	4	4	4	5	5	4	4	4	4	4	4	4	5	5	4	4	4	4	156210000	173700000	167170000	176290000	216440000
P67984	60S ribosomal protein L22 OS=Mus musculus OX=10090 GN=Rpl22 PE=1 SV=2	Rpl22	14.759	18.8	19	2	2	2	3	3	4	1	1	1	3	1	2	2	2	2	2	2	2	2	2	2	2	2	2	2	2	2	2	2	2	2	2	2	2	2	2	2	2	2	643890000	652990000	763390000	1111700000	1044400000
P68134	Actin, alpha skeletal muscle OS=Mus musculus OX=10090 GN=Acta1 PE=1 SV=1	Acta1	42.051	39	37	15	0	4	3	4	6	7	4	4	3	4	2	12	11	12	15	15	13	13	13	13	0	0	0	0	0	0	0	0	0	3	2	3	4	4	3	3	4	4	795480000	1146200000	646240000	917520000	623680000
P68037	Ubiquitin-conjugating enzyme E2 L3 OS=Mus musculus OX=10090 GN=Ube2l3 PE=1 SV=1	Ube2l3	17.861	33.1	42	6	6	6	4	4	6	5	3	4	4	7	5	4	4	4	5	5	5	5	6	4	4	4	4	5	5	5	5	6	4	4	4	4	5	5	5	5	6	4	616700000	545120000	549140000	356180000	459340000
P68040	Receptor of activated protein C kinase 1 OS=Mus musculus OX=10090 GN=Rack1 PE=1 SV=3	Rack1	35.076	54.9	137	15	15	15	18	16	15	16	16	14	12	16	14	12	12	12	14	11	12	12	11	11	12	12	12	14	11	12	12	11	11	12	12	12	14	11	12	12	11	11	1055100000	1031900000	980920000	1106600000	1026400000
P68181	cAMP-dependent protein kinase catalytic subunit beta OS=Mus musculus OX=10090 GN=Prkacb PE=1 SV=2	Prkacb	40.707	19.1	10	8	2	2	1	1	0	1	2	3	1	1	0	4	4	4	8	7	7	6	7	7	1	1	1	2	2	2	1	1	1	1	1	1	2	2	2	1	1	1	0	0	0	49069000	31120000
P68254	14-3-3 protein theta OS=Mus musculus OX=10090 GN=Ywhaq PE=1 SV=1	Ywhaq	27.778	49	69	13	8	8	10	7	8	11	8	5	7	6	7	12	12	12	12	11	11	11	11	11	8	8	8	7	6	6	6	7	6	8	8	8	7	6	6	6	7	6	662800000	654690000	701790000	409900000	350180000
P68368	Tubulin alpha-4A chain OS=Mus musculus OX=10090 GN=Tuba4a PE=1 SV=1	Tuba4a	49.924	37.1	9	14	2	2	2	0	2	1	1	0	1	1	1	10	9	10	14	12	12	11	12	12	2	1	2	2	2	2	2	2	2	2	1	2	2	2	2	2	2	2	0	0	0	0	0
P68369	Tubulin alpha-1A chain OS=Mus musculus OX=10090 GN=Tuba1a PE=1 SV=1	Tuba1a	50.135	44.6	29	16	1	1	3	7	8	2	2	2	2	1	2	12	12	12	15	13	14	11	12	12	1	1	1	1	1	1	1	1	1	1	1	1	1	1	1	1	1	1	1859700000	0	1522700000	2292900000	1673600000
P68372	Tubulin beta-4B chain OS=Mus musculus OX=10090 GN=Tubb4b PE=1 SV=1	Tubb4b	49.83	43.4	185	16	1	16	18	15	22	23	24	21	19	23	20	13	12	14	16	15	14	13	14	15	1	1	1	1	1	1	1	1	1	13	12	14	16	15	14	13	14	15	2654900000	3175200000	2301400000	2289100000	1498800000
P68510	14-3-3 protein eta OS=Mus musculus OX=10090 GN=Ywhah PE=1 SV=2	Ywhah	28.211	39.4	31	10	6	6	3	0	1	3	6	3	3	7	5	8	7	6	10	10	10	9	9	10	5	4	3	6	6	6	5	6	6	5	4	3	6	6	6	5	6	6	156620000	179560000	62015000	256010000	238580000
P69566	Ran-binding protein 9 OS=Mus musculus OX=10090 GN=Ranbp9 PE=1 SV=1	Ranbp9	71.011	8.1	16	5	5	5	2	1	1	2	3	2	1	2	2	3	2	3	3	3	2	1	4	4	3	2	3	3	3	2	1	4	4	3	2	3	3	3	2	1	4	4	148750000	130700000	151270000	39670000	38692000
P70122	Ribosome maturation protein SBDS OS=Mus musculus OX=10090 GN=Sbds PE=1 SV=4	Sbds	28.78	28.4	18	8	8	8	1	0	0	2	2	2	4	4	3	2	2	1	5	7	6	5	6	6	2	2	1	5	7	6	5	6	6	2	2	1	5	7	6	5	6	6	0	43576000	0	82866000	93210000
P70168	Importin subunit beta-1 OS=Mus musculus OX=10090 GN=Kpnb1 PE=1 SV=2	Kpnb1	97.183	26.5	133	20	20	20	16	14	17	20	15	14	11	15	11	15	15	15	18	18	18	13	15	15	15	15	15	18	18	18	13	15	15	15	15	15	18	18	18	13	15	15	529480000	568830000	475690000	388470000	324540000
P70188	Kinesin-associated protein 3 OS=Mus musculus OX=10090 GN=Kifap3 PE=1 SV=1	Kifap3	91.29	4.3	6	3	3	3	1	0	1	0	0	1	1	0	2	1	1	1	0	2	2	1	1	2	1	1	1	0	2	2	1	1	2	1	1	1	0	2	2	1	1	2	0	0	0	0	0
P70195	Proteasome subunit beta type-7 OS=Mus musculus OX=10090 GN=Psmb7 PE=1 SV=1	Psmb7	29.891	14.8	15	5	5	5	3	2	1	3	3	1	0	1	1	3	3	3	5	5	4	3	4	5	3	3	3	5	5	4	3	4	5	3	3	3	5	5	4	3	4	5	284990000	261670000	198580000	153040000	176710000
P70202	Latexin OS=Mus musculus OX=10090 GN=Lxn PE=1 SV=2	Lxn	25.492	32	33	5	5	5	2	3	5	4	3	3	4	5	4	5	4	5	5	4	4	5	5	5	5	4	5	5	4	4	5	5	5	5	4	5	5	4	4	5	5	5	309390000	336640000	328600000	311810000	269180000
P70213	Friend virus susceptibility protein 1 OS=Mus musculus OX=10090 GN=Fv1 PE=4 SV=1	Fv1	51.996	5.2	3	2	2	2	0	0	0	0	1	0	2	0	0	0	0	0	1	1	1	2	1	1	0	0	0	1	1	1	2	1	1	0	0	0	1	1	1	2	1	1	0	0	0	0	0
P70227	Inositol 1,4,5-trisphosphate receptor type 3 OS=Mus musculus OX=10090 GN=Itpr3 PE=1 SV=3	Itpr3	304.27	9.5	78	25	21	25	1	4	2	13	16	14	11	10	7	6	8	7	18	20	17	17	16	12	6	8	7	15	17	14	13	13	9	6	8	7	18	20	17	17	16	12	24259000	41404000	32553000	33928000	36698000
P70245	3-beta-hydroxysteroid-Delta(8),Delta(7)-isomerase OS=Mus musculus OX=10090 GN=Ebp PE=1 SV=3	Ebp	26.215	15.2	15	3	3	3	0	2	2	2	3	2	1	1	2	0	2	2	2	2	2	2	2	2	0	2	2	2	2	2	2	2	2	0	2	2	2	2	2	2	2	2	0	0	0	77627000	110090000
P70255	Nuclear factor 1 C-type OS=Mus musculus OX=10090 GN=Nfic PE=1 SV=1	Nfic	48.768	10.3	14	4	3	4	1	0	0	2	3	2	1	3	2	2	2	1	2	3	3	2	3	3	2	2	1	2	2	2	2	2	2	2	2	1	2	3	3	2	3	3	0	0	0	27221000	21858000
P70261	Paladin OS=Mus musculus OX=10090 GN=Pald1 PE=1 SV=1	Pald1	96.739	1.5	4	1	1	1	0	0	0	1	0	1	0	1	1	0	0	0	1	1	1	1	1	1	0	0	0	1	1	1	1	1	1	0	0	0	1	1	1	1	1	1	0	0	0	0	0
P70268	Serine/threonine-protein kinase N1 OS=Mus musculus OX=10090 GN=Pkn1 PE=1 SV=3	Pkn1	104.41	5.3	13	5	4	4	1	2	1	1	2	2	3	1	0	2	3	2	4	4	4	5	3	4	2	3	2	3	3	4	4	2	3	2	3	2	3	3	4	4	2	3	26639000	23614000	24534000	19659000	18384000
P70271	PDZ and LIM domain protein 4 OS=Mus musculus OX=10090 GN=Pdlim4 PE=1 SV=3	Pdlim4	35.556	20.6	22	5	5	5	2	3	1	3	3	2	3	2	3	2	3	1	3	3	3	3	3	4	2	3	1	3	3	3	3	3	4	2	3	1	3	3	3	3	3	4	0	64261000	0	32511000	31641000
P70279	Surfeit locus protein 6 OS=Mus musculus OX=10090 GN=Surf6 PE=1 SV=1	Surf6	41.234	8.5	14	3	3	3	1	0	2	2	2	1	2	3	1	2	1	2	3	2	1	2	2	2	2	1	2	3	2	1	2	2	2	2	1	2	3	2	1	2	2	2	0	0	0	28272000	30530000
P70280	Vesicle-associated membrane protein 7 OS=Mus musculus OX=10090 GN=Vamp7 PE=1 SV=1	Vamp7	24.967	25.5	19	6	6	6	4	3	2	3	2	3	1	1	0	5	5	4	4	4	4	5	3	2	5	5	4	4	4	4	5	3	2	5	5	4	4	4	4	5	3	2	45211000	43141000	40254000	28525000	31473000
P70288	Histone deacetylase 2 OS=Mus musculus OX=10090 GN=Hdac2 PE=1 SV=1	Hdac2	55.302	16	43	7	5	7	2	3	4	8	5	7	5	4	5	3	3	4	5	6	6	6	5	5	1	1	2	3	4	4	4	3	3	3	3	4	5	6	6	6	5	5	256220000	293700000	275840000	210640000	199100000
P70290	55 kDa erythrocyte membrane protein OS=Mus musculus OX=10090 GN=Mpp1 PE=1 SV=1	Mpp1	52.227	21.2	13	9	9	9	1	1	0	4	1	1	0	2	3	3	2	2	4	3	3	2	4	4	3	2	2	4	3	3	2	4	4	3	2	2	4	3	3	2	4	4	19127000	17473000	14953000	26620000	12995000
P70295	Lipid droplet-regulating VLDL assembly factor AUP1 OS=Mus musculus OX=10090 GN=Aup1 PE=1 SV=1	Aup1	46.121	3.2	9	1	1	1	1	1	1	1	1	1	1	1	1	1	1	1	1	1	1	1	1	1	1	1	1	1	1	1	1	1	1	1	1	1	1	1	1	1	1	1	0	0	0	0	0
P70296	Phosphatidylethanolamine-binding protein 1 OS=Mus musculus OX=10090 GN=Pebp1 PE=1 SV=3	Pebp1	20.83	44.9	57	7	7	7	5	5	9	7	5	7	5	8	6	6	6	6	6	6	6	6	6	6	6	6	6	6	6	6	6	6	6	6	6	6	6	6	6	6	6	6	1701700000	1783100000	1731700000	1020700000	851980000
P70297	Signal transducing adapter molecule 1 OS=Mus musculus OX=10090 GN=Stam PE=1 SV=3	Stam	59.771	9.9	18	4	3	3	3	2	2	2	2	1	2	2	2	3	4	4	3	4	3	3	4	2	3	3	3	2	3	2	2	3	2	3	3	3	2	3	2	2	3	2	53995000	51595000	43589000	24444000	21521000
P70302	Stromal interaction molecule 1 OS=Mus musculus OX=10090 GN=Stim1 PE=1 SV=2	Stim1	77.566	6.9	14	4	4	4	1	0	2	4	2	3	1	0	1	2	2	2	4	3	3	2	1	3	2	2	2	4	3	3	2	1	3	2	2	2	4	3	3	2	1	3	27253000	23253000	31384000	29525000	18804000
P70303	CTP synthase 2 OS=Mus musculus OX=10090 GN=Ctps2 PE=1 SV=1	Ctps2	65.514	16.6	36	9	8	8	2	2	4	5	5	5	4	4	5	4	4	4	7	6	7	4	5	6	3	3	3	6	5	6	3	4	5	3	3	3	6	5	6	3	4	5	47187000	43617000	60259000	38096000	30849000
P70318	Nucleolysin TIAR OS=Mus musculus OX=10090 GN=Tial1 PE=1 SV=1	Tial1	43.388	18.9	22	6	3	6	2	3	2	4	3	2	3	1	2	4	4	4	6	4	4	4	3	4	2	2	2	3	2	2	2	2	2	4	4	4	6	4	4	4	3	4	77582000	96921000	94114000	114550000	112560000
P70333	Heterogeneous nuclear ribonucleoprotein H2 OS=Mus musculus OX=10090 GN=Hnrnph2 PE=1 SV=1	Hnrnph2	49.279	24.9	16	10	4	4	2	2	0	2	3	2	1	1	3	9	9	8	10	10	10	8	10	10	4	4	3	4	4	4	2	4	4	4	4	3	4	4	4	2	4	4	70627000	70126000	79151000	73615000	40417000
P70335	Rho-associated protein kinase 1 OS=Mus musculus OX=10090 GN=Rock1 PE=1 SV=1	Rock1	158.17	12.3	30	17	13	13	1	2	1	3	5	4	4	4	6	8	7	8	10	12	12	11	11	11	7	6	6	6	8	8	7	7	7	7	6	6	6	8	8	7	7	7	29638000	34473000	11995000	32987000	36967000
P70336	Rho-associated protein kinase 2 OS=Mus musculus OX=10090 GN=Rock2 PE=1 SV=1	Rock2	160.58	18.4	101	25	21	25	8	7	6	11	14	13	13	16	13	11	10	12	19	17	17	18	20	17	10	9	10	15	13	13	14	16	13	11	10	12	19	17	17	18	20	17	56148000	56589000	40564000	41069000	37847000
P97454	Mothers against decapentaplegic homolog 5 OS=Mus musculus OX=10090 GN=Smad5 PE=1 SV=2	Smad5	52.172	2.8	6	1	1	1	0	0	0	1	1	1	1	1	1	0	0	0	1	1	1	1	1	1	0	0	0	1	1	1	1	1	1	0	0	0	1	1	1	1	1	1	0	0	0	0	0
P70349	Histidine triad nucleotide-binding protein 1 OS=Mus musculus OX=10090 GN=Hint1 PE=1 SV=3	Hint1	13.777	38.9	26	4	4	4	2	6	5	3	3	3	1	2	1	2	3	3	4	2	3	4	3	1	2	3	3	4	2	3	4	3	1	2	3	3	4	2	3	4	3	1	1605900000	1245600000	1468500000	1010700000	805540000
P70362	Ubiquitin recognition factor in ER-associated degradation protein 1 OS=Mus musculus OX=10090 GN=Ufd1 PE=1 SV=2	Ufd1	34.481	19.2	33	5	5	5	2	3	2	5	5	6	3	4	3	4	4	4	4	5	5	4	5	5	4	4	4	4	5	5	4	5	5	4	4	4	4	5	5	4	5	5	164860000	148320000	125120000	75918000	77322000
P70372	ELAV-like protein 1 OS=Mus musculus OX=10090 GN=Elavl1 PE=1 SV=2	Elavl1	36.169	45.7	79	12	12	12	7	9	11	8	8	10	9	8	9	10	10	9	10	8	10	9	9	8	10	10	9	10	8	10	9	9	8	10	10	9	10	8	10	9	9	8	597640000	502490000	664010000	506380000	369760000
P70388	DNA repair protein RAD50 OS=Mus musculus OX=10090 GN=Rad50 PE=1 SV=1	Rad50	153.49	14.5	44	19	19	19	2	1	1	11	9	4	8	2	6	2	4	4	14	14	11	11	10	9	2	4	4	14	14	11	11	10	9	2	4	4	14	14	11	11	10	9	42312000	27407000	18191000	37722000	37924000
P70398	Probable ubiquitin carboxyl-terminal hydrolase FAF-X OS=Mus musculus OX=10090 GN=Usp9x PE=1 SV=2	Usp9x	290.71	15.8	170	38	38	38	18	14	16	25	21	23	14	20	19	21	23	23	28	26	29	22	27	24	21	23	23	28	26	29	22	27	24	21	23	23	28	26	29	22	27	24	102020000	122450000	112570000	78544000	84792000
P70399	TP53-binding protein 1 OS=Mus musculus OX=10090 GN=Tp53bp1 PE=1 SV=3	Tp53bp1	212.73	4.7	12	5	5	5	2	1	2	3	1	1	1	1	0	2	2	2	2	1	1	1	2	0	2	2	2	2	1	1	1	2	0	2	2	2	2	1	1	1	2	0	0	20380000	21156000	0	0
P70403	Protein CASP OS=Mus musculus OX=10090 GN=Cux1 PE=1 SV=2	Cux1	77.268	6.8	9	5	5	5	0	0	0	1	2	3	0	2	1	0	0	0	3	2	4	1	2	3	0	0	0	3	2	4	1	2	3	0	0	0	3	2	4	1	2	3	0	0	0	19747000	0
P70404	Isocitrate dehydrogenase [NAD] subunit gamma 1, mitochondrial OS=Mus musculus OX=10090 GN=Idh3g PE=1 SV=1	Idh3g	42.785	14.5	19	6	6	6	2	3	5	1	2	2	1	1	2	5	5	5	4	3	3	4	4	4	5	5	5	4	3	3	4	4	4	5	5	5	4	3	3	4	4	4	77672000	104740000	111370000	104330000	103300000
P70429	Ena/VASP-like protein OS=Mus musculus OX=10090 GN=Evl PE=1 SV=2	Evl	44.337	4.3	1	1	1	1	0	0	0	1	0	0	0	0	0	0	0	0	1	1	1	1	0	1	0	0	0	1	1	1	1	0	1	0	0	0	1	1	1	1	0	1	0	0	0	0	0
P70441	Na(+)/H(+) exchange regulatory cofactor NHE-RF1 OS=Mus musculus OX=10090 GN=Slc9a3r1 PE=1 SV=3	Slc9a3r1	38.6	26.5	23	9	9	9	6	2	2	2	2	3	1	3	2	6	5	6	4	3	4	4	5	3	6	5	6	4	3	4	4	5	3	6	5	6	4	3	4	4	5	3	61416000	54069000	51116000	30472000	36255000
P70445	Eukaryotic translation initiation factor 4E-binding protein 2 OS=Mus musculus OX=10090 GN=Eif4ebp2 PE=1 SV=1	Eif4ebp2	12.898	23.3	10	2	2	2	1	1	0	1	1	3	0	1	2	2	2	2	2	2	2	2	2	2	2	2	2	2	2	2	2	2	2	2	2	2	2	2	2	2	2	2	25807000	19613000	17109000	62600000	54392000
P70452	Syntaxin-4 OS=Mus musculus OX=10090 GN=Stx4 PE=1 SV=1	Stx4	34.165	12.1	14	3	3	3	0	0	1	3	1	2	3	3	1	0	0	1	2	2	3	2	2	2	0	0	1	2	2	3	2	2	2	0	0	1	2	2	3	2	2	2	0	0	0	21706000	22905000
P70459	ETS domain-containing transcription factor ERF OS=Mus musculus OX=10090 GN=Erf PE=1 SV=1	Erf	59.05	2.4	6	1	1	1	0	0	0	1	1	1	1	1	1	0	0	0	1	1	1	1	1	1	0	0	0	1	1	1	1	1	1	0	0	0	1	1	1	1	1	1	0	0	0	0	0
P70460	Vasodilator-stimulated phosphoprotein OS=Mus musculus OX=10090 GN=Vasp PE=1 SV=4	Vasp	39.666	17.9	17	6	6	6	3	3	2	3	1	0	2	1	2	4	3	4	4	2	3	3	2	3	4	3	4	4	2	3	3	2	3	4	3	4	4	2	3	3	2	3	49127000	66743000	70959000	63285000	76949000
Q60817	Nascent polypeptide-associated complex subunit alpha OS=Mus musculus OX=10090 GN=Naca PE=1 SV=1	Naca	23.384	25.6	48	4	4	4	6	5	5	8	4	6	4	5	5	4	4	4	4	4	4	4	3	4	4	4	4	4	4	4	4	3	4	4	4	4	4	4	4	4	3	4	611450000	467500000	573510000	453680000	333560000
P70671	Interferon regulatory factor 3 OS=Mus musculus OX=10090 GN=Irf3 PE=1 SV=1	Irf3	46.852	6.7	3	3	3	3	0	0	0	1	0	2	0	0	0	0	0	0	3	2	3	1	2	2	0	0	0	3	2	3	1	2	2	0	0	0	3	2	3	1	2	2	0	0	0	25741000	21874000
P70677	Caspase-3 OS=Mus musculus OX=10090 GN=Casp3 PE=1 SV=1	Casp3	31.474	14.8	20	4	4	4	2	2	1	3	2	4	2	2	2	2	2	2	3	2	4	3	3	2	2	2	2	3	2	4	3	3	2	2	2	2	3	2	4	3	3	2	165680000	140800000	146620000	116720000	102600000
P70697	Uroporphyrinogen decarboxylase OS=Mus musculus OX=10090 GN=Urod PE=1 SV=2	Urod	40.691	11.7	21	4	4	4	1	1	1	3	3	3	3	3	3	2	2	2	3	3	3	3	3	3	2	2	2	3	3	3	3	3	3	2	2	2	3	3	3	3	3	3	0	0	0	39669000	43658000
P70698	CTP synthase 1 OS=Mus musculus OX=10090 GN=Ctps1 PE=1 SV=2	Ctps1	66.682	38.7	122	20	19	20	8	7	7	18	15	19	13	20	15	9	12	12	18	18	19	17	19	19	8	11	11	17	17	18	16	18	18	9	12	12	18	18	19	17	19	19	986230000	861800000	862900000	815490000	847820000
P70699	Lysosomal alpha-glucosidase OS=Mus musculus OX=10090 GN=Gaa PE=1 SV=2	Gaa	106.25	12.9	67	12	12	12	5	5	8	9	8	9	10	7	6	8	8	10	11	11	10	11	10	10	8	8	10	11	11	10	11	10	10	8	8	10	11	11	10	11	10	10	150690000	179520000	169570000	124760000	111270000
P70700	DNA-directed RNA polymerase I subunit RPA2 OS=Mus musculus OX=10090 GN=Polr1b PE=1 SV=2	Polr1b	128.21	4.8	8	5	5	5	0	0	0	2	1	2	0	2	1	0	0	0	4	3	4	1	2	2	0	0	0	4	3	4	1	2	2	0	0	0	4	3	4	1	2	2	0	0	0	17509000	14787000
P80313	T-complex protein 1 subunit eta OS=Mus musculus OX=10090 GN=Cct7 PE=1 SV=1	Cct7	59.652	39.9	131	21	21	21	10	12	14	18	17	18	12	15	15	17	16	17	20	19	20	18	18	17	17	16	17	20	19	20	18	18	17	17	16	17	20	19	20	18	18	17	792600000	773860000	850320000	552300000	527230000
P80314	T-complex protein 1 subunit beta OS=Mus musculus OX=10090 GN=Cct2 PE=1 SV=4	Cct2	57.477	45	155	21	21	21	20	16	17	23	19	20	10	13	17	16	18	17	19	18	17	16	17	17	16	18	17	19	18	17	16	17	17	16	18	17	19	18	17	16	17	17	900820000	744760000	665230000	552850000	496040000
P80315	T-complex protein 1 subunit delta OS=Mus musculus OX=10090 GN=Cct4 PE=1 SV=3	Cct4	58.066	40.1	111	20	20	20	13	11	11	14	11	11	15	15	10	16	14	16	18	17	18	15	17	15	16	14	16	18	17	18	15	17	15	16	14	16	18	17	18	15	17	15	716970000	632160000	622040000	430980000	385320000
P80316	T-complex protein 1 subunit epsilon OS=Mus musculus OX=10090 GN=Cct5 PE=1 SV=1	Cct5	59.623	40.1	138	20	20	20	17	15	15	18	15	13	16	16	13	16	16	16	17	16	17	17	16	16	16	16	16	17	16	17	17	16	16	16	16	16	17	16	17	17	16	16	587790000	552120000	571090000	392170000	366670000
P80317	T-complex protein 1 subunit zeta OS=Mus musculus OX=10090 GN=Cct6a PE=1 SV=3	Cct6a	58.004	28.1	89	14	14	14	10	10	11	12	11	7	10	8	10	11	10	12	14	14	14	13	13	13	11	10	12	14	14	14	13	13	13	11	10	12	14	14	14	13	13	13	777190000	744040000	732150000	594130000	611980000
P80318	T-complex protein 1 subunit gamma OS=Mus musculus OX=10090 GN=Cct3 PE=1 SV=1	Cct3	60.629	51.9	198	26	26	26	25	23	24	26	25	21	16	18	20	23	22	22	24	24	23	22	22	21	23	22	22	24	24	23	22	22	21	23	22	22	24	24	23	22	22	21	1012900000	990760000	937790000	751790000	608870000
P81117	Nucleobindin-2 OS=Mus musculus OX=10090 GN=Nucb2 PE=1 SV=2	Nucb2	50.304	21.4	36	8	8	8	2	3	4	5	4	7	2	5	4	3	4	4	8	7	7	7	6	7	3	4	4	8	7	7	7	6	7	3	4	4	8	7	7	7	6	7	21363000	36149000	37515000	52083000	72662000
P81269	Cyclic AMP-dependent transcription factor ATF-1 OS=Mus musculus OX=10090 GN=Atf1 PE=1 SV=1	Atf1	29.237	15.6	1	3	1	1	0	0	0	1	0	0	0	0	0	1	1	1	3	3	3	2	2	2	0	0	0	1	1	1	0	0	1	0	0	0	1	1	1	0	0	1	0	0	0	0	0
P82343	N-acylglucosamine 2-epimerase OS=Mus musculus OX=10090 GN=Renbp PE=1 SV=3	Renbp	49.771	25.6	59	13	13	13	6	9	6	6	8	6	4	8	6	10	10	10	10	10	10	10	8	10	10	10	10	10	10	10	10	8	10	10	10	10	10	10	10	10	8	10	149390000	161880000	161380000	121520000	119890000
P83093	Stromal interaction molecule 2 OS=Mus musculus OX=10090 GN=Stim2 PE=1 SV=2	Stim2	83.924	6.8	7	4	4	4	1	1	2	0	0	1	1	1	0	1	1	2	1	1	1	2	1	2	1	1	2	1	1	1	2	1	2	1	1	2	1	1	1	2	1	2	0	0	0	0	0
P83510	Traf2 and NCK-interacting protein kinase OS=Mus musculus OX=10090 GN=Tnik PE=1 SV=2	Tnik	150.37	4.3	12	5	3	3	0	0	0	2	3	3	1	2	1	0	0	0	3	4	4	4	3	3	0	0	0	3	3	3	2	3	2	0	0	0	3	3	3	2	3	2	0	0	0	21670000	23988000
P83741	Serine/threonine-protein kinase WNK1 OS=Mus musculus OX=10090 GN=Wnk1 PE=1 SV=2	Wnk1	250.93	8.5	77	17	14	17	4	5	3	12	10	11	10	12	10	7	6	7	16	13	13	14	13	12	7	6	7	13	10	10	11	10	9	7	6	7	16	13	13	14	13	12	54267000	61245000	52193000	40221000	49208000
P83870	PHD finger-like domain-containing protein 5A OS=Mus musculus OX=10090 GN=Phf5a PE=1 SV=1	Phf5a	12.405	56.4	30	6	6	6	3	3	2	4	3	4	4	4	3	5	4	5	5	4	5	5	5	4	5	4	5	5	4	5	5	5	4	5	4	5	5	4	5	5	5	4	152700000	155150000	137280000	68893000	59108000
P83877	Thioredoxin-like protein 4A OS=Mus musculus OX=10090 GN=Txnl4a PE=1 SV=1	Txnl4a	16.786	16.9	2	2	2	2	1	0	0	0	0	1	0	0	0	1	0	0	1	1	1	1	1	1	1	0	0	1	1	1	1	1	1	1	0	0	1	1	1	1	1	1	0	0	0	0	0
P83882	60S ribosomal protein L36a OS=Mus musculus OX=10090 GN=Rpl36a PE=3 SV=2	Rpl36a	12.441	24.5	5	4	4	4	0	1	0	1	0	0	0	2	1	2	2	2	3	3	2	4	4	4	2	2	2	3	3	2	4	4	4	2	2	2	3	3	2	4	4	4	0	0	0	560000000	592160000
P83887	Tubulin gamma-1 chain OS=Mus musculus OX=10090 GN=Tubg1 PE=1 SV=1	Tubg1	51.1	8	16	4	4	4	1	1	1	2	3	1	3	2	2	1	1	1	2	3	2	3	3	3	1	1	1	2	3	2	3	3	3	1	1	1	2	3	2	3	3	3	0	0	0	25689000	39536000
P83917	Chromobox protein homolog 1 OS=Mus musculus OX=10090 GN=Cbx1 PE=1 SV=1	Cbx1	21.418	14.6	4	2	1	1	1	0	0	1	0	0	0	0	2	1	1	1	2	1	2	1	2	2	1	1	1	1	1	1	1	1	1	1	1	1	1	1	1	1	1	1	0	0	0	0	0
P83940	Elongin-C OS=Mus musculus OX=10090 GN=Eloc PE=1 SV=1	Eloc	12.473	58	30	5	5	5	2	4	6	3	3	3	3	4	2	4	4	4	4	4	4	4	4	4	4	4	4	4	4	4	4	4	4	4	4	4	4	4	4	4	4	4	117300000	162250000	199400000	306110000	276500000
P84084	ADP-ribosylation factor 5 OS=Mus musculus OX=10090 GN=Arf5 PE=1 SV=2	Arf5	20.529	43.9	37	7	4	7	7	5	6	3	4	4	3	3	2	7	5	5	4	6	5	4	4	4	4	2	2	2	3	3	2	2	2	7	5	5	4	6	5	4	4	4	784940000	1228200000	1299500000	984100000	874210000
P84089	Enhancer of rudimentary homolog OS=Mus musculus OX=10090 GN=Erh PE=1 SV=1	Erh	12.259	33.7	21	3	3	3	3	3	4	3	2	1	2	1	2	2	2	2	3	3	3	2	2	2	2	2	2	3	3	3	2	2	2	2	2	2	3	3	3	2	2	2	1056800000	1044800000	1035300000	563700000	780200000
P84091	AP-2 complex subunit mu OS=Mus musculus OX=10090 GN=Ap2m1 PE=1 SV=1	Ap2m1	49.654	21.6	34	9	9	9	3	3	4	4	4	5	3	4	4	5	5	4	7	8	9	8	7	6	5	5	4	7	8	9	8	7	6	5	5	4	7	8	9	8	7	6	118820000	79002000	94385000	101720000	113190000
P84096	Rho-related GTP-binding protein RhoG OS=Mus musculus OX=10090 GN=Rhog PE=1 SV=1	Rhog	21.308	40.8	32	6	5	5	3	5	6	4	4	1	3	3	3	4	4	6	5	5	3	4	4	4	3	3	5	4	4	2	3	3	3	3	3	5	4	4	2	3	3	3	99783000	77579000	55945000	46019000	38479000
P84099	60S ribosomal protein L19 OS=Mus musculus OX=10090 GN=Rpl19 PE=1 SV=1	Rpl19	23.466	17.3	35	3	3	3	3	3	4	4	3	5	5	3	5	3	3	3	3	3	3	3	3	3	3	3	3	3	3	3	3	3	3	3	3	3	3	3	3	3	3	3	461190000	620570000	828050000	745500000	634130000
P84102	Small EDRK-rich factor 2 OS=Mus musculus OX=10090 GN=Serf2 PE=1 SV=1	Serf2	6.8998	30.5	10	3	3	3	1	0	0	0	2	3	2	1	1	1	0	0	2	3	3	2	2	3	1	0	0	2	3	3	2	2	3	1	0	0	2	3	3	2	2	3	0	0	0	32105000	46120000
P84104	Serine/arginine-rich splicing factor 3 OS=Mus musculus OX=10090 GN=Srsf3 PE=1 SV=1	Srsf3	19.329	36	22	6	5	5	2	1	1	3	2	4	3	2	4	3	4	4	5	5	5	5	5	5	2	3	3	4	4	4	4	4	4	2	3	3	4	4	4	4	4	4	0	0	0	172110000	241940000
P97298	Pigment epithelium-derived factor OS=Mus musculus OX=10090 GN=Serpinf1 PE=1 SV=2	Serpinf1	46.233	7.4	2	3	2	2	0	0	0	0	0	1	0	1	0	0	0	0	1	2	1	2	1	2	0	0	0	1	2	1	1	1	2	0	0	0	1	2	1	1	1	2	0	0	0	0	0
P97300	Neuroplastin OS=Mus musculus OX=10090 GN=Nptn PE=1 SV=3	Nptn	44.373	17.4	30	6	6	6	3	4	5	5	3	3	1	2	4	3	4	4	5	4	4	4	4	5	3	4	4	5	4	4	4	4	5	3	4	4	5	4	4	4	4	5	117750000	90538000	114400000	62325000	71635000
P97304	DNA-directed RNA polymerases I and III subunit RPAC2 OS=Mus musculus OX=10090 GN=Polr1d PE=1 SV=1	Polr1d	15.072	9.8	1	1	1	1	0	1	0	0	0	0	0	0	0	0	1	0	0	0	0	0	0	0	0	1	0	0	0	0	0	0	0	0	1	0	0	0	0	0	0	0	0	0	0	0	0
P97310	DNA replication licensing factor MCM2 OS=Mus musculus OX=10090 GN=Mcm2 PE=1 SV=3	Mcm2	102.08	29.8	172	23	23	23	18	12	22	23	22	23	15	19	18	18	17	19	21	21	22	22	23	22	18	17	19	21	21	22	22	23	22	18	17	19	21	21	22	22	23	22	237650000	221690000	221190000	254570000	234310000
P97311	DNA replication licensing factor MCM6 OS=Mus musculus OX=10090 GN=Mcm6 PE=1 SV=1	Mcm6	92.866	35.7	139	27	27	27	12	11	13	18	18	18	16	17	16	16	15	18	20	21	20	21	19	21	16	15	18	20	21	20	21	19	21	16	15	18	20	21	20	21	19	21	144110000	149440000	168810000	239500000	211370000
P97315	Cysteine and glycine-rich protein 1 OS=Mus musculus OX=10090 GN=Csrp1 PE=1 SV=3	Csrp1	20.583	60.6	46	9	9	9	3	5	6	6	5	4	6	5	6	6	5	6	9	7	8	7	8	7	6	5	6	9	7	8	7	8	7	6	5	6	9	7	8	7	8	7	360670000	401060000	364580000	257760000	232910000
P97326	Cadherin-6 OS=Mus musculus OX=10090 GN=Cdh6 PE=1 SV=2	Cdh6	88.354	3.7	7	3	3	3	0	0	0	1	1	2	0	1	2	0	0	0	1	1	2	0	1	2	0	0	0	1	1	2	0	1	2	0	0	0	1	1	2	0	1	2	0	0	0	0	0
P97329	Kinesin-like protein KIF20A OS=Mus musculus OX=10090 GN=Kif20a PE=1 SV=1	Kif20a	99.875	10.7	25	7	7	7	2	4	4	3	2	2	3	3	2	4	5	5	4	4	4	4	3	3	4	5	5	4	4	4	4	3	3	4	5	5	4	4	4	4	3	3	35660000	39045000	56657000	115260000	77755000
P97346	Nucleoredoxin OS=Mus musculus OX=10090 GN=Nxn PE=1 SV=1	Nxn	48.343	8	8	3	3	3	0	0	0	2	1	1	1	2	1	0	0	0	2	2	2	2	2	1	0	0	0	2	2	2	2	2	1	0	0	0	2	2	2	2	2	1	0	0	0	0	18859000
P97350	Plakophilin-1 OS=Mus musculus OX=10090 GN=Pkp1 PE=1 SV=1	Pkp1	80.895	3.6	2	2	2	2	0	0	0	0	0	0	0	0	2	0	0	0	0	0	0	0	0	2	0	0	0	0	0	0	0	0	2	0	0	0	0	0	0	0	0	2	0	0	0	0	0
P97351	40S ribosomal protein S3a OS=Mus musculus OX=10090 GN=Rps3a PE=1 SV=3	Rps3a	29.885	38.3	80	10	10	10	5	6	7	10	11	11	12	9	9	7	6	6	10	10	10	9	9	9	7	6	6	10	10	10	9	9	9	7	6	6	10	10	10	9	9	9	436900000	597110000	940770000	1549300000	1738800000
P97355	Spermine synthase OS=Mus musculus OX=10090 GN=Sms PE=1 SV=1	Sms	41.313	5.2	7	2	2	2	0	0	0	1	1	1	1	1	2	0	0	0	2	2	2	2	2	2	0	0	0	2	2	2	2	2	2	0	0	0	2	2	2	2	2	2	0	0	0	0	14775000
P97363	Serine palmitoyltransferase 2 OS=Mus musculus OX=10090 GN=Sptlc2 PE=1 SV=2	Sptlc2	62.981	10	22	6	6	6	1	1	1	2	4	5	4	2	2	1	1	1	4	5	6	5	5	3	1	1	1	4	5	6	5	5	3	1	1	1	4	5	6	5	5	3	0	0	0	17339000	28835000
P97370	Sodium/potassium-transporting ATPase subunit beta-3 OS=Mus musculus OX=10090 GN=Atp1b3 PE=1 SV=1	Atp1b3	31.775	23.7	41	5	5	5	6	6	7	4	3	4	4	4	3	5	5	5	5	5	4	4	4	3	5	5	5	5	5	4	4	4	3	5	5	5	5	5	4	4	4	3	490590000	448680000	498960000	339260000	370380000
P97371	Proteasome activator complex subunit 1 OS=Mus musculus OX=10090 GN=Psme1 PE=1 SV=2	Psme1	28.673	48.6	77	13	13	13	11	9	10	11	6	11	6	6	7	11	10	11	12	11	10	10	9	10	11	10	11	12	11	10	10	9	10	11	10	11	12	11	10	10	9	10	459400000	443390000	400350000	255400000	224750000
P97372	Proteasome activator complex subunit 2 OS=Mus musculus OX=10090 GN=Psme2 PE=1 SV=4	Psme2	27.057	29.3	34	7	7	7	4	2	1	4	4	3	5	6	5	5	3	3	6	6	6	6	6	6	5	3	3	6	6	6	6	6	6	5	3	3	6	6	6	6	6	6	96259000	63903000	93425000	130020000	137150000
P97376	Protein FRG1 OS=Mus musculus OX=10090 GN=Frg1 PE=1 SV=2	Frg1	29.127	12.4	14	3	3	3	2	0	2	2	2	2	2	0	2	2	1	2	3	2	2	2	2	2	2	1	2	3	2	2	2	2	2	2	1	2	3	2	2	2	2	2	43567000	0	44636000	11881000	0
P97377	Cyclin-dependent kinase 2 OS=Mus musculus OX=10090 GN=Cdk2 PE=1 SV=2	Cdk2	38.978	12.7	3	4	2	2	0	0	0	2	1	0	0	0	0	1	1	1	4	4	4	3	3	3	0	0	0	2	2	2	1	1	1	0	0	0	2	2	2	1	1	1	0	0	0	39212000	21677000
P97379	Ras GTPase-activating protein-binding protein 2 OS=Mus musculus OX=10090 GN=G3bp2 PE=1 SV=2	G3bp2	54.087	25.3	84	14	12	12	4	5	5	14	10	11	12	12	11	8	7	8	11	13	11	11	12	12	6	5	6	9	11	9	9	10	10	6	5	6	9	11	9	9	10	10	156460000	209890000	217790000	300000000	307090000
P97384	Annexin A11 OS=Mus musculus OX=10090 GN=Anxa11 PE=1 SV=2	Anxa11	54.079	23.5	29	10	10	10	0	1	2	5	8	2	4	5	2	1	2	2	8	9	9	6	9	8	1	2	2	8	9	9	6	9	8	1	2	2	8	9	9	6	9	8	0	26857000	58676000	76842000	80599000
P97386	DNA ligase 3 OS=Mus musculus OX=10090 GN=Lig3 PE=1 SV=2	Lig3	113.07	9.3	28	9	9	9	0	0	0	3	4	6	5	6	4	0	0	0	7	7	8	5	8	7	0	0	0	7	7	8	5	8	7	0	0	0	7	7	8	5	8	7	0	0	0	21358000	20141000
P97390	Vacuolar protein sorting-associated protein 45 OS=Mus musculus OX=10090 GN=Vps45 PE=1 SV=1	Vps45	65.052	14.9	20	9	9	9	1	1	1	6	4	3	1	1	2	2	3	2	7	8	4	5	5	5	2	3	2	7	8	4	5	5	5	2	3	2	7	8	4	5	5	5	28028000	27407000	27865000	24722000	22416000
P97393	Rho GTPase-activating protein 5 OS=Mus musculus OX=10090 GN=Arhgap5 PE=1 SV=2	Arhgap5	172.11	2.5	4	3	3	3	0	0	0	1	1	0	0	1	1	0	0	0	1	2	2	1	1	1	0	0	0	1	2	2	1	1	1	0	0	0	1	2	2	1	1	1	0	0	0	0	0
P97427	Dihydropyrimidinase-related protein 1 OS=Mus musculus OX=10090 GN=Crmp1 PE=1 SV=1	Crmp1	62.167	24.7	61	13	10	11	4	3	4	9	8	8	9	8	8	7	8	6	11	10	10	11	11	12	4	5	3	9	8	8	9	9	10	5	6	4	10	9	9	10	10	11	52889000	50609000	45942000	54399000	43230000
P97429	Annexin A4 OS=Mus musculus OX=10090 GN=Anxa4 PE=1 SV=4	Anxa4	35.915	40.8	66	11	11	11	5	7	6	10	8	8	8	8	6	6	7	7	10	7	9	8	8	8	6	7	7	10	7	9	8	8	8	6	7	7	10	7	9	8	8	8	152720000	187640000	244780000	196580000	158510000
P97434	Myosin phosphatase Rho-interacting protein OS=Mus musculus OX=10090 GN=Mprip PE=1 SV=2	Mprip	116.41	13.4	30	12	12	12	1	0	1	4	7	3	2	7	5	1	0	1	7	9	8	6	9	7	1	0	1	7	9	8	6	9	7	1	0	1	7	9	8	6	9	7	0	0	0	33836000	31551000
P97447	Four and a half LIM domains protein 1 OS=Mus musculus OX=10090 GN=Fhl1 PE=1 SV=3	Fhl1	31.888	46.8	87	11	11	11	7	7	8	15	11	11	8	8	12	6	6	6	11	10	11	8	8	9	6	6	6	11	10	11	8	8	9	6	6	6	11	10	11	8	8	9	149810000	134350000	126750000	263390000	255080000
P97450	ATP synthase-coupling factor 6, mitochondrial OS=Mus musculus OX=10090 GN=Atp5pf PE=1 SV=1	Atp5pf	12.496	41.7	13	4	4	4	2	1	3	0	1	0	1	3	2	3	3	3	2	2	2	3	4	3	3	3	3	2	2	2	3	4	3	3	3	3	2	2	2	3	4	3	301470000	402750000	199970000	294050000	422950000
P97452	Ribosome biogenesis protein BOP1 OS=Mus musculus OX=10090 GN=Bop1 PE=1 SV=1	Bop1	82.545	10.8	37	8	8	8	2	2	2	5	6	4	7	3	6	2	2	2	8	7	8	8	7	7	2	2	2	8	7	8	8	7	7	2	2	2	8	7	8	8	7	7	59202000	53782000	73692000	55564000	46339000
P97461	40S ribosomal protein S5 OS=Mus musculus OX=10090 GN=Rps5 PE=1 SV=3	Rps5	22.889	32.4	32	7	7	7	3	3	3	3	4	4	4	4	4	3	3	3	5	6	6	4	5	5	3	3	3	5	6	6	4	5	5	3	3	3	5	6	6	4	5	5	731630000	723580000	630150000	504610000	736420000
P97467	Peptidyl-glycine alpha-amidating monooxygenase OS=Mus musculus OX=10090 GN=Pam PE=1 SV=2	Pam	108.96	0.9	1	1	1	1	0	0	0	1	0	0	0	0	0	0	0	0	1	1	1	1	1	1	0	0	0	1	1	1	1	1	1	0	0	0	1	1	1	1	1	1	0	0	0	0	0
P97470	Serine/threonine-protein phosphatase 4 catalytic subunit OS=Mus musculus OX=10090 GN=Ppp4c PE=1 SV=2	Ppp4c	35.08	23.5	16	7	6	6	0	1	2	2	3	3	0	3	2	5	5	5	5	5	4	3	4	2	4	4	4	4	4	3	2	3	2	4	4	4	4	4	3	2	3	2	21255000	21627000	24166000	31339000	31085000
P97471	Mothers against decapentaplegic homolog 4 OS=Mus musculus OX=10090 GN=Smad4 PE=1 SV=2	Smad4	60.341	3.4	10	2	2	2	0	0	0	2	2	2	1	2	1	0	0	0	2	2	2	1	2	2	0	0	0	2	2	2	1	2	2	0	0	0	2	2	2	1	2	2	0	0	0	68459000	68534000
P97473	RISC-loading complex subunit TARBP2 OS=Mus musculus OX=10090 GN=Tarbp2 PE=1 SV=2	Tarbp2	38.842	7.4	1	2	2	2	0	0	0	1	0	0	0	0	0	0	0	0	2	2	2	0	2	1	0	0	0	2	2	2	0	2	1	0	0	0	2	2	2	0	2	1	0	0	0	0	0
P97479	Unconventional myosin-VIIa OS=Mus musculus OX=10090 GN=Myo7a PE=1 SV=2	Myo7a	254.94	0.5	0	1	1	1	0	0	0	0	0	0	0	0	0	0	0	0	0	0	0	0	0	1	0	0	0	0	0	0	0	0	1	0	0	0	0	0	0	0	0	1	0	0	0	0	0
P97480	Eyes absent homolog 3 OS=Mus musculus OX=10090 GN=Eya3 PE=1 SV=2	Eya3	55.973	3.7	4	2	2	2	0	0	0	2	1	1	0	0	0	0	0	0	2	2	2	0	0	2	0	0	0	2	2	2	0	0	2	0	0	0	2	2	2	0	0	2	0	0	0	11898000	13178000
P97493	Thioredoxin, mitochondrial OS=Mus musculus OX=10090 GN=Txn2 PE=1 SV=1	Txn2	18.255	6	2	1	1	1	0	1	0	0	0	0	0	0	1	1	1	1	1	1	0	1	1	1	1	1	1	1	1	0	1	1	1	1	1	1	1	1	0	1	1	1	0	0	0	0	0
P97494	Glutamate--cysteine ligase catalytic subunit OS=Mus musculus OX=10090 GN=Gclc PE=1 SV=4	Gclc	72.571	26.2	87	14	14	14	9	6	7	14	11	10	6	13	11	10	11	11	14	13	14	13	14	14	10	11	11	14	13	14	13	14	14	10	11	11	14	13	14	13	14	14	83515000	78884000	69522000	57966000	56802000
P97496	SWI/SNF complex subunit SMARCC1 OS=Mus musculus OX=10090 GN=Smarcc1 PE=1 SV=2	Smarcc1	122.89	17.1	41	16	10	10	4	2	4	6	5	7	4	4	5	12	10	11	14	14	12	10	9	11	7	6	6	9	9	8	6	5	7	7	6	6	9	9	8	6	5	7	71948000	47281000	65925000	50295000	63083000
P97742	Carnitine O-palmitoyltransferase 1, liver isoform OS=Mus musculus OX=10090 GN=Cpt1a PE=1 SV=4	Cpt1a	88.25	4.7	8	3	3	3	1	1	1	2	0	2	0	1	0	1	1	1	3	2	2	1	2	1	1	1	1	3	2	2	1	2	1	1	1	1	3	2	2	1	2	1	0	0	0	33114000	26438000
P97760	DNA-directed RNA polymerase II subunit RPB3 OS=Mus musculus OX=10090 GN=Polr2c PE=1 SV=2	Polr2c	31.443	15.6	9	4	4	4	1	0	2	0	1	1	2	2	0	2	1	2	2	2	3	3	3	2	2	1	2	2	2	3	3	3	2	2	1	2	2	2	3	3	3	2	39854000	0	0	35836000	33225000
P97765	WW domain-binding protein 2 OS=Mus musculus OX=10090 GN=Wbp2 PE=1 SV=1	Wbp2	28.032	12.6	18	3	3	3	2	1	2	3	3	1	2	2	2	2	2	2	3	3	2	2	2	2	2	2	2	3	3	2	2	2	2	2	2	2	3	3	2	2	2	2	0	0	0	65502000	58760000
P97770	THUMP domain-containing protein 3 OS=Mus musculus OX=10090 GN=Thumpd3 PE=1 SV=1	Thumpd3	56.431	18.4	30	9	9	9	5	3	2	6	3	4	2	1	4	6	5	5	5	4	5	3	4	4	6	5	5	5	4	5	3	4	4	6	5	5	5	4	5	3	4	4	58049000	45404000	42104000	67268000	40299000
P97789	5'-3' exoribonuclease 1 OS=Mus musculus OX=10090 GN=Xrn1 PE=1 SV=1	Xrn1	194.31	6.1	12	8	8	8	0	0	1	4	0	2	2	2	1	1	2	2	6	5	4	6	4	5	1	2	2	6	5	4	6	4	5	1	2	2	6	5	4	6	4	5	0	0	0	14925000	21348000
P97797	Tyrosine-protein phosphatase non-receptor type substrate 1 OS=Mus musculus OX=10090 GN=Sirpa PE=1 SV=2	Sirpa	56.413	1.8	1	1	1	1	0	0	0	0	0	0	1	0	0	0	0	0	1	1	1	1	1	1	0	0	0	1	1	1	1	1	1	0	0	0	1	1	1	1	1	1	0	0	0	0	0
P97807	Fumarate hydratase, mitochondrial OS=Mus musculus OX=10090 GN=Fh PE=1 SV=3	Fh	54.356	24.7	62	10	10	10	9	7	7	10	4	8	4	8	5	10	9	8	10	10	10	8	10	9	10	9	8	10	10	10	8	10	9	10	9	8	10	10	10	8	10	9	334170000	316410000	303820000	220760000	205720000
P97820	Mitogen-activated protein kinase kinase kinase kinase 4 OS=Mus musculus OX=10090 GN=Map4k4 PE=1 SV=1	Map4k4	140.6	5.8	10	6	4	6	1	1	1	1	2	1	1	1	1	2	2	1	3	2	2	3	2	1	2	2	1	3	1	1	1	2	0	2	2	1	3	2	2	3	2	1	0	0	0	0	20793000
P97822	Acidic leucine-rich nuclear phosphoprotein 32 family member E OS=Mus musculus OX=10090 GN=Anp32e PE=1 SV=2	Anp32e	29.622	9.6	24	2	2	2	3	2	2	3	4	3	2	2	3	2	2	2	2	2	2	2	2	2	2	2	2	2	2	2	2	2	2	2	2	2	2	2	2	2	2	2	312550000	378660000	518080000	399750000	366170000
P97823	Acyl-protein thioesterase 1 OS=Mus musculus OX=10090 GN=Lypla1 PE=1 SV=1	Lypla1	24.687	10.4	12	2	2	2	1	1	1	3	2	1	1	1	1	2	2	2	2	2	1	1	1	1	2	2	2	2	2	1	1	1	1	2	2	2	2	2	1	1	1	1	144780000	141620000	51633000	81147000	84993000
P97825	Jupiter microtubule associated homolog 1 OS=Mus musculus OX=10090 GN=Jpt1 PE=1 SV=3	Jpt1	16.08	49.4	37	4	4	4	4	2	4	5	4	5	3	6	4	4	4	4	3	3	3	3	3	3	4	4	4	3	3	3	3	3	3	4	4	4	3	3	3	3	3	3	82101000	78031000	76959000	32482000	40503000
P97855	Ras GTPase-activating protein-binding protein 1 OS=Mus musculus OX=10090 GN=G3bp1 PE=1 SV=1	G3bp1	51.828	40.6	102	18	16	18	8	11	8	14	10	14	11	14	12	12	13	12	16	16	12	13	14	14	10	11	10	14	14	10	11	12	12	12	13	12	16	16	12	13	14	14	245540000	279530000	355390000	409910000	454310000
P97857	A disintegrin and metalloproteinase with thrombospondin motifs 1 OS=Mus musculus OX=10090 GN=Adamts1 PE=1 SV=4	Adamts1	105.8	1.4	3	1	1	1	0	0	0	1	1	1	0	0	0	0	0	0	1	1	1	0	0	0	0	0	0	1	1	1	0	0	0	0	0	0	1	1	1	0	0	0	0	0	0	0	0
P97858	Solute carrier family 35 member B1 OS=Mus musculus OX=10090 GN=Slc35b1 PE=1 SV=1	Slc35b1	35.882	3.1	2	1	1	1	0	0	0	1	1	0	0	0	0	0	0	0	1	1	1	0	1	0	0	0	0	1	1	1	0	1	0	0	0	0	1	1	1	0	1	0	0	0	0	0	0
P97863	Nuclear factor 1 B-type OS=Mus musculus OX=10090 GN=Nfib PE=1 SV=2	Nfib	63.506	3.9	2	2	1	1	0	0	0	0	0	0	1	0	1	0	0	0	0	1	2	1	2	2	0	0	0	0	0	1	1	1	1	0	0	0	0	0	1	1	1	1	0	0	0	0	0
P97864	Caspase-7 OS=Mus musculus OX=10090 GN=Casp7 PE=1 SV=2	Casp7	34.06	9.9	12	3	3	3	1	1	1	3	1	2	1	1	1	1	1	1	3	1	2	1	1	1	1	1	1	3	1	2	1	1	1	1	1	1	3	1	2	1	1	1	0	0	0	19629000	0
P97868	E3 ubiquitin-protein ligase RBBP6 OS=Mus musculus OX=10090 GN=Rbbp6 PE=1 SV=5	Rbbp6	199.59	3.2	16	5	5	5	1	1	1	1	2	1	3	4	2	2	1	3	3	4	4	3	4	4	2	1	3	3	4	4	3	4	4	2	1	3	3	4	4	3	4	4	0	0	0	19928000	44774000
P97930	Thymidylate kinase OS=Mus musculus OX=10090 GN=Dtymk PE=1 SV=2	Dtymk	23.914	28.8	26	7	7	7	0	0	0	5	3	4	6	4	4	0	0	0	7	4	6	6	6	5	0	0	0	7	4	6	6	6	5	0	0	0	7	4	6	6	6	5	0	0	0	59106000	46323000
P98078	Disabled homolog 2 OS=Mus musculus OX=10090 GN=Dab2 PE=1 SV=2	Dab2	82.311	12.9	25	7	7	7	3	4	2	3	2	0	5	4	2	5	5	4	4	2	3	5	4	3	5	5	4	4	2	3	5	4	3	5	5	4	4	2	3	5	4	3	50559000	79069000	75876000	76545000	58772000
P98083	SHC-transforming protein 1 OS=Mus musculus OX=10090 GN=Shc1 PE=1 SV=3	Shc1	62.607	16.9	17	7	7	7	2	3	3	1	1	1	2	1	3	4	5	6	2	1	2	2	3	3	4	5	6	2	1	2	2	3	3	4	5	6	2	1	2	2	3	3	15113000	18072000	17282000	14409000	0
P98156	Very low-density lipoprotein receptor OS=Mus musculus OX=10090 GN=Vldlr PE=1 SV=1	Vldlr	96.372	4.1	7	3	3	3	1	1	1	0	0	0	2	1	1	2	2	1	1	2	2	2	1	1	2	2	1	1	2	2	2	1	1	2	2	1	1	2	2	2	1	1	0	0	0	0	6954700
P98192	Dihydroxyacetone phosphate acyltransferase OS=Mus musculus OX=10090 GN=Gnpat PE=1 SV=1	Gnpat	76.869	1.5	4	1	1	1	0	0	0	1	0	1	1	0	1	0	0	0	1	0	1	1	1	1	0	0	0	1	0	1	1	1	1	0	0	0	1	0	1	1	1	1	0	0	0	0	0
P99024	Tubulin beta-5 chain OS=Mus musculus OX=10090 GN=Tubb5 PE=1 SV=1	Tubb5	49.67	39.6	39	15	2	3	5	4	5	5	4	5	4	3	4	13	12	13	15	14	13	12	13	14	2	2	2	2	2	2	2	2	2	3	3	3	3	3	3	3	3	3	1744000000	1514900000	3738000000	1637800000	696760000
P99026	Proteasome subunit beta type-4 OS=Mus musculus OX=10090 GN=Psmb4 PE=1 SV=1	Psmb4	29.116	23.5	23	5	5	5	3	2	3	5	3	1	2	2	2	5	4	4	4	3	3	3	3	3	5	4	4	4	3	3	3	3	3	5	4	4	4	3	3	3	3	3	353560000	332780000	510410000	283500000	308980000
P99027	60S acidic ribosomal protein P2 OS=Mus musculus OX=10090 GN=Rplp2 PE=1 SV=3	Rplp2	11.651	57.4	47	4	4	4	4	4	5	6	5	6	5	6	6	4	3	3	4	4	4	4	4	4	4	3	3	4	4	4	4	4	4	4	3	3	4	4	4	4	4	4	1604100000	1357400000	1419100000	1429600000	1251600000
P99028	Cytochrome b-c1 complex subunit 6, mitochondrial OS=Mus musculus OX=10090 GN=Uqcrh PE=1 SV=2	Uqcrh	10.435	9	3	1	1	1	0	0	0	0	0	0	1	1	1	0	0	0	1	1	1	1	1	1	0	0	0	1	1	1	1	1	1	0	0	0	1	1	1	1	1	1	0	0	0	0	0
P99029	Peroxiredoxin-5, mitochondrial OS=Mus musculus OX=10090 GN=Prdx5 PE=1 SV=2	Prdx5	21.897	37.1	80	8	8	8	12	10	18	7	6	6	7	8	6	6	6	7	8	7	7	7	8	7	6	6	7	8	7	7	7	8	7	6	6	7	8	7	7	7	8	7	2380300000	2419000000	2103700000	891820000	965100000
Q00422	GA-binding protein alpha chain OS=Mus musculus OX=10090 GN=Gabpa PE=1 SV=2	Gabpa	51.344	12.8	20	6	6	6	1	2	3	2	1	3	2	1	5	3	2	3	4	4	4	3	3	5	3	2	3	4	4	4	3	3	5	3	2	3	4	4	4	3	3	5	46825000	0	42309000	37661000	38357000
Q00493	Carboxypeptidase E OS=Mus musculus OX=10090 GN=Cpe PE=1 SV=2	Cpe	53.255	23.3	42	9	9	9	4	2	3	7	5	7	3	6	5	5	3	5	8	7	8	6	7	6	5	3	5	8	7	8	6	7	6	5	3	5	8	7	8	6	7	6	42321000	32468000	31572000	27169000	27016000
Q00547	Hyaluronan mediated motility receptor OS=Mus musculus OX=10090 GN=Hmmr PE=1 SV=4	Hmmr	91.784	9.8	13	4	4	4	2	2	2	0	1	1	2	1	2	3	2	2	4	3	2	3	3	3	3	2	2	4	3	2	3	3	3	3	2	2	4	3	2	3	3	3	89882000	122300000	0	105540000	52891000
Q00612	Glucose-6-phosphate 1-dehydrogenase X OS=Mus musculus OX=10090 GN=G6pdx PE=1 SV=3	G6pdx	59.262	40.6	105	21	21	21	9	9	9	14	13	13	11	14	13	14	15	14	18	17	16	15	17	16	14	15	14	18	17	16	15	17	16	14	15	14	18	17	16	15	17	16	297820000	346810000	344910000	390870000	355990000
Q00899	Transcriptional repressor protein YY1 OS=Mus musculus OX=10090 GN=Yy1 PE=1 SV=1	Yy1	44.716	12.6	17	4	4	4	1	1	1	2	2	2	2	3	3	1	1	1	2	2	3	3	4	3	1	1	1	2	2	3	3	4	3	1	1	1	2	2	3	3	4	3	0	0	0	15776000	0
Q00993	Tyrosine-protein kinase receptor UFO OS=Mus musculus OX=10090 GN=Axl PE=1 SV=2	Axl	98.19	11.5	26	8	8	8	1	1	2	7	7	3	3	2	0	2	1	2	7	7	7	5	6	4	2	1	2	7	7	7	5	6	4	2	1	2	7	7	7	5	6	4	25432000	0	25907000	40829000	33683000
Q00PI9	Heterogeneous nuclear ribonucleoprotein U-like protein 2 OS=Mus musculus OX=10090 GN=Hnrnpul2 PE=1 SV=2	Hnrnpul2	84.939	24	108	16	16	16	8	8	7	13	16	14	13	14	15	9	8	9	14	13	15	14	15	14	9	8	9	14	13	15	14	15	14	9	8	9	14	13	15	14	15	14	278080000	278260000	252750000	156240000	144300000
Q01065	Calcium/calmodulin-dependent 3',5'-cyclic nucleotide phosphodiesterase 1B OS=Mus musculus OX=10090 GN=Pde1b PE=1 SV=2	Pde1b	61.225	9.9	15	5	5	5	0	0	1	2	2	2	2	3	3	0	0	1	3	4	4	4	4	4	0	0	1	3	4	4	4	4	4	0	0	1	3	4	4	4	4	4	0	0	0	19267000	24393000
Q01147	Cyclic AMP-responsive element-binding protein 1 OS=Mus musculus OX=10090 GN=Creb1 PE=1 SV=2	Creb1	35.122	9.2	15	3	1	3	0	1	0	3	2	3	2	2	2	1	1	1	3	3	3	3	3	2	0	0	0	1	1	1	1	1	1	1	1	1	3	3	3	3	3	2	0	0	0	48830000	65215000
Q01237	3-hydroxy-3-methylglutaryl-coenzyme A reductase OS=Mus musculus OX=10090 GN=Hmgcr PE=1 SV=3	Hmgcr	97.039	10.8	27	8	8	8	0	0	1	9	5	5	2	3	2	1	1	2	8	4	6	4	3	2	1	1	2	8	4	6	4	3	2	1	1	2	8	4	6	4	3	2	0	0	0	109960000	117200000
Q01320	DNA topoisomerase 2-alpha OS=Mus musculus OX=10090 GN=Top2a PE=1 SV=2	Top2a	172.79	26.4	178	42	27	42	12	9	12	28	24	31	22	20	20	14	13	18	38	33	37	29	30	28	7	7	11	24	20	22	18	18	18	14	13	18	38	33	37	29	30	28	99158000	115890000	138570000	186480000	167160000
Q01405	Protein transport protein Sec23A OS=Mus musculus OX=10090 GN=Sec23a PE=1 SV=2	Sec23a	86.161	24.6	65	15	13	13	6	8	9	8	9	6	6	7	6	8	10	11	14	14	13	11	10	10	7	9	10	12	13	12	10	9	9	7	9	10	12	13	12	10	9	9	140510000	132540000	152640000	84865000	88813000
Q01730	Ras suppressor protein 1 OS=Mus musculus OX=10090 GN=Rsu1 PE=1 SV=3	Rsu1	31.55	30.3	26	9	9	9	1	2	5	6	2	2	2	5	1	4	5	7	7	6	7	5	6	5	4	5	7	7	6	7	5	6	5	4	5	7	7	6	7	5	6	5	60999000	67232000	47767000	60430000	46466000
Q01768	Nucleoside diphosphate kinase B OS=Mus musculus OX=10090 GN=Nme2 PE=1 SV=1	Nme2	17.363	61.2	114	11	6	11	12	12	17	14	12	12	12	15	8	10	11	11	11	11	11	11	11	11	5	6	6	6	6	6	6	6	6	10	11	11	11	11	11	11	11	11	2344600000	2094300000	2362700000	2266100000	2213100000
Q01853	Transitional endoplasmic reticulum ATPase OS=Mus musculus OX=10090 GN=Vcp PE=1 SV=4	Vcp	89.321	41.7	190	31	31	31	25	24	26	20	18	22	23	19	13	24	24	22	27	26	28	24	26	23	24	24	22	27	26	28	24	26	23	24	24	22	27	26	28	24	26	23	1342900000	1226400000	1227000000	1011000000	1029800000
Q02053	Ubiquitin-like modifier-activating enzyme 1 OS=Mus musculus OX=10090 GN=Uba1 PE=1 SV=1	Uba1	117.81	34.2	222	30	23	30	26	21	29	30	20	24	23	25	24	25	26	25	26	23	25	23	21	24	19	20	19	21	18	20	17	16	19	25	26	25	26	23	25	23	21	24	1073300000	957060000	958200000	648540000	611700000
Q02248	Catenin beta-1 OS=Mus musculus OX=10090 GN=Ctnnb1 PE=1 SV=1	Ctnnb1	85.47	28.6	109	18	16	18	7	10	7	20	14	16	13	11	11	9	9	8	17	16	13	11	13	14	8	8	7	15	14	11	9	11	12	9	9	8	17	16	13	11	13	14	63799000	92570000	94468000	152540000	146280000
Q02257	Junction plakoglobin OS=Mus musculus OX=10090 GN=Jup PE=1 SV=3	Jup	81.8	15.8	9	10	8	8	0	0	0	0	0	0	0	0	9	2	1	2	3	3	2	2	2	10	1	0	1	1	1	0	0	0	8	1	0	1	1	1	0	0	0	8	0	0	0	0	0
Q02819	Nucleobindin-1 OS=Mus musculus OX=10090 GN=Nucb1 PE=1 SV=2	Nucb1	53.408	41.4	108	17	17	17	10	10	10	15	15	14	12	11	11	10	9	11	17	17	17	14	15	16	10	9	11	17	17	17	14	15	16	10	9	11	17	17	17	14	15	16	197330000	200930000	231820000	187080000	207560000
Q02858	Angiopoietin-1 receptor OS=Mus musculus OX=10090 GN=Tek PE=1 SV=2	Tek	125.7	1.1	0	1	1	1	0	0	0	0	0	0	0	0	0	0	0	0	1	0	1	0	1	0	0	0	0	1	0	1	0	1	0	0	0	0	1	0	1	0	1	0	0	0	0	0	0
Q03145	Ephrin type-A receptor 2 OS=Mus musculus OX=10090 GN=Epha2 PE=1 SV=3	Epha2	108.85	5.7	10	5	4	5	3	1	2	1	2	1	0	0	0	3	2	3	2	2	2	1	3	3	2	1	2	1	1	1	1	2	2	3	2	3	2	2	2	1	3	3	0	0	0	16416000	15776000
Q03147	Cyclin-dependent kinase 7 OS=Mus musculus OX=10090 GN=Cdk7 PE=1 SV=2	Cdk7	38.968	8.1	12	3	3	3	1	2	1	2	2	1	1	1	1	2	2	2	2	2	2	2	2	1	2	2	2	2	2	2	2	2	1	2	2	2	2	2	2	2	2	1	0	0	0	16138000	19796000
Q03173	Protein enabled homolog OS=Mus musculus OX=10090 GN=Enah PE=1 SV=2	Enah	85.843	2.9	6	2	2	2	0	0	0	1	1	1	1	1	1	0	0	0	2	2	1	1	2	2	0	0	0	2	2	1	1	2	2	0	0	0	2	2	1	1	2	2	0	0	0	0	0
Q03265	ATP synthase subunit alpha, mitochondrial OS=Mus musculus OX=10090 GN=Atp5f1a PE=1 SV=1	Atp5f1a	59.752	36.3	157	20	20	20	17	20	17	18	18	14	19	14	20	15	15	17	16	17	17	15	16	14	15	15	17	16	17	17	15	16	14	15	15	17	16	17	17	15	16	14	1670000000	1689000000	1967700000	1439300000	1390200000
Q03958	Prefoldin subunit 6 OS=Mus musculus OX=10090 GN=Pfdn6 PE=1 SV=1	Pfdn6	14.454	44.1	34	6	6	6	4	4	3	6	3	3	5	4	2	5	5	5	6	6	5	5	5	5	5	5	5	6	6	5	5	5	5	5	5	5	6	6	5	5	5	5	133030000	114540000	117990000	121910000	96446000
Q03963	Interferon-induced, double-stranded RNA-activated protein kinase OS=Mus musculus OX=10090 GN=Eif2ak2 PE=1 SV=2	Eif2ak2	58.279	15.5	13	7	7	7	2	0	2	2	1	0	1	3	2	2	0	2	3	3	2	4	5	3	2	0	2	3	3	2	4	5	3	2	0	2	3	3	2	4	5	3	0	0	0	0	22962000
Q04207	Transcription factor p65 OS=Mus musculus OX=10090 GN=Rela PE=1 SV=1	Rela	60.211	18.9	33	8	8	8	3	5	5	6	3	5	3	1	2	5	6	6	8	8	7	6	6	7	5	6	6	8	8	7	6	6	7	5	6	6	8	8	7	6	6	7	62120000	55026000	58132000	64665000	38834000
Q04447	Creatine kinase B-type OS=Mus musculus OX=10090 GN=Ckb PE=1 SV=1	Ckb	42.713	50.4	193	15	13	15	23	24	26	24	16	21	19	22	18	13	11	12	13	14	15	12	15	13	12	10	11	12	12	13	10	13	11	13	11	12	13	14	15	12	15	13	4602100000	4394600000	4584400000	3668300000	2957000000
Q04519	Sphingomyelin phosphodiesterase OS=Mus musculus OX=10090 GN=Smpd1 PE=1 SV=2	Smpd1	69.926	2.1	6	1	1	1	0	1	1	2	1	0	0	0	1	1	1	1	1	1	1	1	1	1	1	1	1	1	1	1	1	1	1	1	1	1	1	1	1	1	1	1	0	0	0	14083000	0
Q04690	Neurofibromin OS=Mus musculus OX=10090 GN=Nf1 PE=1 SV=1	Nf1	319.59	7	69	20	20	20	3	3	3	12	12	9	9	11	7	5	6	6	16	14	17	16	13	14	5	6	6	16	14	17	16	13	14	5	6	6	16	14	17	16	13	14	32537000	40419000	45755000	43402000	46335000
Q04736	Tyrosine-protein kinase Yes OS=Mus musculus OX=10090 GN=Yes1 PE=1 SV=3	Yes1	60.629	9.1	7	5	1	1	0	0	1	2	1	1	1	1	0	3	3	2	4	5	5	5	5	3	1	1	1	1	1	1	1	1	0	1	1	1	1	1	1	1	1	0	0	0	0	0	0
Q04750	DNA topoisomerase 1 OS=Mus musculus OX=10090 GN=Top1 PE=1 SV=2	Top1	90.875	26.6	98	20	20	20	2	5	9	17	14	15	11	13	12	8	8	11	19	16	16	14	16	17	8	8	11	19	16	16	14	16	17	8	8	11	19	16	16	14	16	17	68365000	69014000	136720000	162730000	155010000
Q04888	Transcription factor SOX-10 OS=Mus musculus OX=10090 GN=Sox10 PE=1 SV=2	Sox10	49.949	6.7	18	3	2	3	1	0	1	2	3	3	2	3	3	1	1	1	3	3	3	3	2	2	0	0	0	2	2	2	2	1	1	1	1	1	3	3	3	3	2	2	0	0	0	45896000	48307000
Q04899	Cyclin-dependent kinase 18 OS=Mus musculus OX=10090 GN=Cdk18 PE=1 SV=1	Cdk18	51.847	10.6	5	5	2	4	0	0	0	1	0	0	2	2	0	0	0	0	4	4	3	4	3	3	0	0	0	1	2	1	2	2	1	0	0	0	3	3	2	3	2	2	0	0	0	14877000	12291000
Q05186	Reticulocalbin-1 OS=Mus musculus OX=10090 GN=Rcn1 PE=1 SV=1	Rcn1	38.113	23.7	33	7	7	7	2	2	2	3	7	4	4	2	7	3	2	2	6	6	5	6	6	7	3	2	2	6	6	5	6	6	7	3	2	2	6	6	5	6	6	7	44019000	35368000	28932000	60949000	74956000
Q05793	Basement membrane-specific heparan sulfate proteoglycan core protein OS=Mus musculus OX=10090 GN=Hspg2 PE=1 SV=1	Hspg2	398.29	7	75	21	21	21	9	9	8	12	8	11	4	5	9	11	10	9	12	13	15	10	8	11	11	10	9	12	13	15	10	8	11	11	10	9	12	13	15	10	8	11	26782000	35019000	31112000	30255000	29705000
Q05816	Fatty acid-binding protein 5 OS=Mus musculus OX=10090 GN=Fabp5 PE=1 SV=3	Fabp5	15.137	68.1	77	8	8	8	9	9	10	9	7	9	9	9	6	8	8	8	8	8	8	8	8	8	8	8	8	8	8	8	8	8	8	8	8	8	8	8	8	8	8	8	543750000	573210000	585510000	350560000	347610000
Q05915	GTP cyclohydrolase 1 OS=Mus musculus OX=10090 GN=Gch1 PE=1 SV=1	Gch1	27.014	11.6	12	3	3	3	0	0	0	3	3	3	1	1	1	0	0	0	3	3	3	2	1	2	0	0	0	3	3	3	2	1	2	0	0	0	3	3	3	2	1	2	0	0	0	20397000	17633000
Q05920	Pyruvate carboxylase, mitochondrial OS=Mus musculus OX=10090 GN=Pc PE=1 SV=1	Pc	129.68	31.2	165	31	31	31	20	18	15	18	18	19	19	19	19	21	22	18	23	24	23	21	23	21	21	22	18	23	24	23	21	23	21	21	22	18	23	24	23	21	23	21	153450000	174240000	158810000	122060000	96984000
Q05BC3	Echinoderm microtubule-associated protein-like 1 OS=Mus musculus OX=10090 GN=Eml1 PE=1 SV=1	Eml1	89.679	2.5	3	2	2	2	0	0	0	0	2	0	0	1	0	0	0	0	1	2	1	1	1	2	0	0	0	1	2	1	1	1	2	0	0	0	1	2	1	1	1	2	0	0	0	0	16918000
Q05CL8	La-related protein 7 OS=Mus musculus OX=10090 GN=Larp7 PE=1 SV=2	Larp7	64.802	25.6	58	12	12	12	2	2	6	8	8	10	7	8	7	6	4	7	9	11	12	10	12	10	6	4	7	9	11	12	10	12	10	6	4	7	9	11	12	10	12	10	8326000	7317300	28757000	72107000	106240000
Q05D44	Eukaryotic translation initiation factor 5B OS=Mus musculus OX=10090 GN=Eif5b PE=1 SV=2	Eif5b	137.61	14.9	118	17	17	17	9	10	13	16	14	17	12	16	11	11	10	12	16	15	15	14	14	15	11	10	12	16	15	15	14	14	15	11	10	12	16	15	15	14	14	15	92845000	91395000	94419000	88680000	91601000
Q06138	Calcium-binding protein 39 OS=Mus musculus OX=10090 GN=Cab39 PE=1 SV=2	Cab39	39.842	23.2	38	8	8	8	3	1	3	8	6	6	4	4	3	3	4	3	8	8	8	7	6	6	3	4	3	8	8	8	7	6	6	3	4	3	8	8	8	7	6	6	46045000	39014000	60383000	45315000	32247000
Q06180	Tyrosine-protein phosphatase non-receptor type 2 OS=Mus musculus OX=10090 GN=Ptpn2 PE=1 SV=2	Ptpn2	47.36	5.9	11	2	2	2	1	1	1	2	1	1	2	1	1	1	1	1	2	1	2	2	1	2	1	1	1	2	1	2	2	1	2	1	1	1	2	1	2	2	1	2	0	0	0	32041000	0
Q06185	ATP synthase subunit e, mitochondrial OS=Mus musculus OX=10090 GN=Atp5me PE=1 SV=2	Atp5me	8.2355	33.8	36	3	3	3	1	1	2	6	6	6	5	4	5	2	2	2	3	3	3	3	3	3	2	2	2	3	3	3	3	3	3	2	2	2	3	3	3	3	3	3	121720000	119410000	166560000	60033000	63303000
Q06649	SH3 domain-binding protein 2 OS=Mus musculus OX=10090 GN=Sh3bp2 PE=1 SV=1	Sh3bp2	62.208	6.6	4	3	3	3	0	0	0	0	0	0	1	1	2	0	0	0	1	1	2	2	1	2	0	0	0	1	1	2	2	1	2	0	0	0	1	1	2	2	1	2	0	0	0	0	0
Q07076	Annexin A7 OS=Mus musculus OX=10090 GN=Anxa7 PE=1 SV=2	Anxa7	49.925	34.6	85	15	15	15	7	5	7	17	11	10	9	10	9	8	9	9	15	12	14	9	10	11	8	9	9	15	12	14	9	10	11	8	9	9	15	12	14	9	10	11	156610000	215260000	209780000	287270000	303680000
Q07113	Cation-independent mannose-6-phosphate receptor OS=Mus musculus OX=10090 GN=Igf2r PE=1 SV=1	Igf2r	273.81	21.3	220	49	49	49	13	12	19	31	32	30	29	29	25	20	25	24	39	44	42	42	40	37	20	25	24	39	44	42	42	40	37	20	25	24	39	44	42	42	40	37	176390000	182470000	172500000	191020000	191850000
Q07139	Protein ECT2 OS=Mus musculus OX=10090 GN=Ect2 PE=1 SV=2	Ect2	103.13	1.8	4	2	2	2	0	0	0	1	0	3	0	0	0	0	0	0	1	2	2	0	0	1	0	0	0	1	2	2	0	0	1	0	0	0	1	2	2	0	0	1	0	0	0	0	10000000
Q07417	Short-chain specific acyl-CoA dehydrogenase, mitochondrial OS=Mus musculus OX=10090 GN=Acads PE=1 SV=2	Acads	44.889	24.3	52	9	9	9	4	6	7	5	6	6	6	6	6	6	8	8	6	7	7	6	7	8	6	8	8	6	7	7	6	7	8	6	8	8	6	7	7	6	7	8	161320000	159850000	164020000	75092000	70480000
Q07797	Galectin-3-binding protein OS=Mus musculus OX=10090 GN=Lgals3bp PE=1 SV=1	Lgals3bp	64.49	3.6	5	2	2	2	0	0	0	1	1	1	0	1	1	1	0	0	2	2	2	1	2	2	1	0	0	2	2	2	1	2	2	1	0	0	2	2	2	1	2	2	0	0	0	0	0
Q07813	Apoptosis regulator BAX OS=Mus musculus OX=10090 GN=Bax PE=1 SV=1	Bax	21.394	23.4	17	3	3	3	2	1	1	2	2	3	1	2	3	2	1	2	2	2	3	2	2	3	2	1	2	2	2	3	2	2	3	2	1	2	2	2	3	2	2	3	113140000	0	80879000	79329000	66619000
Q07832	Serine/threonine-protein kinase PLK1 OS=Mus musculus OX=10090 GN=Plk1 PE=1 SV=2	Plk1	68.3	12.8	21	7	7	7	0	1	1	2	3	5	3	3	3	0	2	2	6	4	6	4	5	3	0	2	2	6	4	6	4	5	3	0	2	2	6	4	6	4	5	3	0	0	0	29116000	28212000
Q08024	Core-binding factor subunit beta OS=Mus musculus OX=10090 GN=Cbfb PE=1 SV=1	Cbfb	22.03	4.3	9	1	1	1	1	1	1	1	1	1	1	1	1	1	1	1	1	1	1	1	1	1	1	1	1	1	1	1	1	1	1	1	1	1	1	1	1	1	1	1	0	0	0	0	0
Q08093	Calponin-2 OS=Mus musculus OX=10090 GN=Cnn2 PE=1 SV=1	Cnn2	33.155	10.8	5	3	2	2	0	0	0	1	0	2	0	1	1	1	2	2	1	3	2	2	3	3	1	1	1	1	2	2	1	2	2	1	1	1	1	2	2	1	2	2	0	0	0	0	22005000
Q08122	Transducin-like enhancer protein 3 OS=Mus musculus OX=10090 GN=Tle3 PE=1 SV=3	Tle3	83.446	8.5	16	6	6	6	0	0	0	3	4	2	0	2	5	0	0	0	6	6	6	2	4	6	0	0	0	6	6	6	2	4	6	0	0	0	6	6	6	2	4	6	0	0	0	14688000	15800000
Q08288	Cell growth-regulating nucleolar protein OS=Mus musculus OX=10090 GN=Lyar PE=1 SV=2	Lyar	43.735	16.8	23	6	6	6	0	0	1	6	4	5	2	3	2	0	1	2	6	6	6	5	5	5	0	1	2	6	6	6	5	5	5	0	1	2	6	6	6	5	5	5	0	0	35686000	43136000	58763000
Q08297	DNA repair protein RAD51 homolog 1 OS=Mus musculus OX=10090 GN=Rad51 PE=1 SV=1	Rad51	36.971	3.5	1	1	1	1	0	0	0	0	1	0	0	0	0	0	0	0	0	1	0	0	0	0	0	0	0	0	1	0	0	0	0	0	0	0	0	1	0	0	0	0	0	0	0	0	0
Q08509	Epidermal growth factor receptor kinase substrate 8 OS=Mus musculus OX=10090 GN=Eps8 PE=1 SV=2	Eps8	91.736	24.7	68	16	16	16	6	5	8	10	7	7	7	11	7	8	10	9	12	11	11	11	14	11	8	10	9	12	11	11	11	14	11	8	10	9	12	11	11	11	14	11	205610000	195480000	192690000	142590000	132270000
Q08775	Runt-related transcription factor 2 OS=Mus musculus OX=10090 GN=Runx2 PE=1 SV=2	Runx2	66.204	6.1	5	3	3	3	0	0	0	1	2	1	1	0	0	0	0	0	2	3	2	1	1	1	0	0	0	2	3	2	1	1	1	0	0	0	2	3	2	1	1	1	0	0	0	26148000	12853000
Q08943	FACT complex subunit SSRP1 OS=Mus musculus OX=10090 GN=Ssrp1 PE=1 SV=2	Ssrp1	80.859	16.4	76	11	11	11	8	9	7	9	11	13	5	8	6	9	9	9	10	10	10	8	8	8	9	9	9	10	10	10	8	8	8	9	9	9	10	10	10	8	8	8	149710000	140990000	123410000	105770000	96763000
Q09143	High affinity cationic amino acid transporter 1 OS=Mus musculus OX=10090 GN=Slc7a1 PE=1 SV=1	Slc7a1	67.091	5.3	7	3	3	3	0	0	1	0	2	2	0	1	1	0	1	1	1	2	2	1	2	1	0	1	1	1	2	2	1	2	1	0	1	1	1	2	2	1	2	1	0	0	0	0	48090000
Q09XV5	Chromodomain-helicase-DNA-binding protein 8 OS=Mus musculus OX=10090 GN=Chd8 PE=1 SV=1	Chd8	290.84	1.4	3	3	3	3	0	0	0	0	0	0	2	0	1	0	0	0	1	1	2	3	1	1	0	0	0	1	1	2	3	1	1	0	0	0	1	1	2	3	1	1	0	0	0	0	0
Q0GNC1	Inverted formin-2 OS=Mus musculus OX=10090 GN=Inf2 PE=1 SV=1	Inf2	138.56	9.7	46	11	11	11	4	4	5	8	6	6	3	6	4	4	5	4	10	11	10	8	8	10	4	5	4	10	11	10	8	8	10	4	5	4	10	11	10	8	8	10	50081000	62418000	50565000	88777000	90076000
Q0KL02	Triple functional domain protein OS=Mus musculus OX=10090 GN=Trio PE=1 SV=3	Trio	347.86	3.9	20	8	7	8	0	0	0	5	3	6	3	2	1	0	0	0	7	4	6	4	3	4	0	0	0	6	3	5	3	2	3	0	0	0	7	4	6	4	3	4	0	0	0	13597000	16126000
Q0P678	Zinc finger CCCH domain-containing protein 18 OS=Mus musculus OX=10090 GN=Zc3h18 PE=1 SV=1	Zc3h18	105.69	7.1	31	7	7	7	2	2	2	4	3	5	3	5	5	6	5	4	6	5	6	6	5	5	6	5	4	6	5	6	6	5	5	6	5	4	6	5	6	6	5	5	44360000	64946000	56832000	40087000	49627000
Q0VBD0	Integrin beta-8 OS=Mus musculus OX=10090 GN=Itgb8 PE=1 SV=1	Itgb8	84.518	1.7	2	1	1	1	0	0	0	0	1	1	0	0	0	0	0	0	1	1	1	0	0	0	0	0	0	1	1	1	0	0	0	0	0	0	1	1	1	0	0	0	0	0	0	0	0
Q0VBL3	RNA-binding protein 15 OS=Mus musculus OX=10090 GN=Rbm15 PE=1 SV=1	Rbm15	105.72	15.7	52	12	12	12	4	3	5	9	7	8	5	6	5	4	6	5	8	8	9	8	7	7	4	6	5	8	8	9	8	7	7	4	6	5	8	8	9	8	7	7	46175000	37356000	52169000	41553000	42571000
Q0VG62	Ribosomal biogenesis factor OS=Mus musculus OX=10090 GN=Rbis PE=1 SV=2	Rbis	11.163	14.4	1	1	1	1	0	0	0	1	0	0	0	0	0	0	0	0	1	1	0	0	0	0	0	0	0	1	1	0	0	0	0	0	0	0	1	1	0	0	0	0	0	0	0	0	0
Q0VGB7	Serine/threonine-protein phosphatase 4 regulatory subunit 2 OS=Mus musculus OX=10090 GN=Ppp4r2 PE=1 SV=1	Ppp4r2	46.478	30	33	9	9	9	3	5	5	7	4	2	2	3	2	4	5	6	6	4	3	2	4	3	4	5	6	6	4	3	2	4	3	4	5	6	6	4	3	2	4	3	45167000	37209000	38605000	31075000	28308000
Q0VGY8	Protein TANC1 OS=Mus musculus OX=10090 GN=Tanc1 PE=1 SV=2	Tanc1	200.8	5.7	17	9	9	9	1	1	1	3	0	2	3	4	2	1	1	1	5	4	6	8	4	4	1	1	1	5	4	6	8	4	4	1	1	1	5	4	6	8	4	4	0	0	0	28049000	0
Q11011	Puromycin-sensitive aminopeptidase OS=Mus musculus OX=10090 GN=Npepps PE=1 SV=2	Npepps	103.32	29.9	125	25	25	25	11	14	14	22	12	11	14	13	14	17	19	19	22	19	17	18	16	17	17	19	19	22	19	17	18	16	17	17	19	19	22	19	17	18	16	17	225680000	257950000	246260000	168120000	163790000
Q11136	Xaa-Pro dipeptidase OS=Mus musculus OX=10090 GN=Pepd PE=1 SV=3	Pepd	55.028	21.9	46	11	11	11	6	7	5	6	5	4	5	5	3	9	9	8	6	6	6	5	6	4	9	9	8	6	6	6	5	6	4	9	9	8	6	6	6	5	6	4	66125000	81932000	75777000	65918000	69369000
Q11204	CMP-N-acetylneuraminate-beta-galactosamide-alpha-2,3-sialyltransferase 2 OS=Mus musculus OX=10090 GN=St3gal2 PE=1 SV=2	St3gal2	40.129	3.4	2	1	1	1	0	0	0	0	1	1	0	0	0	1	1	1	0	1	1	0	0	0	1	1	1	0	1	1	0	0	0	1	1	1	0	1	1	0	0	0	0	0	0	0	0
Q148V7	RAB11-binding protein RELCH OS=Mus musculus OX=10090 GN=Relch PE=1 SV=1	Relch	134.59	9	35	9	9	9	3	1	3	6	5	5	4	3	5	4	2	3	7	7	7	6	6	7	4	2	3	7	7	7	6	6	7	4	2	3	7	7	7	6	6	7	31077000	0	30149000	28278000	32638000
Q149F3	Eukaryotic peptide chain release factor GTP-binding subunit ERF3B OS=Mus musculus OX=10090 GN=Gspt2 PE=1 SV=1	Gspt2	69.146	16.9	2	12	1	1	1	0	1	0	0	0	0	0	0	8	8	8	7	8	8	6	5	8	1	1	1	0	0	0	0	0	0	1	1	1	0	0	0	0	0	0	0	0	0	0	0
Q14AX6	Cyclin-dependent kinase 12 OS=Mus musculus OX=10090 GN=Cdk12 PE=1 SV=2	Cdk12	163.68	3.4	7	4	3	3	0	0	0	2	2	1	1	0	1	0	0	0	3	3	2	2	2	2	0	0	0	2	2	1	1	1	1	0	0	0	2	2	1	1	1	1	0	0	0	0	0
Q14C51	Pentatricopeptide repeat domain-containing protein 3, mitochondrial OS=Mus musculus OX=10090 GN=Ptcd3 PE=1 SV=2	Ptcd3	77.795	13.4	31	10	10	10	4	2	2	5	5	4	4	2	3	6	6	5	6	8	7	5	6	6	6	6	5	6	8	7	5	6	6	6	6	5	6	8	7	5	6	6	26776000	11658000	31417000	70023000	60150000
Q14DK5	HHIP-like protein 1 OS=Mus musculus OX=10090 GN=Hhipl1 PE=2 SV=1	Hhipl1	87.527	1.8	0	1	1	1	0	0	0	0	0	0	0	0	0	1	1	1	0	0	0	0	0	0	1	1	1	0	0	0	0	0	0	1	1	1	0	0	0	0	0	0	0	0	0	0	0
Q1HFZ0	RNA cytosine C(5)-methyltransferase NSUN2 OS=Mus musculus OX=10090 GN=Nsun2 PE=1 SV=2	Nsun2	85.451	28.5	121	19	19	19	11	16	15	15	12	16	10	12	14	11	13	13	17	17	16	13	13	15	11	13	13	17	17	16	13	13	15	11	13	13	17	17	16	13	13	15	222660000	202590000	196190000	157170000	147490000
Q1JSK9	NADH dehydrogenase, putative OS=Toxoplasma gondii OX=5811 GN=TgIb.1420 PE=4 SV=1	TgIb.1420	60.864	2.9	0	1	1	1	0	0	0	0	0	0	0	0	0	0	0	0	1	1	1	1	1	1	0	0	0	1	1	1	1	1	1	0	0	0	1	1	1	1	1	1	0	0	0	0	0
Q1JSR4	Uncharacterized protein OS=Toxoplasma gondii OX=5811 GN=TgIb.0860c PE=4 SV=1	TgIb.0860c	165.4	0.7	0	1	1	1	0	0	0	0	0	0	0	0	0	0	0	0	1	1	1	0	0	0	0	0	0	1	1	1	0	0	0	0	0	0	1	1	1	0	0	0	0	0	0	0	0
Q1JSZ0	40S ribosomal protein S4 OS=Toxoplasma gondii OX=5811 GN=TgIb.0120c PE=1 SV=1	TgIb.0120c	30.143	10.6	7	3	3	3	0	0	0	3	2	2	0	0	0	0	0	0	3	2	2	0	0	0	0	0	0	3	2	2	0	0	0	0	0	0	3	2	2	0	0	0	0	0	0	0	0
Q1JT32	Ran-binding protein, putative OS=Toxoplasma gondii OX=5811 GN=TgIa.1900 PE=4 SV=1	TgIa.1900	24.292	5.7	3	1	1	1	0	0	0	1	1	1	0	0	0	0	0	0	1	1	1	0	0	0	0	0	0	1	1	1	0	0	0	0	0	0	1	1	1	0	0	0	0	0	0	0	0
Q1JTE8	DnaK family domain containing protein(predicted) OS=Toxoplasma gondii OX=5811 GN=TgIa.0720 PE=4 SV=1	TgIa.0720	84.416	1.5	1	1	1	1	0	0	1	0	0	0	0	0	0	1	1	1	1	0	1	1	0	1	1	1	1	1	0	1	1	0	1	1	1	1	1	0	1	1	0	1	0	0	0	0	0
Q1W617	Protein Shroom4 OS=Mus musculus OX=10090 GN=Shroom4 PE=1 SV=1	Shroom4	163.24	2	2	2	2	2	0	0	0	1	0	0	0	1	0	0	0	0	2	1	1	1	1	1	0	0	0	2	1	1	1	1	1	0	0	0	2	1	1	1	1	1	0	0	0	0	0
Q2KN98	Cytospin-A OS=Mus musculus OX=10090 GN=Specc1l PE=1 SV=1	Specc1l	124.49	2.4	2	2	2	2	0	0	1	1	0	0	0	0	0	0	0	1	1	1	0	1	0	0	0	0	1	1	1	0	1	0	0	0	0	1	1	1	0	1	0	0	0	0	0	0	0
Q91VK1	Basic leucine zipper and W2 domain-containing protein 2 OS=Mus musculus OX=10090 GN=Bzw2 PE=1 SV=1	Bzw2	48.063	27.4	68	14	13	14	5	5	3	8	10	9	9	11	8	6	7	6	12	13	13	13	12	12	6	7	6	11	12	12	13	12	12	6	7	6	12	13	13	13	12	12	102080000	122750000	108510000	112870000	120130000
Q2NL51	Glycogen synthase kinase-3 alpha OS=Mus musculus OX=10090 GN=Gsk3a PE=1 SV=2	Gsk3a	51.66	16.9	25	7	4	7	1	1	2	5	3	4	2	3	4	1	1	2	6	4	5	5	6	6	1	1	1	3	2	3	3	3	3	1	1	2	6	4	5	5	6	6	0	0	81870000	29821000	27639000
Q2TBE6	Phosphatidylinositol 4-kinase type 2-alpha OS=Mus musculus OX=10090 GN=Pi4k2a PE=1 SV=1	Pi4k2a	54.257	31.9	59	12	12	12	5	7	6	7	6	8	8	5	7	6	7	7	8	8	7	8	6	6	6	7	7	8	8	7	8	6	6	6	7	7	8	8	7	8	6	6	52501000	95150000	86710000	54598000	52871000
Q2YDW2	Protein misato homolog 1 OS=Mus musculus OX=10090 GN=Msto1 PE=1 SV=1	Msto1	61.23	16.7	48	9	9	9	3	2	4	8	8	6	4	6	7	4	4	5	8	7	7	7	7	7	4	4	5	8	7	7	7	7	7	4	4	5	8	7	7	7	7	7	61110000	42253000	40028000	82894000	79904000
Q31125	Zinc transporter SLC39A7 OS=Mus musculus OX=10090 GN=Slc39a7 PE=1 SV=2	Slc39a7	50.656	2.7	4	1	1	1	0	0	0	1	0	1	0	1	1	0	0	0	1	1	1	1	1	1	0	0	0	1	1	1	1	1	1	0	0	0	1	1	1	1	1	1	0	0	0	39422000	0
Q3B7Z2	Oxysterol-binding protein 1 OS=Mus musculus OX=10090 GN=Osbp PE=1 SV=3	Osbp	88.796	22.4	57	13	13	13	6	3	9	12	6	6	4	6	5	8	7	5	10	8	8	10	9	7	8	7	5	10	8	8	10	9	7	8	7	5	10	8	8	10	9	7	33386000	38085000	40653000	56951000	54631000
Q3KNM2	E3 ubiquitin-protein ligase MARCHF5 OS=Mus musculus OX=10090 GN=Marchf5 PE=1 SV=1	Marchf5	31.231	18	9	4	4	4	0	1	1	2	2	1	0	2	0	1	1	2	3	2	1	1	2	2	1	1	2	3	2	1	1	2	2	1	1	2	3	2	1	1	2	2	0	0	29266000	31079000	0
Q3LAC4	Phosphatidylinositol 3,4,5-trisphosphate-dependent Rac exchanger 2 protein OS=Mus musculus OX=10090 GN=Prex2 PE=1 SV=2	Prex2	181.72	0.6	1	1	1	1	0	0	0	0	0	0	1	0	0	0	0	0	0	0	0	1	0	0	0	0	0	0	0	0	1	0	0	0	0	0	0	0	0	1	0	0	0	0	0	0	0
Q3SXD3	5'-deoxynucleotidase HDDC2 OS=Mus musculus OX=10090 GN=Hddc2 PE=1 SV=1	Hddc2	22.753	19.1	23	3	3	3	2	2	1	4	3	3	2	3	3	3	3	3	3	3	3	3	3	3	3	3	3	3	3	3	3	3	3	3	3	3	3	3	3	3	3	3	27650000	37470000	39490000	28080000	26280000
Q62293	T-cell-specific guanine nucleotide triphosphate-binding protein 1 OS=Mus musculus OX=10090 GN=Tgtp1 PE=1 SV=1	Tgtp1	47.12	3.1	3	1	1	1	0	0	0	0	0	0	1	1	1	0	0	0	0	0	0	1	1	1	0	0	0	0	0	0	1	1	1	0	0	0	0	0	0	1	1	1	0	0	0	0	0
Q3TAE8	Dolichyl pyrophosphate Man9GlcNAc2 alpha-1,3-glucosyltransferase OS=Mus musculus OX=10090 GN=Alg6 PE=2 SV=1	Alg6	57.873	3.9	6	2	2	2	0	0	0	2	1	2	0	0	1	1	0	0	2	1	1	0	1	1	1	0	0	2	1	1	0	1	1	1	0	0	2	1	1	0	1	1	0	0	0	0	0
Q3TAP4	AP-5 complex subunit beta-1 OS=Mus musculus OX=10090 GN=Ap5b1 PE=1 SV=1	Ap5b1	94.678	1.6	2	1	1	1	1	1	0	0	0	0	0	0	0	1	1	1	0	0	0	0	0	0	1	1	1	0	0	0	0	0	0	1	1	1	0	0	0	0	0	0	0	0	0	0	0
Q3TAS6	ER membrane protein complex subunit 10 OS=Mus musculus OX=10090 GN=Emc10 PE=2 SV=2	Emc10	27.052	13.6	7	3	3	3	1	1	0	1	2	1	0	0	1	1	2	1	1	3	1	1	2	2	1	2	1	1	3	1	1	2	2	1	2	1	1	3	1	1	2	2	0	11666000	0	0	72401000
Q3TB82	Pleckstrin homology domain-containing family F member 1 OS=Mus musculus OX=10090 GN=Plekhf1 PE=2 SV=1	Plekhf1	31.157	4.3	5	1	1	1	0	1	1	0	1	1	1	0	0	0	1	1	1	1	1	1	1	1	0	1	1	1	1	1	1	1	1	0	1	1	1	1	1	1	1	1	0	0	0	0	0
Q3TBT3	Stimulator of interferon genes protein OS=Mus musculus OX=10090 GN=Sting1 PE=1 SV=2	Sting1	42.829	15.3	25	5	5	5	4	4	4	2	2	3	2	2	2	5	5	5	3	3	3	3	3	3	5	5	5	3	3	3	3	3	3	5	5	5	3	3	3	3	3	3	78270000	72401000	66659000	34318000	37638000
Q3TC33	Coiled-coil domain-containing protein 127 OS=Mus musculus OX=10090 GN=Ccdc127 PE=1 SV=2	Ccdc127	30.509	8.1	6	2	2	2	0	0	0	1	1	2	0	1	1	1	1	1	2	2	2	1	2	2	1	1	1	2	2	2	1	2	2	1	1	1	2	2	2	1	2	2	0	0	0	14210000	18477000
Q3TC46	Protein PAT1 homolog 1 OS=Mus musculus OX=10090 GN=Patl1 PE=1 SV=2	Patl1	86.769	3.8	12	3	3	3	0	0	0	3	2	3	1	1	2	0	0	0	3	2	3	1	1	3	0	0	0	3	2	3	1	1	3	0	0	0	3	2	3	1	1	3	0	0	0	26248000	46208000
Q3TC72	Fumarylacetoacetate hydrolase domain-containing protein 2A OS=Mus musculus OX=10090 GN=Fahd2 PE=1 SV=1	Fahd2	34.69	8.3	10	2	2	2	1	1	0	1	1	1	1	2	2	1	1	1	2	2	2	2	2	2	1	1	1	2	2	2	2	2	2	1	1	1	2	2	2	2	2	2	0	0	0	18081000	17624000
Q3TC93	HCLS1-binding protein 3 OS=Mus musculus OX=10090 GN=Hs1bp3 PE=1 SV=2	Hs1bp3	43.691	33.9	55	12	12	12	6	5	6	5	7	7	6	6	7	7	6	6	7	8	7	7	8	8	7	6	6	7	8	7	7	8	8	7	6	6	7	8	7	7	8	8	69721000	63914000	58317000	40117000	38593000
Q3TCH7	Cullin-4A OS=Mus musculus OX=10090 GN=Cul4a PE=1 SV=1	Cul4a	87.752	18.3	18	15	6	6	0	1	1	4	3	4	1	2	2	7	6	5	14	12	13	12	9	11	3	1	1	6	5	6	5	4	5	3	1	1	6	5	6	5	4	5	25023000	0	0	32596000	40657000
Q3TCJ1	BRISC complex subunit Abraxas 2 OS=Mus musculus OX=10090 GN=Abraxas2 PE=1 SV=1	Abraxas2	46.942	18.1	23	6	6	6	2	2	3	2	4	2	2	2	4	2	2	3	3	4	3	3	2	4	2	2	3	3	4	3	3	2	4	2	2	3	3	4	3	3	2	4	0	0	0	24099000	21706000
Q3TCN2	Putative phospholipase B-like 2 OS=Mus musculus OX=10090 GN=Plbd2 PE=1 SV=2	Plbd2	66.289	16.7	38	8	8	8	4	5	3	8	4	4	2	4	4	5	5	4	8	6	5	5	6	7	5	5	4	8	6	5	5	6	7	5	5	4	8	6	5	5	6	7	101860000	104400000	100780000	130160000	122540000
Q3TDD9	Protein phosphatase 1 regulatory subunit 21 OS=Mus musculus OX=10090 GN=Ppp1r21 PE=1 SV=2	Ppp1r21	88.337	2.9	4	2	2	2	0	0	0	0	0	0	1	2	1	0	0	0	0	1	0	1	2	1	0	0	0	0	1	0	1	2	1	0	0	0	0	1	0	1	2	1	0	0	0	0	0
Q3TDN2	FAS-associated factor 2 OS=Mus musculus OX=10090 GN=Faf2 PE=1 SV=2	Faf2	52.471	25.8	38	9	9	9	4	3	5	6	3	3	5	4	5	6	6	6	8	5	7	6	6	7	6	6	6	8	5	7	6	6	7	6	6	6	8	5	7	6	6	7	95358000	74912000	86536000	57658000	65174000
Q3TDQ1	Dolichyl-diphosphooligosaccharide--protein glycosyltransferase subunit STT3B OS=Mus musculus OX=10090 GN=Stt3b PE=1 SV=2	Stt3b	93.245	11.8	48	9	8	8	4	4	4	5	8	6	7	5	5	5	4	5	9	8	8	8	8	9	5	4	5	8	7	7	7	7	8	5	4	5	8	7	7	7	7	8	65415000	81357000	68539000	67031000	57693000
Q3TEA8	Heterochromatin protein 1-binding protein 3 OS=Mus musculus OX=10090 GN=Hp1bp3 PE=1 SV=1	Hp1bp3	60.866	21.7	53	13	13	13	1	2	4	8	7	7	8	8	8	5	5	5	13	12	10	10	11	11	5	5	5	13	12	10	10	11	11	5	5	5	13	12	10	10	11	11	41560000	46061000	98786000	137420000	127710000
Q3TFD2	Lysophosphatidylcholine acyltransferase 1 OS=Mus musculus OX=10090 GN=Lpcat1 PE=1 SV=1	Lpcat1	59.743	11.2	19	6	6	6	0	0	2	2	4	4	3	3	1	1	3	3	2	4	5	3	3	2	1	3	3	2	4	5	3	3	2	1	3	3	2	4	5	3	3	2	0	12332000	15759000	15843000	14705000
Q3TH73	Protein tweety homolog 2 OS=Mus musculus OX=10090 GN=Ttyh2 PE=1 SV=1	Ttyh2	59.007	3	7	2	2	2	0	0	0	2	2	2	1	0	0	0	0	1	2	2	2	1	1	1	0	0	1	2	2	2	1	1	1	0	0	1	2	2	2	1	1	1	0	0	0	19959000	25632000
Q3THE2	Myosin regulatory light chain 12B OS=Mus musculus OX=10090 GN=Myl12b PE=1 SV=2	Myl12b	19.779	36.6	37	6	2	6	5	2	3	5	6	4	4	3	5	6	6	6	6	6	5	5	5	6	2	2	2	2	2	1	2	2	2	6	6	6	6	6	5	5	5	6	391550000	396590000	368020000	328710000	318800000
Q3THG9	Alanyl-tRNA editing protein Aarsd1 OS=Mus musculus OX=10090 GN=Aarsd1 PE=1 SV=2	Aarsd1	44.97	16.3	20	6	6	6	1	1	0	3	3	5	3	2	2	1	1	1	5	5	5	4	5	4	1	1	1	5	5	5	4	5	4	1	1	1	5	5	5	4	5	4	0	0	0	20298000	23544000
Q3THJ3	Probable RNA-binding protein EIF1AD OS=Mus musculus OX=10090 GN=Eif1ad PE=1 SV=2	Eif1ad	19.52	9.4	11	1	1	1	1	1	2	2	0	1	1	2	1	1	1	1	1	0	1	1	1	1	1	1	1	1	0	1	1	1	1	1	1	1	1	0	1	1	1	1	0	0	0	0	0
Q3THK3	General transcription factor IIF subunit 1 OS=Mus musculus OX=10090 GN=Gtf2f1 PE=1 SV=2	Gtf2f1	57.241	11.8	25	4	4	4	4	5	5	2	2	2	2	2	1	4	3	3	2	2	2	2	3	2	4	3	3	2	2	2	2	3	2	4	3	3	2	2	2	2	3	2	60732000	62497000	62099000	18516000	22493000
Q3THK7	GMP synthase [glutamine-hydrolyzing] OS=Mus musculus OX=10090 GN=Gmps PE=1 SV=2	Gmps	76.723	38.8	131	22	22	22	20	17	15	13	14	12	13	16	11	16	18	16	21	18	18	17	19	17	16	18	16	21	18	18	17	19	17	16	18	16	21	18	18	17	19	17	348200000	325840000	293480000	235730000	228060000
Q3THS6	S-adenosylmethionine synthase isoform type-2 OS=Mus musculus OX=10090 GN=Mat2a PE=1 SV=2	Mat2a	43.688	37.2	64	12	12	12	5	4	6	9	8	9	6	7	10	6	5	6	11	10	11	9	9	9	6	5	6	11	10	11	9	9	9	6	5	6	11	10	11	9	9	9	357240000	288080000	339530000	353830000	289320000
Q3TIR1	Trafficking protein particle complex subunit 13 OS=Mus musculus OX=10090 GN=Trappc13 PE=2 SV=1	Trappc13	46.476	6.2	7	3	3	3	0	0	0	2	1	2	1	1	0	1	1	1	3	2	2	2	2	2	1	1	1	3	2	2	2	2	2	1	1	1	3	2	2	2	2	2	0	0	0	33344000	31282000
Q3TIR3	Synembryn-A OS=Mus musculus OX=10090 GN=Ric8a PE=1 SV=2	Ric8a	59.846	6.4	9	3	3	3	2	1	3	1	1	1	0	0	0	2	2	2	1	1	2	0	1	0	2	2	2	1	1	2	0	1	0	2	2	2	1	1	2	0	1	0	21839000	19415000	17892000	0	0
Q3TIU4	2',5'-phosphodiesterase 12 OS=Mus musculus OX=10090 GN=Pde12 PE=1 SV=2	Pde12	67.513	13	24	7	7	7	3	3	1	5	2	5	2	1	2	4	4	3	6	6	7	4	3	4	4	4	3	6	6	7	4	3	4	4	4	3	6	6	7	4	3	4	85088000	84243000	66889000	46092000	49796000
Q3TIV5	Zinc finger CCCH domain-containing protein 15 OS=Mus musculus OX=10090 GN=Zc3h15 PE=1 SV=2	Zc3h15	48.327	14.8	26	6	6	6	3	1	2	3	4	3	3	4	3	3	3	3	4	4	5	4	5	4	3	3	3	4	4	5	4	5	4	3	3	3	4	4	5	4	5	4	0	0	0	52425000	45623000
Q3TIX9	U4/U6.U5 tri-snRNP-associated protein 2 OS=Mus musculus OX=10090 GN=Usp39 PE=1 SV=2	Usp39	65.146	21.1	55	10	10	10	8	3	6	9	7	7	4	6	5	7	6	7	10	9	8	7	8	8	7	6	7	10	9	8	7	8	8	7	6	7	10	9	8	7	8	8	54221000	51589000	52897000	48116000	39705000
Q3TJD7	PDZ and LIM domain protein 7 OS=Mus musculus OX=10090 GN=Pdlim7 PE=1 SV=1	Pdlim7	50.118	22.3	35	8	8	8	1	3	2	6	4	5	6	3	5	3	5	4	6	6	6	4	4	6	3	5	4	6	6	6	4	4	6	3	5	4	6	6	6	4	4	6	29889000	32149000	36944000	26685000	23900000
Q3TJZ6	Protein FAM98A OS=Mus musculus OX=10090 GN=Fam98a PE=1 SV=1	Fam98a	55.055	13.6	9	4	3	3	1	0	1	2	1	2	1	1	0	2	3	3	4	4	4	2	4	1	1	2	2	3	3	3	1	3	0	1	2	2	3	3	3	1	3	0	0	0	0	17029000	14313000
Q3TKT4	Transcription activator BRG1 OS=Mus musculus OX=10090 GN=Smarca4 PE=1 SV=1	Smarca4	181.43	11.8	46	15	15	15	1	0	3	8	8	9	4	7	6	3	2	3	8	11	10	8	11	8	3	2	3	8	11	10	8	11	8	3	2	3	8	11	10	8	11	8	0	0	0	46266000	45645000
Q3TKY6	Spliceosome-associated protein CWC27 homolog OS=Mus musculus OX=10090 GN=Cwc27 PE=1 SV=1	Cwc27	53.542	8.1	15	3	3	3	1	1	2	2	2	2	1	2	2	3	2	2	2	2	2	2	2	2	3	2	2	2	2	2	2	2	2	3	2	2	2	2	2	2	2	2	41082000	34173000	30516000	22680000	23741000
Q3TLH4	Protein PRRC2C OS=Mus musculus OX=10090 GN=Prrc2c PE=1 SV=3	Prrc2c	310.89	12.6	117	31	30	31	6	7	9	17	13	17	18	16	14	10	10	12	24	22	26	24	23	22	10	10	12	23	21	25	23	22	21	10	10	12	24	22	26	24	23	22	71749000	82229000	90219000	74558000	78213000
Q3TLS3	GDP-D-glucose phosphorylase 1 OS=Mus musculus OX=10090 GN=Gdpgp1 PE=1 SV=2	Gdpgp1	42.514	6.2	2	2	2	2	0	1	0	0	0	0	0	0	1	0	1	0	0	0	0	0	1	1	0	1	0	0	0	0	0	1	1	0	1	0	0	0	0	0	1	1	0	0	0	0	0
Q3TMX7	Sulfhydryl oxidase 2 OS=Mus musculus OX=10090 GN=Qsox2 PE=1 SV=1	Qsox2	77.774	5.6	5	4	4	4	0	0	0	2	1	1	0	0	1	0	0	0	2	1	3	0	0	1	0	0	0	2	1	3	0	0	1	0	0	0	2	1	3	0	0	1	0	0	0	10512000	0
Q3TN34	MICAL-like protein 2 OS=Mus musculus OX=10090 GN=Micall2 PE=1 SV=1	Micall2	108.29	7	4	4	4	4	0	0	0	2	0	0	0	0	2	0	0	0	3	1	1	1	1	2	0	0	0	3	1	1	1	1	2	0	0	0	3	1	1	1	1	2	0	0	0	0	0
Q3TNH5	Cotranscriptional regulator FAM172A OS=Mus musculus OX=10090 GN=Fam172a PE=1 SV=2	Fam172a	48.072	4.8	6	2	2	2	0	1	1	0	1	0	2	0	1	1	1	1	1	2	1	2	2	1	1	1	1	1	2	1	2	2	1	1	1	1	1	2	1	2	2	1	0	0	0	0	0
Q3TP92	CTD nuclear envelope phosphatase 1 OS=Mus musculus OX=10090 GN=Ctdnep1 PE=1 SV=2	Ctdnep1	28.391	4.5	3	1	1	1	0	0	0	1	0	1	0	1	0	0	0	0	1	1	1	1	1	1	0	0	0	1	1	1	1	1	1	0	0	0	1	1	1	1	1	1	0	0	0	0	0
Q3TPE9	Ankyrin repeat and MYND domain-containing protein 2 OS=Mus musculus OX=10090 GN=Ankmy2 PE=1 SV=1	Ankmy2	48.774	5	1	2	2	2	0	0	0	0	0	0	1	0	0	0	0	0	0	2	1	1	1	1	0	0	0	0	2	1	1	1	1	0	0	0	0	2	1	1	1	1	0	0	0	0	0
Q3TPX4	Exocyst complex component 5 OS=Mus musculus OX=10090 GN=Exoc5 PE=1 SV=2	Exoc5	81.737	3	3	2	2	2	0	0	0	1	0	1	0	1	0	0	0	1	1	0	2	0	1	0	0	0	1	1	0	2	0	1	0	0	0	1	1	0	2	0	1	0	0	0	0	0	0
Q3TQI7	Telomere length and silencing protein 1 homolog OS=Mus musculus OX=10090 PE=1 SV=2	--	33.543	6.6	4	2	2	2	1	0	1	0	0	1	1	0	0	2	1	2	1	1	1	1	0	1	2	1	2	1	1	1	1	0	1	2	1	2	1	1	1	1	0	1	0	0	0	0	0
Q3TSG4	RNA demethylase ALKBH5 OS=Mus musculus OX=10090 GN=Alkbh5 PE=1 SV=2	Alkbh5	44.41	11.4	5	4	4	4	0	1	0	3	0	0	0	1	0	1	2	1	3	0	1	1	2	1	1	2	1	3	0	1	1	2	1	1	2	1	3	0	1	1	2	1	0	0	0	0	0
Q3TUH1	Phosphatidate cytidylyltransferase, mitochondrial OS=Mus musculus OX=10090 GN=Tamm41 PE=1 SV=2	Tamm41	37.827	8	6	2	2	2	0	0	0	1	1	2	1	0	1	0	0	0	1	1	2	1	1	1	0	0	0	1	1	2	1	1	1	0	0	0	1	1	2	1	1	1	0	0	0	0	0
Q3TVI4	Protein HEXIM2 OS=Mus musculus OX=10090 GN=Hexim2 PE=1 SV=1	Hexim2	35.396	2.9	3	1	1	1	0	0	0	0	0	0	1	1	1	0	0	0	1	1	0	1	1	1	0	0	0	1	1	0	1	1	1	0	0	0	1	1	0	1	1	1	0	0	0	0	0
Q3TVI8	Pre-B-cell leukemia transcription factor-interacting protein 1 OS=Mus musculus OX=10090 GN=Pbxip1 PE=1 SV=2	Pbxip1	81.163	16.1	37	10	10	10	6	3	6	5	3	2	6	3	3	5	5	8	8	6	5	7	4	7	5	5	8	8	6	5	7	4	7	5	5	8	8	6	5	7	4	7	41094000	46740000	42306000	27642000	21903000
Q3TW96	UDP-N-acetylhexosamine pyrophosphorylase-like protein 1 OS=Mus musculus OX=10090 GN=Uap1l1 PE=1 SV=1	Uap1l1	56.613	38.5	125	21	19	21	8	10	9	16	15	19	13	18	17	13	15	12	20	18	18	16	18	19	11	13	11	18	16	16	15	17	18	13	15	12	20	18	18	16	18	19	494990000	487590000	461450000	469380000	438040000
Q3TWI9	CSC1-like protein 2 OS=Mus musculus OX=10090 GN=Tmem63b PE=1 SV=1	Tmem63b	94.774	2.4	2	2	2	2	0	0	0	2	0	0	0	0	0	0	0	0	2	2	2	2	1	1	0	0	0	2	2	2	2	1	1	0	0	0	2	2	2	2	1	1	0	0	0	1480700000	2288300000
Q3TWL2	Type 1 phosphatidylinositol 4,5-bisphosphate 4-phosphatase OS=Mus musculus OX=10090 GN=Pip4p1 PE=1 SV=1	Pip4p1	30.047	19	10	4	3	3	0	0	2	2	1	2	1	1	1	0	2	2	2	3	3	2	3	3	0	2	2	1	2	2	1	2	2	0	2	2	1	2	2	1	2	2	0	0	0	0	46826000
Q3TWN3	Metal transporter CNNM2 OS=Mus musculus OX=10090 GN=Cnnm2 PE=1 SV=3	Cnnm2	96.703	2.4	1	2	2	2	0	0	0	1	0	0	0	0	0	0	0	0	1	1	0	0	0	1	0	0	0	1	1	0	0	0	1	0	0	0	1	1	0	0	0	1	0	0	0	0	0
Q3TWW8	Serine/arginine-rich splicing factor 6 OS=Mus musculus OX=10090 GN=Srsf6 PE=1 SV=1	Srsf6	39.025	29.2	42	11	7	11	5	4	4	7	4	5	4	4	5	7	5	5	10	8	9	8	8	9	4	2	2	6	4	5	5	6	5	7	5	5	10	8	9	8	8	9	445260000	379320000	378080000	398490000	370020000
Q3TX08	tRNA (guanine(26)-N(2))-dimethyltransferase OS=Mus musculus OX=10090 GN=Trmt1 PE=1 SV=2	Trmt1	72.349	6.3	11	4	4	4	1	2	0	1	1	2	1	2	1	4	2	1	3	2	3	3	3	3	4	2	1	3	2	3	3	3	3	4	2	1	3	2	3	3	3	3	67392000	0	0	42011000	36375000
Q3TXS7	26S proteasome non-ATPase regulatory subunit 1 OS=Mus musculus OX=10090 GN=Psmd1 PE=1 SV=1	Psmd1	105.73	28.2	93	23	23	23	10	11	8	11	13	13	9	9	9	15	13	14	17	16	19	14	14	14	15	13	14	17	16	19	14	14	14	15	13	14	17	16	19	14	14	14	202450000	259400000	228090000	164300000	155770000
Q3TXT3	SOSS complex subunit C OS=Mus musculus OX=10090 GN=Inip PE=3 SV=1	Inip	11.411	24	12	2	2	2	0	1	0	2	2	2	3	0	2	0	1	1	2	2	2	2	2	2	0	1	1	2	2	2	2	2	2	0	1	1	2	2	2	2	2	2	0	0	0	101760000	137270000
Q3TXU5	Deoxyhypusine synthase OS=Mus musculus OX=10090 GN=Dhps PE=1 SV=2	Dhps	40.642	15.7	6	4	4	4	0	1	1	1	0	1	0	1	1	1	2	2	3	0	1	0	1	1	1	2	2	3	0	1	0	1	1	1	2	2	3	0	1	0	1	1	0	0	0	0	0
Q3TXX3	Protrudin OS=Mus musculus OX=10090 GN=Zfyve27 PE=1 SV=2	Zfyve27	46.202	2.9	1	1	1	1	0	0	0	1	0	0	0	0	0	0	0	0	1	1	0	0	0	1	0	0	0	1	1	0	0	0	1	0	0	0	1	1	0	0	0	1	0	0	0	0	0
Q3TYS2	Cytochrome b-245 chaperone 1 OS=Mus musculus OX=10090 GN=Cybc1 PE=1 SV=2	Cybc1	20.921	11.2	2	2	2	2	0	0	0	1	1	0	0	0	0	0	0	0	2	2	1	0	0	0	0	0	0	2	2	1	0	0	0	0	0	0	2	2	1	0	0	0	0	0	0	9696400	6514700
Q3TYX3	SET and MYND domain-containing protein 5 OS=Mus musculus OX=10090 GN=Smyd5 PE=1 SV=2	Smyd5	47.095	8.2	13	3	3	3	0	0	0	2	2	2	2	2	3	0	0	0	3	3	3	3	3	3	0	0	0	3	3	3	3	3	3	0	0	0	3	3	3	3	3	3	0	0	0	17975000	18425000
Q3TZX8	Polynucleotide 5'-hydroxyl-kinase NOL9 OS=Mus musculus OX=10090 GN=Nol9 PE=1 SV=1	Nol9	80.839	3.5	6	3	3	3	0	0	0	1	1	1	2	1	0	0	0	1	2	2	1	3	3	1	0	0	1	2	2	1	3	3	1	0	0	1	2	2	1	3	3	1	0	0	0	0	0
Q3TZZ7	Extended synaptotagmin-2 OS=Mus musculus OX=10090 GN=Esyt2 PE=1 SV=1	Esyt2	94.138	6.2	17	5	5	5	0	0	1	5	2	3	3	3	0	1	0	2	5	4	5	4	4	3	1	0	2	5	4	5	4	4	3	1	0	2	5	4	5	4	4	3	0	0	0	29562000	35652000
Q3U0V1	Far upstream element-binding protein 2 OS=Mus musculus OX=10090 GN=Khsrp PE=1 SV=2	Khsrp	76.775	44.1	178	23	21	23	19	23	22	23	19	18	19	16	19	20	19	20	17	17	18	16	18	18	19	18	19	16	15	16	15	16	16	20	19	20	17	17	18	16	18	18	369340000	386000000	344570000	235620000	239060000
Q3U182	CREB-regulated transcription coactivator 2 OS=Mus musculus OX=10090 GN=Crtc2 PE=1 SV=2	Crtc2	73.215	2.3	5	1	1	1	0	0	0	0	1	1	1	1	1	0	0	0	1	1	1	1	1	1	0	0	0	1	1	1	1	1	1	0	0	0	1	1	1	1	1	1	0	0	0	0	0
Q3U186	Probable arginine--tRNA ligase, mitochondrial OS=Mus musculus OX=10090 GN=Rars2 PE=1 SV=1	Rars2	65.335	16.1	26	9	9	9	0	4	0	1	3	5	5	3	5	3	5	3	6	8	8	8	7	8	3	5	3	6	8	8	8	7	8	3	5	3	6	8	8	8	7	8	43042000	50349000	44957000	25271000	21195000
Q3U1G5	Interferon-stimulated 20 kDa exonuclease-like 2 OS=Mus musculus OX=10090 GN=Isg20l2 PE=1 SV=2	Isg20l2	41.019	6.5	4	2	2	2	0	0	0	1	0	1	0	1	1	0	1	0	1	2	2	2	2	2	0	1	0	1	2	2	2	2	2	0	1	0	1	2	2	2	2	2	0	0	0	0	0
Q3U1J4	DNA damage-binding protein 1 OS=Mus musculus OX=10090 GN=Ddb1 PE=1 SV=2	Ddb1	126.85	27.8	188	32	32	32	14	16	18	27	20	29	21	22	21	18	20	21	31	29	30	25	27	27	18	20	21	31	29	30	25	27	27	18	20	21	31	29	30	25	27	27	231250000	224240000	201940000	212710000	187120000
Q3U1V6	Ubiquitin-conjugating enzyme E2 variant 3 OS=Mus musculus OX=10090 GN=Uevld PE=1 SV=1	Uevld	51.681	4.9	6	2	2	2	0	0	0	0	1	1	2	2	0	0	0	0	1	1	1	2	2	1	0	0	0	1	1	1	2	2	1	0	0	0	1	1	1	2	2	1	0	0	0	0	0
Q3U2P1	Protein transport protein Sec24A OS=Mus musculus OX=10090 GN=Sec24a PE=1 SV=1	Sec24a	118.78	6.1	33	7	7	7	2	1	2	5	6	6	4	4	3	2	3	4	5	5	4	6	6	5	2	3	4	5	5	4	6	6	5	2	3	4	5	5	4	6	6	5	33567000	30664000	25754000	36582000	33252000
Q3U319	E3 ubiquitin-protein ligase BRE1B OS=Mus musculus OX=10090 GN=Rnf40 PE=1 SV=2	Rnf40	113.97	9.7	24	9	8	9	1	2	2	5	2	3	3	4	2	3	3	4	7	3	8	4	5	4	3	2	3	7	3	8	4	5	4	3	3	4	7	3	8	4	5	4	25373000	23544000	19173000	21088000	20533000
Q3U3R4	Lipase maturation factor 1 OS=Mus musculus OX=10090 GN=Lmf1 PE=1 SV=1	Lmf1	65.877	6.3	6	3	3	3	1	1	0	1	1	2	0	0	0	1	1	1	1	2	3	1	1	2	1	1	1	1	2	3	1	1	2	1	1	1	1	2	3	1	1	2	0	0	0	0	31705000
Q3U487	E3 ubiquitin-protein ligase HECTD3 OS=Mus musculus OX=10090 GN=Hectd3 PE=1 SV=2	Hectd3	97.346	3.5	7	2	2	2	0	0	0	2	1	1	1	1	1	0	0	0	2	1	1	1	1	1	0	0	0	2	1	1	1	1	1	0	0	0	2	1	1	1	1	1	0	0	0	0	0
Q3U5F4	YrdC domain-containing protein, mitochondrial OS=Mus musculus OX=10090 GN=Yrdc PE=1 SV=1	Yrdc	29.454	15.4	10	3	3	3	1	0	0	1	1	1	2	2	2	1	1	1	2	1	1	2	2	2	1	1	1	2	1	1	2	2	2	1	1	1	2	1	1	2	2	2	0	0	0	10093000	0
Q3U5Q7	UMP-CMP kinase 2, mitochondrial OS=Mus musculus OX=10090 GN=Cmpk2 PE=1 SV=2	Cmpk2	50.036	20.1	36	7	7	7	3	4	3	3	2	2	7	6	6	5	5	5	3	4	3	7	6	6	5	5	5	3	4	3	7	6	6	5	5	5	3	4	3	7	6	6	46175000	39246000	37323000	10286000	18628000
Q3U6U5	Putative GTP-binding protein 6 OS=Mus musculus OX=10090 GN=Gtpbp6 PE=1 SV=1	Gtpbp6	56.474	7.6	9	3	3	3	0	0	0	1	2	1	1	2	2	0	0	0	3	2	2	1	2	2	0	0	0	3	2	2	1	2	2	0	0	0	3	2	2	1	2	2	0	0	0	8255300	9389600
Q3U7R1	Extended synaptotagmin-1 OS=Mus musculus OX=10090 GN=Esyt1 PE=1 SV=2	Esyt1	121.55	14.7	41	13	13	13	5	4	7	4	5	5	5	4	2	6	5	7	9	8	8	7	6	5	6	5	7	9	8	8	7	6	5	6	5	7	9	8	8	7	6	5	45378000	44424000	58891000	40848000	30441000
Q3U821	WD repeat-containing protein 75 OS=Mus musculus OX=10090 GN=Wdr75 PE=1 SV=1	Wdr75	94.036	4.5	5	3	3	3	1	1	1	2	0	0	0	0	0	1	1	1	2	1	0	0	0	1	1	1	1	2	1	0	0	0	1	1	1	1	2	1	0	0	0	1	0	0	0	0	0
Q3U9G9	Delta(14)-sterol reductase LBR OS=Mus musculus OX=10090 GN=Lbr PE=1 SV=2	Lbr	71.439	13.1	34	8	8	8	3	1	2	3	7	6	4	6	2	4	2	4	5	8	7	6	7	5	4	2	4	5	8	7	6	7	5	4	2	4	5	8	7	6	7	5	63518000	86977000	85045000	89889000	90763000
Q3UA06	Pachytene checkpoint protein 2 homolog OS=Mus musculus OX=10090 GN=Trip13 PE=1 SV=1	Trip13	48.376	26.2	47	10	10	10	5	1	3	8	9	8	6	4	3	4	4	4	9	10	9	9	9	8	4	4	4	9	10	9	9	9	8	4	4	4	9	10	9	9	9	8	115690000	111100000	81185000	74747000	97191000
Q3UA37	Glutamine-rich protein 1 OS=Mus musculus OX=10090 GN=Qrich1 PE=1 SV=1	Qrich1	86.555	6.6	16	5	5	5	2	1	1	4	0	2	2	2	2	2	2	2	5	3	4	4	4	3	2	2	2	5	3	4	4	4	3	2	2	2	5	3	4	4	4	3	31400000	37446000	33620000	112110000	94356000
Q3UBX0	Transmembrane protein 109 OS=Mus musculus OX=10090 GN=Tmem109 PE=1 SV=2	Tmem109	26.306	8.6	9	2	2	2	1	1	0	1	0	1	2	1	2	1	1	1	2	2	2	2	2	2	1	1	1	2	2	2	2	2	2	1	1	1	2	2	2	2	2	2	0	0	0	98843000	160840000
Q3UDE2	Tubulin--tyrosine ligase-like protein 12 OS=Mus musculus OX=10090 GN=Ttll12 PE=1 SV=1	Ttll12	74.042	32.6	93	18	18	18	5	8	9	10	15	17	7	12	10	10	10	10	16	16	16	12	14	13	10	10	10	16	16	16	12	14	13	10	10	10	16	16	16	12	14	13	134380000	103320000	107740000	82106000	80555000
Q3UDR8	Protein YIPF3 OS=Mus musculus OX=10090 GN=Yipf3 PE=1 SV=1	Yipf3	37.998	13.8	21	5	5	5	1	1	1	2	3	5	3	2	3	1	1	2	4	4	5	3	4	4	1	1	2	4	4	5	3	4	4	1	1	2	4	4	5	3	4	4	0	0	25365000	26203000	42024000
Q3UDW8	Heparan-alpha-glucosaminide N-acetyltransferase OS=Mus musculus OX=10090 GN=Hgsnat PE=1 SV=2	Hgsnat	72.503	5.8	4	3	3	3	0	1	2	0	0	1	0	0	0	3	2	3	0	1	1	1	1	1	3	2	3	0	1	1	1	1	1	3	2	3	0	1	1	1	1	1	60326000	65822000	56027000	0	0
Q3UE31	Uncharacterized protein KIAA0930 homolog OS=Mus musculus OX=10090 PE=1 SV=2	--	45.96	7.4	2	3	3	3	0	0	0	1	0	0	0	1	0	1	0	0	2	0	1	2	2	0	1	0	0	2	0	1	2	2	0	1	0	0	2	0	1	2	2	0	0	0	0	0	0
Q3UE37	Ubiquitin-conjugating enzyme E2 Z OS=Mus musculus OX=10090 GN=Ube2z PE=1 SV=2	Ube2z	38.368	22.5	41	8	8	8	2	3	4	6	8	4	5	4	5	4	4	4	7	6	6	8	6	6	4	4	4	7	6	6	8	6	6	4	4	4	7	6	6	8	6	6	45947000	45882000	53669000	59614000	54127000
Q3UEB3	Poly(U)-binding-splicing factor PUF60 OS=Mus musculus OX=10090 GN=Puf60 PE=1 SV=2	Puf60	60.248	19.3	48	10	10	10	3	4	5	5	5	8	5	7	6	6	5	5	9	9	9	8	9	8	6	5	5	9	9	9	8	9	8	6	5	5	9	9	9	8	9	8	77096000	106410000	99812000	92735000	84392000
Q3UFK8	FERM domain-containing protein 8 OS=Mus musculus OX=10090 GN=Frmd8 PE=1 SV=2	Frmd8	51.827	6.9	10	3	3	3	0	0	1	2	1	2	0	2	2	0	0	1	2	2	3	2	3	3	0	0	1	2	2	3	2	3	3	0	0	1	2	2	3	2	3	3	0	0	0	14813000	15684000
Q3UFS4	G patch domain-containing protein 11 OS=Mus musculus OX=10090 GN=Gpatch11 PE=1 SV=2	Gpatch11	30.608	3.8	2	1	1	1	0	0	0	0	0	0	1	0	1	0	0	0	0	0	0	1	0	1	0	0	0	0	0	0	1	0	1	0	0	0	0	0	0	1	0	1	0	0	0	0	0
Q3UFY0	Ribosomal RNA processing protein 36 homolog OS=Mus musculus OX=10090 GN=Rrp36 PE=1 SV=1	Rrp36	28.588	4.5	0	1	1	1	0	0	0	0	0	0	0	0	0	0	0	0	0	0	1	0	1	1	0	0	0	0	0	1	0	1	1	0	0	0	0	0	1	0	1	1	0	0	0	0	0
Q3UFY7	7-methylguanosine phosphate-specific 5'-nucleotidase OS=Mus musculus OX=10090 GN=Nt5c3b PE=1 SV=3	Nt5c3b	34.425	15.3	19	5	5	5	1	1	1	3	2	4	3	2	2	1	2	2	5	4	5	4	4	4	1	2	2	5	4	5	4	4	4	1	2	2	5	4	5	4	4	4	0	66421000	41906000	36679000	45812000
Q3UFY8	tRNA methyltransferase 10 homolog C OS=Mus musculus OX=10090 GN=Trmt10c PE=1 SV=2	Trmt10c	48.385	13	28	6	6	6	1	1	2	6	3	5	3	5	2	3	3	4	6	5	6	5	5	5	3	3	4	6	5	6	5	5	5	3	3	4	6	5	6	5	5	5	38425000	35151000	25047000	24911000	22314000
Q3UGC7	Eukaryotic translation initiation factor 3 subunit J-A OS=Mus musculus OX=10090 GN=Eif3j1 PE=2 SV=1	Eif3j1	29.343	28	23	6	6	6	3	1	3	7	2	2	3	1	1	3	2	3	5	2	4	2	1	1	3	2	3	5	2	4	2	1	1	3	2	3	5	2	4	2	1	1	98368000	91332000	98027000	57246000	79828000
Q3UGP8	Putative Dol-P-Glc:Glc(2)Man(9)GlcNAc(2)-PP-Dol alpha-1,2-glucosyltransferase OS=Mus musculus OX=10090 GN=Alg10b PE=1 SV=1	Alg10b	55.464	6.8	14	3	3	3	1	2	2	2	3	2	1	0	1	2	2	2	3	3	3	2	1	2	2	2	2	3	3	3	2	1	2	2	2	2	3	3	3	2	1	2	42541000	42053000	49227000	25194000	29952000
Q3UGR5	Haloacid dehalogenase-like hydrolase domain-containing protein 2 OS=Mus musculus OX=10090 GN=Hdhd2 PE=1 SV=2	Hdhd2	28.73	8.1	16	2	2	2	1	1	1	3	3	2	2	2	1	1	1	1	2	2	2	2	2	2	1	1	1	2	2	2	2	2	2	1	1	1	2	2	2	2	2	2	0	0	0	96078000	61627000
Q3UGS4	Mapk-regulated corepressor-interacting protein 1 OS=Mus musculus OX=10090 GN=Mcrip1 PE=1 SV=1	Mcrip1	11.101	22.7	12	2	2	2	2	2	2	1	1	1	1	1	1	2	2	2	1	2	2	1	1	1	2	2	2	1	2	2	1	1	1	2	2	2	1	2	2	1	1	1	22929000	22589000	21263000	0	25585000
Q3UH60	Disco-interacting protein 2 homolog B OS=Mus musculus OX=10090 GN=Dip2b PE=1 SV=1	Dip2b	171.12	5.7	25	7	7	7	1	1	2	2	3	3	5	4	4	1	2	2	5	3	5	5	5	4	1	2	2	5	3	5	5	5	4	1	2	2	5	3	5	5	5	4	0	19714000	0	33202000	36992000
Q3UHB1	5'-nucleotidase domain-containing protein 3 OS=Mus musculus OX=10090 GN=Nt5dc3 PE=1 SV=1	Nt5dc3	63.17	22.2	67	12	12	12	5	6	5	10	10	10	7	7	7	7	6	7	11	12	10	11	11	10	7	6	7	11	12	10	11	11	10	7	6	7	11	12	10	11	11	10	59756000	73954000	65713000	42775000	44311000
Q3UHD6	Sorting nexin-27 OS=Mus musculus OX=10090 GN=Snx27 PE=1 SV=2	Snx27	60.988	23.6	29	10	10	10	4	2	2	4	3	3	3	4	4	5	5	5	8	7	5	6	6	6	5	5	5	8	7	5	6	6	6	5	5	5	8	7	5	6	6	6	33440000	62881000	34687000	42256000	43679000
Q3UHH1	Zinc finger SWIM domain-containing protein 8 OS=Mus musculus OX=10090 GN=Zswim8 PE=1 SV=1	Zswim8	197.06	3.8	16	6	6	6	1	1	0	2	4	3	1	1	3	2	2	1	5	5	5	6	3	5	2	2	1	5	5	5	6	3	5	2	2	1	5	5	5	6	3	5	16527000	14739000	0	28448000	24910000
Q3UHH2	Solute carrier family 22 member 23 OS=Mus musculus OX=10090 GN=Slc22a23 PE=2 SV=1	Slc22a23	74.324	6.7	30	4	4	4	1	0	0	5	4	6	3	5	6	2	2	1	4	4	4	4	4	4	2	2	1	4	4	4	4	4	4	2	2	1	4	4	4	4	4	4	26595000	25536000	0	22243000	34902000
Q3UHJ0	AP2-associated protein kinase 1 OS=Mus musculus OX=10090 GN=Aak1 PE=1 SV=2	Aak1	103.35	19.6	82	13	13	13	8	9	10	11	9	9	9	9	8	8	9	9	10	10	11	9	10	9	8	9	9	10	10	11	9	10	9	8	9	9	10	10	11	9	10	9	76170000	77619000	70510000	52241000	64308000
Q3UHX0	Nucleolar protein 8 OS=Mus musculus OX=10090 GN=Nol8 PE=1 SV=2	Nol8	128.63	2.4	5	2	2	2	1	1	2	0	1	0	0	0	0	1	1	1	1	1	0	1	1	1	1	1	1	1	1	0	1	1	1	1	1	1	1	1	0	1	1	1	0	0	0	0	0
Q3UHX2	28 kDa heat- and acid-stable phosphoprotein OS=Mus musculus OX=10090 GN=Pdap1 PE=1 SV=1	Pdap1	20.605	22.7	24	5	5	5	3	2	4	2	2	2	3	4	2	5	5	5	4	3	3	3	3	3	5	5	5	4	3	3	3	3	3	5	5	5	4	3	3	3	3	3	194300000	184970000	141220000	113200000	109870000
Q3UHX9	Putative methyltransferase C9orf114 homolog OS=Mus musculus OX=10090 GN=Spout1 PE=1 SV=1	Spout1	42.957	9.6	5	3	3	3	1	0	0	1	1	1	1	0	0	1	1	1	2	2	1	2	1	1	1	1	1	2	2	1	2	1	1	1	1	1	2	2	1	2	1	1	0	0	0	12960000	13371000
Q3UI43	BRISC and BRCA1-A complex member 1 OS=Mus musculus OX=10090 GN=Babam1 PE=1 SV=1	Babam1	36.793	10.2	17	3	3	3	1	2	0	2	3	3	2	2	2	2	2	1	3	3	3	3	3	3	2	2	1	3	3	3	3	3	3	2	2	1	3	3	3	3	3	3	20012000	39836000	0	39896000	24347000
Q3UIA2	Rho GTPase-activating protein 17 OS=Mus musculus OX=10090 GN=Arhgap17 PE=1 SV=1	Arhgap17	92.201	10.4	20	7	7	7	1	2	2	2	4	2	3	2	2	3	2	3	3	4	4	4	4	5	3	2	3	3	4	4	4	4	5	3	2	3	3	4	4	4	4	5	63612000	47380000	46142000	32402000	24184000
Q3UIR3	E3 ubiquitin-protein ligase DTX3L OS=Mus musculus OX=10090 GN=Dtx3l PE=1 SV=1	Dtx3l	83.043	7.1	5	5	5	5	0	0	0	0	0	1	0	3	1	1	1	2	0	0	1	3	4	1	1	1	2	0	0	1	3	4	1	1	1	2	0	0	1	3	4	1	0	0	0	0	0
Q3UJB9	Enhancer of mRNA-decapping protein 4 OS=Mus musculus OX=10090 GN=Edc4 PE=1 SV=2	Edc4	152.48	13.2	60	17	17	17	4	8	7	7	9	7	6	6	6	9	9	8	10	11	11	9	9	8	9	9	8	10	11	11	9	9	8	9	9	8	10	11	11	9	9	8	67415000	64286000	74010000	84816000	82668000
Q3UJD6	Ubiquitin carboxyl-terminal hydrolase 19 OS=Mus musculus OX=10090 GN=Usp19 PE=1 SV=1	Usp19	150.55	5.6	22	7	7	7	3	2	3	3	3	2	3	1	2	3	2	3	4	4	4	3	2	3	3	2	3	4	4	4	3	2	3	3	2	3	4	4	4	3	2	3	22258000	25994000	27778000	29724000	20711000
Q3UJP5	Protein C8orf37 homolog OS=Mus musculus OX=10090 PE=1 SV=1	--	23.848	3.8	6	1	1	1	0	0	0	1	1	1	1	1	1	0	0	0	1	1	1	1	1	1	0	0	0	1	1	1	1	1	1	0	0	0	1	1	1	1	1	1	0	0	0	0	0
Q3UKC1	Tax1-binding protein 1 homolog OS=Mus musculus OX=10090 GN=Tax1bp1 PE=1 SV=2	Tax1bp1	93.629	4.8	6	4	4	4	0	1	0	0	1	1	2	0	1	3	2	2	3	3	3	2	2	3	3	2	2	3	3	3	2	2	3	3	2	2	3	3	3	2	2	3	0	0	0	22734000	30290000
Q3UKJ7	WD40 repeat-containing protein SMU1 OS=Mus musculus OX=10090 GN=Smu1 PE=2 SV=2	Smu1	57.543	23.4	55	10	10	10	6	5	7	7	6	7	5	8	4	6	6	7	8	9	8	8	8	8	6	6	7	8	9	8	8	8	8	6	6	7	8	9	8	8	8	8	89228000	90525000	92334000	62021000	57625000
Q3ULD5	Methylcrotonoyl-CoA carboxylase beta chain, mitochondrial OS=Mus musculus OX=10090 GN=Mccc2 PE=1 SV=1	Mccc2	61.378	12.4	24	6	6	6	3	3	3	4	4	3	0	2	2	4	3	4	4	5	4	3	3	3	4	3	4	4	5	4	3	3	3	4	3	4	4	5	4	3	3	3	17342000	23940000	26043000	28917000	35896000
Q3ULJ0	Glycerol-3-phosphate dehydrogenase 1-like protein OS=Mus musculus OX=10090 GN=Gpd1l PE=1 SV=2	Gpd1l	38.225	8	8	3	3	3	0	0	0	3	0	1	1	2	1	0	1	0	3	1	3	1	2	1	0	1	0	3	1	3	1	2	1	0	1	0	3	1	3	1	2	1	0	0	0	17608000	0
Q3ULW8	Protein mono-ADP-ribosyltransferase PARP3 OS=Mus musculus OX=10090 GN=Parp3 PE=2 SV=1	Parp3	59.948	18.8	59	8	8	8	6	7	8	7	5	7	7	6	6	7	7	7	6	6	6	6	6	6	7	7	7	6	6	6	6	6	6	7	7	7	6	6	6	6	6	6	208660000	157800000	155920000	102590000	88390000
Q3UM18	Large subunit GTPase 1 homolog OS=Mus musculus OX=10090 GN=Lsg1 PE=1 SV=2	Lsg1	73.156	11.8	19	7	7	7	0	1	1	4	3	3	4	1	2	1	1	1	7	4	4	6	5	5	1	1	1	7	4	4	6	5	5	1	1	1	7	4	4	6	5	5	0	0	0	15448000	17455000
Q3UM45	Protein phosphatase 1 regulatory subunit 7 OS=Mus musculus OX=10090 GN=Ppp1r7 PE=1 SV=2	Ppp1r7	41.291	39.6	67	13	13	13	9	7	7	9	8	11	4	7	5	9	8	9	12	11	12	10	12	12	9	8	9	12	11	12	10	12	12	9	8	9	12	11	12	10	12	12	133740000	134810000	159130000	92466000	85634000
Q3UMB5	Guanine nucleotide exchange protein SMCR8 OS=Mus musculus OX=10090 GN=Smcr8 PE=1 SV=2	Smcr8	104.96	1.3	2	1	1	1	0	1	1	0	0	0	0	0	0	1	1	1	0	0	0	0	0	0	1	1	1	0	0	0	0	0	0	1	1	1	0	0	0	0	0	0	0	0	0	0	0
Q3UMB9	WASH complex subunit 4 OS=Mus musculus OX=10090 GN=Washc4 PE=1 SV=2	Washc4	136.37	7.6	22	9	9	9	2	2	2	3	7	3	2	1	0	3	3	2	6	8	7	4	5	4	3	3	2	6	8	7	4	5	4	3	3	2	6	8	7	4	5	4	46480000	40339000	52614000	33923000	27065000
Q3UMC0	ATPase family protein 2 homolog OS=Mus musculus OX=10090 GN=Spata5 PE=1 SV=2	Spata5	97.255	10.5	32	7	7	7	3	3	4	5	5	4	2	4	2	5	6	5	5	5	5	4	4	5	5	6	5	5	5	5	4	4	5	5	6	5	5	5	5	4	4	5	743890000	586370000	665450000	537770000	464010000
Q3UMF0	Cordon-bleu protein-like 1 OS=Mus musculus OX=10090 GN=Cobll1 PE=1 SV=2	Cobll1	137.38	28.8	130	30	30	30	5	6	8	23	19	23	12	19	15	12	10	10	25	22	24	21	22	23	12	10	10	25	22	24	21	22	23	12	10	10	25	22	24	21	22	23	69586000	54677000	69252000	120420000	136260000
Q3UMQ8	H/ACA ribonucleoprotein complex non-core subunit NAF1 OS=Mus musculus OX=10090 GN=Naf1 PE=1 SV=2	Naf1	53.245	2	1	1	1	1	0	0	0	0	0	1	0	0	0	0	0	0	1	1	1	1	1	1	0	0	0	1	1	1	1	1	1	0	0	0	1	1	1	1	1	1	0	0	0	0	0
Q3UMR5	Calcium uniporter protein, mitochondrial OS=Mus musculus OX=10090 GN=Mcu PE=1 SV=2	Mcu	39.681	8.3	11	3	3	3	1	0	0	2	2	2	2	1	1	1	1	1	2	2	3	3	3	2	1	1	1	2	2	3	3	3	2	1	1	1	2	2	3	3	3	2	0	0	0	23343000	25257000
Q3UMT1	Protein phosphatase 1 regulatory subunit 12C OS=Mus musculus OX=10090 GN=Ppp1r12c PE=1 SV=1	Ppp1r12c	84.684	7.8	11	5	5	5	2	1	2	3	1	0	0	1	1	2	1	2	3	1	0	0	1	1	2	1	2	3	1	0	0	1	1	2	1	2	3	1	0	0	1	1	0	0	0	0	0
Q3UMU9	Hepatoma-derived growth factor-related protein 2 OS=Mus musculus OX=10090 GN=Hdgfl2 PE=1 SV=1	Hdgfl2	74.29	18.4	34	11	10	10	3	3	1	4	5	6	3	4	5	5	5	5	8	9	9	9	9	9	4	4	4	7	8	8	8	8	8	4	4	4	7	8	8	8	8	8	45439000	67587000	59089000	77999000	73615000
Q3UMW8	Ceroid-lipofuscinosis neuronal protein 5 homolog OS=Mus musculus OX=10090 GN=Cln5 PE=1 SV=1	Cln5	39.329	5	5	2	2	2	0	0	0	2	1	1	0	0	1	0	0	0	1	2	2	1	0	1	0	0	0	1	2	2	1	0	1	0	0	0	1	2	2	1	0	1	0	0	0	0	0
Q3UMY5	Echinoderm microtubule-associated protein-like 4 OS=Mus musculus OX=10090 GN=Eml4 PE=1 SV=1	Eml4	110.03	6.3	16	6	6	6	1	1	4	1	2	2	2	2	1	3	2	3	2	3	4	3	2	3	3	2	3	2	3	4	3	2	3	3	2	3	2	3	4	3	2	3	17058000	20443000	26054000	37808000	0
Q3UN02	Lysocardiolipin acyltransferase 1 OS=Mus musculus OX=10090 GN=Lclat1 PE=1 SV=2	Lclat1	44.399	15.7	29	6	6	6	2	1	3	4	3	6	2	5	3	5	4	5	6	4	4	5	4	5	5	4	5	6	4	4	5	4	5	5	4	5	6	4	4	5	4	5	51513000	54556000	49189000	44236000	39137000
Q3UND0	Src kinase-associated phosphoprotein 2 OS=Mus musculus OX=10090 GN=Skap2 PE=1 SV=2	Skap2	40.712	14	13	5	5	5	0	2	0	3	2	3	1	0	2	2	2	2	5	5	4	3	3	3	2	2	2	5	5	4	3	3	3	2	2	2	5	5	4	3	3	3	53392000	33213000	52279000	62860000	57855000
Q3UPF5	Zinc finger CCCH-type antiviral protein 1 OS=Mus musculus OX=10090 GN=Zc3hav1 PE=1 SV=1	Zc3hav1	106.69	6.2	8	5	5	5	0	1	0	0	0	1	4	1	1	1	1	3	4	0	4	4	3	3	1	1	3	4	0	4	4	3	3	1	1	3	4	0	4	4	3	3	0	0	24086000	19574000	0
Q3UPH1	Protein PRRC1 OS=Mus musculus OX=10090 GN=Prrc1 PE=1 SV=1	Prrc1	46.297	6.3	2	2	2	2	0	0	1	1	0	0	0	0	0	1	0	1	1	0	0	1	0	0	1	0	1	1	0	0	1	0	0	1	0	1	1	0	0	1	0	0	0	0	0	0	0
Q3UPH7	Rho guanine nucleotide exchange factor 40 OS=Mus musculus OX=10090 GN=Arhgef40 PE=1 SV=1	Arhgef40	165.13	6.1	15	8	8	8	1	3	1	2	2	1	2	1	2	3	3	3	3	3	2	5	5	4	3	3	3	3	3	2	5	5	4	3	3	3	3	3	2	5	5	4	0	0	0	15883000	10828000
Q3UPL0	Protein transport protein Sec31A OS=Mus musculus OX=10090 GN=Sec31a PE=1 SV=2	Sec31a	133.57	20.1	124	24	24	24	11	8	14	15	15	17	15	15	14	13	13	14	21	21	20	18	19	21	13	13	14	21	21	20	18	19	21	13	13	14	21	21	20	18	19	21	136000000	137400000	144580000	133650000	110820000
Q3UQ28	Peroxidasin homolog OS=Mus musculus OX=10090 GN=Pxdn PE=1 SV=2	Pxdn	165.1	0.7	2	1	1	1	0	0	0	1	1	0	0	0	0	1	0	0	1	1	0	0	0	0	1	0	0	1	1	0	0	0	0	1	0	0	1	1	0	0	0	0	0	0	0	0	0
Q3UQ84	Threonine--tRNA ligase, mitochondrial OS=Mus musculus OX=10090 GN=Tars2 PE=1 SV=1	Tars2	81.699	12.6	35	8	8	8	2	2	0	6	5	4	5	5	6	3	2	2	6	7	7	5	5	8	3	2	2	6	7	7	5	5	8	3	2	2	6	7	7	5	5	8	50940000	60547000	38944000	39969000	38520000
Q3UQA7	Selenoprotein H OS=Mus musculus OX=10090 GN=Selenoh PE=1 SV=2	Selenoh	12.974	17.2	13	2	2	2	0	0	0	2	2	2	2	3	2	1	0	1	2	2	2	2	2	2	1	0	1	2	2	2	2	2	2	1	0	1	2	2	2	2	2	2	0	0	0	39000000	37903000
Q3UQN2	F-BAR domain only protein 2 OS=Mus musculus OX=10090 GN=Fcho2 PE=1 SV=1	Fcho2	88.733	4.1	8	3	3	3	0	1	0	1	1	1	1	2	1	1	1	1	2	2	2	2	2	1	1	1	1	2	2	2	2	2	1	1	1	1	2	2	2	2	2	1	0	0	0	16038000	0
Q3URD3	Sarcolemmal membrane-associated protein OS=Mus musculus OX=10090 GN=Slmap PE=1 SV=2	Slmap	96.932	2.1	3	2	2	2	0	0	0	0	1	0	1	1	0	0	0	0	0	2	0	2	1	2	0	0	0	0	2	0	2	1	2	0	0	0	0	2	0	2	1	2	0	0	0	0	0
Q3URE1	Malonate--CoA ligase ACSF3, mitochondrial OS=Mus musculus OX=10090 GN=Acsf3 PE=1 SV=2	Acsf3	65.076	3.9	8	2	2	2	0	0	1	1	2	1	1	1	1	0	1	1	1	2	2	2	2	2	0	1	1	1	2	2	2	2	2	0	1	1	1	2	2	2	2	2	0	0	0	0	0
Q3URQ0	Testis-expressed protein 10 OS=Mus musculus OX=10090 GN=Tex10 PE=1 SV=1	Tex10	105.21	4.4	14	4	4	4	1	1	0	2	2	3	2	1	2	1	1	0	4	3	3	2	3	2	1	1	0	4	3	3	2	3	2	1	1	0	4	3	3	2	3	2	0	0	0	14821000	15362000
Q3URS9	Mitochondrial potassium channel OS=Mus musculus OX=10090 GN=Ccdc51 PE=1 SV=1	Ccdc51	45.132	9.4	12	3	3	3	1	1	2	2	1	1	1	2	1	2	2	3	2	1	2	1	2	1	2	2	3	2	1	2	1	2	1	2	2	3	2	1	2	1	2	1	38961000	52172000	50620000	36254000	0
Q3USH5	Splicing factor, suppressor of white-apricot homolog OS=Mus musculus OX=10090 GN=Sfswap PE=1 SV=2	Sfswap	104.19	1.5	2	1	1	1	0	0	0	0	1	0	0	0	1	0	0	0	0	1	1	1	1	1	0	0	0	0	1	1	1	1	1	0	0	0	0	1	1	1	1	1	0	0	0	0	0
Q3UTJ2	Sorbin and SH3 domain-containing protein 2 OS=Mus musculus OX=10090 GN=Sorbs2 PE=1 SV=2	Sorbs2	132.35	2.9	4	3	2	2	0	0	0	0	1	0	1	0	2	0	0	1	1	2	1	2	1	3	0	0	0	0	1	0	1	0	2	0	0	0	0	1	0	1	0	2	0	0	0	0	0
Q3UVG3	Protein FAM91A1 OS=Mus musculus OX=10090 GN=Fam91a1 PE=1 SV=1	Fam91a1	93.462	8.5	19	7	7	7	2	1	0	3	5	2	1	1	4	2	3	3	3	5	4	4	4	6	2	3	3	3	5	4	4	4	6	2	3	3	3	5	4	4	4	6	15501000	15091000	20264000	13175000	12793000
Q3UVK0	Endoplasmic reticulum metallopeptidase 1 OS=Mus musculus OX=10090 GN=Ermp1 PE=1 SV=2	Ermp1	100.15	13.5	83	10	10	10	6	5	8	10	11	12	9	12	10	8	7	8	10	10	9	9	10	9	8	7	8	10	10	9	9	10	9	8	7	8	10	10	9	9	10	9	121090000	134320000	97837000	98784000	116840000
Q3UVL4	Vacuolar protein sorting-associated protein 51 homolog OS=Mus musculus OX=10090 GN=Vps51 PE=1 SV=2	Vps51	86.186	6.4	12	5	5	5	0	1	1	3	1	1	1	2	2	0	1	1	3	3	3	3	3	3	0	1	1	3	3	3	3	3	3	0	1	1	3	3	3	3	3	3	0	0	0	15734000	15835000
Q3UVR3	Tau-tubulin kinase 2 OS=Mus musculus OX=10090 GN=Ttbk2 PE=1 SV=1	Ttbk2	136.77	0.9	0	1	1	1	0	0	0	0	0	0	0	0	0	0	0	1	0	0	0	0	0	0	0	0	1	0	0	0	0	0	0	0	0	1	0	0	0	0	0	0	0	0	0	0	0
Q3UW53	Protein Niban 1 OS=Mus musculus OX=10090 GN=Niban1 PE=1 SV=2	Niban1	102.65	9.2	21	8	8	8	1	1	3	3	1	2	2	5	3	2	3	3	7	7	6	6	6	5	2	3	3	7	7	6	6	6	5	2	3	3	7	7	6	6	6	5	20500000	27670000	23069000	19148000	23412000
Q3UWW6	GAS2-like protein 3 OS=Mus musculus OX=10090 GN=Gas2l3 PE=1 SV=1	Gas2l3	74.234	3.7	5	2	2	2	0	0	0	1	1	1	1	1	0	0	0	0	1	1	1	2	1	0	0	0	0	1	1	1	2	1	0	0	0	0	1	1	1	2	1	0	0	0	0	0	0
Q3UX10	Tubulin alpha chain-like 3 OS=Mus musculus OX=10090 GN=Tubal3 PE=2 SV=2	Tubal3	49.988	7.4	15	3	1	1	2	2	2	1	1	3	2	1	1	2	2	2	3	2	2	2	2	2	1	1	1	1	1	1	1	1	1	1	1	1	1	1	1	1	1	1	615870000	578370000	645930000	428960000	414380000
Q3UXZ9	Lysine-specific demethylase 5A OS=Mus musculus OX=10090 GN=Kdm5a PE=1 SV=2	Kdm5a	192.21	1.1	1	2	2	2	0	0	0	0	1	0	0	0	0	0	0	0	2	2	2	2	2	2	0	0	0	2	2	2	2	2	2	0	0	0	2	2	2	2	2	2	0	0	0	0	0
Q3UY34	Protein CUSTOS OS=Mus musculus OX=10090 GN=Custos PE=2 SV=1	Custos	27.631	21.9	4	4	4	4	1	0	1	1	1	0	0	0	0	1	0	1	3	3	2	2	2	2	1	0	1	3	3	2	2	2	2	1	0	1	3	3	2	2	2	2	0	0	0	14673000	14180000
Q3UYV9	Nuclear cap-binding protein subunit 1 OS=Mus musculus OX=10090 GN=Ncbp1 PE=1 SV=2	Ncbp1	91.926	14.7	56	12	12	12	3	3	4	9	8	7	8	7	7	4	4	4	9	9	9	10	8	9	4	4	4	9	9	9	10	8	9	4	4	4	9	9	9	10	8	9	97967000	89619000	75380000	111430000	123210000
Q3UZ39	Leucine-rich repeat flightless-interacting protein 1 OS=Mus musculus OX=10090 GN=Lrrfip1 PE=1 SV=2	Lrrfip1	79.248	22.5	83	14	14	14	7	7	11	11	9	10	9	9	10	9	9	9	10	11	12	12	11	12	9	9	9	10	11	12	12	11	12	9	9	9	10	11	12	12	11	12	122390000	116050000	132980000	138540000	106590000
Q3V0C5	Ubiquitin carboxyl-terminal hydrolase 48 OS=Mus musculus OX=10090 GN=Usp48 PE=1 SV=2	Usp48	120.63	1.7	6	2	2	2	0	0	0	1	0	2	1	1	1	0	0	0	1	1	2	2	1	2	0	0	0	1	1	2	2	1	2	0	0	0	1	1	2	2	1	2	0	0	0	0	0
Q3V0J1	Transmembrane protein 237 OS=Mus musculus OX=10090 GN=Tmem237 PE=1 SV=1	Tmem237	47.342	9.1	10	3	3	3	0	0	1	2	3	1	1	0	2	1	2	2	3	3	2	2	2	2	1	2	2	3	3	2	2	2	2	1	2	2	3	3	2	2	2	2	0	17206000	18607000	18831000	21644000
Q3V1H1	Cytoskeleton-associated protein 2 OS=Mus musculus OX=10090 GN=Ckap2 PE=1 SV=1	Ckap2	74.028	7.7	15	4	4	4	2	0	2	3	1	3	2	2	0	2	0	2	3	2	3	2	3	2	2	0	2	3	2	3	2	3	2	2	0	2	3	2	3	2	3	2	0	0	0	17899000	25009000
Q3V1L4	Cytosolic purine 5'-nucleotidase OS=Mus musculus OX=10090 GN=Nt5c2 PE=1 SV=2	Nt5c2	64.808	15.5	22	8	8	8	1	0	0	4	5	4	3	3	2	1	1	1	7	7	5	4	5	4	1	1	1	7	7	5	4	5	4	1	1	1	7	7	5	4	5	4	0	0	0	18448000	17653000
Q3V1T4	Prolyl 3-hydroxylase 1 OS=Mus musculus OX=10090 GN=P3h1 PE=1 SV=2	P3h1	83.65	5.1	14	3	3	3	0	2	1	2	2	3	0	2	2	1	2	2	3	3	3	3	3	2	1	2	2	3	3	3	3	3	2	1	2	2	3	3	3	3	3	2	0	11449000	16541000	14290000	16225000
Q3V1V3	ESF1 homolog OS=Mus musculus OX=10090 GN=Esf1 PE=1 SV=1	Esf1	98.047	10.5	39	9	9	9	2	1	0	7	7	6	6	6	4	3	2	2	9	8	9	7	7	7	3	2	2	9	8	9	7	7	7	3	2	2	9	8	9	7	7	7	20147000	19988000	18324000	29045000	27487000
Q3V300	Kinesin-like protein KIF22 OS=Mus musculus OX=10090 GN=Kif22 PE=2 SV=2	Kif22	73.189	4.2	3	2	2	2	0	0	0	0	1	1	0	0	1	0	0	0	0	2	1	0	0	1	0	0	0	0	2	1	0	0	1	0	0	0	0	2	1	0	0	1	0	0	0	0	0
Q3V384	AFG1-like ATPase OS=Mus musculus OX=10090 GN=Afg1l PE=1 SV=1	Afg1l	54.313	2.5	1	1	1	1	0	0	1	0	0	0	0	0	0	0	0	1	0	0	0	0	0	0	0	0	1	0	0	0	0	0	0	0	0	1	0	0	0	0	0	0	0	0	0	0	0
Q3V3R1	Monofunctional C1-tetrahydrofolate synthase, mitochondrial OS=Mus musculus OX=10090 GN=Mthfd1l PE=1 SV=2	Mthfd1l	105.73	35	172	30	29	29	17	15	17	22	20	20	20	16	25	22	23	25	28	28	26	27	27	26	22	23	24	27	27	25	26	26	25	22	23	24	27	27	25	26	26	25	389950000	392230000	382290000	318100000	316490000
Q3V3R4	Integrin alpha-1 OS=Mus musculus OX=10090 GN=Itga1 PE=1 SV=2	Itga1	130.81	1.1	2	1	1	1	0	0	0	0	0	0	1	0	1	0	0	0	0	0	1	1	0	1	0	0	0	0	0	1	1	0	1	0	0	0	0	0	1	1	0	1	0	0	0	0	0
Q499X9	Methionine--tRNA ligase, mitochondrial OS=Mus musculus OX=10090 GN=Mars2 PE=1 SV=2	Mars2	65.804	5.8	13	3	3	3	1	0	2	2	2	2	1	2	1	2	1	2	2	2	2	1	2	2	2	1	2	2	2	2	1	2	2	2	1	2	2	2	2	1	2	2	0	0	21673000	24919000	25088000
Q4FK66	Pre-mRNA-splicing factor 38A OS=Mus musculus OX=10090 GN=Prpf38a PE=1 SV=1	Prpf38a	37.436	16.7	26	5	5	5	3	2	1	3	3	3	3	4	4	4	3	4	3	3	4	4	4	3	4	3	4	3	3	4	4	4	3	4	3	4	3	3	4	4	4	3	52192000	64206000	48781000	50311000	39706000
Q4FZC9	Nesprin-3 OS=Mus musculus OX=10090 GN=Syne3 PE=1 SV=1	Syne3	112.03	7.7	14	6	6	6	0	0	2	2	2	2	2	2	2	0	1	3	4	3	4	3	3	3	0	1	3	4	3	4	3	3	3	0	1	3	4	3	4	3	3	3	0	0	0	14672000	13630000
Q4FZF3	Probable ATP-dependent RNA helicase DDX49 OS=Mus musculus OX=10090 GN=Ddx49 PE=2 SV=1	Ddx49	54.093	7.1	12	3	3	3	0	0	0	3	1	3	1	2	2	0	0	0	3	1	2	2	2	2	0	0	0	3	1	2	2	2	2	0	0	0	3	1	2	2	2	2	0	0	0	29371000	0
Q4G5Y1	Kelch domain-containing protein 2 OS=Mus musculus OX=10090 GN=Klhdc2 PE=2 SV=3	Klhdc2	45.908	2.2	3	1	1	1	0	0	0	0	0	1	0	1	1	0	0	0	0	1	1	1	1	1	0	0	0	0	1	1	1	1	1	0	0	0	0	1	1	1	1	1	0	0	0	0	0
Q4KML4	Costars family protein ABRACL OS=Mus musculus OX=10090 GN=Abracl PE=1 SV=1	Abracl	9.0303	27.2	12	2	2	2	2	1	1	2	1	2	1	1	1	2	2	2	2	2	1	1	1	1	2	2	2	2	2	1	1	1	1	2	2	2	2	2	1	1	1	1	187120000	121400000	151690000	169150000	46819000
Q4KMM3	Oxidation resistance protein 1 OS=Mus musculus OX=10090 GN=Oxr1 PE=1 SV=3	Oxr1	95.911	21	44	15	15	15	5	3	2	4	6	6	6	7	5	5	6	4	11	13	13	12	13	13	5	6	4	11	13	13	12	13	13	5	6	4	11	13	13	12	13	13	48220000	49103000	55889000	42714000	38175000
Q4KWH5	1-phosphatidylinositol 4,5-bisphosphate phosphodiesterase eta-1 OS=Mus musculus OX=10090 GN=Plch1 PE=2 SV=1	Plch1	187.74	0.5	11	1	1	1	0	1	0	2	2	2	2	1	1	1	1	1	1	1	1	1	1	1	1	1	1	1	1	1	1	1	1	1	1	1	1	1	1	1	1	1	0	0	0	0	0
Q4LDD4	Arf-GAP with Rho-GAP domain, ANK repeat and PH domain-containing protein 1 OS=Mus musculus OX=10090 GN=Arap1 PE=1 SV=2	Arap1	162.27	3	4	4	4	4	0	0	0	0	0	1	1	1	1	0	0	0	2	2	2	1	3	2	0	0	0	2	2	2	1	3	2	0	0	0	2	2	2	1	3	2	0	0	0	0	0
Q4QY64	ATPase family AAA domain-containing protein 5 OS=Mus musculus OX=10090 GN=Atad5 PE=1 SV=1	Atad5	203.91	1.2	5	2	2	2	0	0	1	0	1	0	0	2	1	1	1	1	2	2	2	2	2	2	1	1	1	2	2	2	2	2	2	1	1	1	2	2	2	2	2	2	0	0	0	322880000	366440000
Q4VA53	Sister chromatid cohesion protein PDS5 homolog B OS=Mus musculus OX=10090 GN=Pds5b PE=1 SV=1	Pds5b	164.42	9.8	50	13	11	11	1	1	1	8	9	8	6	9	7	3	4	4	10	9	9	7	9	10	2	3	3	9	7	8	6	8	9	2	3	3	9	7	8	6	8	9	0	42961000	41471000	71444000	112170000
Q4VAA2	Protein CDV3 OS=Mus musculus OX=10090 GN=Cdv3 PE=1 SV=2	Cdv3	29.729	47.7	56	10	10	10	7	5	5	10	7	6	6	7	3	5	5	7	8	9	8	10	9	9	5	5	7	8	9	8	10	9	9	5	5	7	8	9	8	10	9	9	161470000	140120000	212560000	116000000	124160000
Q4VAE3	Transmembrane protein 65 OS=Mus musculus OX=10090 GN=Tmem65 PE=1 SV=1	Tmem65	24.918	4.7	4	1	1	1	0	0	0	1	1	1	0	0	1	0	0	0	1	1	1	1	0	1	0	0	0	1	1	1	1	0	1	0	0	0	1	1	1	1	0	1	0	0	0	0	0
Q4VBD2	Transmembrane anterior posterior transformation protein 1 OS=Mus musculus OX=10090 GN=Tapt1 PE=1 SV=2	Tapt1	63.893	3.4	6	2	2	2	1	1	1	0	1	1	1	0	0	1	1	1	1	1	1	1	1	0	1	1	1	1	1	1	1	1	0	1	1	1	1	1	1	1	1	0	0	0	0	0	0
Q4VBE8	WD repeat-containing protein 18 OS=Mus musculus OX=10090 GN=Wdr18 PE=1 SV=1	Wdr18	47.211	24.6	45	9	9	9	5	4	4	8	7	6	3	5	3	6	7	5	8	8	8	7	7	6	6	7	5	8	8	8	7	7	6	6	7	5	8	8	8	7	7	6	44476000	44800000	49453000	49247000	51207000
Q4VC33	E3 ubiquitin-protein transferase MAEA OS=Mus musculus OX=10090 GN=Maea PE=1 SV=1	Maea	45.336	4.3	3	2	2	2	0	0	0	1	0	1	1	0	0	0	0	0	2	2	1	2	2	2	0	0	0	2	2	1	2	2	2	0	0	0	2	2	1	2	2	2	0	0	0	15358000	0
Q501J2	Adenine nucleotide translocase lysine N-methyltransferase OS=Mus musculus OX=10090 GN=Antkmt PE=1 SV=1	Antkmt	24.739	8.7	8	2	2	2	1	1	0	1	1	2	0	1	1	1	1	1	2	2	2	2	2	1	1	1	1	2	2	2	2	2	1	1	1	1	2	2	2	2	2	1	0	0	0	14651000	12852000
Q501J6	Probable ATP-dependent RNA helicase DDX17 OS=Mus musculus OX=10090 GN=Ddx17 PE=1 SV=1	Ddx17	72.399	38.9	106	23	15	15	14	10	13	15	12	13	10	10	9	18	18	18	22	20	19	16	17	16	12	12	12	15	12	13	11	12	11	12	12	12	15	12	13	11	12	11	209460000	199910000	202640000	143060000	139600000
Q501J7	Phosphatase and actin regulator 4 OS=Mus musculus OX=10090 GN=Phactr4 PE=1 SV=2	Phactr4	76.631	4.8	7	3	3	3	2	1	1	1	0	1	1	0	0	2	1	2	2	1	1	2	1	1	2	1	2	2	1	1	2	1	1	2	1	2	2	1	1	2	1	1	24733000	0	16991000	0	0
Q505B7	Protein archease OS=Mus musculus OX=10090 GN=Zbtb8os PE=1 SV=2	Zbtb8os	19.727	6	10	1	1	1	0	2	0	1	1	1	1	2	2	1	1	1	1	1	1	1	1	1	1	1	1	1	1	1	1	1	1	1	1	1	1	1	1	1	1	1	0	0	0	0	0
Q505D1	Serine/threonine-protein phosphatase 6 regulatory ankyrin repeat subunit A OS=Mus musculus OX=10090 GN=Ankrd28 PE=1 SV=1	Ankrd28	112.9	4	15	4	4	4	2	1	1	2	0	3	2	3	1	2	2	3	3	3	3	3	4	3	2	2	3	3	3	3	3	4	3	2	2	3	3	3	3	3	4	3	32873000	38083000	27193000	32787000	31112000
Q505F5	Leucine-rich repeat-containing protein 47 OS=Mus musculus OX=10090 GN=Lrrc47 PE=1 SV=1	Lrrc47	63.589	27.2	100	13	13	13	11	12	12	15	11	14	10	7	8	8	9	8	11	10	10	9	10	10	8	9	8	11	10	10	9	10	10	8	9	8	11	10	10	9	10	10	144800000	165840000	131460000	84606000	73524000
Q52KI8	Serine/arginine repetitive matrix protein 1 OS=Mus musculus OX=10090 GN=Srrm1 PE=1 SV=2	Srrm1	106.86	6.6	39	6	6	6	4	4	3	6	5	5	4	4	4	4	3	4	6	6	6	6	6	6	4	3	4	6	6	6	6	6	6	4	3	4	6	6	6	6	6	6	55533000	59936000	66518000	46869000	39973000
Q52KR3	Protein prune homolog 2 OS=Mus musculus OX=10090 GN=Prune2 PE=1 SV=2	Prune2	339.51	0.6	3	2	2	2	0	0	0	0	0	0	0	1	2	0	0	0	0	1	0	0	1	2	0	0	0	0	1	0	0	1	2	0	0	0	0	1	0	0	1	2	0	0	0	0	0
Q566J8	Atypical kinase COQ8B, mitochondrial OS=Mus musculus OX=10090 GN=Coq8b PE=1 SV=1	Coq8b	59.231	3.4	5	2	2	2	0	0	0	0	2	0	1	1	1	0	0	0	0	2	1	2	2	1	0	0	0	0	2	1	2	2	1	0	0	0	0	2	1	2	2	1	0	0	0	0	31685000
Q569Z5	Probable ATP-dependent RNA helicase DDX46 OS=Mus musculus OX=10090 GN=Ddx46 PE=1 SV=2	Ddx46	117.45	19.3	83	19	19	19	10	8	8	13	11	11	6	8	8	12	14	14	14	13	15	11	11	13	12	14	14	14	13	15	11	11	13	12	14	14	14	13	15	11	11	13	190180000	174580000	175860000	129160000	108810000
Q569Z6	Thyroid hormone receptor-associated protein 3 OS=Mus musculus OX=10090 GN=Thrap3 PE=1 SV=1	Thrap3	108.18	20.4	103	19	19	19	13	11	10	15	12	13	8	11	10	12	12	12	13	12	13	12	15	13	12	12	12	13	12	13	12	15	13	12	12	12	13	12	13	12	15	13	189260000	179180000	193550000	148170000	127910000
Q56A08	G-patch domain and KOW motifs-containing protein OS=Mus musculus OX=10090 GN=Gpkow PE=1 SV=2	Gpkow	53.831	7.6	6	3	3	3	0	0	0	1	1	2	1	0	1	0	0	0	2	2	3	1	2	2	0	0	0	2	2	3	1	2	2	0	0	0	2	2	3	1	2	2	0	0	0	0	0
Q571E4	N-acetylgalactosamine-6-sulfatase OS=Mus musculus OX=10090 GN=Galns PE=1 SV=2	Galns	57.673	3.7	4	2	2	2	0	1	1	0	0	1	0	0	1	0	1	1	1	1	1	1	1	2	0	1	1	1	1	1	1	1	2	0	1	1	1	1	1	1	1	2	0	0	0	0	0
Q571I9	Aldehyde dehydrogenase family 16 member A1 OS=Mus musculus OX=10090 GN=Aldh16a1 PE=1 SV=2	Aldh16a1	84.755	14.5	42	10	10	10	1	2	1	5	7	7	8	5	6	3	3	3	9	9	9	9	9	9	3	3	3	9	9	9	9	9	9	3	3	3	9	9	9	9	9	9	33863000	32778000	28372000	46838000	58847000
Q571J5	Zinc finger protein 354C OS=Mus musculus OX=10090 GN=Znf354c PE=2 SV=2	Znf354c	64.064	2.7	0	1	1	1	0	0	0	0	0	0	0	0	0	0	0	0	1	1	0	1	1	0	0	0	0	1	1	0	1	1	0	0	0	0	1	1	0	1	1	0	0	0	0	0	0
Q58A65	C-Jun-amino-terminal kinase-interacting protein 4 OS=Mus musculus OX=10090 GN=Spag9 PE=1 SV=2	Spag9	146.22	16.8	71	20	16	20	2	5	4	15	10	11	6	9	9	6	5	6	16	17	15	12	14	16	6	5	6	12	13	12	9	10	13	6	5	6	16	17	15	12	14	16	62723000	77613000	60530000	40528000	50303000
Q58NA1	Profilin OS=Toxoplasma gondii OX=5811 GN=PRF PE=1 SV=1	PRF	17.555	6.1	3	1	1	1	0	0	0	1	1	1	0	0	0	0	0	0	1	1	1	0	0	0	0	0	0	1	1	1	0	0	0	0	0	0	1	1	1	0	0	0	0	0	0	0	0
Q59J78	NADH dehydrogenase [ubiquinone] 1 alpha subcomplex assembly factor 2 OS=Mus musculus OX=10090 GN=Ndufaf2 PE=1 SV=1	Ndufaf2	19.628	42.3	32	7	7	7	2	3	2	5	3	4	6	4	3	5	5	5	5	4	4	4	4	3	5	5	5	5	4	4	4	4	3	5	5	5	5	4	4	4	4	3	126210000	116160000	115050000	84797000	74574000
Q5BLK4	Terminal uridylyltransferase 7 OS=Mus musculus OX=10090 GN=Tut7 PE=1 SV=3	Tut7	169.1	3	16	4	3	4	2	2	2	2	2	1	1	1	3	2	2	3	4	4	4	3	4	4	2	2	3	3	3	3	2	3	3	2	2	3	4	4	4	3	4	4	37582000	37795000	22369000	30185000	32053000
Q5DTM8	E3 ubiquitin-protein ligase BRE1A OS=Mus musculus OX=10090 GN=Rnf20 PE=1 SV=2	Rnf20	113.52	5.8	21	5	4	4	2	1	1	4	3	2	2	3	3	2	3	3	4	3	3	3	3	3	2	2	2	4	3	3	3	3	3	2	2	2	4	3	3	3	3	3	21243000	23030000	20919000	29718000	28321000
Q5DTU0	Actin filament-associated protein 1-like 2 OS=Mus musculus OX=10090 GN=Afap1l2 PE=1 SV=2	Afap1l2	92.174	14.8	25	11	11	11	1	0	1	4	5	3	3	3	5	3	2	2	7	7	6	6	6	8	3	2	2	7	7	6	6	6	8	3	2	2	7	7	6	6	6	8	29297000	27029000	27738000	40328000	49131000
Q5DTX6	Junctional protein associated with coronary artery disease OS=Mus musculus OX=10090 GN=Jcad PE=1 SV=2	Jcad	144.8	2.1	5	2	2	2	0	0	0	1	2	0	0	1	1	0	0	0	1	2	1	0	2	2	0	0	0	1	2	1	0	2	2	0	0	0	1	2	1	0	2	2	0	0	0	0	28718000
Q5EG47	5'-AMP-activated protein kinase catalytic subunit alpha-1 OS=Mus musculus OX=10090 GN=Prkaa1 PE=1 SV=2	Prkaa1	63.928	13.4	15	7	7	7	0	1	0	4	3	2	3	1	1	1	1	1	5	4	4	5	3	3	1	1	1	5	4	4	5	3	3	1	1	1	5	4	4	5	3	3	0	0	0	21212000	20431000
Q5F2E7	Nuclear fragile X mental retardation-interacting protein 2 OS=Mus musculus OX=10090 GN=Nufip2 PE=1 SV=1	Nufip2	75.656	22.1	51	11	11	11	8	4	5	5	7	6	4	6	6	9	9	9	8	7	9	6	7	8	9	9	9	8	7	9	6	7	8	9	9	9	8	7	9	6	7	8	197110000	168520000	157240000	88533000	160760000
Q5F2E8	Serine/threonine-protein kinase TAO1 OS=Mus musculus OX=10090 GN=Taok1 PE=1 SV=1	Taok1	116.05	3.1	7	3	3	3	0	0	0	1	1	2	2	0	1	1	1	1	2	2	2	2	1	2	1	1	1	2	2	2	2	1	2	1	1	1	2	2	2	2	1	2	0	0	0	17194000	0
Q5FWI3	Cell surface hyaluronidase OS=Mus musculus OX=10090 GN=Cemip2 PE=1 SV=1	Cemip2	153.8	2.7	7	3	3	3	1	1	2	1	0	1	1	0	0	2	1	2	2	2	1	2	2	1	2	1	2	2	2	1	2	2	1	2	1	2	2	2	1	2	2	1	76606000	0	59896000	0	67819000
Q5FWK3	Rho GTPase-activating protein 1 OS=Mus musculus OX=10090 GN=Arhgap1 PE=1 SV=1	Arhgap1	50.41	11.6	23	5	5	5	2	1	2	4	3	3	3	4	1	2	2	2	4	4	4	4	3	3	2	2	2	4	4	4	4	3	3	2	2	2	4	4	4	4	3	3	0	0	0	40218000	44823000
Q5H8C4	Vacuolar protein sorting-associated protein 13A OS=Mus musculus OX=10090 GN=Vps13a PE=1 SV=1	Vps13a	359.4	3.6	18	10	9	9	0	1	0	5	3	3	2	2	2	0	1	0	7	5	7	5	5	7	0	1	0	6	5	6	4	4	6	0	1	0	6	5	6	4	4	6	0	0	0	15208000	15762000
Q5HZG4	Transcription initiation factor TFIID subunit 3 OS=Mus musculus OX=10090 GN=Taf3 PE=1 SV=2	Taf3	105.11	2.9	2	2	2	2	0	0	0	0	1	0	0	1	0	0	0	0	1	2	1	0	2	1	0	0	0	1	2	1	0	2	1	0	0	0	1	2	1	0	2	1	0	0	0	0	5841600
Q5HZI9	Mitochondrial nicotinamide adenine dinucleotide transporter SLC25A51 OS=Mus musculus OX=10090 GN=Slc25a51 PE=1 SV=1	Slc25a51	33.689	6.7	5	2	2	2	0	0	0	1	2	1	0	1	0	0	0	0	2	2	2	1	1	1	0	0	0	2	2	2	1	1	1	0	0	0	2	2	2	1	1	1	0	0	0	12350000	16355000
Q5I012	Putative sodium-coupled neutral amino acid transporter 10 OS=Mus musculus OX=10090 GN=Slc38a10 PE=1 SV=2	Slc38a10	117.19	2.3	2	2	2	2	0	0	0	0	1	0	0	0	1	0	0	0	0	2	0	1	0	1	0	0	0	0	2	0	1	0	1	0	0	0	0	2	0	1	0	1	0	0	0	0	0
Q5NC05	Transcription termination factor 2 OS=Mus musculus OX=10090 GN=Ttf2 PE=1 SV=2	Ttf2	125.53	2	4	2	2	2	0	0	0	2	0	0	0	2	0	0	0	0	2	2	2	2	2	2	0	0	0	2	2	2	2	2	2	0	0	0	2	2	2	2	2	2	0	0	0	71006000	79828000
Q5NCE8	Magnesium transporter MRS2 homolog, mitochondrial OS=Mus musculus OX=10090 GN=Mrs2 PE=2 SV=2	Mrs2	49.299	3.5	3	1	1	1	0	0	0	0	1	0	1	1	0	0	0	0	1	1	1	1	1	1	0	0	0	1	1	1	1	1	1	0	0	0	1	1	1	1	1	1	0	0	0	0	0
Q5NCF2	Trafficking protein particle complex subunit 1 OS=Mus musculus OX=10090 GN=Trappc1 PE=1 SV=1	Trappc1	16.881	23.4	16	3	3	3	1	1	1	3	2	2	1	1	4	1	1	1	2	2	2	2	2	3	1	1	1	2	2	2	2	2	3	1	1	1	2	2	2	2	2	3	0	0	0	16999000	20442000
Q5NCQ5	2-(3-amino-3-carboxypropyl)histidine synthase subunit 1 OS=Mus musculus OX=10090 GN=Dph1 PE=1 SV=1	Dph1	48.004	2.3	5	1	1	1	0	0	0	1	1	0	1	1	1	0	0	0	1	1	1	1	1	1	0	0	0	1	1	1	1	1	1	0	0	0	1	1	1	1	1	1	0	0	0	0	0
Q5NCR9	Nuclear speckle splicing regulatory protein 1 OS=Mus musculus OX=10090 GN=Nsrp1 PE=1 SV=1	Nsrp1	63.798	7.7	11	3	3	3	2	1	2	2	0	1	1	1	1	2	2	2	2	1	2	1	1	2	2	2	2	2	1	2	1	1	2	2	2	2	2	1	2	1	1	2	16277000	16776000	15821000	0	0
Q5ND34	WD repeat-containing protein 81 OS=Mus musculus OX=10090 GN=Wdr81 PE=1 SV=2	Wdr81	211.94	2.5	16	4	4	4	1	1	1	1	3	3	1	2	3	1	1	1	3	3	4	3	2	4	1	1	1	3	3	4	3	2	4	1	1	1	3	3	4	3	2	4	0	0	0	12457000	18016000
Q5ND52	rRNA methyltransferase 3, mitochondrial OS=Mus musculus OX=10090 GN=Mrm3 PE=2 SV=1	Mrm3	46.795	5	4	2	2	2	0	0	0	1	1	1	0	1	0	0	0	0	2	2	1	1	2	1	0	0	0	2	2	1	1	2	1	0	0	0	2	2	1	1	2	1	0	0	0	13419000	12741000
Q5PSV9	Mediator of DNA damage checkpoint protein 1 OS=Mus musculus OX=10090 GN=Mdc1 PE=1 SV=1	Mdc1	184.67	9.1	38	15	15	15	0	0	1	6	5	6	4	10	6	1	2	2	10	11	9	10	13	11	1	2	2	10	11	9	10	13	11	1	2	2	10	11	9	10	13	11	0	15867000	16935000	46404000	32102000
Q5QD07	Trace amine-associated receptor 8a OS=Mus musculus OX=10090 GN=Taar8a PE=2 SV=1	Taar8a	37.847	2.6	2	1	1	1	0	0	0	1	1	0	0	0	0	0	0	0	1	1	0	0	0	0	0	0	0	1	1	0	0	0	0	0	0	0	1	1	0	0	0	0	0	0	0	0	0
Q5RI75	Ras and EF-hand domain-containing protein homolog OS=Mus musculus OX=10090 GN=Rasef PE=1 SV=1	Rasef	70.751	3.2	0	2	2	2	0	0	0	0	0	0	0	0	0	1	1	1	0	0	1	1	0	0	1	1	1	0	0	1	1	0	0	1	1	1	0	0	1	1	0	0	0	0	0	0	0
Q5RJG1	Nucleolar protein 10 OS=Mus musculus OX=10090 GN=Nol10 PE=2 SV=1	Nol10	80.076	5.4	7	3	3	3	0	0	0	2	2	2	0	1	0	0	0	0	3	3	3	2	2	0	0	0	0	3	3	3	2	2	0	0	0	0	3	3	3	2	2	0	0	0	0	16885000	15495000
Q5RJH6	Protein SMG7 OS=Mus musculus OX=10090 GN=Smg7 PE=2 SV=1	Smg7	126.84	1	3	1	1	1	1	1	1	0	0	0	0	0	0	1	1	1	0	0	0	0	0	0	1	1	1	0	0	0	0	0	0	1	1	1	0	0	0	0	0	0	0	0	0	0	0
Q5RKS2	Small integral membrane protein 7 OS=Mus musculus OX=10090 GN=Smim7 PE=3 SV=1	Smim7	8.5551	22.7	4	2	2	2	0	0	0	1	2	1	0	0	0	1	1	1	1	2	1	0	0	0	1	1	1	1	2	1	0	0	0	1	1	1	1	2	1	0	0	0	0	0	0	0	0
Q5RL79	Keratinocyte-associated protein 2 OS=Mus musculus OX=10090 GN=Krtcap2 PE=1 SV=2	Krtcap2	14.674	12.5	16	1	1	1	1	2	1	2	2	2	2	2	2	1	1	1	1	1	1	1	1	1	1	1	1	1	1	1	1	1	1	1	1	1	1	1	1	1	1	1	0	0	0	68714000	116590000
Q5S006	Leucine-rich repeat serine/threonine-protein kinase 2 OS=Mus musculus OX=10090 GN=Lrrk2 PE=1 SV=2	Lrrk2	284.73	1.3	3	3	3	3	0	0	0	0	0	0	1	1	1	0	0	1	1	2	1	2	3	2	0	0	1	1	2	1	2	3	2	0	0	1	1	2	1	2	3	2	0	0	0	0	0
Q5SF07	Insulin-like growth factor 2 mRNA-binding protein 2 OS=Mus musculus OX=10090 GN=Igf2bp2 PE=1 SV=1	Igf2bp2	65.583	31.9	88	17	16	17	5	6	9	12	13	11	10	12	10	6	7	9	12	12	13	13	13	12	5	6	8	11	11	12	12	12	11	6	7	9	12	12	13	13	13	12	262020000	244330000	252270000	117700000	113070000
Q5SFM8	RNA-binding protein 27 OS=Mus musculus OX=10090 GN=Rbm27 PE=1 SV=3	Rbm27	118.55	9.6	33	9	8	8	5	3	2	3	4	5	5	4	2	5	5	5	8	6	8	7	7	6	5	4	4	7	5	7	6	6	5	5	4	4	7	5	7	6	6	5	43961000	27888000	31135000	26793000	30441000
Q5SNZ0	Girdin OS=Mus musculus OX=10090 GN=Ccdc88a PE=1 SV=2	Ccdc88a	215.92	2.3	7	4	4	4	0	0	0	2	2	2	0	0	1	1	0	0	3	4	4	4	2	3	1	0	0	3	4	4	4	2	3	1	0	0	3	4	4	4	2	3	0	0	0	298600000	536740000
Q5SRX1	TOM1-like protein 2 OS=Mus musculus OX=10090 GN=Tom1l2 PE=1 SV=1	Tom1l2	55.662	7.7	17	4	4	4	2	2	1	3	2	1	2	3	1	2	2	2	4	3	3	4	4	4	2	2	2	4	3	3	4	4	4	2	2	2	4	3	3	4	4	4	43919000	38868000	37887000	24035000	26929000
Q5SRY7	F-box/WD repeat-containing protein 11 OS=Mus musculus OX=10090 GN=Fbxw11 PE=1 SV=1	Fbxw11	62.062	4.4	8	2	2	2	1	1	1	0	1	1	1	1	1	1	1	1	0	1	1	1	1	1	1	1	1	0	1	1	1	1	1	1	1	1	0	1	1	1	1	1	0	0	0	0	0
Q5SS80	Dehydrogenase/reductase SDR family member 13 OS=Mus musculus OX=10090 GN=Dhrs13 PE=1 SV=1	Dhrs13	40.744	8.2	4	2	2	2	1	0	1	1	0	1	0	0	0	1	0	1	1	1	1	0	0	0	1	0	1	1	1	1	0	0	0	1	0	1	1	1	1	0	0	0	0	0	0	0	0
Q5SSI6	U3 small nucleolar RNA-associated protein 18 homolog OS=Mus musculus OX=10090 GN=Utp18 PE=1 SV=1	Utp18	61.217	5.8	16	3	3	3	1	1	1	3	2	2	3	2	1	2	1	1	3	3	2	3	3	2	2	1	1	3	3	2	3	3	2	2	1	1	3	3	2	3	3	2	43594000	0	0	40544000	41561000
Q5SSL4	Active breakpoint cluster region-related protein OS=Mus musculus OX=10090 GN=Abr PE=1 SV=1	Abr	97.666	11.3	32	8	7	8	2	2	1	5	3	3	4	5	7	2	3	2	6	5	4	5	5	5	1	2	1	5	4	3	4	4	4	2	3	2	6	5	4	5	5	5	39043000	36456000	31630000	27006000	37320000
Q5SSW2	Proteasome activator complex subunit 4 OS=Mus musculus OX=10090 GN=Psme4 PE=1 SV=1	Psme4	211.19	3.4	16	5	5	5	1	1	1	2	2	3	2	2	2	1	1	1	5	4	4	3	3	2	1	1	1	5	4	4	3	3	2	1	1	1	5	4	4	3	3	2	0	0	0	20982000	15890000
Q5SSZ5	Tensin-3 OS=Mus musculus OX=10090 GN=Tns3 PE=1 SV=1	Tns3	155.59	4.5	27	6	6	6	2	3	3	4	2	4	3	2	4	3	3	3	5	6	5	4	5	6	3	3	3	5	6	5	4	5	6	3	3	3	5	6	5	4	5	6	74585000	56717000	40484000	49360000	37134000
Q5SU73	Coilin OS=Mus musculus OX=10090 GN=Coil PE=1 SV=1	Coil	61.916	1.8	1	1	1	1	0	0	0	1	0	0	0	0	0	0	0	0	1	1	1	0	0	0	0	0	0	1	1	1	0	0	0	0	0	0	1	1	1	0	0	0	0	0	0	0	0
Q5SUA5	Unconventional myosin-Ig OS=Mus musculus OX=10090 GN=Myo1g PE=1 SV=1	Myo1g	117.23	2.8	2	3	3	3	0	1	0	0	1	0	0	0	0	1	1	1	2	2	2	2	1	1	1	1	1	2	2	2	2	1	1	1	1	1	2	2	2	2	1	1	0	0	0	0	0
Q5SUF2	Luc7-like protein 3 OS=Mus musculus OX=10090 GN=Luc7l3 PE=1 SV=1	Luc7l3	51.45	19.4	23	8	8	8	3	1	1	3	5	3	2	3	2	4	3	4	6	5	6	6	5	4	4	3	4	6	5	6	6	5	4	4	3	4	6	5	6	6	5	4	113250000	63942000	65231000	81489000	87099000
Q5SUQ9	CST complex subunit CTC1 OS=Mus musculus OX=10090 GN=Ctc1 PE=1 SV=2	Ctc1	134.03	8.1	24	7	7	7	0	1	1	5	4	4	3	3	3	2	1	3	6	5	4	3	5	4	2	1	3	6	5	4	3	5	4	2	1	3	6	5	4	3	5	4	36706000	0	27292000	19405000	22323000
Q5SUR0	Phosphoribosylformylglycinamidine synthase OS=Mus musculus OX=10090 GN=Pfas PE=1 SV=1	Pfas	144.63	20.6	110	22	22	22	10	15	11	15	12	13	11	14	9	13	13	13	18	17	16	17	15	16	13	13	13	18	17	16	17	15	16	13	13	13	18	17	16	17	15	16	179210000	167060000	166840000	153540000	131130000
Q5SVQ0	Histone acetyltransferase KAT7 OS=Mus musculus OX=10090 GN=Kat7 PE=1 SV=1	Kat7	70.641	5.7	6	3	3	3	0	0	1	0	1	1	2	1	0	1	1	2	1	3	2	2	1	0	1	1	2	1	3	2	2	1	0	1	1	2	1	3	2	2	1	0	0	0	3786800	0	20306000
Q5SVR0	TBC1 domain family member 9B OS=Mus musculus OX=10090 GN=Tbc1d9b PE=1 SV=1	Tbc1d9b	141.78	0.9	3	1	1	1	1	1	1	0	0	0	0	0	0	1	1	1	0	0	0	0	0	0	1	1	1	0	0	0	0	0	0	1	1	1	0	0	0	0	0	0	0	0	0	0	0
Q5SW19	Clustered mitochondria protein homolog OS=Mus musculus OX=10090 GN=Cluh PE=1 SV=2	Cluh	148.07	16.7	92	20	20	20	5	5	5	14	16	17	10	12	8	7	6	8	18	17	18	15	17	15	7	6	8	18	17	18	15	17	15	7	6	8	18	17	18	15	17	15	55563000	51673000	50035000	62135000	57581000
Q5SWD9	Pre-rRNA-processing protein TSR1 homolog OS=Mus musculus OX=10090 GN=Tsr1 PE=1 SV=1	Tsr1	92.104	10.5	22	7	7	7	3	2	4	2	3	3	1	1	3	3	3	4	4	4	6	5	4	4	3	3	4	4	4	6	5	4	4	3	3	4	4	4	6	5	4	4	34924000	41539000	42181000	25507000	23572000
Q5SWU9	Acetyl-CoA carboxylase 1 OS=Mus musculus OX=10090 GN=Acaca PE=1 SV=1	Acaca	265.25	19	171	41	41	41	11	15	11	29	22	22	22	19	20	19	19	20	36	33	35	29	28	29	19	19	20	36	33	35	29	28	29	19	19	20	36	33	35	29	28	29	77724000	69830000	63034000	60848000	62829000
Q5SWW4	Mediator of RNA polymerase II transcription subunit 13 OS=Mus musculus OX=10090 GN=Med13 PE=1 SV=1	Med13	238.59	1.3	9	3	3	3	2	0	0	1	1	2	1	1	1	2	0	0	1	1	2	1	1	1	2	0	0	1	1	2	1	1	1	2	0	0	1	1	2	1	1	1	0	0	0	0	0
Q5SXY1	Cytospin-B OS=Mus musculus OX=10090 GN=Specc1 PE=1 SV=2	Specc1	118.1	7.3	29	7	7	7	4	2	2	4	3	4	4	3	3	4	4	4	6	4	5	4	4	4	4	4	4	6	4	5	4	4	4	4	4	4	6	4	5	4	4	4	18878000	30337000	33286000	32168000	31264000
Q5SYH2	Transmembrane protein 199 OS=Mus musculus OX=10090 GN=Tmem199 PE=1 SV=1	Tmem199	23.099	12	3	3	3	3	0	0	0	0	2	0	1	0	0	0	0	0	1	2	1	2	1	1	0	0	0	1	2	1	2	1	1	0	0	0	1	2	1	2	1	1	0	0	0	0	0
Q5SZT7	NKAP-like protein OS=Mus musculus OX=10090 GN=Nkapl PE=1 SV=1	Nkapl	44.894	2.5	5	1	1	1	0	0	0	1	1	1	0	1	1	0	0	0	1	1	1	0	1	1	0	0	0	1	1	1	0	1	1	0	0	0	1	1	1	0	1	1	0	0	0	0	0
Q5U3K5	Rab-like protein 6 OS=Mus musculus OX=10090 GN=Rabl6 PE=1 SV=2	Rabl6	79.83	4.6	12	3	3	3	1	0	0	1	3	2	2	2	1	1	0	0	1	3	2	2	2	2	1	0	0	1	3	2	2	2	2	1	0	0	1	3	2	2	2	2	0	0	0	0	32905000
Q5U458	DnaJ homolog subfamily C member 11 OS=Mus musculus OX=10090 GN=Dnajc11 PE=1 SV=2	Dnajc11	63.232	13.4	16	6	6	6	3	0	2	1	3	2	3	1	1	4	1	2	1	3	2	2	2	1	4	1	2	1	3	2	2	2	1	4	1	2	1	3	2	2	2	1	0	0	0	0	22381000
Q5U4D9	THO complex subunit 6 homolog OS=Mus musculus OX=10090 GN=Thoc6 PE=1 SV=1	Thoc6	37.314	12	13	4	4	4	0	1	2	2	2	3	1	1	1	1	2	2	3	2	3	2	2	1	1	2	2	3	2	3	2	2	1	1	2	2	3	2	3	2	2	1	0	0	0	18408000	20583000
Q5U4E2	Replication initiator 1 OS=Mus musculus OX=10090 GN=Repin1 PE=1 SV=1	Repin1	61.829	19.6	18	9	9	9	0	0	0	7	3	2	2	3	1	0	0	0	8	7	4	4	4	4	0	0	0	8	7	4	4	4	4	0	0	0	8	7	4	4	4	4	0	0	0	25479000	26283000
Q5U5Q9	BRCA1-A complex subunit RAP80 OS=Mus musculus OX=10090 GN=Uimc1 PE=1 SV=2	Uimc1	81.477	4.3	5	2	2	2	0	1	1	0	1	0	1	1	0	0	1	1	1	1	0	1	1	0	0	1	1	1	1	0	1	1	0	0	1	1	1	1	0	1	1	0	0	0	0	0	0
Q5XF89	Probable cation-transporting ATPase 13A3 OS=Mus musculus OX=10090 GN=Atp13a3 PE=1 SV=1	Atp13a3	137.47	0.8	1	1	1	1	0	0	0	1	0	0	0	0	0	0	0	0	1	1	1	1	0	1	0	0	0	1	1	1	1	0	1	0	0	0	1	1	1	1	0	1	0	0	0	0	0
Q5XG71	Small subunit processome component 20 homolog OS=Mus musculus OX=10090 GN=Utp20 PE=1 SV=2	Utp20	317.74	2.3	13	6	6	6	0	0	0	2	3	4	2	1	1	1	0	2	4	3	5	3	4	4	1	0	2	4	3	5	3	4	4	1	0	2	4	3	5	3	4	4	0	0	0	20856000	24191000
Q5XG73	Acyl-CoA-binding domain-containing protein 5 OS=Mus musculus OX=10090 GN=Acbd5 PE=1 SV=1	Acbd5	56.613	5.9	9	3	3	3	1	0	1	1	3	0	1	1	1	1	1	1	2	3	2	1	1	1	1	1	1	2	3	2	1	1	1	1	1	1	2	3	2	1	1	1	0	0	0	20019000	34325000
Q5XJE5	RNA polymerase-associated protein LEO1 OS=Mus musculus OX=10090 GN=Leo1 PE=1 SV=2	Leo1	75.596	5.4	2	3	3	3	0	0	0	1	0	0	0	1	0	1	0	0	3	2	2	1	2	1	1	0	0	3	2	2	1	2	1	1	0	0	3	2	2	1	2	1	0	0	0	0	0
Q5XJY4	Presenilins-associated rhomboid-like protein, mitochondrial OS=Mus musculus OX=10090 GN=Parl PE=1 SV=1	Parl	41.963	7.7	11	4	4	4	0	0	1	1	3	1	2	2	1	0	0	1	2	4	2	3	3	3	0	0	1	2	4	2	3	3	3	0	0	1	2	4	2	3	3	3	0	0	0	28446000	31836000
Q5XJY5	Coatomer subunit delta OS=Mus musculus OX=10090 GN=Arcn1 PE=1 SV=2	Arcn1	57.229	35.8	95	18	18	18	6	8	10	15	12	12	11	9	12	10	10	10	16	16	18	15	16	16	10	10	10	16	16	18	15	16	16	10	10	10	16	16	18	15	16	16	297420000	306010000	263600000	204980000	197400000
Q5XKN4	Protein jagunal homolog 1 OS=Mus musculus OX=10090 GN=Jagn1 PE=1 SV=2	Jagn1	21.102	13.1	18	2	2	2	2	1	0	2	3	3	3	2	2	2	2	1	2	2	2	2	2	2	2	2	1	2	2	2	2	2	2	2	2	1	2	2	2	2	2	2	37985000	0	0	62385000	142260000
Q5Y808	Rhoptry protein 4 OS=Toxoplasma gondii OX=5811 GN=ROP4 PE=1 SV=1	ROP4	64.002	13	10	7	7	7	1	0	0	5	3	1	0	0	0	1	1	2	6	5	4	0	0	0	1	1	2	6	5	4	0	0	0	1	1	2	6	5	4	0	0	0	0	0	17474000	57353000	28823000
Q60520	Paired amphipathic helix protein Sin3a OS=Mus musculus OX=10090 GN=Sin3a PE=1 SV=3	Sin3a	145.09	10.7	40	12	12	12	4	1	2	6	6	6	4	6	5	4	4	3	9	8	9	6	9	7	4	4	3	9	8	9	6	9	7	4	4	3	9	8	9	6	9	7	31065000	45411000	33857000	40134000	33046000
Q60596	DNA repair protein XRCC1 OS=Mus musculus OX=10090 GN=Xrcc1 PE=1 SV=2	Xrcc1	68.97	5.7	7	3	3	3	0	0	0	1	1	0	1	3	1	0	0	0	3	2	2	2	1	2	0	0	0	3	2	2	2	1	2	0	0	0	3	2	2	2	1	2	0	0	0	0	0
Q60597	2-oxoglutarate dehydrogenase, mitochondrial OS=Mus musculus OX=10090 GN=Ogdh PE=1 SV=3	Ogdh	116.45	29.8	157	29	29	29	16	16	20	23	21	16	16	17	12	18	20	21	25	25	21	20	20	18	18	20	21	25	25	21	20	20	18	18	20	21	25	25	21	20	20	18	302140000	248980000	270910000	180000000	175300000
Q60598	Src substrate cortactin OS=Mus musculus OX=10090 GN=Cttn PE=1 SV=2	Cttn	61.249	36.6	132	20	20	20	11	13	13	15	16	14	15	15	20	14	14	17	19	17	18	16	17	19	14	14	17	19	17	18	16	17	19	14	14	17	19	17	18	16	17	19	240790000	322300000	283620000	413890000	432000000
Q60605	Myosin light polypeptide 6 OS=Mus musculus OX=10090 GN=Myl6 PE=1 SV=3	Myl6	16.93	54.3	51	7	6	7	4	5	8	5	7	7	6	4	5	6	6	6	7	6	6	6	6	6	5	5	5	6	5	5	5	5	5	6	6	6	7	6	6	6	6	6	895870000	919800000	824970000	936940000	888970000
Q60631	Growth factor receptor-bound protein 2 OS=Mus musculus OX=10090 GN=Grb2 PE=1 SV=1	Grb2	25.238	31.8	48	6	6	6	8	6	6	5	6	3	4	6	4	6	6	6	5	5	5	4	5	5	6	6	6	5	5	5	4	5	5	6	6	6	5	5	5	4	5	5	72254000	90398000	72887000	37728000	35560000
Q60634	Flotillin-2 OS=Mus musculus OX=10090 GN=Flot2 PE=1 SV=2	Flot2	47.037	9.6	7	4	4	4	0	0	1	2	1	0	1	1	1	0	0	1	2	1	0	2	1	1	0	0	1	2	1	0	2	1	1	0	0	1	2	1	0	2	1	1	0	0	0	0	0
Q60649	Caseinolytic peptidase B protein homolog OS=Mus musculus OX=10090 GN=Clpb PE=1 SV=1	Clpb	76.003	6.2	14	3	3	3	0	0	1	2	2	3	2	3	1	0	1	1	2	3	3	3	3	2	0	1	1	2	3	3	3	3	2	0	1	1	2	3	3	3	3	2	0	0	0	21703000	23419000
Q60668	Heterogeneous nuclear ribonucleoprotein D0 OS=Mus musculus OX=10090 GN=Hnrnpd PE=1 SV=2	Hnrnpd	38.354	26.5	70	9	8	9	8	9	8	10	10	7	7	4	7	8	8	9	8	8	8	7	7	8	7	7	8	7	7	7	6	6	7	8	8	9	8	8	8	7	7	8	947380000	1054400000	998080000	843870000	864650000
Q60676	Serine/threonine-protein phosphatase 5 OS=Mus musculus OX=10090 GN=Ppp5c PE=1 SV=3	Ppp5c	56.876	14.4	28	7	7	7	2	1	4	5	3	5	3	2	3	4	3	4	5	5	5	4	4	4	4	3	4	5	5	5	4	4	4	4	3	4	5	5	5	4	4	4	54726000	54445000	63313000	98777000	117760000
Q60680	Inhibitor of nuclear factor kappa-B kinase subunit alpha OS=Mus musculus OX=10090 GN=Chuk PE=1 SV=1	Chuk	84.728	2.4	5	2	2	2	0	0	0	1	1	1	0	2	0	0	0	0	1	2	1	1	2	0	0	0	0	1	2	1	1	2	0	0	0	0	1	2	1	1	2	0	0	0	0	0	8150600
Q60692	Proteasome subunit beta type-6 OS=Mus musculus OX=10090 GN=Psmb6 PE=1 SV=3	Psmb6	25.378	21.8	40	5	5	5	5	1	4	5	4	4	6	6	5	5	5	5	5	5	4	5	5	5	5	5	5	5	5	4	5	5	5	5	5	5	5	5	4	5	5	5	420260000	415160000	364920000	349170000	328660000
Q60710	Deoxynucleoside triphosphate triphosphohydrolase SAMHD1 OS=Mus musculus OX=10090 GN=Samhd1 PE=1 SV=3	Samhd1	75.892	16.7	32	10	10	10	1	2	2	5	5	4	5	5	3	3	4	4	6	6	6	5	6	6	3	4	4	6	6	6	5	6	6	3	4	4	6	6	6	5	6	6	38314000	41792000	40578000	28208000	34725000
Q60715	Prolyl 4-hydroxylase subunit alpha-1 OS=Mus musculus OX=10090 GN=P4ha1 PE=1 SV=2	P4ha1	60.909	24.3	77	11	11	11	6	9	4	9	10	11	10	9	9	8	8	7	10	10	10	10	11	10	8	8	7	10	10	10	10	11	10	8	8	7	10	10	10	10	11	10	176660000	172800000	127530000	108800000	101340000
Q60716	Prolyl 4-hydroxylase subunit alpha-2 OS=Mus musculus OX=10090 GN=P4ha2 PE=1 SV=1	P4ha2	61.001	10.4	11	5	5	5	1	2	0	0	2	2	0	2	2	3	3	3	1	2	3	0	2	2	3	3	3	1	2	3	0	2	2	3	3	3	1	2	3	0	2	2	18822000	26613000	17377000	0	29305000
Q60722	Transcription factor 4 OS=Mus musculus OX=10090 GN=Tcf4 PE=1 SV=1	Tcf4	71.624	2.4	3	1	1	1	0	0	0	0	0	0	1	1	1	0	0	0	1	1	1	1	1	1	0	0	0	1	1	1	1	1	1	0	0	0	1	1	1	1	1	1	0	0	0	0	0
Q60737	Casein kinase II subunit alpha OS=Mus musculus OX=10090 GN=Csnk2a1 PE=1 SV=2	Csnk2a1	45.133	34	75	11	11	11	9	9	11	6	9	8	7	10	6	9	9	9	9	8	10	8	8	10	9	9	9	9	8	10	8	8	10	9	9	9	9	8	10	8	8	10	194840000	169570000	160080000	181480000	168780000
Q60739	BAG family molecular chaperone regulator 1 OS=Mus musculus OX=10090 GN=Bag1 PE=1 SV=3	Bag1	39.74	2.8	6	1	1	1	1	1	1	1	0	0	1	1	0	1	1	1	1	0	1	1	1	0	1	1	1	1	0	1	1	1	0	1	1	1	1	0	1	1	1	0	0	0	0	0	0
Q60749	KH domain-containing, RNA-binding, signal transduction-associated protein 1 OS=Mus musculus OX=10090 GN=Khdrbs1 PE=1 SV=2	Khdrbs1	48.37	9	20	4	4	4	2	2	2	3	3	2	1	3	2	3	3	3	4	4	4	4	4	4	3	3	3	4	4	4	4	4	4	3	3	3	4	4	4	4	4	4	167090000	139070000	328790000	235570000	235380000
Q60751	Insulin-like growth factor 1 receptor OS=Mus musculus OX=10090 GN=Igf1r PE=1 SV=3	Igf1r	155.79	5.6	12	8	5	5	0	0	1	3	1	2	2	2	1	3	1	3	5	3	5	5	7	4	1	0	1	3	1	3	3	4	2	1	0	1	3	1	3	3	4	2	0	0	0	56450000	0
Q60759	Glutaryl-CoA dehydrogenase, mitochondrial OS=Mus musculus OX=10090 GN=Gcdh PE=1 SV=2	Gcdh	48.605	5.3	7	2	2	2	1	0	2	1	0	0	1	1	1	2	2	2	2	1	2	1	1	2	2	2	2	2	1	2	1	1	2	2	2	2	2	1	2	1	1	2	17245000	22115000	12110000	33854000	0
Q60766	Immunity-related GTPase family M protein 1 OS=Mus musculus OX=10090 GN=Irgm1 PE=1 SV=1	Irgm1	46.551	15.6	29	6	6	6	3	4	4	2	3	3	4	2	4	5	5	5	2	4	3	4	3	4	5	5	5	2	4	3	4	3	4	5	5	5	2	4	3	4	3	4	168870000	136240000	105050000	0	88824000
Q60770	Syntaxin-binding protein 3 OS=Mus musculus OX=10090 GN=Stxbp3 PE=1 SV=1	Stxbp3	67.942	9.6	8	5	5	5	2	0	0	1	1	1	1	1	1	2	3	1	4	4	4	3	4	3	2	3	1	4	4	4	3	4	3	2	3	1	4	4	4	3	4	3	0	0	0	15019000	0
Q60772	Cyclin-dependent kinase 4 inhibitor C OS=Mus musculus OX=10090 GN=Cdkn2c PE=1 SV=1	Cdkn2c	18.066	20.8	4	3	3	3	2	0	0	0	0	0	1	1	0	2	0	0	1	1	1	1	1	1	2	0	0	1	1	1	1	1	1	2	0	0	1	1	1	1	1	1	0	0	0	0	0
Q60780	Growth arrest-specific protein 7 OS=Mus musculus OX=10090 GN=Gas7 PE=1 SV=1	Gas7	48.173	21.6	52	8	8	8	6	2	1	7	8	6	5	8	9	4	4	4	7	8	7	7	8	8	4	4	4	7	8	7	7	8	8	4	4	4	7	8	7	7	8	8	49275000	44582000	38781000	56348000	51404000
Q60790	Ras GTPase-activating protein 3 OS=Mus musculus OX=10090 GN=Rasa3 PE=1 SV=2	Rasa3	95.986	5.9	15	5	5	5	1	1	1	2	2	1	1	3	3	1	1	1	3	5	3	4	5	3	1	1	1	3	5	3	4	5	3	1	1	1	3	5	3	4	5	3	0	0	0	16570000	16617000
Q60823	RAC-beta serine/threonine-protein kinase OS=Mus musculus OX=10090 GN=Akt2 PE=1 SV=1	Akt2	55.741	10.2	12	5	4	4	1	1	2	2	1	1	1	1	2	3	3	3	2	1	2	2	2	2	2	2	2	2	1	2	2	2	2	2	2	2	2	1	2	2	2	2	0	0	0	14093000	0
Q60838	Segment polarity protein dishevelled homolog DVL-2 OS=Mus musculus OX=10090 GN=Dvl2 PE=1 SV=2	Dvl2	78.86	12.6	24	7	5	7	0	1	1	3	3	3	6	5	2	3	3	2	6	4	4	5	6	4	2	2	1	4	2	2	3	4	2	3	3	2	6	4	4	5	6	4	6166000	5487000	12814000	33652000	40818000
Q60848	Lymphocyte-specific helicase OS=Mus musculus OX=10090 GN=Hells PE=1 SV=2	Hells	95.125	12.4	37	10	10	10	1	0	2	6	9	6	5	4	4	2	1	2	8	9	9	8	6	6	2	1	2	8	9	9	8	6	6	2	1	2	8	9	9	8	6	6	18777000	0	0	39435000	39704000
Q60854	Serpin B6 OS=Mus musculus OX=10090 GN=Serpinb6 PE=1 SV=1	Serpinb6	42.598	19.6	32	7	7	7	4	2	2	2	1	3	7	5	6	5	5	4	4	4	4	7	7	7	5	5	4	4	4	4	7	7	7	5	5	4	4	4	4	7	7	7	127750000	102530000	102070000	18476000	17355000
Q60855	Receptor-interacting serine/threonine-protein kinase 1 OS=Mus musculus OX=10090 GN=Ripk1 PE=1 SV=1	Ripk1	74.854	4.6	9	3	3	3	0	1	1	0	0	1	2	2	2	2	2	3	1	2	2	2	2	2	2	2	3	1	2	2	2	2	2	2	2	3	1	2	2	2	2	2	0	24337000	14289000	0	14300000
Q60864	Stress-induced-phosphoprotein 1 OS=Mus musculus OX=10090 GN=Stip1 PE=1 SV=1	Stip1	62.581	56	164	30	30	30	17	19	21	18	19	18	14	22	16	20	19	22	29	25	25	22	25	22	20	19	22	29	25	25	22	25	22	20	19	22	29	25	25	22	25	22	1199100000	1177000000	1204200000	939360000	857400000
Q60865	Caprin-1 OS=Mus musculus OX=10090 GN=Caprin1 PE=1 SV=2	Caprin1	78.168	18	45	10	10	10	4	3	4	4	4	8	7	4	7	5	3	5	7	7	8	7	6	8	5	3	5	7	7	8	7	6	8	5	3	5	7	7	8	7	6	8	292790000	271000000	240650000	216740000	204180000
Q60866	Phosphotriesterase-related protein OS=Mus musculus OX=10090 GN=Pter PE=1 SV=1	Pter	39.218	24.6	39	8	8	8	2	3	3	5	5	5	3	9	4	3	3	3	6	6	6	6	8	6	3	3	3	6	6	6	6	8	6	3	3	3	6	6	6	6	8	6	40146000	42183000	58711000	30142000	29420000
Q60870	Receptor expression-enhancing protein 5 OS=Mus musculus OX=10090 GN=Reep5 PE=1 SV=1	Reep5	21.05	10.3	19	2	2	2	0	1	1	2	3	4	2	3	3	1	2	2	2	2	2	1	2	2	1	2	2	2	2	2	1	2	2	1	2	2	2	2	2	1	2	2	0	99164000	93201000	306220000	474090000
Q60875	Rho guanine nucleotide exchange factor 2 OS=Mus musculus OX=10090 GN=Arhgef2 PE=1 SV=4	Arhgef2	111.97	27.6	130	24	24	24	6	9	9	18	20	15	19	18	16	12	10	11	22	22	20	21	21	19	12	10	11	22	22	20	21	21	19	12	10	11	22	22	20	21	21	19	108940000	105110000	92849000	91822000	78324000
Q60876	Eukaryotic translation initiation factor 4E-binding protein 1 OS=Mus musculus OX=10090 GN=Eif4ebp1 PE=1 SV=3	Eif4ebp1	12.325	10.3	9	1	1	1	1	1	1	1	1	1	1	1	1	1	1	1	1	1	1	1	1	1	1	1	1	1	1	1	1	1	1	1	1	1	1	1	1	1	1	1	0	0	0	0	0
Q60902	Epidermal growth factor receptor substrate 15-like 1 OS=Mus musculus OX=10090 GN=Eps15l1 PE=1 SV=3	Eps15l1	99.307	20	70	15	15	15	5	8	4	6	11	10	8	9	9	6	8	8	10	11	11	11	11	12	6	8	8	10	11	11	11	11	12	6	8	8	10	11	11	11	11	12	41173000	45902000	36046000	38560000	44875000
Q60930	Voltage-dependent anion-selective channel protein 2 OS=Mus musculus OX=10090 GN=Vdac2 PE=1 SV=2	Vdac2	31.732	53.9	125	13	13	13	11	15	15	18	12	15	13	13	13	11	12	11	11	12	12	11	12	12	11	12	11	11	12	12	11	12	12	11	12	11	11	12	12	11	12	12	1683000000	1371700000	1432000000	821520000	772920000
Q60931	Voltage-dependent anion-selective channel protein 3 OS=Mus musculus OX=10090 GN=Vdac3 PE=1 SV=1	Vdac3	30.752	39.9	51	9	9	9	6	7	7	6	5	6	5	4	5	7	7	7	8	6	7	7	7	6	7	7	7	8	6	7	7	7	6	7	7	7	8	6	7	7	7	6	493010000	407920000	481080000	440460000	404580000
Q60932	Voltage-dependent anion-selective channel protein 1 OS=Mus musculus OX=10090 GN=Vdac1 PE=1 SV=3	Vdac1	32.351	37.8	69	10	10	10	7	8	9	8	7	9	7	7	7	8	9	8	9	8	8	6	7	7	8	9	8	9	8	8	6	7	7	8	9	8	9	8	8	6	7	7	572820000	542030000	522430000	354620000	277760000
Q60949	TBC1 domain family member 1 OS=Mus musculus OX=10090 GN=Tbc1d1 PE=1 SV=3	Tbc1d1	142.02	3.7	8	4	3	3	0	1	0	0	1	3	1	1	1	1	1	1	2	2	4	2	2	2	1	1	1	1	1	3	2	1	2	1	1	1	1	1	3	2	1	2	0	0	0	0	0
Q60953	Protein PML OS=Mus musculus OX=10090 GN=Pml PE=1 SV=3	Pml	98.241	9.9	51	8	8	8	7	6	6	5	4	6	5	6	6	7	6	6	5	6	7	7	8	7	7	6	6	5	6	7	7	8	7	7	6	6	5	6	7	7	8	7	45019000	45870000	35801000	34827000	39200000
Q60960	Importin subunit alpha-5 OS=Mus musculus OX=10090 GN=Kpna1 PE=1 SV=2	Kpna1	60.182	19.3	6	8	4	4	0	1	2	0	0	1	1	1	0	4	6	6	5	6	5	5	6	6	1	2	2	1	2	1	1	2	2	1	2	2	1	2	1	1	2	2	0	0	0	0	0
Q60961	Lysosomal-associated transmembrane protein 4A OS=Mus musculus OX=10090 GN=Laptm4a PE=1 SV=1	Laptm4a	26.857	10.7	7	2	2	2	1	0	1	2	1	2	0	0	0	1	1	1	2	2	2	2	2	0	1	1	1	2	2	2	2	2	0	1	1	1	2	2	2	2	2	0	0	0	0	24330000	17035000
Q60967	Bifunctional 3'-phosphoadenosine 5'-phosphosulfate synthase 1 OS=Mus musculus OX=10090 GN=Papss1 PE=1 SV=1	Papss1	70.793	17.5	49	11	11	11	1	4	3	9	7	6	6	8	5	5	4	4	9	8	11	9	10	10	5	4	4	9	8	11	9	10	10	5	4	4	9	8	11	9	10	10	34992000	44382000	41375000	35947000	33706000
Q60972	Histone-binding protein RBBP4 OS=Mus musculus OX=10090 GN=Rbbp4 PE=1 SV=5	Rbbp4	47.655	23.3	24	10	4	4	4	3	2	2	3	2	4	2	2	8	8	7	9	9	10	10	9	9	3	3	2	4	4	4	4	3	4	3	3	2	4	4	4	4	3	4	289870000	250680000	213720000	354960000	284960000
Q60973	Histone-binding protein RBBP7 OS=Mus musculus OX=10090 GN=Rbbp7 PE=1 SV=1	Rbbp7	47.789	27.5	82	11	5	11	9	7	9	9	10	11	6	11	10	9	8	7	9	9	10	10	10	9	4	3	2	4	4	4	4	4	4	9	8	7	9	9	10	10	10	9	471240000	499990000	479350000	564180000	505490000
Q60974	Nuclear receptor corepressor 1 OS=Mus musculus OX=10090 GN=Ncor1 PE=1 SV=1	Ncor1	270.64	1.4	4	2	2	2	0	0	0	0	1	1	1	1	0	0	0	0	1	1	1	1	1	1	0	0	0	1	1	1	1	1	1	0	0	0	1	1	1	1	1	1	0	0	0	0	0
Q60994	Adiponectin OS=Mus musculus OX=10090 GN=Adipoq PE=1 SV=2	Adipoq	26.809	3.6	2	1	1	1	1	1	0	0	0	0	0	0	0	1	1	1	0	0	0	0	0	0	1	1	1	0	0	0	0	0	0	1	1	1	0	0	0	0	0	0	0	0	0	0	0
Q60996	Serine/threonine-protein phosphatase 2A 56 kDa regulatory subunit gamma isoform OS=Mus musculus OX=10090 GN=Ppp2r5c PE=1 SV=2	Ppp2r5c	60.824	11.3	12	6	5	6	0	1	0	3	2	3	1	1	1	1	1	0	4	4	3	2	2	4	0	0	0	3	3	2	1	1	3	1	1	0	4	4	3	2	2	4	0	0	0	52337000	41963000
Q61001	Laminin subunit alpha-5 OS=Mus musculus OX=10090 GN=Lama5 PE=1 SV=4	Lama5	404.05	2.3	8	7	7	7	1	0	0	1	2	2	0	1	1	1	2	1	3	4	3	1	1	2	1	2	1	3	4	3	1	1	2	1	2	1	3	4	3	1	1	2	0	0	0	13162000	0
Q61016	Guanine nucleotide-binding protein G(I)/G(S)/G(O) subunit gamma-7 OS=Mus musculus OX=10090 GN=Gng7 PE=1 SV=2	Gng7	7.4796	23.5	4	1	1	1	0	0	0	0	1	2	1	0	0	0	0	0	0	1	1	1	0	1	0	0	0	0	1	1	1	0	1	0	0	0	0	1	1	1	0	1	0	0	0	0	0
Q61024	Asparagine synthetase [glutamine-hydrolyzing] OS=Mus musculus OX=10090 GN=Asns PE=1 SV=3	Asns	64.282	28.2	91	14	14	14	9	4	7	16	14	13	7	12	9	11	11	11	14	13	14	12	13	13	11	11	11	14	13	14	12	13	13	11	11	11	14	13	14	12	13	13	315020000	294900000	295800000	297650000	290300000
Q61029	Lamina-associated polypeptide 2, isoforms beta/delta/epsilon/gamma OS=Mus musculus OX=10090 GN=Tmpo PE=1 SV=4	Tmpo	50.372	34.3	41	12	7	7	2	3	5	5	5	5	5	7	4	9	9	10	11	11	10	10	11	11	5	4	5	7	7	6	6	7	7	5	4	5	7	7	6	6	7	7	235000000	271620000	354220000	246970000	194180000
Q61033	Lamina-associated polypeptide 2, isoforms alpha/zeta OS=Mus musculus OX=10090 GN=Tmpo PE=1 SV=4	Tmpo	75.167	32.2	112	18	13	18	12	15	12	13	10	13	15	12	10	12	16	14	16	16	15	16	15	15	8	11	9	12	12	11	12	11	11	12	16	14	16	16	15	16	15	15	263260000	270160000	228860000	192230000	175460000
Q61035	Histidine--tRNA ligase, cytoplasmic OS=Mus musculus OX=10090 GN=Hars1 PE=1 SV=2	Hars1	57.432	32	101	16	13	16	11	9	9	15	13	11	12	11	10	14	10	11	14	14	14	13	13	12	11	8	9	11	11	11	10	10	9	14	10	11	14	14	14	13	13	12	248730000	254280000	222580000	220450000	210280000
Q61037	Tuberin OS=Mus musculus OX=10090 GN=Tsc2 PE=1 SV=1	Tsc2	202.07	1.1	6	2	2	2	0	0	0	0	1	2	1	1	1	1	0	0	2	2	2	2	1	2	1	0	0	2	2	2	2	1	2	1	0	0	2	2	2	2	1	2	0	0	0	15912000	15484000
Q61048	WW domain-binding protein 4 OS=Mus musculus OX=10090 GN=Wbp4 PE=1 SV=4	Wbp4	42.136	7.7	12	2	2	2	1	1	2	1	1	1	0	2	3	2	2	2	2	2	1	1	2	2	2	2	2	2	2	1	1	2	2	2	2	2	2	2	1	1	2	2	22462000	24060000	27034000	26126000	25746000
Q61072	Disintegrin and metalloproteinase domain-containing protein 9 OS=Mus musculus OX=10090 GN=Adam9 PE=1 SV=2	Adam9	92.079	11.2	21	7	7	7	0	1	1	4	4	4	3	2	2	1	1	1	6	6	6	5	6	3	1	1	1	6	6	6	5	6	3	1	1	1	6	6	6	5	6	3	0	0	0	50414000	45457000
Q61074	Protein phosphatase 1G OS=Mus musculus OX=10090 GN=Ppm1g PE=1 SV=3	Ppm1g	58.727	19.4	21	9	9	9	1	1	1	4	2	3	2	4	3	2	3	4	5	5	7	5	6	7	2	3	4	5	5	7	5	6	7	2	3	4	5	5	7	5	6	7	50324000	22987000	35081000	49731000	44048000
Q61081	Hsp90 co-chaperone Cdc37 OS=Mus musculus OX=10090 GN=Cdc37 PE=1 SV=1	Cdc37	44.593	22.4	62	8	8	8	5	6	8	8	4	8	7	9	7	6	6	6	8	7	8	8	8	7	6	6	6	8	7	8	8	8	7	6	6	6	8	7	8	8	8	7	161290000	180460000	161090000	185610000	216690000
Q61083	Mitogen-activated protein kinase kinase kinase 2 OS=Mus musculus OX=10090 GN=Map3k2 PE=1 SV=2	Map3k2	69.573	5.5	5	3	3	3	1	2	0	0	0	1	0	1	0	2	2	2	1	2	2	1	1	1	2	2	2	1	2	2	1	1	1	2	2	2	1	2	2	1	1	1	0	0	0	0	0
Q61097	Kinase suppressor of Ras 1 OS=Mus musculus OX=10090 GN=Ksr1 PE=1 SV=1	Ksr1	96.754	2.2	1	1	1	1	0	1	0	0	0	0	0	0	0	0	1	0	0	0	0	0	0	0	0	1	0	0	0	0	0	0	0	0	1	0	0	0	0	0	0	0	0	0	0	0	0
Q61102	ATP-binding cassette sub-family B member 7, mitochondrial OS=Mus musculus OX=10090 GN=Abcb7 PE=1 SV=3	Abcb7	82.58	8.9	26	6	6	6	1	2	2	5	3	4	4	3	2	2	3	2	5	6	5	6	6	5	2	3	2	5	6	5	6	6	5	2	3	2	5	6	5	6	6	5	46516000	40545000	66087000	47662000	48537000
Q61103	Zinc finger protein ubi-d4 OS=Mus musculus OX=10090 GN=Dpf2 PE=1 SV=1	Dpf2	44.229	19.7	34	7	6	7	2	4	3	8	4	5	3	3	2	2	3	3	5	4	6	6	6	6	2	3	3	4	3	5	5	5	5	2	3	3	5	4	6	6	6	6	38112000	42012000	41919000	47462000	66065000
Q61107	Guanylate-binding protein 4 OS=Mus musculus OX=10090 GN=Gbp4 PE=1 SV=1	Gbp4	70.801	8.4	27	5	5	5	4	4	3	2	2	3	3	4	2	3	4	3	2	3	2	3	3	3	3	4	3	2	3	2	3	3	3	3	4	3	2	3	2	3	3	3	45285000	56627000	66367000	43412000	48271000
Q61112	45 kDa calcium-binding protein OS=Mus musculus OX=10090 GN=Sdf4 PE=1 SV=1	Sdf4	42.064	5.3	3	2	2	2	0	0	0	0	0	0	1	2	0	0	0	0	1	1	1	2	2	1	0	0	0	1	1	1	2	2	1	0	0	0	1	1	1	2	2	1	0	0	0	0	0
Q61127	NGFI-A-binding protein 2 OS=Mus musculus OX=10090 GN=Nab2 PE=1 SV=2	Nab2	56.576	8	4	4	4	4	1	0	0	0	1	0	0	0	2	1	0	0	1	4	1	2	2	4	1	0	0	1	4	1	2	2	4	1	0	0	1	4	1	2	2	4	0	0	0	0	32340000
Q61136	Serine/threonine-protein kinase PRP4 homolog OS=Mus musculus OX=10090 GN=Prpf4b PE=1 SV=3	Prpf4b	116.97	5.9	10	6	6	6	1	0	3	1	2	2	0	1	0	2	4	5	3	4	2	1	3	2	2	4	5	3	4	2	1	3	2	2	4	5	3	4	2	1	3	2	0	0	0	28993000	28267000
Q61140	Breast cancer anti-estrogen resistance protein 1 OS=Mus musculus OX=10090 GN=Bcar1 PE=1 SV=2	Bcar1	94.284	4.6	8	3	3	3	0	0	1	1	1	2	1	2	0	0	1	1	1	2	2	1	2	1	0	1	1	1	2	2	1	2	1	0	1	1	1	2	2	1	2	1	0	0	0	13647000	15808000
Q61147	Ceruloplasmin OS=Mus musculus OX=10090 GN=Cp PE=1 SV=2	Cp	121.15	11.9	19	11	9	9	1	1	1	2	1	1	3	6	3	4	3	3	5	5	3	10	8	9	2	2	2	3	4	2	8	7	7	2	2	2	3	4	2	8	7	7	0	0	0	13154000	12073000
Q61151	Serine/threonine-protein phosphatase 2A 56 kDa regulatory subunit epsilon isoform OS=Mus musculus OX=10090 GN=Ppp2r5e PE=1 SV=3	Ppp2r5e	54.713	12.6	27	5	4	4	3	3	4	3	4	2	3	3	2	4	4	4	4	5	4	4	4	4	3	3	4	3	4	3	3	3	3	3	3	4	3	4	3	3	3	3	30639000	22755000	28122000	0	24650000
Q61160	FAS-associated death domain protein OS=Mus musculus OX=10090 GN=Fadd PE=1 SV=1	Fadd	22.96	7.8	7	2	2	2	0	0	0	1	1	2	1	1	1	0	0	0	2	2	2	2	2	2	0	0	0	2	2	2	2	2	2	0	0	0	2	2	2	2	2	2	0	0	0	32177000	29207000
Q61164	Transcriptional repressor CTCF OS=Mus musculus OX=10090 GN=Ctcf PE=1 SV=2	Ctcf	83.745	8.4	21	6	6	6	1	1	0	2	6	4	2	2	3	1	1	1	4	5	5	4	3	4	1	1	1	4	5	5	4	3	4	1	1	1	4	5	5	4	3	4	0	0	0	38102000	47190000
Q61166	Microtubule-associated protein RP/EB family member 1 OS=Mus musculus OX=10090 GN=Mapre1 PE=1 SV=3	Mapre1	30.016	27.2	61	7	6	7	3	4	4	10	11	9	6	7	7	3	3	3	7	7	6	6	7	7	3	3	3	6	6	5	5	6	6	3	3	3	7	7	6	6	7	7	174440000	240210000	253740000	116260000	140150000
Q61171	Peroxiredoxin-2 OS=Mus musculus OX=10090 GN=Prdx2 PE=1 SV=3	Prdx2	21.778	47.5	53	9	9	9	8	6	11	7	6	5	4	3	3	9	9	9	8	7	7	6	7	7	9	9	9	8	7	7	6	7	7	9	9	9	8	7	7	6	7	7	701960000	860720000	747110000	976750000	684450000
Q61179	Interferon regulatory factor 9 OS=Mus musculus OX=10090 GN=Irf9 PE=1 SV=1	Irf9	44.61	8.8	2	2	2	2	0	0	2	0	0	0	0	0	0	1	1	2	0	0	0	0	0	0	1	1	2	0	0	0	0	0	0	1	1	2	0	0	0	0	0	0	0	0	0	0	0
Q61183	Poly(A) polymerase alpha OS=Mus musculus OX=10090 GN=Papola PE=1 SV=4	Papola	82.308	16.1	34	11	11	11	2	1	0	5	5	4	5	7	5	2	3	2	7	8	6	9	8	9	2	3	2	7	8	6	9	8	9	2	3	2	7	8	6	9	8	9	22500000	14577000	20104000	18658000	24924000
Q61187	Tumor susceptibility gene 101 protein OS=Mus musculus OX=10090 GN=Tsg101 PE=1 SV=2	Tsg101	44.123	5.6	3	2	2	2	0	0	0	1	1	1	0	0	0	0	0	0	1	2	1	1	1	1	0	0	0	1	2	1	1	1	1	0	0	0	1	2	1	1	1	1	0	0	0	0	0
Q61188	Histone-lysine N-methyltransferase EZH2 OS=Mus musculus OX=10090 GN=Ezh2 PE=1 SV=2	Ezh2	85.291	4.3	2	3	3	3	0	0	0	1	0	0	1	0	0	0	0	0	3	0	0	2	1	1	0	0	0	3	0	0	2	1	1	0	0	0	3	0	0	2	1	1	0	0	0	17389000	0
Q61189	Methylosome subunit pICln OS=Mus musculus OX=10090 GN=Clns1a PE=1 SV=1	Clns1a	26.021	10.6	10	2	2	2	0	0	0	1	1	1	2	2	3	1	1	1	2	2	2	2	2	2	1	1	1	2	2	2	2	2	2	1	1	1	2	2	2	2	2	2	0	0	0	0	0
Q61191	Host cell factor 1 OS=Mus musculus OX=10090 GN=Hcfc1 PE=1 SV=2	Hcfc1	210.43	18.3	151	27	26	27	19	12	17	25	17	17	12	18	14	17	17	16	23	21	20	21	19	22	17	16	15	23	21	20	21	19	21	17	17	16	23	21	20	21	19	22	92063000	86870000	72263000	87040000	89222000
Q61194	Phosphatidylinositol 4-phosphate 3-kinase C2 domain-containing subunit alpha OS=Mus musculus OX=10090 GN=Pik3c2a PE=1 SV=2	Pik3c2a	190.76	6.5	22	9	9	9	0	0	0	2	4	5	4	5	2	1	0	2	5	5	6	6	7	4	1	0	2	5	5	6	6	7	4	1	0	2	5	5	6	6	7	4	0	0	0	17772000	19081000
Q61205	Platelet-activating factor acetylhydrolase IB subunit alpha1 OS=Mus musculus OX=10090 GN=Pafah1b3 PE=1 SV=1	Pafah1b3	25.853	38.4	35	9	9	9	4	6	6	5	2	3	2	5	2	6	6	7	5	5	5	4	6	3	6	6	7	5	5	5	4	6	3	6	6	7	5	5	5	4	6	3	110280000	133040000	99999000	49295000	51158000
Q61206	Platelet-activating factor acetylhydrolase IB subunit alpha2 OS=Mus musculus OX=10090 GN=Pafah1b2 PE=1 SV=2	Pafah1b2	25.581	11.8	10	3	3	3	1	1	1	1	1	1	1	2	1	1	1	1	1	1	2	1	2	2	1	1	1	1	1	2	1	2	2	1	1	1	1	1	2	1	2	2	0	0	0	0	0
Q61207	Prosaposin OS=Mus musculus OX=10090 GN=Psap PE=1 SV=2	Psap	61.422	31.4	109	16	16	16	13	10	12	15	12	11	12	13	11	14	11	13	14	14	14	14	14	14	14	11	13	14	14	14	14	14	14	14	11	13	14	14	14	14	14	14	2476900000	2767900000	2807300000	1538800000	1488600000
Q61210	Rho guanine nucleotide exchange factor 1 OS=Mus musculus OX=10090 GN=Arhgef1 PE=1 SV=2	Arhgef1	102.8	9.8	25	8	8	8	2	2	1	5	2	6	0	5	2	2	3	2	7	6	6	6	7	5	2	3	2	7	6	6	6	7	5	2	3	2	7	6	6	6	7	5	13590000	14279000	18217000	20446000	16362000
Q61214	Dual specificity tyrosine-phosphorylation-regulated kinase 1A OS=Mus musculus OX=10090 GN=Dyrk1a PE=1 SV=1	Dyrk1a	85.493	6.3	13	4	4	4	0	0	2	2	2	2	1	3	1	1	1	2	3	3	3	2	3	1	1	1	2	3	3	3	2	3	1	1	1	2	3	3	3	2	3	1	0	0	0	17445000	16630000
Q61216	Double-strand break repair protein MRE11 OS=Mus musculus OX=10090 GN=Mre11 PE=1 SV=1	Mre11	80.222	8.2	16	6	6	6	2	1	2	3	1	2	2	1	2	3	3	3	4	3	4	4	4	4	3	3	3	4	3	4	4	4	4	3	3	3	4	3	4	4	4	4	34280000	31367000	31117000	25260000	22359000
Q61235	Beta-2-syntrophin OS=Mus musculus OX=10090 GN=Sntb2 PE=1 SV=2	Sntb2	56.381	20	20	9	9	9	3	2	2	5	1	1	2	2	2	4	3	4	5	4	4	4	4	5	4	3	4	5	4	4	4	4	5	4	3	4	5	4	4	4	4	5	0	0	0	23649000	24876000
Q61239	Protein farnesyltransferase/geranylgeranyltransferase type-1 subunit alpha OS=Mus musculus OX=10090 GN=Fnta PE=1 SV=1	Fnta	44.013	5.8	8	3	3	3	1	1	1	2	1	1	0	0	1	2	1	1	2	2	2	2	2	2	2	1	1	2	2	2	2	2	2	2	1	1	2	2	2	2	2	2	0	0	0	25313000	0
Q61249	Immunoglobulin-binding protein 1 OS=Mus musculus OX=10090 GN=Igbp1 PE=1 SV=1	Igbp1	38.97	9.1	7	3	3	3	0	1	0	0	1	1	0	2	2	2	2	1	2	3	2	3	2	3	2	2	1	2	3	2	3	2	3	2	2	1	2	3	2	3	2	3	19154000	23123000	0	27602000	49696000
Q61263	Sterol O-acyltransferase 1 OS=Mus musculus OX=10090 GN=Soat1 PE=1 SV=2	Soat1	63.798	8.3	13	5	5	5	0	0	0	3	2	3	3	2	0	0	1	1	3	4	3	5	2	3	0	1	1	3	4	3	5	2	3	0	1	1	3	4	3	5	2	3	0	0	0	69985000	41685000
Q61286	Transcription factor 12 OS=Mus musculus OX=10090 GN=Tcf12 PE=1 SV=2	Tcf12	75.81	4.4	5	2	2	2	0	0	0	1	1	1	1	0	1	0	0	0	2	1	1	1	0	1	0	0	0	2	1	1	1	0	1	0	0	0	2	1	1	1	0	1	0	0	0	0	0
[truncated: 2,907 more rows]
[truncated: 15 more columns]
