# Supplementary material for: Label-free quantitative proteomic analyses of mouse astrocytes provides insight into the host response mechanism at different developmental stages of Toxoplasma gondii
Source: PLoS Negl Trop Dis. 2023 Sep 18;17(9):e0011102. doi: 10.1371/journal.pntd.0011102 (PMC10538781; doi:10.1371/journal.pntd.0011102)
Supplement: S2 Table — A. The differentially expressed proteins in the C8-TA vs C8 group. B. The differentially expressed proteins in the C8-BR vs C8-TA group. (XLSX) [file pntd.0011102.s005.xlsx]

## Sheet: Table A
S2A Table The differentially expressed proteins in the C8-TA vs C8 group.
Protein accession	Protein description	Gene name	C8TA/C8 Ratio	C8TA/C8 P value	Regulated Type	MW [kDa]	Coverage [%]	Peptides	Unique peptides	C8BR1	C8BR2	C8BR3	C8_1	C8_2	C8_3	C8TA_1	C8TA_2	C8TA_3	Subcellular localization	KEGG KO No.	KEGG Gene	KEGG pathway	Biological Process	Cellular Component	Molecular Function	Pfam ID	Domain description	KOG category	KOG NO.	KOG description
A2AJI0	MAP7 domain-containing protein 1 OS=Mus musculus OX=10090 GN=Map7d1 PE=1 SV=1	Map7d1	0.658	0.0341725	Down	93.275	15.4	12	12	0.7638	0.873437	0.844879	1.46206	1.45571	1.01295	0.792813	0.897308	0.897035	nucleus	K16806	MAP7D1; MAP7 domain-containing protein 1		GO:0000226 microtubule cytoskeleton organization; GO:0006996 organelle organization; GO:0007010 cytoskeleton organization; GO:0007017 microtubule-based process; GO:0009987 cellular process; GO:0016043 cellular component organization; GO:0071840 cellular component organization or biogenesis;	GO:0005622 intracellular; GO:0005623 cell; GO:0005737 cytoplasm; GO:0005829 cytosol; GO:0005856 cytoskeleton; GO:0015630 microtubule cytoskeleton; GO:0043226 organelle; GO:0043228 non-membrane-bounded organelle; GO:0043229 intracellular organelle; GO:0043232 intracellular non-membrane-bounded organelle;	GO:0005198 structural molecule activity;
A2ASS6	Titin OS=Mus musculus OX=10090 GN=Ttn PE=1 SV=1	Ttn	0.628	0.0120274	Down	3906.4	0.2	6	6				1.12859	1.16109	1.39592	0.648561	0.847103	0.818731		K12567	TTN; titin [EC:2.7.11.1]	map05410 Hypertrophic cardiomyopathy (HCM); map05414 Dilated cardiomyopathy (DCM)	GO:0000070 mitotic sister chromatid segregation; GO:0000278 mitotic cell cycle; GO:0000280 nuclear division; GO:0000819 sister chromatid segregation; GO:0001701 in utero embryonic development; GO:0001756 somitogenesis; GO:0001932 regulation of protein phosphorylation; GO:0002576 platelet degranulation; GO:0002791 regulation of peptide secretion; GO:0002793 positive regulation of peptide secretion…	GO:0000228 nuclear chromosome; GO:0000793 condensed chromosome; GO:0000794 condensed nuclear chromosome; GO:0005576 extracellular region; GO:0005622 intracellular; GO:0005623 cell; GO:0005634 nucleus; GO:0005694 chromosome; GO:0005737 cytoplasm; GO:0005829 cytosol; GO:0005856 cytoskeleton; GO:0005859 muscle myosin complex; GO:0005865 striated muscle thin filament; GO:0015629 actin cytoskeleton; G…	GO:0002020 protease binding; GO:0003779 actin binding; GO:0003824 catalytic activity; GO:0004672 protein kinase activity; GO:0004674 protein serine/threonine kinase activity; GO:0004713 protein tyrosine kinase activity; GO:0005198 structural molecule activity; GO:0005200 structural constituent of cytoskeleton; GO:0005488 binding; GO:0005509 calcium ion binding; GO:0005515 protein binding; GO:0005…	PF07679; PF09042; PF00041; PF00069	Immunoglobulin I-set domain; Titin Z; Fibronectin type III domain; Protein kinase domain	T	KOG4475	FOG: Immunoglobin and related proteins
E9PVX6	Proliferation marker protein Ki-67 OS=Mus musculus OX=10090 GN=Mki67 PE=1 SV=1	Mki67	2.07	0.00833605	Up	350.86	16.9	48	48	0.1503		0.061377	0.821164	0.901854	0.81411	2.27651	1.46741	1.50727	nucleus	K17582	MKI67; antigen KI-67		GO:0000003 reproduction; GO:0001889 liver development; GO:0007049 cell cycle; GO:0007088 regulation of mitotic nuclear division; GO:0007275 multicellular organism development; GO:0007346 regulation of mitotic cell cycle; GO:0008283 cell population proliferation; GO:0009653 anatomical structure morphogenesis; GO:0009887 animal organ morphogenesis; GO:0009987 cellular process; GO:0010564 regulation…	GO:0000775 chromosome, centromeric region; GO:0000793 condensed chromosome; GO:0005622 intracellular; GO:0005623 cell; GO:0005634 nucleus; GO:0005654 nucleoplasm; GO:0005694 chromosome; GO:0005730 nucleolus; GO:0005737 cytoplasm; GO:0016604 nuclear body; GO:0031974 membrane-enclosed lumen; GO:0031981 nuclear lumen; GO:0043226 organelle; GO:0043227 membrane-bounded organelle; GO:0043228 non-membra…	GO:0005488 binding; GO:0005515 protein binding; GO:0008022 protein C-terminus binding;
E9Q555	E3 ubiquitin-protein ligase RNF213 OS=Mus musculus OX=10090 GN=Rnf213 PE=1 SV=2	Rnf213	0.53	0.000731171	Down	584.78	11.8	58	58	1.23473	0.994726	1.02386	1.25345	1.31012	1.19186	0.583975	0.712512	0.694769	plasma membrane	K22754	RNF213; E3 ubiquitin-protein ligase RNF213 [EC:2.3.2.27]		GO:0001525 angiogenesis; GO:0001568 blood vessel development; GO:0001944 vasculature development; GO:0002040 sprouting angiogenesis; GO:0006464 cellular protein modification process; GO:0006508 proteolysis; GO:0006511 ubiquitin-dependent protein catabolic process; GO:0006807 nitrogen compound metabolic process; GO:0007275 multicellular organism development; GO:0008152 metabolic process; GO:000905…	GO:0005622 intracellular; GO:0005623 cell; GO:0005634 nucleus; GO:0005730 nucleolus; GO:0005737 cytoplasm; GO:0005829 cytosol; GO:0031974 membrane-enclosed lumen; GO:0031981 nuclear lumen; GO:0043226 organelle; GO:0043227 membrane-bounded organelle; GO:0043228 non-membrane-bounded organelle; GO:0043229 intracellular organelle; GO:0043231 intracellular membrane-bounded organelle; GO:0043232 intrac…	GO:0003824 catalytic activity; GO:0004842 ubiquitin-protein transferase activity; GO:0016462 pyrophosphatase activity; GO:0016740 transferase activity; GO:0016787 hydrolase activity; GO:0016817 hydrolase activity, acting on acid anhydrides; GO:0016818 hydrolase activity, acting on acid anhydrides, in phosphorus-containing anhydrides; GO:0016887 ATPase activity; GO:0017111 nucleoside-triphosphatas…
E9Q634	Unconventional myosin-Ie OS=Mus musculus OX=10090 GN=Myo1e PE=1 SV=1	Myo1e	1.726	0.00155406	Up	126.82	10.8	11	9	1.46869	1.54987	1.75486	0.491204	0.486081	0.573324	0.968624	0.884514	0.822833	cytoplasm	K10356	MYO1; myosin I	map05130 Pathogenic Escherichia coli infection	GO:0001568 blood vessel development; GO:0001570 vasculogenesis; GO:0001655 urogenital system development; GO:0001701 in utero embryonic development; GO:0001822 kidney development; GO:0001944 vasculature development; GO:0002064 epithelial cell development; GO:0002376 immune system process; GO:0002520 immune system development; GO:0003008 system process; GO:0003014 renal system process; GO:0003094 …	GO:0005622 intracellular; GO:0005623 cell; GO:0005737 cytoplasm; GO:0005856 cytoskeleton; GO:0005903 brush border; GO:0005911 cell-cell junction; GO:0005912 adherens junction; GO:0005938 cell cortex; GO:0015629 actin cytoskeleton; GO:0016459 myosin complex; GO:0030054 cell junction; GO:0030863 cortical cytoskeleton; GO:0030864 cortical actin cytoskeleton; GO:0032437 cuticular plate; GO:0032991 pr…	GO:0000146 microfilament motor activity; GO:0003774 motor activity; GO:0003779 actin binding; GO:0003824 catalytic activity; GO:0005488 binding; GO:0005515 protein binding; GO:0005516 calmodulin binding; GO:0005543 phospholipid binding; GO:0008092 cytoskeletal protein binding; GO:0008289 lipid binding; GO:0016462 pyrophosphatase activity; GO:0016787 hydrolase activity; GO:0016817 hydrolase activi…	PF00063; PF00018	Myosin head (motor domain); SH3 domain	Z	KOG0162	Myosin class I heavy chain
O08663	Methionine aminopeptidase 2 OS=Mus musculus OX=10090 GN=Metap2 PE=1 SV=1	Metap2	3.273	1.07859e-05	Up	52.921	8.6	4	4			0.522259	0.525353	0.465706	0.524923	1.6934	1.66908	1.59929	cytoplasm	K01265	map; methionyl aminopeptidase [EC:3.4.11.18]		GO:0006464 cellular protein modification process; GO:0006508 proteolysis; GO:0006807 nitrogen compound metabolic process; GO:0008152 metabolic process; GO:0009987 cellular process; GO:0010467 gene expression; GO:0016485 protein processing; GO:0018193 peptidyl-amino acid modification; GO:0018206 peptidyl-methionine modification; GO:0019538 protein metabolic process; GO:0031365 N-terminal protein a…	GO:0005622 intracellular; GO:0005623 cell; GO:0005737 cytoplasm; GO:0005829 cytosol; GO:0005886 plasma membrane; GO:0016020 membrane; GO:0071944 cell periphery;	GO:0003824 catalytic activity; GO:0004177 aminopeptidase activity; GO:0008233 peptidase activity; GO:0008235 metalloexopeptidase activity; GO:0008237 metallopeptidase activity; GO:0008238 exopeptidase activity; GO:0016787 hydrolase activity; GO:0070011 peptidase activity, acting on L-amino acid peptides; GO:0140096 catalytic activity, acting on a protein;	PF00557	Metallopeptidase family M24	O	KOG2775	Metallopeptidase
O09167	60S ribosomal protein L21 OS=Mus musculus OX=10090 GN=Rpl21 PE=1 SV=3	Rpl21	0.273	0.00390408	Down	18.562	25.6	4	4		0.3388	0.336082	1.86645	1.87734	2.01224	0.750728	0.470912	0.347443	mitochondria	K02889	RP-L21e, RPL21; large subunit ribosomal protein L21e	map03010 Ribosome	GO:0006412 translation; GO:0006518 peptide metabolic process; GO:0006807 nitrogen compound metabolic process; GO:0008152 metabolic process; GO:0009058 biosynthetic process; GO:0009059 macromolecule biosynthetic process; GO:0009987 cellular process; GO:0010467 gene expression; GO:0019538 protein metabolic process; GO:0034641 cellular nitrogen compound metabolic process; GO:0034645 cellular macromo…	GO:0005622 intracellular; GO:0005623 cell; GO:0005737 cytoplasm; GO:0005829 cytosol; GO:0005840 ribosome; GO:0015934 large ribosomal subunit; GO:0022625 cytosolic large ribosomal subunit; GO:0022626 cytosolic ribosome; GO:0032991 protein-containing complex; GO:0043226 organelle; GO:0043228 non-membrane-bounded organelle; GO:0043229 intracellular organelle; GO:0043232 intracellular non-membrane-bo…	GO:0003735 structural constituent of ribosome; GO:0005198 structural molecule activity;			J	KOG1732	60S ribosomal protein L21
O35215	D-dopachrome decarboxylase OS=Mus musculus OX=10090 GN=Ddt PE=1 SV=3	Ddt	1.618	0.0195127	Up	13.077	59.3	5	5	2.09111	1.91918	1.70412	0.39935	0.423115	0.432733	0.840339	0.557848	0.632199	cytoplasm	K10028	DDT; D-dopachrome decarboxylase [EC:4.1.1.84]		GO:0001817 regulation of cytokine production; GO:0001819 positive regulation of cytokine production; GO:0001932 regulation of protein phosphorylation; GO:0001934 positive regulation of protein phosphorylation; GO:0002682 regulation of immune system process; GO:0002683 negative regulation of immune system process; GO:0002685 regulation of leukocyte migration; GO:0002686 negative regulation of leuk…	GO:0005576 extracellular region; GO:0005615 extracellular space; GO:0005622 intracellular; GO:0005623 cell; GO:0005737 cytoplasm;	GO:0002020 protease binding; GO:0003824 catalytic activity; GO:0004167 dopachrome isomerase activity; GO:0005102 signaling receptor binding; GO:0005126 cytokine receptor binding; GO:0005488 binding; GO:0005515 protein binding; GO:0016853 isomerase activity; GO:0016860 intramolecular oxidoreductase activity; GO:0016862 intramolecular oxidoreductase activity, interconverting keto- and enol-groups; …	PF01187	Macrophage migration inhibitory factor (MIF)	V	KOG1759	Macrophage migration inhibitory factor
O35691	Pinin OS=Mus musculus OX=10090 GN=Pnn PE=1 SV=4	Pnn	0.645	0.0019017	Down	82.435	16	12	12	0.456683	0.518506	0.612375	1.56289	1.4866	1.45614	1.03492	0.862757	1.00913	nucleus	K13114	PNN; pinin	map03013 RNA transport; map03015 mRNA surveillance pathway	GO:0000375 RNA splicing, via transesterification reactions; GO:0000377 RNA splicing, via transesterification reactions with bulged adenosine as nucleophile; GO:0000398 mRNA splicing, via spliceosome; GO:0006139 nucleobase-containing compound metabolic process; GO:0006396 RNA processing; GO:0006397 mRNA processing; GO:0006725 cellular aromatic compound metabolic process; GO:0006807 nitrogen compou…	GO:0005622 intracellular; GO:0005623 cell; GO:0005634 nucleus; GO:0005654 nucleoplasm; GO:0005681 spliceosomal complex; GO:0005737 cytoplasm; GO:0005856 cytoskeleton; GO:0005882 intermediate filament; GO:0005886 plasma membrane; GO:0005911 cell-cell junction; GO:0016020 membrane; GO:0016604 nuclear body; GO:0016607 nuclear speck; GO:0030054 cell junction; GO:0030057 desmosome; GO:0031974 membrane…	GO:0005198 structural molecule activity;			Z	KOG3756	Pinin (desmosome-associated protein)
O54825	Bystin OS=Mus musculus OX=10090 GN=Bysl PE=1 SV=3	Bysl	1.604	0.013441	Up	49.783	12.2	5	5	1.40682	1.15172	1.09536	0.769815	0.562169	0.721281	1.22839	1.05952	1.00492	cytoplasm	K14797	ENP1, BYSL; essential nuclear protein 1		GO:0000003 reproduction; GO:0000462 maturation of SSU-rRNA from tricistronic rRNA transcript (SSU-rRNA, 5.8S rRNA, LSU-rRNA); GO:0001701 in utero embryonic development; GO:0001824 blastocyst development; GO:0001825 blastocyst formation; GO:0001829 trophectodermal cell differentiation; GO:0002237 response to molecule of bacterial origin; GO:0006139 nucleobase-containing compound metabolic process;…	GO:0005622 intracellular; GO:0005623 cell; GO:0005634 nucleus; GO:0005654 nucleoplasm; GO:0005730 nucleolus; GO:0005737 cytoplasm; GO:0005829 cytosol; GO:0005856 cytoskeleton; GO:0005874 microtubule; GO:0005881 cytoplasmic microtubule; GO:0015630 microtubule cytoskeleton; GO:0031974 membrane-enclosed lumen; GO:0031981 nuclear lumen; GO:0042995 cell projection; GO:0043226 organelle; GO:0043227 mem…				W	KOG3871	Cell adhesion complex protein bystin
O88396	GrpE protein homolog 2, mitochondrial OS=Mus musculus OX=10090 GN=Grpel2 PE=2 SV=2	Grpel2	2.107	0.0140996	Up	25.029	8.9	2	2				0.523205	0.678468		1.11332	1.47431	1.2107	mitochondria	K03687	GRPE; molecular chaperone GrpE		GO:0006605 protein targeting; GO:0006626 protein targeting to mitochondrion; GO:0006810 transport; GO:0006839 mitochondrial transport; GO:0006886 intracellular protein transport; GO:0006996 organelle organization; GO:0007005 mitochondrion organization; GO:0008104 protein localization; GO:0009987 cellular process; GO:0015031 protein transport; GO:0015833 peptide transport; GO:0016043 cellular comp…	GO:0001405 PAM complex, Tim23 associated import motor; GO:0005622 intracellular; GO:0005623 cell; GO:0005737 cytoplasm; GO:0005739 mitochondrion; GO:0005740 mitochondrial envelope; GO:0005743 mitochondrial inner membrane; GO:0005744 TIM23 mitochondrial import inner membrane translocase complex; GO:0005759 mitochondrial matrix; GO:0016020 membrane; GO:0019866 organelle inner membrane; GO:0031090 o…	GO:0000166 nucleotide binding; GO:0000774 adenyl-nucleotide exchange factor activity; GO:0005488 binding; GO:0005515 protein binding; GO:0017076 purine nucleotide binding; GO:0030234 enzyme regulator activity; GO:0030554 adenyl nucleotide binding; GO:0036094 small molecule binding; GO:0051082 unfolded protein binding; GO:0060589 nucleoside-triphosphatase regulator activity; GO:0060590 ATPase regu…			O	KOG3003	Molecular chaperone of the GrpE family
O88738	Baculoviral IAP repeat-containing protein 6 OS=Mus musculus OX=10090 GN=Birc6 PE=1 SV=2	Birc6	1.624	0.00732437	Up	532.16	5.8	25	25	0.555289	0.323576	0.418362	0.977458	1.0562	0.901306	1.85453	1.40081	1.51247	plasma membrane	K10586	BIRC6, BRUCE; baculoviral IAP repeat-containing protein 6 (apollon) [EC:2.3.2.23]	map04120 Ubiquitin mediated proteolysis; map04214 Apoptosis - fly; map04215 Apoptosis - multiple species	GO:0000003 reproduction; GO:0001701 in utero embryonic development; GO:0001890 placenta development; GO:0001892 embryonic placenta development; GO:0003006 developmental process involved in reproduction; GO:0006464 cellular protein modification process; GO:0006468 protein phosphorylation; GO:0006793 phosphorus metabolic process; GO:0006796 phosphate-containing compound metabolic process; GO:000680…	GO:0000922 spindle pole; GO:0005622 intracellular; GO:0005623 cell; GO:0005737 cytoplasm; GO:0005768 endosome; GO:0005794 Golgi apparatus; GO:0005802 trans-Golgi network; GO:0005815 microtubule organizing center; GO:0005819 spindle; GO:0005856 cytoskeleton; GO:0012505 endomembrane system; GO:0015630 microtubule cytoskeleton; GO:0016020 membrane; GO:0030496 midbody; GO:0031410 cytoplasmic vesicle;…	GO:0003824 catalytic activity; GO:0004842 ubiquitin-protein transferase activity; GO:0004857 enzyme inhibitor activity; GO:0004866 endopeptidase inhibitor activity; GO:0004869 cysteine-type endopeptidase inhibitor activity; GO:0016740 transferase activity; GO:0019787 ubiquitin-like protein transferase activity; GO:0030234 enzyme regulator activity; GO:0030414 peptidase inhibitor activity; GO:0061…	PF00653; PF00179	Inhibitor of Apoptosis domain; Ubiquitin-conjugating enzyme	DO	KOG1101	Apoptosis inhibitor IAP1 and related BIR domain proteins
O89079	Coatomer subunit epsilon OS=Mus musculus OX=10090 GN=Cope PE=1 SV=3	Cope	2	0.0377539	Up	34.567	16.9	3	3	1.80092	1.76527	1.71705	0.278299	0.586556	0.374227	0.998914	0.738597	0.740167	cytoplasm	K17268	COPE; coatomer subunit epsilon		GO:0006810 transport; GO:0006888 endoplasmic reticulum to Golgi vesicle-mediated transport; GO:0006890 retrograde vesicle-mediated transport, Golgi to endoplasmic reticulum; GO:0006891 intra-Golgi vesicle-mediated transport; GO:0016192 vesicle-mediated transport; GO:0046907 intracellular transport; GO:0048193 Golgi vesicle transport; GO:0051179 localization; GO:0051234 establishment of localizati…	GO:0000139 Golgi membrane; GO:0005622 intracellular; GO:0005623 cell; GO:0005634 nucleus; GO:0005654 nucleoplasm; GO:0005737 cytoplasm; GO:0005783 endoplasmic reticulum; GO:0005789 endoplasmic reticulum membrane; GO:0005794 Golgi apparatus; GO:0005798 Golgi-associated vesicle; GO:0005829 cytosol; GO:0012505 endomembrane system; GO:0012506 vesicle membrane; GO:0016020 membrane; GO:0030117 membrane…				U	KOG3081	Vesicle coat complex COPI, epsilon subunit
O89086	RNA-binding protein 3 OS=Mus musculus OX=10090 GN=Rbm3 PE=1 SV=1	Rbm3	0.468	0.0216788	Down	16.604	36.6	5	5	0.170377	0.166451	0.236805	1.83498	1.74056	2.16535	0.973152	0.573433	1.13889	nucleus	K13186	RBM3; RNA-binding protein 3		GO:0006139 nucleobase-containing compound metabolic process; GO:0006396 RNA processing; GO:0006412 translation; GO:0006417 regulation of translation; GO:0006518 peptide metabolic process; GO:0006725 cellular aromatic compound metabolic process; GO:0006807 nitrogen compound metabolic process; GO:0006950 response to stress; GO:0008152 metabolic process; GO:0009058 biosynthetic process; GO:0009059 m…	GO:0005622 intracellular; GO:0005623 cell; GO:0005634 nucleus; GO:0005654 nucleoplasm; GO:0005730 nucleolus; GO:0005737 cytoplasm; GO:0030425 dendrite; GO:0031974 membrane-enclosed lumen; GO:0031981 nuclear lumen; GO:0036477 somatodendritic compartment; GO:0042995 cell projection; GO:0043005 neuron projection; GO:0043226 organelle; GO:0043227 membrane-bounded organelle; GO:0043228 non-membrane-bo…	GO:0005488 binding; GO:0043021 ribonucleoprotein complex binding; GO:0043023 ribosomal large subunit binding; GO:0044877 protein-containing complex binding;	PF00076	RNA recognition motif. (a.k.a. RRM, RBD, or RNP domain)	A	KOG0118	FOG: RRM domain
P00375	Dihydrofolate reductase OS=Mus musculus OX=10090 GN=Dhfr PE=1 SV=3	Dhfr	0.527	0.0332436	Down	21.606	20.3	4	4					1.51108	1.28137	0.565573	0.855584	0.786393	cytoplasm	K00287	DHFR, folA; dihydrofolate reductase [EC:1.5.1.3]	map00670 One carbon pool by folate; map00790 Folate biosynthesis; map01100 Metabolic pathways; map01523 Antifolate resistance	GO:0000082 G1/S transition of mitotic cell cycle; GO:0000083 regulation of transcription involved in G1/S transition of mitotic cell cycle; GO:0000278 mitotic cell cycle; GO:0001101 response to acid chemical; GO:0006066 alcohol metabolic process; GO:0006082 organic acid metabolic process; GO:0006139 nucleobase-containing compound metabolic process; GO:0006213 pyrimidine nucleoside metabolic proce…	GO:0005622 intracellular; GO:0005623 cell; GO:0005737 cytoplasm; GO:0005739 mitochondrion; GO:0005740 mitochondrial envelope; GO:0005743 mitochondrial inner membrane; GO:0005759 mitochondrial matrix; GO:0005829 cytosol; GO:0016020 membrane; GO:0019866 organelle inner membrane; GO:0031090 organelle membrane; GO:0031966 mitochondrial membrane; GO:0031967 organelle envelope; GO:0031974 membrane-encl…	GO:0000166 nucleotide binding; GO:0000900 translation repressor activity, mRNA regulatory element binding; GO:0003676 nucleic acid binding; GO:0003723 RNA binding; GO:0003729 mRNA binding; GO:0003824 catalytic activity; GO:0004146 dihydrofolate reductase activity; GO:0005488 binding; GO:0005542 folic acid binding; GO:0008144 drug binding; GO:0016491 oxidoreductase activity; GO:0016645 oxidoreduct…	PF00186	Dihydrofolate reductase	H	KOG1324	Dihydrofolate reductase
P00405	Cytochrome c oxidase subunit 2 OS=Mus musculus OX=10090 GN=Mtco2 PE=1 SV=1	Mtco2	1.596	0.0309328	Up	25.976	11.9	3	3	0.733344	1.0287	1.15809	0.60411	0.955582	0.78202	1.24045	1.11114	1.38656	plasma membrane	K02261	COX2; cytochrome c oxidase subunit 2	map00190 Oxidative phosphorylation; map01100 Metabolic pathways; map04260 Cardiac muscle contraction; map04714 Thermogenesis; map04932 Non-alcoholic fatty liver disease (NAFLD); map05010 Alzheimer disease; map05012 Parkinson disease; map05016 Huntington disease	GO:0006091 generation of precursor metabolites and energy; GO:0006119 oxidative phosphorylation; GO:0006123 mitochondrial electron transport, cytochrome c to oxygen; GO:0006139 nucleobase-containing compound metabolic process; GO:0006140 regulation of nucleotide metabolic process; GO:0006163 purine nucleotide metabolic process; GO:0006725 cellular aromatic compound metabolic process; GO:0006753 n…	GO:0005622 intracellular; GO:0005623 cell; GO:0005737 cytoplasm; GO:0005739 mitochondrion; GO:0005740 mitochondrial envelope; GO:0005743 mitochondrial inner membrane; GO:0005746 mitochondrial respirasome; GO:0005751 mitochondrial respiratory chain complex IV; GO:0016020 membrane; GO:0019866 organelle inner membrane; GO:0031090 organelle membrane; GO:0031966 mitochondrial membrane; GO:0031967 orga…	GO:0003824 catalytic activity; GO:0004129 cytochrome-c oxidase activity; GO:0005215 transporter activity; GO:0008324 cation transmembrane transporter activity; GO:0009055 electron transfer activity; GO:0015002 heme-copper terminal oxidase activity; GO:0015075 ion transmembrane transporter activity; GO:0015077 monovalent inorganic cation transmembrane transporter activity; GO:0015078 proton transm…	PF00116	Cytochrome C oxidase subunit II, periplasmic domain	C	KOG4767	Cytochrome c oxidase, subunit II, and related proteins
P09528	Ferritin heavy chain OS=Mus musculus OX=10090 GN=Fth1 PE=1 SV=2	Fth1	1.65	0.00215272	Up	21.066	46.2	8	8	1.58198	1.35515	1.71116	0.525344	0.491781	0.625096	0.898197	0.916349	0.894945	cytoplasm	K00522	FTH1; ferritin heavy chain [EC:1.16.3.2]	map04216 Ferroptosis; map04217 Necroptosis; map04978 Mineral absorption	GO:0000041 transition metal ion transport; GO:0002376 immune system process; GO:0006810 transport; GO:0006811 ion transport; GO:0006812 cation transport; GO:0006826 iron ion transport; GO:0006873 cellular ion homeostasis; GO:0006875 cellular metal ion homeostasis; GO:0006879 cellular iron ion homeostasis; GO:0006880 intracellular sequestering of iron ion; GO:0006955 immune response; GO:0008285 ne…	GO:0000323 lytic vacuole; GO:0005576 extracellular region; GO:0005622 intracellular; GO:0005623 cell; GO:0005737 cytoplasm; GO:0005764 lysosome; GO:0005767 secondary lysosome; GO:0005773 vacuole; GO:0005776 autophagosome; GO:0030139 endocytic vesicle; GO:0031410 cytoplasmic vesicle; GO:0031974 membrane-enclosed lumen; GO:0031982 vesicle; GO:0031983 vesicle lumen; GO:0043226 organelle; GO:0043227 …	GO:0005488 binding; GO:0005506 iron ion binding; GO:0043167 ion binding; GO:0043169 cation binding; GO:0046872 metal ion binding; GO:0046914 transition metal ion binding;	PF00210	Ferritin-like domain	P	KOG2332	Ferritin
P0DOV1	Interferon-activable protein 205-B OS=Mus musculus OX=10090 GN=Mnda PE=1 SV=1	Mnda	0.646	0.0481274	Down	46.977	24.9	10	1				1.15489	1.38462		0.959894	0.698797	0.801792	nucleus	K20914	IFI16; gamma-interferon-inducible protein 16	map04621 NOD-like receptor signaling pathway	GO:0000122 negative regulation of transcription by RNA polymerase II; GO:0001558 regulation of cell growth; GO:0001817 regulation of cytokine production; GO:0001819 positive regulation of cytokine production; GO:0002218 activation of innate immune response; GO:0002252 immune effector process; GO:0002253 activation of immune response; GO:0002376 immune system process; GO:0002520 immune system deve…	GO:0005622 intracellular; GO:0005623 cell; GO:0005634 nucleus; GO:0005654 nucleoplasm; GO:0005730 nucleolus; GO:0005737 cytoplasm; GO:0005829 cytosol; GO:0016234 inclusion body; GO:0016604 nuclear body; GO:0016607 nuclear speck; GO:0031974 membrane-enclosed lumen; GO:0031981 nuclear lumen; GO:0032991 protein-containing complex; GO:0034399 nuclear periphery; GO:0042405 nuclear inclusion body; GO:0…	GO:0000976 transcription regulatory region sequence-specific DNA binding; GO:0000977 RNA polymerase II transcription regulatory region sequence-specific DNA binding; GO:0000978 RNA polymerase II cis-regulatory region sequence-specific DNA binding; GO:0000981 DNA-binding transcription factor activity, RNA polymerase II-specific; GO:0000987 cis-regulatory region sequence-specific DNA binding; GO:00…	PF02758	PAAD/DAPIN/Pyrin domain
Q8CGP2	Histone H2B type 1-P OS=Mus musculus OX=10090 GN=Hist1h2bp PE=1 SV=3	Hist1h2bp	0.605	0.0483326	Down	13.992	59.5	10	3	0.625154	0.688448	0.682692	1.50549	1.60566	1.25243	1.15881	0.842381	0.638928	nucleus	K11252	H2B; histone H2B	map05034 Alcoholism; map05203 Viral carcinogenesis; map05322 Systemic lupus erythematosus	GO:0002227 innate immune response in mucosa; GO:0002251 organ or tissue specific immune response; GO:0002376 immune system process; GO:0002385 mucosal immune response; GO:0006323 DNA packaging; GO:0006325 chromatin organization; GO:0006333 chromatin assembly or disassembly; GO:0006334 nucleosome assembly; GO:0006950 response to stress; GO:0006952 defense response; GO:0006955 immune response; GO:0…	GO:0005576 extracellular region; GO:0005615 extracellular space; GO:0005622 intracellular; GO:0005623 cell; GO:0005634 nucleus; GO:0005654 nucleoplasm; GO:0005694 chromosome; GO:0005737 cytoplasm; GO:0005829 cytosol; GO:0031974 membrane-enclosed lumen; GO:0031981 nuclear lumen; GO:0043226 organelle; GO:0043227 membrane-bounded organelle; GO:0043228 non-membrane-bounded organelle; GO:0043229 intra…	GO:0003676 nucleic acid binding; GO:0003677 DNA binding; GO:0005488 binding; GO:0005515 protein binding; GO:0042802 identical protein binding; GO:0097159 organic cyclic compound binding; GO:1901363 heterocyclic compound binding;	PF00125	Core histone H2A/H2B/H3/H4	B	KOG1744	Histone H2B
P11276	Fibronectin OS=Mus musculus OX=10090 GN=Fn1 PE=1 SV=4	Fn1	0.522	0.000900994	Down	272.53	7.5	16	16	1.77385	1.53109	1.1829	1.12102	0.892159	0.95182	0.519917	0.537192	0.490057	extracellular	K05717	FN1; fibronectin 1	map04151 PI3K-Akt signaling pathway; map04510 Focal adhesion; map04512 ECM-receptor interaction; map04810 Regulation of actin cytoskeleton; map04933 AGE-RAGE signaling pathway in diabetic complications; map05100 Bacterial invasion of epithelial cells; map05135 Yersinia infection; map05146 Amoebiasis; map05165 Human papillomavirus infection; map05200 Pathways in cancer; map05205 Proteoglycans in c…	GO:0000302 response to reactive oxygen species; GO:0000902 cell morphogenesis; GO:0000904 cell morphogenesis involved in differentiation; GO:0001101 response to acid chemical; GO:0001503 ossification; GO:0001558 regulation of cell growth; GO:0001667 ameboidal-type cell migration; GO:0001678 cellular glucose homeostasis; GO:0001704 formation of primary germ layer; GO:0001706 endoderm formation; GO…	GO:0005576 extracellular region; GO:0005577 fibrinogen complex; GO:0005604 basement membrane; GO:0005615 extracellular space; GO:0005622 intracellular; GO:0005623 cell; GO:0005737 cytoplasm; GO:0005783 endoplasmic reticulum; GO:0005788 endoplasmic reticulum lumen; GO:0005793 endoplasmic reticulum-Golgi intermediate compartment; GO:0005886 plasma membrane; GO:0012505 endomembrane system; GO:001602…	GO:0002020 protease binding; GO:0005102 signaling receptor binding; GO:0005178 integrin binding; GO:0005198 structural molecule activity; GO:0005201 extracellular matrix structural constituent; GO:0005488 binding; GO:0005515 protein binding; GO:0005518 collagen binding; GO:0005539 glycosaminoglycan binding; GO:0008022 protein C-terminus binding; GO:0008047 enzyme activator activity; GO:0008201 he…	PF00039; PF00040; PF00041	Fibronectin type I domain; Fibronectin type II domain; Fibronectin type III domain
P15208	Insulin receptor OS=Mus musculus OX=10090 GN=Insr PE=1 SV=2	Insr	1.531	0.0399309	Up	155.61	6	8	4	1.84197	0.476426	0.614363	0.906265	0.585503	0.90514	1.29697	1.18595	1.18742	plasma membrane	K04527	INSR, CD220; insulin receptor [EC:2.7.10.1]	map04010 MAPK signaling pathway; map04014 Ras signaling pathway; map04015 Rap1 signaling pathway; map04022 cGMP-PKG signaling pathway; map04066 HIF-1 signaling pathway; map04068 FoxO signaling pathway; map04072 Phospholipase D signaling pathway; map04150 mTOR signaling pathway; map04151 PI3K-Akt signaling pathway; map04152 AMPK signaling pathway; map04211 Longevity regulating pathway; map04212 Lo…	GO:0000003 reproduction; GO:0000187 activation of MAPK activity; GO:0001505 regulation of neurotransmitter levels; GO:0001932 regulation of protein phosphorylation; GO:0001933 negative regulation of protein phosphorylation; GO:0001934 positive regulation of protein phosphorylation; GO:0003006 developmental process involved in reproduction; GO:0003007 heart morphogenesis; GO:0003008 system process…	GO:0005622 intracellular; GO:0005623 cell; GO:0005634 nucleus; GO:0005737 cytoplasm; GO:0005768 endosome; GO:0005829 cytosol; GO:0005886 plasma membrane; GO:0005887 integral component of plasma membrane; GO:0005899 insulin receptor complex; GO:0005901 caveola; GO:0009897 external side of plasma membrane; GO:0009986 cell surface; GO:0010008 endosome membrane; GO:0012505 endomembrane system; GO:001…	GO:0000166 nucleotide binding; GO:0001540 amyloid-beta binding; GO:0001882 nucleoside binding; GO:0001883 purine nucleoside binding; GO:0003824 catalytic activity; GO:0004672 protein kinase activity; GO:0004713 protein tyrosine kinase activity; GO:0004714 transmembrane receptor protein tyrosine kinase activity; GO:0004888 transmembrane signaling receptor activity; GO:0005009 insulin-activated rec…	PF01030; PF00757; PF00041; PF07714	Receptor L domain; Furin-like cysteine rich region; Fibronectin type III domain; Protein tyrosine kinase	T	KOG4258	Insulin/growth factor receptor (contains protein kinase domain)
P19783	Cytochrome c oxidase subunit 4 isoform 1, mitochondrial OS=Mus musculus OX=10090 GN=Cox4i1 PE=1 SV=2	Cox4i1	1.614	0.00404345	Up	19.53	39.6	6	6	1.31287	1.36924	2.25278	0.562223	0.49779	0.495238	0.91502	0.866174	0.728668	mitochondria	K02263	COX4; cytochrome c oxidase subunit 4	map00190 Oxidative phosphorylation; map01100 Metabolic pathways; map04260 Cardiac muscle contraction; map04714 Thermogenesis; map04932 Non-alcoholic fatty liver disease (NAFLD); map05010 Alzheimer disease; map05012 Parkinson disease; map05016 Huntington disease	GO:0006091 generation of precursor metabolites and energy; GO:0006119 oxidative phosphorylation; GO:0006123 mitochondrial electron transport, cytochrome c to oxygen; GO:0006139 nucleobase-containing compound metabolic process; GO:0006163 purine nucleotide metabolic process; GO:0006725 cellular aromatic compound metabolic process; GO:0006753 nucleoside phosphate metabolic process; GO:0006793 phosp…	GO:0005622 intracellular; GO:0005623 cell; GO:0005634 nucleus; GO:0005737 cytoplasm; GO:0005739 mitochondrion; GO:0005740 mitochondrial envelope; GO:0005743 mitochondrial inner membrane; GO:0005746 mitochondrial respirasome; GO:0005751 mitochondrial respiratory chain complex IV; GO:0016020 membrane; GO:0019866 organelle inner membrane; GO:0031090 organelle membrane; GO:0031966 mitochondrial membr…	GO:0003824 catalytic activity; GO:0004129 cytochrome-c oxidase activity; GO:0005215 transporter activity; GO:0008324 cation transmembrane transporter activity; GO:0009055 electron transfer activity; GO:0015002 heme-copper terminal oxidase activity; GO:0015075 ion transmembrane transporter activity; GO:0015077 monovalent inorganic cation transmembrane transporter activity; GO:0015078 proton transm…			C	KOG4075	Cytochrome c oxidase, subunit IV/COX5b
P21956	Lactadherin OS=Mus musculus OX=10090 GN=Mfge8 PE=1 SV=3	Mfge8	2.495	0.00101858	Up	51.24	24.6	9	9	1.94687	1.23302	1.35243	0.412196	0.415447	0.450516	1.01422	1.27422	0.901075	extracellular	K17253	MFGE8; lactadherin		GO:0006464 cellular protein modification process; GO:0006807 nitrogen compound metabolic process; GO:0006810 transport; GO:0006897 endocytosis; GO:0006909 phagocytosis; GO:0006910 phagocytosis, recognition; GO:0006911 phagocytosis, engulfment; GO:0008037 cell recognition; GO:0008152 metabolic process; GO:0008284 positive regulation of cell population proliferation; GO:0009987 cellular process; GO…	GO:0005576 extracellular region; GO:0005615 extracellular space; GO:0005622 intracellular; GO:0005623 cell; GO:0005737 cytoplasm; GO:0005783 endoplasmic reticulum; GO:0005788 endoplasmic reticulum lumen; GO:0005886 plasma membrane; GO:0009897 external side of plasma membrane; GO:0009986 cell surface; GO:0012505 endomembrane system; GO:0016020 membrane; GO:0019897 extrinsic component of plasma mem…	GO:0001786 phosphatidylserine binding; GO:0005102 signaling receptor binding; GO:0005178 integrin binding; GO:0005488 binding; GO:0005515 protein binding; GO:0005543 phospholipid binding; GO:0008289 lipid binding; GO:0008429 phosphatidylethanolamine binding; GO:0043167 ion binding; GO:0043168 anion binding; GO:0044877 protein-containing complex binding; GO:0050839 cell adhesion molecule binding; …	PF00008; PF00754	EGF-like domain; F5/8 type C domain
P22892	AP-1 complex subunit gamma-1 OS=Mus musculus OX=10090 GN=Ap1g1 PE=1 SV=3	Ap1g1	0.618	0.0250639	Down	91.349	10.2	9	9	0.175316	0.10918	0.201834	2.00133	1.33989	1.92039	1.0051	1.08983	1.15713	mitochondria	K12391	AP1G1; AP-1 complex subunit gamma-1	map04142 Lysosome; map05170 Human immunodeficiency virus 1 infection	GO:0000226 microtubule cytoskeleton organization; GO:0001910 regulation of leukocyte mediated cytotoxicity; GO:0001912 positive regulation of leukocyte mediated cytotoxicity; GO:0002376 immune system process; GO:0002478 antigen processing and presentation of exogenous peptide antigen; GO:0002495 antigen processing and presentation of peptide antigen via MHC class II; GO:0002504 antigen processing…	GO:0000139 Golgi membrane; GO:0000323 lytic vacuole; GO:0005622 intracellular; GO:0005623 cell; GO:0005737 cytoplasm; GO:0005764 lysosome; GO:0005765 lysosomal membrane; GO:0005768 endosome; GO:0005773 vacuole; GO:0005774 vacuolar membrane; GO:0005794 Golgi apparatus; GO:0005802 trans-Golgi network; GO:0005829 cytosol; GO:0005856 cytoskeleton; GO:0012505 endomembrane system; GO:0012506 vesicle me…	GO:0005215 transporter activity; GO:0005488 binding; GO:0005515 protein binding; GO:0005518 collagen binding; GO:0008022 protein C-terminus binding; GO:0008092 cytoskeletal protein binding; GO:0017016 Ras GTPase binding; GO:0017137 Rab GTPase binding; GO:0019894 kinesin binding; GO:0019899 enzyme binding; GO:0030742 GTP-dependent protein binding; GO:0031267 small GTPase binding; GO:0044877 protei…	PF02883	Adaptin C-terminal domain	U	KOG1062	Vesicle coat complex AP-1, gamma subunit
P23927	Alpha-crystallin B chain OS=Mus musculus OX=10090 GN=Cryab PE=1 SV=2	Cryab	1.8	0.0146384	Up	20.069	24.6	4	4				0.628357	0.927652	0.587122	1.36956	1.20117	1.28614	mitochondria	K09542	CRYAB; crystallin, alpha B	map04141 Protein processing in endoplasmic reticulum; map04213 Longevity regulating pathway - multiple species	GO:0000165 MAPK cascade; GO:0000226 microtubule cytoskeleton organization; GO:0000302 response to reactive oxygen species; GO:0001558 regulation of cell growth; GO:0001654 eye development; GO:0001666 response to hypoxia; GO:0002088 lens development in camera-type eye; GO:0003008 system process; GO:0003012 muscle system process; GO:0006457 protein folding; GO:0006464 cellular protein modification …	GO:0005622 intracellular; GO:0005623 cell; GO:0005634 nucleus; GO:0005654 nucleoplasm; GO:0005737 cytoplasm; GO:0005739 mitochondrion; GO:0005794 Golgi apparatus; GO:0005829 cytosol; GO:0005856 cytoskeleton; GO:0005886 plasma membrane; GO:0009986 cell surface; GO:0012505 endomembrane system; GO:0014069 postsynaptic density; GO:0015629 actin cytoskeleton; GO:0015630 microtubule cytoskeleton; GO:00…	GO:0001540 amyloid-beta binding; GO:0005198 structural molecule activity; GO:0005212 structural constituent of eye lens; GO:0005488 binding; GO:0005515 protein binding; GO:0008017 microtubule binding; GO:0008092 cytoskeletal protein binding; GO:0015631 tubulin binding; GO:0033218 amide binding; GO:0042277 peptide binding; GO:0042802 identical protein binding; GO:0042803 protein homodimerization a…			O	KOG3591	Alpha crystallins
P28656	Nucleosome assembly protein 1-like 1 OS=Mus musculus OX=10090 GN=Nap1l1 PE=1 SV=2	Nap1l1	2.343	0.0227066	Up	45.345	16.1	5	4	1.66559	1.25975	1.31952	0.350939	0.486322	0.585068	1.34977	0.754956	1.22809	cytoplasm,nucleus	K11279	NAP1L1, NRP; nucleosome assembly protein 1-like 1		GO:0006139 nucleobase-containing compound metabolic process; GO:0006259 DNA metabolic process; GO:0006260 DNA replication; GO:0006323 DNA packaging; GO:0006325 chromatin organization; GO:0006333 chromatin assembly or disassembly; GO:0006334 nucleosome assembly; GO:0006725 cellular aromatic compound metabolic process; GO:0006807 nitrogen compound metabolic process; GO:0006996 organelle organizatio…	GO:0005622 intracellular; GO:0005623 cell; GO:0005737 cytoplasm; GO:0042995 cell projection; GO:0043005 neuron projection; GO:0120025 plasma membrane bounded cell projection;	GO:0005488 binding; GO:0005515 protein binding; GO:0019899 enzyme binding; GO:0019900 kinase binding;			BD	KOG1507	Nucleosome assembly protein NAP-1
P29391	Ferritin light chain 1 OS=Mus musculus OX=10090 GN=Ftl1 PE=1 SV=2	Ftl1	1.982	0.0369105	Up	20.802	60.7	9	9	2.83548	1.57223	1.90642	0.267331	0.193899	0.439426	0.62463	0.557364	0.603214	mitochondria	K13625	FTL; ferritin light chain	map04216 Ferroptosis; map04217 Necroptosis; map04978 Mineral absorption	GO:0006873 cellular ion homeostasis; GO:0006875 cellular metal ion homeostasis; GO:0006879 cellular iron ion homeostasis; GO:0006880 intracellular sequestering of iron ion; GO:0009987 cellular process; GO:0010035 response to inorganic substance; GO:0010038 response to metal ion; GO:0010288 response to lead ion; GO:0019725 cellular homeostasis; GO:0030003 cellular cation homeostasis; GO:0042221 re…	GO:0000323 lytic vacuole; GO:0005576 extracellular region; GO:0005622 intracellular; GO:0005623 cell; GO:0005737 cytoplasm; GO:0005764 lysosome; GO:0005767 secondary lysosome; GO:0005773 vacuole; GO:0005776 autophagosome; GO:0008043 intracellular ferritin complex; GO:0030139 endocytic vesicle; GO:0031410 cytoplasmic vesicle; GO:0031974 membrane-enclosed lumen; GO:0031982 vesicle; GO:0031983 vesic…	GO:0005488 binding; GO:0005506 iron ion binding; GO:0005515 protein binding; GO:0042802 identical protein binding; GO:0043167 ion binding; GO:0043169 cation binding; GO:0046872 metal ion binding; GO:0046914 transition metal ion binding;	PF00210	Ferritin-like domain	P	KOG2332	Ferritin
P41731	CD63 antigen OS=Mus musculus OX=10090 GN=Cd63 PE=1 SV=2	Cd63	1.909	0.00163121	Up	25.766	4.6	1	1		0.495548	0.696489	0.798998	0.860907	0.680703	1.62833	1.47016	1.36886	plasma membrane	K06497	CD63, MLA1, TSPAN30; CD63 antigen	map04142 Lysosome; map05205 Proteoglycans in cancer	GO:0001775 cell activation; GO:0002090 regulation of receptor internalization; GO:0002092 positive regulation of receptor internalization; GO:0002252 immune effector process; GO:0002263 cell activation involved in immune response; GO:0002274 myeloid leukocyte activation; GO:0002275 myeloid cell activation involved in immune response; GO:0002283 neutrophil activation involved in immune response; G…	GO:0000323 lytic vacuole; GO:0005576 extracellular region; GO:0005615 extracellular space; GO:0005622 intracellular; GO:0005623 cell; GO:0005737 cytoplasm; GO:0005764 lysosome; GO:0005765 lysosomal membrane; GO:0005766 primary lysosome; GO:0005768 endosome; GO:0005770 late endosome; GO:0005771 multivesicular body; GO:0005773 vacuole; GO:0005774 vacuolar membrane; GO:0005886 plasma membrane; GO:00…	GO:0005488 binding; GO:0044877 protein-containing complex binding;			U	KOG3882	Tetraspanin family integral membrane protein
P42225	Signal transducer and activator of transcription 1 OS=Mus musculus OX=10090 GN=Stat1 PE=1 SV=1	Stat1	0.43	1.69855e-05	Down	87.196	24.3	16	16	1.4594	1.07593	1.20764	1.30154	1.19556	1.17827	0.543614	0.519481	0.51856	nucleus	K11220	STAT1; signal transducer and activator of transcription 1	map04062 Chemokine signaling pathway; map04217 Necroptosis; map04380 Osteoclast differentiation; map04620 Toll-like receptor signaling pathway; map04621 NOD-like receptor signaling pathway; map04625 C-type lectin receptor signaling pathway; map04630 JAK-STAT signaling pathway; map04658 Th1 and Th2 cell differentiation; map04659 Th17 cell differentiation; map04917 Prolactin signaling pathway; map0…	GO:0000122 negative regulation of transcription by RNA polymerase II; GO:0001655 urogenital system development; GO:0001656 metanephros development; GO:0001817 regulation of cytokine production; GO:0001819 positive regulation of cytokine production; GO:0001822 kidney development; GO:0001936 regulation of endothelial cell proliferation; GO:0001937 negative regulation of endothelial cell proliferati…	GO:0000228 nuclear chromosome; GO:0000785 chromatin; GO:0000790 nuclear chromatin; GO:0005622 intracellular; GO:0005623 cell; GO:0005634 nucleus; GO:0005654 nucleoplasm; GO:0005694 chromosome; GO:0005730 nucleolus; GO:0005737 cytoplasm; GO:0005829 cytosol; GO:0030424 axon; GO:0030425 dendrite; GO:0031974 membrane-enclosed lumen; GO:0031981 nuclear lumen; GO:0032991 protein-containing complex; GO:…	GO:0000976 transcription regulatory region sequence-specific DNA binding; GO:0000977 RNA polymerase II transcription regulatory region sequence-specific DNA binding; GO:0000978 RNA polymerase II cis-regulatory region sequence-specific DNA binding; GO:0000979 RNA polymerase II core promoter sequence-specific DNA binding; GO:0000981 DNA-binding transcription factor activity, RNA polymerase II-speci…	PF02865; PF02864; PF00017; PF12162	STAT protein, protein interaction domain; STAT protein, DNA binding domain; SH2 domain; STAT1 TAZ2 binding domain	K	KOG3667	STAT protein
P47754	F-actin-capping protein subunit alpha-2 OS=Mus musculus OX=10090 GN=Capza2 PE=1 SV=3	Capza2	2.918	0.0059706	Up	32.967	45.5	10	8	1.50524	1.38417	1.80527	0.283733	0.406804	0.408222	1.41175	0.830458	0.964354	cytoplasm	K10364	CAPZA; capping protein (actin filament) muscle Z-line, alpha	map04144 Endocytosis	GO:0002376 immune system process; GO:0002478 antigen processing and presentation of exogenous peptide antigen; GO:0002495 antigen processing and presentation of peptide antigen via MHC class II; GO:0002504 antigen processing and presentation of peptide or polysaccharide antigen via MHC class II; GO:0006810 transport; GO:0006888 endoplasmic reticulum to Golgi vesicle-mediated transport; GO:0006950…	GO:0005576 extracellular region; GO:0005622 intracellular; GO:0005623 cell; GO:0005737 cytoplasm; GO:0005829 cytosol; GO:0005856 cytoskeleton; GO:0005903 brush border; GO:0005938 cell cortex; GO:0008290 F-actin capping protein complex; GO:0015629 actin cytoskeleton; GO:0016020 membrane; GO:0030863 cortical cytoskeleton; GO:0032991 protein-containing complex; GO:0043226 organelle; GO:0043228 non-m…				Z	KOG0836	F-actin capping protein, alpha subunit
P48024	Eukaryotic translation initiation factor 1 OS=Mus musculus OX=10090 GN=Eif1 PE=1 SV=2	Eif1	1.686	0.0249935	Up	12.746	63.7	5	5	1.80534	1.35793	1.2128	0.629822	0.568748	0.5232	1.23475	0.875825	0.791578	cytoplasm	K03113	EIF1, SUI1; translation initiation factor 1	map03013 RNA transport	GO:0007549 dosage compensation; GO:0009048 dosage compensation by inactivation of X chromosome; GO:0010468 regulation of gene expression; GO:0019222 regulation of metabolic process; GO:0040029 regulation of gene expression, epigenetic; GO:0050789 regulation of biological process; GO:0060255 regulation of macromolecule metabolic process; GO:0065007 biological regulation;			PF01253	Translation initiation factor SUI1	J	KOG1770	Translation initiation factor 1 (eIF-1/SUI1)
P48774	Glutathione S-transferase Mu 5 OS=Mus musculus OX=10090 GN=Gstm5 PE=1 SV=1	Gstm5	0.563	0.0248522	Down	26.635	35.7	9	8	1.2486	1.00945	1.62797	1.44668	0.957047	0.868287	0.605613	0.609522	0.626834	cytoplasm	K00799	GST, gst; glutathione S-transferase [EC:2.5.1.18]	map00480 Glutathione metabolism; map00980 Metabolism of xenobiotics by cytochrome P450; map00982 Drug metabolism - cytochrome P450; map00983 Drug metabolism - other enzymes; map01100 Metabolic pathways; map01524 Platinum drug resistance; map04212 Longevity regulating pathway - worm; map05200 Pathways in cancer; map05204 Chemical carcinogenesis; map05225 Hepatocellular carcinoma; map05418 Fluid sh…	GO:0001885 endothelial cell development; GO:0002064 epithelial cell development; GO:0003158 endothelium development; GO:0006518 peptide metabolic process; GO:0006575 cellular modified amino acid metabolic process; GO:0006725 cellular aromatic compound metabolic process; GO:0006749 glutathione metabolic process; GO:0006790 sulfur compound metabolic process; GO:0006805 xenobiotic metabolic process;…	GO:0005576 extracellular region; GO:0005622 intracellular; GO:0005623 cell; GO:0005737 cytoplasm; GO:0005829 cytosol; GO:0005929 cilium; GO:0031514 motile cilium; GO:0035686 sperm fibrous sheath; GO:0036126 sperm flagellum; GO:0042995 cell projection; GO:0043226 organelle; GO:0045171 intercellular bridge; GO:0097729 9+2 motile cilium; GO:0120025 plasma membrane bounded cell projection;	GO:0003824 catalytic activity; GO:0004364 glutathione transferase activity; GO:0005488 binding; GO:0005515 protein binding; GO:0016740 transferase activity; GO:0016765 transferase activity, transferring alkyl or aryl (other than methyl) groups; GO:0019899 enzyme binding; GO:0033218 amide binding; GO:0042277 peptide binding; GO:0042802 identical protein binding; GO:0042803 protein homodimerization…	PF02798; PF00043	Glutathione S-transferase, N-terminal domain; Glutathione S-transferase, C-terminal domain	O	KOG1695	Glutathione S-transferase
P50543	Protein S100-A11 OS=Mus musculus OX=10090 GN=S100a11 PE=1 SV=1	S100a11	4.499	0.0279725	Up	11.083	20.4	2	2				0.410249	0.356254	0.324659	2.61112	1.62805	0.669671	cytoplasm	K23765			GO:0001775 cell activation; GO:0002252 immune effector process; GO:0002263 cell activation involved in immune response; GO:0002274 myeloid leukocyte activation; GO:0002275 myeloid cell activation involved in immune response; GO:0002283 neutrophil activation involved in immune response; GO:0002366 leukocyte activation involved in immune response; GO:0002376 immune system process; GO:0002443 leukoc…	GO:0001726 ruffle; GO:0005622 intracellular; GO:0005623 cell; GO:0005634 nucleus; GO:0005737 cytoplasm; GO:0012505 endomembrane system; GO:0030141 secretory granule; GO:0031252 cell leading edge; GO:0031410 cytoplasmic vesicle; GO:0031974 membrane-enclosed lumen; GO:0031982 vesicle; GO:0031983 vesicle lumen; GO:0034774 secretory granule lumen; GO:0042995 cell projection; GO:0043226 organelle; GO:…	GO:0005488 binding; GO:0005515 protein binding; GO:0042802 identical protein binding; GO:0042803 protein homodimerization activity; GO:0044548 S100 protein binding; GO:0046983 protein dimerization activity; GO:0048306 calcium-dependent protein binding;	PF01023; PF00036	S-100/ICaBP type calcium binding domain; EF hand
P51150	Ras-related protein Rab-7a OS=Mus musculus OX=10090 GN=Rab7a PE=1 SV=2	Rab7a	1.631	0.00876207	Up	23.489	44.9	8	8	1.43045	1.38308	1.55171	0.491543	0.660044	0.609812	1.04889	0.954517	0.869951	cytoplasm	K07897	RAB7A; Ras-related protein Rab-7A	map04137 Mitophagy - animal; map04140 Autophagy - animal; map04144 Endocytosis; map04145 Phagosome; map05132 Salmonella infection; map05146 Amoebiasis; map05152 Tuberculosis	GO:0000045 autophagosome assembly; GO:0001775 cell activation; GO:0001845 phagolysosome assembly; GO:0001894 tissue homeostasis; GO:0002252 immune effector process; GO:0002263 cell activation involved in immune response; GO:0002274 myeloid leukocyte activation; GO:0002275 myeloid cell activation involved in immune response; GO:0002283 neutrophil activation involved in immune response; GO:0002366 …	GO:0000306 extrinsic component of vacuolar membrane; GO:0000323 lytic vacuole; GO:0000407 phagophore assembly site; GO:0005622 intracellular; GO:0005623 cell; GO:0005737 cytoplasm; GO:0005764 lysosome; GO:0005765 lysosomal membrane; GO:0005768 endosome; GO:0005770 late endosome; GO:0005773 vacuole; GO:0005774 vacuolar membrane; GO:0005794 Golgi apparatus; GO:0005811 lipid droplet; GO:0005829 cyto…	GO:0000166 nucleotide binding; GO:0001882 nucleoside binding; GO:0001883 purine nucleoside binding; GO:0003824 catalytic activity; GO:0003924 GTPase activity; GO:0005488 binding; GO:0005515 protein binding; GO:0005525 GTP binding; GO:0016462 pyrophosphatase activity; GO:0016787 hydrolase activity; GO:0016817 hydrolase activity, acting on acid anhydrides; GO:0016818 hydrolase activity, acting on a…	PF00071	Ras family	U	KOG0394	Ras-related GTPase
P51881	ADP/ATP translocase 2 OS=Mus musculus OX=10090 GN=Slc25a5 PE=1 SV=3	Slc25a5	1.668	0.00453468	Up	32.931	42.3	14	7	1.15015	1.15506	1.20836	0.787752	0.595066	0.673433	1.05764	1.19742	1.17511	cytoplasm	K05863	SLC25A4S, ANT; solute carrier family 25 (mitochondrial adenine nucleotide translocator), member 4/5/6/31	map04020 Calcium signaling pathway; map04022 cGMP-PKG signaling pathway; map04217 Necroptosis; map04218 Cellular senescence; map05012 Parkinson disease; map05016 Huntington disease; map05164 Influenza A; map05166 Human T-cell leukemia virus 1 infection	GO:0006810 transport; GO:0006811 ion transport; GO:0006820 anion transport; GO:0006839 mitochondrial transport; GO:0006855 drug transmembrane transport; GO:0006862 nucleotide transport; GO:0006996 organelle organization; GO:0007005 mitochondrion organization; GO:0007006 mitochondrial membrane organization; GO:0008284 positive regulation of cell population proliferation; GO:0009966 regulation of s…	GO:0005622 intracellular; GO:0005623 cell; GO:0005737 cytoplasm; GO:0005739 mitochondrion; GO:0005740 mitochondrial envelope; GO:0005743 mitochondrial inner membrane; GO:0005759 mitochondrial matrix; GO:0005819 spindle; GO:0005856 cytoskeleton; GO:0009295 nucleoid; GO:0015630 microtubule cytoskeleton; GO:0016020 membrane; GO:0016021 integral component of membrane; GO:0019866 organelle inner membr…	GO:0000295 adenine nucleotide transmembrane transporter activity; GO:0005215 transporter activity; GO:0005346 purine ribonucleotide transmembrane transporter activity; GO:0005347 ATP transmembrane transporter activity; GO:0005471 ATP:ADP antiporter activity; GO:0005488 binding; GO:0005515 protein binding; GO:0008509 anion transmembrane transporter activity; GO:0008514 organic anion transmembrane …			C	KOG0749	Mitochondrial ADP/ATP carrier proteins
P52019	Squalene monooxygenase OS=Mus musculus OX=10090 GN=Sqle PE=2 SV=1	Sqle	2.047	0.0111657	Up	63.769	15.6	7	7	0.995958	0.700824	1.22893	0.872979	0.547328	0.573	1.36554	1.52377	1.19167	plasma membrane	K00511	SQLE, ERG1; squalene monooxygenase [EC:1.14.14.17]	map00100 Steroid biosynthesis; map01100 Metabolic pathways	GO:0006066 alcohol metabolic process; GO:0006629 lipid metabolic process; GO:0006694 steroid biosynthetic process; GO:0006695 cholesterol biosynthetic process; GO:0006725 cellular aromatic compound metabolic process; GO:0008152 metabolic process; GO:0008202 steroid metabolic process; GO:0008203 cholesterol metabolic process; GO:0008610 lipid biosynthetic process; GO:0009058 biosynthetic process; …	GO:0005622 intracellular; GO:0005623 cell; GO:0005737 cytoplasm; GO:0005783 endoplasmic reticulum; GO:0005789 endoplasmic reticulum membrane; GO:0012505 endomembrane system; GO:0016020 membrane; GO:0031090 organelle membrane; GO:0031984 organelle subcompartment; GO:0042175 nuclear outer membrane-endoplasmic reticulum membrane network; GO:0043226 organelle; GO:0043227 membrane-bounded organelle; G…	GO:0003824 catalytic activity; GO:0004497 monooxygenase activity; GO:0004506 squalene monooxygenase activity; GO:0016491 oxidoreductase activity; GO:0016705 oxidoreductase activity, acting on paired donors, with incorporation or reduction of molecular oxygen; GO:0016709 oxidoreductase activity, acting on paired donors, with incorporation or reduction of molecular oxygen, NAD(P)H as one donor, and…	PF13450	NAD(P)-binding Rossmann-like domain	I	KOG1298	Squalene monooxygenase
P52624	Uridine phosphorylase 1 OS=Mus musculus OX=10090 GN=Upp1 PE=1 SV=2	Upp1	0.627	0.0225298	Down	34.086	19.9	5	5	0.898172	1.40385	0.874772	1.32161	1.07182	1.00798	0.71341	0.708383		plasma membrane	K00757	udp, UPP; uridine phosphorylase [EC:2.4.2.3]	map00240 Pyrimidine metabolism; map00983 Drug metabolism - other enzymes; map01100 Metabolic pathways	GO:0006139 nucleobase-containing compound metabolic process; GO:0006213 pyrimidine nucleoside metabolic process; GO:0006218 uridine catabolic process; GO:0006220 pyrimidine nucleotide metabolic process; GO:0006725 cellular aromatic compound metabolic process; GO:0006753 nucleoside phosphate metabolic process; GO:0006793 phosphorus metabolic process; GO:0006796 phosphate-containing compound metabo…	GO:0005622 intracellular; GO:0005623 cell; GO:0005634 nucleus; GO:0005654 nucleoplasm; GO:0005737 cytoplasm; GO:0005829 cytosol; GO:0031974 membrane-enclosed lumen; GO:0031981 nuclear lumen; GO:0043226 organelle; GO:0043227 membrane-bounded organelle; GO:0043229 intracellular organelle; GO:0043231 intracellular membrane-bounded organelle; GO:0043233 organelle lumen; GO:0070013 intracellular organ…	GO:0003824 catalytic activity; GO:0004850 uridine phosphorylase activity; GO:0016740 transferase activity; GO:0016757 transferase activity, transferring glycosyl groups; GO:0016763 transferase activity, transferring pentosyl groups;	PF01048	Phosphorylase superfamily	F	KOG3728	Uridine phosphorylase
P58742	Aladin OS=Mus musculus OX=10090 GN=Aaas PE=1 SV=1	Aaas	1.901	0.0103286	Up	59.43	15.6	7	7	1.53262	0.848643	0.785188	0.530572	0.795921	0.684725	1.43769	1.28991	1.09473	cytoplasm	K14320	AAAS; aladin	map03013 RNA transport	GO:0000003 reproduction; GO:0003008 system process; GO:0006403 RNA localization; GO:0006405 RNA export from nucleus; GO:0006406 mRNA export from nucleus; GO:0006611 protein export from nucleus; GO:0006810 transport; GO:0006886 intracellular protein transport; GO:0006913 nucleocytoplasmic transport; GO:0007610 behavior; GO:0007611 learning or memory; GO:0007612 learning; GO:0008104 protein localiz…	GO:0005622 intracellular; GO:0005623 cell; GO:0005634 nucleus; GO:0005635 nuclear envelope; GO:0005643 nuclear pore; GO:0005654 nucleoplasm; GO:0005737 cytoplasm; GO:0005813 centrosome; GO:0005815 microtubule organizing center; GO:0005829 cytosol; GO:0005856 cytoskeleton; GO:0012505 endomembrane system; GO:0015630 microtubule cytoskeleton; GO:0016020 membrane; GO:0031090 organelle membrane; GO:00…				S	KOG2139	WD40 repeat protein
P58771	Tropomyosin alpha-1 chain OS=Mus musculus OX=10090 GN=Tpm1 PE=1 SV=1	Tpm1	0.639	0.0217102	Down	32.68	31.3	11	7	1.02141	0.68807	0.56125	1.20492	1.22977	1.67048	0.91479	0.931559	0.777753	cytoplasm	K10373	TPM1; tropomyosin 1	map04260 Cardiac muscle contraction; map04261 Adrenergic signaling in cardiomyocytes; map05206 MicroRNAs in cancer; map05410 Hypertrophic cardiomyopathy (HCM); map05414 Dilated cardiomyopathy (DCM)	GO:0000302 response to reactive oxygen species; GO:0001701 in utero embryonic development; GO:0001993 regulation of systemic arterial blood pressure by norepinephrine-epinephrine; GO:0001996 positive regulation of heart rate by epinephrine-norepinephrine; GO:0002027 regulation of heart rate; GO:0003007 heart morphogenesis; GO:0003008 system process; GO:0003012 muscle system process; GO:0003013 ci…	GO:0001725 stress fiber; GO:0001726 ruffle; GO:0005622 intracellular; GO:0005623 cell; GO:0005737 cytoplasm; GO:0005829 cytosol; GO:0005856 cytoskeleton; GO:0005862 muscle thin filament tropomyosin; GO:0005865 striated muscle thin filament; GO:0005884 actin filament; GO:0005886 plasma membrane; GO:0015629 actin cytoskeleton; GO:0016020 membrane; GO:0030016 myofibril; GO:0030017 sarcomere; GO:0031…	GO:0003779 actin binding; GO:0005198 structural molecule activity; GO:0005200 structural constituent of cytoskeleton; GO:0005488 binding; GO:0005515 protein binding; GO:0008092 cytoskeletal protein binding; GO:0008307 structural constituent of muscle; GO:0019904 protein domain specific binding; GO:0042802 identical protein binding; GO:0042803 protein homodimerization activity; GO:0044877 protein-…			Z	KOG1003	Actin filament-coating protein tropomyosin
P58854	Gamma-tubulin complex component 3 OS=Mus musculus OX=10090 GN=Tubgcp3 PE=1 SV=2	Tubgcp3	1.719	0.00796842	Up	103.47	7.6	7	7		1.18449		0.585267	0.759576	0.79395	1.10145	1.34569	1.22958	mitochondria	K16570	TUBGCP3, GCP3; gamma-tubulin complex component 3		GO:0000003 reproduction; GO:0000226 microtubule cytoskeleton organization; GO:0000278 mitotic cell cycle; GO:0000280 nuclear division; GO:0006996 organelle organization; GO:0007010 cytoskeleton organization; GO:0007017 microtubule-based process; GO:0007020 microtubule nucleation; GO:0007049 cell cycle; GO:0007051 spindle organization; GO:0007052 mitotic spindle organization; GO:0007098 centrosome…	GO:0000922 spindle pole; GO:0000923 equatorial microtubule organizing center; GO:0000930 gamma-tubulin complex; GO:0005622 intracellular; GO:0005623 cell; GO:0005737 cytoplasm; GO:0005813 centrosome; GO:0005814 centriole; GO:0005815 microtubule organizing center; GO:0005819 spindle; GO:0005827 polar microtubule; GO:0005829 cytosol; GO:0005856 cytoskeleton; GO:0005874 microtubule; GO:0005876 spind…	GO:0005198 structural molecule activity; GO:0005200 structural constituent of cytoskeleton; GO:0005488 binding; GO:0005515 protein binding; GO:0008092 cytoskeletal protein binding; GO:0015631 tubulin binding; GO:0043015 gamma-tubulin binding;	PF04130	Spc97 / Spc98 family	Z	KOG2000	Gamma-tubulin complex, DGRIP91/SPC98 component
P60202	Myelin proteolipid protein OS=Mus musculus OX=10090 GN=Plp1 PE=1 SV=2	Plp1	1.502	0.00702344	Up	30.077	16.2	4	4				0.730405	0.806287		1.17123	1.07212	1.21995	plasma membrane	K17271	PLP1; myelin proteolipid protein		GO:0001676 long-chain fatty acid metabolic process; GO:0006082 organic acid metabolic process; GO:0006629 lipid metabolic process; GO:0006631 fatty acid metabolic process; GO:0006633 fatty acid biosynthetic process; GO:0006950 response to stress; GO:0006952 defense response; GO:0006954 inflammatory response; GO:0007154 cell communication; GO:0007165 signal transduction; GO:0007166 cell surface re…	GO:0005623 cell; GO:0005886 plasma membrane; GO:0005887 integral component of plasma membrane; GO:0016020 membrane; GO:0016021 integral component of membrane; GO:0031224 intrinsic component of membrane; GO:0031226 intrinsic component of plasma membrane; GO:0043209 myelin sheath; GO:0071944 cell periphery;	GO:0005198 structural molecule activity; GO:0005488 binding; GO:0005515 protein binding; GO:0019911 structural constituent of myelin sheath; GO:0042802 identical protein binding;			S	KOG4800	Neuronal membrane glycoprotein/Myelin proteolipid protein
P60335	Poly(rC)-binding protein 1 OS=Mus musculus OX=10090 GN=Pcbp1 PE=1 SV=1	Pcbp1	1.987	0.0340758	Up	37.497	43.8	11	7	1.67467	1.63532	1.48982	0.294201	0.49734	0.614705	1.05467	0.831387	0.907886	cytoskeleton	K12889	PCBP1; poly(rC)-binding protein 1	map03040 Spliceosome; map04216 Ferroptosis	GO:0000375 RNA splicing, via transesterification reactions; GO:0000377 RNA splicing, via transesterification reactions with bulged adenosine as nucleophile; GO:0000398 mRNA splicing, via spliceosome; GO:0006139 nucleobase-containing compound metabolic process; GO:0006355 regulation of transcription, DNA-templated; GO:0006357 regulation of transcription by RNA polymerase II; GO:0006396 RNA process…	GO:0005622 intracellular; GO:0005623 cell; GO:0005634 nucleus; GO:0005654 nucleoplasm; GO:0005737 cytoplasm; GO:0005829 cytosol; GO:0016604 nuclear body; GO:0016607 nuclear speck; GO:0031974 membrane-enclosed lumen; GO:0031981 nuclear lumen; GO:0032991 protein-containing complex; GO:0035770 ribonucleoprotein granule; GO:0036464 cytoplasmic ribonucleoprotein granule; GO:0043226 organelle; GO:00432…	GO:0000981 DNA-binding transcription factor activity, RNA polymerase II-specific; GO:0003676 nucleic acid binding; GO:0003677 DNA binding; GO:0003697 single-stranded DNA binding; GO:0003700 DNA-binding transcription factor activity; GO:0003723 RNA binding; GO:0003729 mRNA binding; GO:0003730 mRNA 3'-UTR binding; GO:0005488 binding; GO:0008494 translation activator activity; GO:0043565 sequence-sp…	PF00013	KH domain	K	KOG2190	PolyC-binding proteins alphaCP-1 and related KH domain proteins
P61021	Ras-related protein Rab-5B OS=Mus musculus OX=10090 GN=Rab5b PE=1 SV=1	Rab5b	0.451	0.000554643	Down	23.707	39.1	7	4	0.529598	0.361687	0.64454	1.93287	1.56848	1.64207	0.739437	0.73291	0.848405	mitochondria	K07888	RAB5B; Ras-related protein Rab-5B	map04014 Ras signaling pathway; map04144 Endocytosis; map04145 Phagosome; map04962 Vasopressin-regulated water reabsorption; map05146 Amoebiasis; map05152 Tuberculosis	GO:0001775 cell activation; GO:0002252 immune effector process; GO:0002263 cell activation involved in immune response; GO:0002274 myeloid leukocyte activation; GO:0002275 myeloid cell activation involved in immune response; GO:0002283 neutrophil activation involved in immune response; GO:0002366 leukocyte activation involved in immune response; GO:0002376 immune system process; GO:0002443 leukoc…	GO:0005576 extracellular region; GO:0005615 extracellular space; GO:0005622 intracellular; GO:0005623 cell; GO:0005737 cytoplasm; GO:0005768 endosome; GO:0005769 early endosome; GO:0005886 plasma membrane; GO:0008021 synaptic vesicle; GO:0010008 endosome membrane; GO:0012505 endomembrane system; GO:0012506 vesicle membrane; GO:0016020 membrane; GO:0030133 transport vesicle; GO:0030139 endocytic v…	GO:0000166 nucleotide binding; GO:0001882 nucleoside binding; GO:0001883 purine nucleoside binding; GO:0003824 catalytic activity; GO:0003924 GTPase activity; GO:0005488 binding; GO:0005515 protein binding; GO:0016462 pyrophosphatase activity; GO:0016787 hydrolase activity; GO:0016817 hydrolase activity, acting on acid anhydrides; GO:0016818 hydrolase activity, acting on acid anhydrides, in phosp…	PF00071	Ras family	U	KOG0092	GTPase Rab5/YPT51 and related small G protein superfamily GTPases
P61211	ADP-ribosylation factor-like protein 1 OS=Mus musculus OX=10090 GN=Arl1 PE=1 SV=1	Arl1	1.848	0.0018512	Up	20.411	13.3	2	2	1.51144	1.4397	1.34508	0.618558	0.528429	0.504467	1.13609	0.965031	0.951212	cytoplasm	K07942	ARL1; ADP-ribosylation factor-like protein 1		GO:0006810 transport; GO:0006996 organelle organization; GO:0007030 Golgi organization; GO:0008104 protein localization; GO:0008152 metabolic process; GO:0009404 toxin metabolic process; GO:0009987 cellular process; GO:0010256 endomembrane system organization; GO:0010517 regulation of phospholipase activity; GO:0010518 positive regulation of phospholipase activity; GO:0016043 cellular component o…	GO:0000139 Golgi membrane; GO:0005622 intracellular; GO:0005623 cell; GO:0005737 cytoplasm; GO:0005794 Golgi apparatus; GO:0005802 trans-Golgi network; GO:0005829 cytosol; GO:0012505 endomembrane system; GO:0016020 membrane; GO:0031090 organelle membrane; GO:0031984 organelle subcompartment; GO:0032588 trans-Golgi network membrane; GO:0043226 organelle; GO:0043227 membrane-bounded organelle; GO:0…	GO:0000166 nucleotide binding; GO:0001882 nucleoside binding; GO:0001883 purine nucleoside binding; GO:0003824 catalytic activity; GO:0003924 GTPase activity; GO:0005488 binding; GO:0005515 protein binding; GO:0005525 GTP binding; GO:0008047 enzyme activator activity; GO:0016462 pyrophosphatase activity; GO:0016787 hydrolase activity; GO:0016817 hydrolase activity, acting on acid anhydrides; GO:0…	PF00025	ADP-ribosylation factor family	U	KOG0072	GTP-binding ADP-ribosylation factor-like protein ARL1
P61957	Small ubiquitin-related modifier 2 OS=Mus musculus OX=10090 GN=Sumo2 PE=1 SV=1	Sumo2	0.631	0.0114164	Down	10.871	23.2	2	1				1.02364	1.40136	1.2529	0.70603	0.812784	0.803274	cytoplasm	K12160	SUMO, SMT3; small ubiquitin-related modifier	map03013 RNA transport; map05418 Fluid shear stress and atherosclerosis	GO:0006355 regulation of transcription, DNA-templated; GO:0006357 regulation of transcription by RNA polymerase II; GO:0006464 cellular protein modification process; GO:0006807 nitrogen compound metabolic process; GO:0008104 protein localization; GO:0008152 metabolic process; GO:0009889 regulation of biosynthetic process; GO:0009890 negative regulation of biosynthetic process; GO:0009891 positive…	GO:0005622 intracellular; GO:0005623 cell; GO:0005634 nucleus; GO:0005654 nucleoplasm; GO:0016604 nuclear body; GO:0016605 PML body; GO:0031974 membrane-enclosed lumen; GO:0031981 nuclear lumen; GO:0043226 organelle; GO:0043227 membrane-bounded organelle; GO:0043229 intracellular organelle; GO:0043231 intracellular membrane-bounded organelle; GO:0043233 organelle lumen; GO:0070013 intracellular o…	GO:0001221 transcription cofactor binding; GO:0001222 transcription corepressor binding; GO:0003824 catalytic activity; GO:0005102 signaling receptor binding; GO:0005488 binding; GO:0005515 protein binding; GO:0008134 transcription factor binding; GO:0016740 transferase activity; GO:0019787 ubiquitin-like protein transferase activity; GO:0019789 SUMO transferase activity; GO:0019899 enzyme bindin…			O	KOG1769	Ubiquitin-like proteins
P61961	Ubiquitin-fold modifier 1 OS=Mus musculus OX=10090 GN=Ufm1 PE=1 SV=1	Ufm1	1.624	0.00714705	Up	9.1175	25.9	2	2		0.728227	0.887499	0.935482	0.674385	0.822735	1.35142	1.33655	1.2637	cytoplasm	K12162	UFM1; ubiquitin-fold modifier 1		GO:0006464 cellular protein modification process; GO:0006807 nitrogen compound metabolic process; GO:0006950 response to stress; GO:0008152 metabolic process; GO:0009966 regulation of signal transduction; GO:0009987 cellular process; GO:0010646 regulation of cell communication; GO:0010941 regulation of cell death; GO:0019538 protein metabolic process; GO:0023051 regulation of signaling; GO:003244…	GO:0005622 intracellular; GO:0005623 cell; GO:0005634 nucleus; GO:0005737 cytoplasm; GO:0005783 endoplasmic reticulum; GO:0012505 endomembrane system; GO:0043226 organelle; GO:0043227 membrane-bounded organelle; GO:0043229 intracellular organelle; GO:0043231 intracellular membrane-bounded organelle;				S	KOG3483	Uncharacterized conserved protein
P61971	Nuclear transport factor 2 OS=Mus musculus OX=10090 GN=Nutf2 PE=1 SV=1	Nutf2	2.335	0.00234452	Up	14.478	17.3	2	2	1.0261	0.887545	0.270219	0.6161	0.843772	0.583974	1.70524	1.44374	1.62332	cytoplasm,nucleus							PF02136	Nuclear transport factor 2 (NTF2) domain	U	KOG2104	Nuclear transport factor 2
P62281	40S ribosomal protein S11 OS=Mus musculus OX=10090 GN=Rps11 PE=1 SV=3	Rps11	0.647	0.0289192	Down	18.431	48.7	9	9	0.107001	0.270189	0.418774	1.86521	1.4679	1.6488	0.846358	1.20992	1.16585	cytoplasm	K02949	RP-S11e, RPS11; small subunit ribosomal protein S11e	map03010 Ribosome	GO:0000184 nuclear-transcribed mRNA catabolic process, nonsense-mediated decay; GO:0000956 nuclear-transcribed mRNA catabolic process; GO:0006139 nucleobase-containing compound metabolic process; GO:0006401 RNA catabolic process; GO:0006402 mRNA catabolic process; GO:0006412 translation; GO:0006413 translational initiation; GO:0006518 peptide metabolic process; GO:0006605 protein targeting; GO:00…	GO:0005622 intracellular; GO:0005623 cell; GO:0005634 nucleus; GO:0005654 nucleoplasm; GO:0005737 cytoplasm; GO:0005829 cytosol; GO:0005840 ribosome; GO:0015935 small ribosomal subunit; GO:0022626 cytosolic ribosome; GO:0022627 cytosolic small ribosomal subunit; GO:0031974 membrane-enclosed lumen; GO:0031981 nuclear lumen; GO:0032991 protein-containing complex; GO:0043226 organelle; GO:0043227 me…	GO:0003735 structural constituent of ribosome; GO:0005198 structural molecule activity;	PF00366	Ribosomal protein S17	J	KOG1728	40S ribosomal protein S11
P62305	Small nuclear ribonucleoprotein E OS=Mus musculus OX=10090 GN=Snrpe PE=1 SV=1	Snrpe	2.823	0.0245783	Up	10.803	25	2	2	1.71843	1.58512	1.56447	0.512331	0.243344	0.325021	1.46035	0.799767	0.791165	mitochondria	K11097	SNRPE, SME; small nuclear ribonucleoprotein E	map03040 Spliceosome	GO:0000245 spliceosomal complex assembly; GO:0000375 RNA splicing, via transesterification reactions; GO:0000377 RNA splicing, via transesterification reactions with bulged adenosine as nucleophile; GO:0000387 spliceosomal snRNP assembly; GO:0000398 mRNA splicing, via spliceosome; GO:0006139 nucleobase-containing compound metabolic process; GO:0006351 transcription, DNA-templated; GO:0006353 DNA-…	GO:0005622 intracellular; GO:0005623 cell; GO:0005634 nucleus; GO:0005654 nucleoplasm; GO:0005681 spliceosomal complex; GO:0005682 U5 snRNP; GO:0005683 U7 snRNP; GO:0005684 U2-type spliceosomal complex; GO:0005685 U1 snRNP; GO:0005686 U2 snRNP; GO:0005687 U4 snRNP; GO:0005689 U12-type spliceosomal complex; GO:0005697 telomerase holoenzyme complex; GO:0005737 cytoplasm; GO:0005829 cytosol; GO:0030…	GO:0005488 binding; GO:0043021 ribonucleoprotein complex binding; GO:0044877 protein-containing complex binding; GO:0070990 snRNP binding; GO:1990446 U1 snRNP binding;	PF01423	LSM domain	A	KOG1774	Small nuclear ribonucleoprotein E
P62331	ADP-ribosylation factor 6 OS=Mus musculus OX=10090 GN=Arf6 PE=1 SV=2	Arf6	1.533	0.0280798	Up	20.082	21.1	3	3	1.00968	0.984402	0.883161	0.935075	0.631396	0.850722	1.14924	1.36913	1.1872	cytoplasm	K07941	ARF6; ADP-ribosylation factor 6	map04014 Ras signaling pathway; map04072 Phospholipase D signaling pathway; map04144 Endocytosis; map04666 Fc gamma R-mediated phagocytosis; map05130 Pathogenic Escherichia coli infection; map05135 Yersinia infection				PF00025	ADP-ribosylation factor family	U	KOG0071	GTP-binding ADP-ribosylation factor Arf6 (dArf3)
P62830	60S ribosomal protein L23 OS=Mus musculus OX=10090 GN=Rpl23 PE=1 SV=1	Rpl23	2.312	0.0024781	Up	14.865	37.9	4	4	0.962455	0.971117	1.34126	0.58564	0.582977	0.559998	1.64336	1.08667	1.26652	cytoplasm	K02894	RP-L23e, RPL23; large subunit ribosomal protein L23e	map03010 Ribosome	GO:0000122 negative regulation of transcription by RNA polymerase II; GO:0000184 nuclear-transcribed mRNA catabolic process, nonsense-mediated decay; GO:0000956 nuclear-transcribed mRNA catabolic process; GO:0006139 nucleobase-containing compound metabolic process; GO:0006355 regulation of transcription, DNA-templated; GO:0006357 regulation of transcription by RNA polymerase II; GO:0006401 RNA ca…	GO:0005622 intracellular; GO:0005623 cell; GO:0005634 nucleus; GO:0005654 nucleoplasm; GO:0005730 nucleolus; GO:0005737 cytoplasm; GO:0005783 endoplasmic reticulum; GO:0005789 endoplasmic reticulum membrane; GO:0005791 rough endoplasmic reticulum; GO:0005829 cytosol; GO:0005840 ribosome; GO:0012505 endomembrane system; GO:0015934 large ribosomal subunit; GO:0016020 membrane; GO:0022625 cytosolic …	GO:0001221 transcription cofactor binding; GO:0001223 transcription coactivator binding; GO:0003676 nucleic acid binding; GO:0003723 RNA binding; GO:0003735 structural constituent of ribosome; GO:0004857 enzyme inhibitor activity; GO:0005198 structural molecule activity; GO:0005488 binding; GO:0005515 protein binding; GO:0008134 transcription factor binding; GO:0019843 rRNA binding; GO:0019899 en…	PF00238	Ribosomal protein L14p/L23e	J	KOG0901	60S ribosomal protein L14/L17/L23
P62849	40S ribosomal protein S24 OS=Mus musculus OX=10090 GN=Rps24 PE=1 SV=1	Rps24	1.841	0.0139393	Up	15.423	25.6	3	3	0.828306	0.769029	1.30975	0.692089	0.653972	0.798882	1.67456	1.11474	1.15868	cytoplasm	K02974	RP-S24e, RPS24; small subunit ribosomal protein S24e	map03010 Ribosome	GO:0000462 maturation of SSU-rRNA from tricistronic rRNA transcript (SSU-rRNA, 5.8S rRNA, LSU-rRNA); GO:0001889 liver development; GO:0002262 myeloid cell homeostasis; GO:0002376 immune system process; GO:0006139 nucleobase-containing compound metabolic process; GO:0006364 rRNA processing; GO:0006396 RNA processing; GO:0006412 translation; GO:0006413 translational initiation; GO:0006518 peptide m…	GO:0005622 intracellular; GO:0005623 cell; GO:0005737 cytoplasm; GO:0005829 cytosol; GO:0005840 ribosome; GO:0015935 small ribosomal subunit; GO:0022626 cytosolic ribosome; GO:0022627 cytosolic small ribosomal subunit; GO:0032991 protein-containing complex; GO:0043226 organelle; GO:0043228 non-membrane-bounded organelle; GO:0043229 intracellular organelle; GO:0043232 intracellular non-membrane-bo…	GO:0003735 structural constituent of ribosome; GO:0005198 structural molecule activity; GO:0005488 binding; GO:0005515 protein binding; GO:0031369 translation initiation factor binding; GO:0044877 protein-containing complex binding;			J	KOG3424	40S ribosomal protein S24
P62855	40S ribosomal protein S26 OS=Mus musculus OX=10090 GN=Rps26 PE=1 SV=3	Rps26	0.634	0.0180135	Down	13.015	38.3	6	6	0.42855	0.804207	1.59068	1.45612	1.04711	1.27738	0.696799	0.838065	0.861093	cytoplasm	K02976	RP-S26e, RPS26; small subunit ribosomal protein S26e	map03010 Ribosome	GO:0002181 cytoplasmic translation; GO:0006412 translation; GO:0006518 peptide metabolic process; GO:0006807 nitrogen compound metabolic process; GO:0008152 metabolic process; GO:0009058 biosynthetic process; GO:0009059 macromolecule biosynthetic process; GO:0009987 cellular process; GO:0010467 gene expression; GO:0019538 protein metabolic process; GO:0034641 cellular nitrogen compound metabolic …	GO:0005622 intracellular; GO:0005623 cell; GO:0005737 cytoplasm; GO:0005783 endoplasmic reticulum; GO:0005789 endoplasmic reticulum membrane; GO:0005791 rough endoplasmic reticulum; GO:0005829 cytosol; GO:0005840 ribosome; GO:0005844 polysome; GO:0012505 endomembrane system; GO:0015935 small ribosomal subunit; GO:0016020 membrane; GO:0022626 cytosolic ribosome; GO:0022627 cytosolic small ribosoma…	GO:0003676 nucleic acid binding; GO:0003723 RNA binding; GO:0003729 mRNA binding; GO:0003735 structural constituent of ribosome; GO:0005198 structural molecule activity; GO:0005488 binding; GO:0097159 organic cyclic compound binding; GO:1901363 heterocyclic compound binding;			J	KOG1768	40s ribosomal protein S26
P62858	40S ribosomal protein S28 OS=Mus musculus OX=10090 GN=Rps28 PE=1 SV=1	Rps28	0.569	0.0128102	Down	7.8409	65.2	4	4	0.894043	0.79407	0.897808	1.2367	1.14098	1.70975	0.729548	0.777099	0.819999	mitochondria	K02979	RP-S28e, RPS28; small subunit ribosomal protein S28e	map03010 Ribosome	GO:0000028 ribosomal small subunit assembly; GO:0000184 nuclear-transcribed mRNA catabolic process, nonsense-mediated decay; GO:0000956 nuclear-transcribed mRNA catabolic process; GO:0002181 cytoplasmic translation; GO:0006139 nucleobase-containing compound metabolic process; GO:0006364 rRNA processing; GO:0006396 RNA processing; GO:0006401 RNA catabolic process; GO:0006402 mRNA catabolic process…	GO:0005622 intracellular; GO:0005623 cell; GO:0005634 nucleus; GO:0005654 nucleoplasm; GO:0005737 cytoplasm; GO:0005783 endoplasmic reticulum; GO:0005789 endoplasmic reticulum membrane; GO:0005791 rough endoplasmic reticulum; GO:0005829 cytosol; GO:0005840 ribosome; GO:0005844 polysome; GO:0012505 endomembrane system; GO:0015935 small ribosomal subunit; GO:0016020 membrane; GO:0022626 cytosolic r…	GO:0003676 nucleic acid binding; GO:0003723 RNA binding; GO:0003735 structural constituent of ribosome; GO:0005198 structural molecule activity; GO:0005488 binding; GO:0097159 organic cyclic compound binding; GO:1901363 heterocyclic compound binding;			J	KOG3502	40S ribosomal protein S28
P62889	60S ribosomal protein L30 OS=Mus musculus OX=10090 GN=Rpl30 PE=1 SV=2	Rpl30	1.761	0.043358	Up	12.784	66.1	7	7	0.563124	1.17294	1.47656	0.780087	0.828774	0.487032	1.4973	1.1439	1.05028	cytoplasm	K02908	RP-L30e, RPL30; large subunit ribosomal protein L30e	map03010 Ribosome	GO:0000184 nuclear-transcribed mRNA catabolic process, nonsense-mediated decay; GO:0000956 nuclear-transcribed mRNA catabolic process; GO:0001889 liver development; GO:0001906 cell killing; GO:0002181 cytoplasmic translation; GO:0002376 immune system process; GO:0006139 nucleobase-containing compound metabolic process; GO:0006401 RNA catabolic process; GO:0006402 mRNA catabolic process; GO:000641…	GO:0005622 intracellular; GO:0005623 cell; GO:0005634 nucleus; GO:0005737 cytoplasm; GO:0005829 cytosol; GO:0005840 ribosome; GO:0005844 polysome; GO:0015934 large ribosomal subunit; GO:0022625 cytosolic large ribosomal subunit; GO:0022626 cytosolic ribosome; GO:0032991 protein-containing complex; GO:0042788 polysomal ribosome; GO:0043226 organelle; GO:0043227 membrane-bounded organelle; GO:00432…	GO:0003676 nucleic acid binding; GO:0003723 RNA binding; GO:0003729 mRNA binding; GO:0003735 structural constituent of ribosome; GO:0005198 structural molecule activity; GO:0005488 binding; GO:0035368 selenocysteine insertion sequence binding; GO:0097159 organic cyclic compound binding; GO:1901363 heterocyclic compound binding;	PF01248	Ribosomal protein L7Ae/L30e/S12e/Gadd45 family	J	KOG2988	60S ribosomal protein L30
P62900	60S ribosomal protein L31 OS=Mus musculus OX=10090 GN=Rpl31 PE=1 SV=1	Rpl31	0.622	0.0111771	Down	14.463	32.8	4	4	0.529735	0.757423	0.991144	1.35658	1.51819	1.26888	1.02752	0.786809	0.763714	cytoplasm	K02910	RP-L31e, RPL31; large subunit ribosomal protein L31e	map03010 Ribosome	GO:0002181 cytoplasmic translation; GO:0006412 translation; GO:0006518 peptide metabolic process; GO:0006807 nitrogen compound metabolic process; GO:0008152 metabolic process; GO:0009058 biosynthetic process; GO:0009059 macromolecule biosynthetic process; GO:0009987 cellular process; GO:0010467 gene expression; GO:0019538 protein metabolic process; GO:0034641 cellular nitrogen compound metabolic …	GO:0005622 intracellular; GO:0005623 cell; GO:0005634 nucleus; GO:0005654 nucleoplasm; GO:0005730 nucleolus; GO:0005737 cytoplasm; GO:0005829 cytosol; GO:0005840 ribosome; GO:0005844 polysome; GO:0015934 large ribosomal subunit; GO:0022625 cytosolic large ribosomal subunit; GO:0022626 cytosolic ribosome; GO:0031974 membrane-enclosed lumen; GO:0031981 nuclear lumen; GO:0032991 protein-containing c…	GO:0003735 structural constituent of ribosome; GO:0005198 structural molecule activity;			J	KOG0893	60S ribosomal protein L31
P68134	Actin, alpha skeletal muscle OS=Mus musculus OX=10090 GN=Acta1 PE=1 SV=1	Acta1	1.864	0.0495752	Up	42.051	39	15	0	1.24194	1.7895	1.00894	0.420695	0.651525	0.659394	1.43248	0.973721	0.821795	cytoskeleton	K10354	ACTA1; actin, alpha skeletal muscle		GO:0003008 system process; GO:0003012 muscle system process; GO:0006928 movement of cell or subcellular component; GO:0006936 muscle contraction; GO:0006996 organelle organization; GO:0007010 cytoskeleton organization; GO:0007015 actin filament organization; GO:0007275 multicellular organism development; GO:0007517 muscle organ development; GO:0007519 skeletal muscle tissue development; GO:000960…	GO:0001725 stress fiber; GO:0005622 intracellular; GO:0005623 cell; GO:0005737 cytoplasm; GO:0005829 cytosol; GO:0005856 cytoskeleton; GO:0005865 striated muscle thin filament; GO:0005884 actin filament; GO:0015629 actin cytoskeleton; GO:0030016 myofibril; GO:0030017 sarcomere; GO:0030027 lamellipodium; GO:0030175 filopodium; GO:0031252 cell leading edge; GO:0032432 actin filament bundle; GO:0032…	GO:0000166 nucleotide binding; GO:0005198 structural molecule activity; GO:0005200 structural constituent of cytoskeleton; GO:0005488 binding; GO:0005515 protein binding; GO:0005524 ATP binding; GO:0008092 cytoskeletal protein binding; GO:0008144 drug binding; GO:0017022 myosin binding; GO:0017076 purine nucleotide binding; GO:0030554 adenyl nucleotide binding; GO:0032553 ribonucleotide binding; …			Z	KOG0676	Actin and related proteins
P68369	Tubulin alpha-1A chain OS=Mus musculus OX=10090 GN=Tuba1a PE=1 SV=1	Tuba1a	3.222	0.00202332	Up	50.135	44.6	16	1	1.30694		1.07011	0.338137	0.533394	0.460391	1.61138	1.17615	1.5035	cytoskeleton	K07374	TUBA; tubulin alpha	map04145 Phagosome; map04210 Apoptosis; map04530 Tight junction; map04540 Gap junction; map05130 Pathogenic Escherichia coli infection	GO:0000086 G2/M transition of mitotic cell cycle; GO:0000278 mitotic cell cycle; GO:0006810 transport; GO:0006996 organelle organization; GO:0007017 microtubule-based process; GO:0007049 cell cycle; GO:0007346 regulation of mitotic cell cycle; GO:0009987 cellular process; GO:0010389 regulation of G2/M transition of mitotic cell cycle; GO:0010564 regulation of cell cycle process; GO:0016043 cellul…	GO:0005622 intracellular; GO:0005623 cell; GO:0005737 cytoplasm; GO:0005768 endosome; GO:0005829 cytosol; GO:0005856 cytoskeleton; GO:0005874 microtubule; GO:0005881 cytoplasmic microtubule; GO:0012505 endomembrane system; GO:0015630 microtubule cytoskeleton; GO:0016020 membrane; GO:0031410 cytoplasmic vesicle; GO:0031982 vesicle; GO:0032991 protein-containing complex; GO:0035770 ribonucleoprotei…	GO:0005198 structural molecule activity; GO:0005488 binding; GO:0005515 protein binding; GO:0019904 protein domain specific binding; GO:0046982 protein heterodimerization activity; GO:0046983 protein dimerization activity;	PF00091; PF03953	Tubulin/FtsZ family, GTPase domain; Tubulin C-terminal domain	Z	KOG1376	Alpha tubulin
P97300	Neuroplastin OS=Mus musculus OX=10090 GN=Nptn PE=1 SV=3	Nptn	1.81	0.00197812	Up	44.373	17.4	6	6	1.71027	1.31503	1.66161	0.552108	0.464452	0.518091	0.905243	1.04047	0.832737	extracellular	K22653	NPTN; neuroplastin		GO:0001932 regulation of protein phosphorylation; GO:0001934 positive regulation of protein phosphorylation; GO:0003008 system process; GO:0006873 cellular ion homeostasis; GO:0006874 cellular calcium ion homeostasis; GO:0006875 cellular metal ion homeostasis; GO:0007155 cell adhesion; GO:0007156 homophilic cell adhesion via plasma membrane adhesion molecules; GO:0007204 positive regulation of cy…	GO:0005623 cell; GO:0005886 plasma membrane; GO:0009986 cell surface; GO:0014069 postsynaptic density; GO:0016020 membrane; GO:0016021 integral component of membrane; GO:0030425 dendrite; GO:0031224 intrinsic component of membrane; GO:0032279 asymmetric synapse; GO:0036477 somatodendritic compartment; GO:0042734 presynaptic membrane; GO:0042995 cell projection; GO:0043005 neuron projection; GO:00…	GO:0005102 signaling receptor binding; GO:0005104 fibroblast growth factor receptor binding; GO:0005105 type 1 fibroblast growth factor receptor binding; GO:0005488 binding; GO:0005515 protein binding; GO:0044325 ion channel binding; GO:0050839 cell adhesion molecule binding; GO:0070851 growth factor receptor binding;	PF13927	Immunoglobulin domain
P97370	Sodium/potassium-transporting ATPase subunit beta-3 OS=Mus musculus OX=10090 GN=Atp1b3 PE=1 SV=1	Atp1b3	1.803	0.00683373	Up	31.775	23.7	5	5	1.44423	1.32086	1.46887	0.448263	0.64144	0.6105	0.998737	1.09035	0.976747	cytoplasm	K01540	ATP1B, CD298; sodium/potassium-transporting ATPase subunit beta	map04022 cGMP-PKG signaling pathway; map04024 cAMP signaling pathway; map04260 Cardiac muscle contraction; map04261 Adrenergic signaling in cardiomyocytes; map04911 Insulin secretion; map04918 Thyroid hormone synthesis; map04919 Thyroid hormone signaling pathway; map04925 Aldosterone synthesis and secretion; map04960 Aldosterone-regulated sodium reabsorption; map04961 Endocrine and other factor-r…	GO:0002028 regulation of sodium ion transport; GO:0002376 immune system process; GO:0006810 transport; GO:0006811 ion transport; GO:0006812 cation transport; GO:0006813 potassium ion transport; GO:0006814 sodium ion transport; GO:0006873 cellular ion homeostasis; GO:0006875 cellular metal ion homeostasis; GO:0006883 cellular sodium ion homeostasis; GO:0006928 movement of cell or subcellular compo…	GO:0005622 intracellular; GO:0005623 cell; GO:0005737 cytoplasm; GO:0005886 plasma membrane; GO:0005887 integral component of plasma membrane; GO:0005890 sodium:potassium-exchanging ATPase complex; GO:0005901 caveola; GO:0016020 membrane; GO:0016021 integral component of membrane; GO:0031224 intrinsic component of membrane; GO:0031226 intrinsic component of plasma membrane; GO:0032991 protein-con…	GO:0001671 ATPase activator activity; GO:0003824 catalytic activity; GO:0005215 transporter activity; GO:0005391 sodium:potassium-exchanging ATPase activity; GO:0005488 binding; GO:0005515 protein binding; GO:0008047 enzyme activator activity; GO:0008324 cation transmembrane transporter activity; GO:0008556 potassium transmembrane transporter activity, phosphorylative mechanism; GO:0015075 ion tr…			P	KOG3927	Na+/K+ ATPase, beta subunit
P99024	Tubulin beta-5 chain OS=Mus musculus OX=10090 GN=Tubb5 PE=1 SV=1	Tubb5	2.66	0.0369248	Up	49.67	39.6	15	2	1.32849	1.15398	2.84742	0.225166	0.375299	0.402326	1.2476	0.530757	0.888963	cytoplasm,nucleus	K07375	TUBB; tubulin beta	map04145 Phagosome; map04540 Gap junction; map05130 Pathogenic Escherichia coli infection	GO:0000086 G2/M transition of mitotic cell cycle; GO:0000226 microtubule cytoskeleton organization; GO:0000278 mitotic cell cycle; GO:0001775 cell activation; GO:0001906 cell killing; GO:0001909 leukocyte mediated cytotoxicity; GO:0002228 natural killer cell mediated immunity; GO:0002252 immune effector process; GO:0002263 cell activation involved in immune response; GO:0002274 myeloid leukocyte …	GO:0000323 lytic vacuole; GO:0005576 extracellular region; GO:0005622 intracellular; GO:0005623 cell; GO:0005634 nucleus; GO:0005635 nuclear envelope; GO:0005641 nuclear envelope lumen; GO:0005737 cytoplasm; GO:0005764 lysosome; GO:0005766 primary lysosome; GO:0005773 vacuole; GO:0005775 vacuolar lumen; GO:0005829 cytosol; GO:0005856 cytoskeleton; GO:0005874 microtubule; GO:0012505 endomembrane s…	GO:0000166 nucleotide binding; GO:0001882 nucleoside binding; GO:0001883 purine nucleoside binding; GO:0005102 signaling receptor binding; GO:0005198 structural molecule activity; GO:0005200 structural constituent of cytoskeleton; GO:0005488 binding; GO:0005515 protein binding; GO:0005525 GTP binding; GO:0017076 purine nucleotide binding; GO:0019001 guanyl nucleotide binding; GO:0019899 enzyme bi…	PF00091; PF03953	Tubulin/FtsZ family, GTPase domain; Tubulin C-terminal domain	Z	KOG1375	Beta tubulin
Q00993	Tyrosine-protein kinase receptor UFO OS=Mus musculus OX=10090 GN=Axl PE=1 SV=2	Axl	2.05	0.00808483	Up	98.19	11.5	8	8	1.00721		1.02602	0.757311	0.598577	0.600518	1.617	1.33399	1.05937	extracellular	K05115	AXL, UFO; AXL receptor tyrosine kinase [EC:2.7.10.1]	map01521 EGFR tyrosine kinase inhibitor resistance	GO:0000003 reproduction; GO:0000302 response to reactive oxygen species; GO:0000902 cell morphogenesis; GO:0000904 cell morphogenesis involved in differentiation; GO:0001764 neuron migration; GO:0001775 cell activation; GO:0001776 leukocyte homeostasis; GO:0001779 natural killer cell differentiation; GO:0001780 neutrophil homeostasis; GO:0001817 regulation of cytokine production; GO:0001818 negat…	GO:0005576 extracellular region; GO:0005615 extracellular space; GO:0005623 cell; GO:0005886 plasma membrane; GO:0005887 integral component of plasma membrane; GO:0009986 cell surface; GO:0016020 membrane; GO:0016021 integral component of membrane; GO:0018995 host cellular component; GO:0031224 intrinsic component of membrane; GO:0031226 intrinsic component of plasma membrane; GO:0033643 host cel…	GO:0001786 phosphatidylserine binding; GO:0003824 catalytic activity; GO:0004672 protein kinase activity; GO:0004713 protein tyrosine kinase activity; GO:0004714 transmembrane receptor protein tyrosine kinase activity; GO:0004888 transmembrane signaling receptor activity; GO:0005488 binding; GO:0005515 protein binding; GO:0005543 phospholipid binding; GO:0008092 cytoskeletal protein binding; GO:0…	PF13927; PF13895; PF00041; PF07714	Immunoglobulin domain; Immunoglobulin domain; Fibronectin type III domain; Protein tyrosine kinase
Q05915	GTP cyclohydrolase 1 OS=Mus musculus OX=10090 GN=Gch1 PE=1 SV=1	Gch1	1.704	0.00382744	Up	27.014	11.6	3	3				0.690571		0.715652	1.3185	1.13983	1.13544	cytoplasm	K01495	GCH1, folE; GTP cyclohydrolase IA [EC:3.5.4.16]	map00790 Folate biosynthesis; map01100 Metabolic pathways	GO:0001505 regulation of neurotransmitter levels; GO:0002027 regulation of heart rate; GO:0002237 response to molecule of bacterial origin; GO:0002376 immune system process; GO:0003008 system process; GO:0003013 circulatory system process; GO:0003018 vascular process in circulatory system; GO:0006066 alcohol metabolic process; GO:0006584 catecholamine metabolic process; GO:0006725 cellular aromat…	GO:0005622 intracellular; GO:0005623 cell; GO:0005634 nucleus; GO:0005635 nuclear envelope; GO:0005654 nucleoplasm; GO:0005737 cytoplasm; GO:0005829 cytosol; GO:0012505 endomembrane system; GO:0016020 membrane; GO:0031090 organelle membrane; GO:0031410 cytoplasmic vesicle; GO:0031965 nuclear membrane; GO:0031967 organelle envelope; GO:0031974 membrane-enclosed lumen; GO:0031975 envelope; GO:00319…	GO:0000166 nucleotide binding; GO:0001882 nucleoside binding; GO:0001883 purine nucleoside binding; GO:0003824 catalytic activity; GO:0003924 GTPase activity; GO:0003933 GTP cyclohydrolase activity; GO:0003934 GTP cyclohydrolase I activity; GO:0005488 binding; GO:0005509 calcium ion binding; GO:0005515 protein binding; GO:0005525 GTP binding; GO:0008270 zinc ion binding; GO:0016462 pyrophosphatas…	PF01227	GTP cyclohydrolase I	H	KOG2698	GTP cyclohydrolase I
Q11136	Xaa-Pro dipeptidase OS=Mus musculus OX=10090 GN=Pepd PE=1 SV=3	Pepd	0.591	0.000321986	Down	55.028	21.9	11	11	0.770585	0.954791	0.883064	1.23084	1.42044	1.36532	0.768173	0.808389	0.798402	mitochondria	K14213	PEPD; Xaa-Pro dipeptidase [EC:3.4.13.9]		GO:0006082 organic acid metabolic process; GO:0006508 proteolysis; GO:0006520 cellular amino acid metabolic process; GO:0006807 nitrogen compound metabolic process; GO:0008152 metabolic process; GO:0009987 cellular process; GO:0019538 protein metabolic process; GO:0019752 carboxylic acid metabolic process; GO:0043170 macromolecule metabolic process; GO:0043436 oxoacid metabolic process; GO:004423…	GO:0005622 intracellular; GO:0005623 cell; GO:0005634 nucleus; GO:0005654 nucleoplasm; GO:0031974 membrane-enclosed lumen; GO:0031981 nuclear lumen; GO:0043226 organelle; GO:0043227 membrane-bounded organelle; GO:0043229 intracellular organelle; GO:0043231 intracellular membrane-bounded organelle; GO:0043233 organelle lumen; GO:0070013 intracellular organelle lumen;	GO:0003824 catalytic activity; GO:0004180 carboxypeptidase activity; GO:0004181 metallocarboxypeptidase activity; GO:0008233 peptidase activity; GO:0008235 metalloexopeptidase activity; GO:0008237 metallopeptidase activity; GO:0008238 exopeptidase activity; GO:0016787 hydrolase activity; GO:0070011 peptidase activity, acting on L-amino acid peptides; GO:0140096 catalytic activity, acting on a pro…	PF05195; PF00557	Aminopeptidase P, N-terminal domain; Metallopeptidase family M24	E	KOG2737	Putative metallopeptidase
Q14C51	Pentatricopeptide repeat domain-containing protein 3, mitochondrial OS=Mus musculus OX=10090 GN=Ptcd3 PE=1 SV=2	Ptcd3	1.862	0.00987871	Up	77.795	13.4	10	10	0.674804	0.293803	0.791766	0.814044	0.680147	1.03527	1.76471	1.51589	1.42957	mitochondria	K17659	PTCD3; pentatricopeptide repeat domain-containing protein 3		GO:0006412 translation; GO:0006414 translational elongation; GO:0006415 translational termination; GO:0006518 peptide metabolic process; GO:0006807 nitrogen compound metabolic process; GO:0008152 metabolic process; GO:0009058 biosynthetic process; GO:0009059 macromolecule biosynthetic process; GO:0009987 cellular process; GO:0010467 gene expression; GO:0016043 cellular component organization; GO:…	GO:0005622 intracellular; GO:0005623 cell; GO:0005634 nucleus; GO:0005654 nucleoplasm; GO:0005737 cytoplasm; GO:0005739 mitochondrion; GO:0005740 mitochondrial envelope; GO:0005743 mitochondrial inner membrane; GO:0005829 cytosol; GO:0005886 plasma membrane; GO:0016020 membrane; GO:0019866 organelle inner membrane; GO:0031090 organelle membrane; GO:0031966 mitochondrial membrane; GO:0031967 organ…	GO:0003676 nucleic acid binding; GO:0003723 RNA binding; GO:0005488 binding; GO:0019843 rRNA binding; GO:0043021 ribonucleoprotein complex binding; GO:0043024 ribosomal small subunit binding; GO:0044877 protein-containing complex binding; GO:0097159 organic cyclic compound binding; GO:1901363 heterocyclic compound binding;			S	KOG4422	Uncharacterized conserved protein
Q3TDQ1	Dolichyl-diphosphooligosaccharide--protein glycosyltransferase subunit STT3B OS=Mus musculus OX=10090 GN=Stt3b PE=1 SV=2	Stt3b	1.596	0.00980467	Up	93.245	11.8	9	8	1.12887	1.40398	1.18278	0.808664	0.6236	0.603685	1.15675	0.995609	1.09606	plasma membrane	K07151	STT3; dolichyl-diphosphooligosaccharide---protein glycosyltransferase [EC:2.4.99.18]	map00510 N-Glycan biosynthesis; map00513 Various types of N-glycan biosynthesis; map01100 Metabolic pathways; map04141 Protein processing in endoplasmic reticulum	GO:0006464 cellular protein modification process; GO:0006486 protein glycosylation; GO:0006487 protein N-linked glycosylation; GO:0006508 proteolysis; GO:0006511 ubiquitin-dependent protein catabolic process; GO:0006516 glycoprotein catabolic process; GO:0006807 nitrogen compound metabolic process; GO:0006950 response to stress; GO:0006986 response to unfolded protein; GO:0008152 metabolic proces…	GO:0005622 intracellular; GO:0005623 cell; GO:0005737 cytoplasm; GO:0005783 endoplasmic reticulum; GO:0005789 endoplasmic reticulum membrane; GO:0008250 oligosaccharyltransferase complex; GO:0012505 endomembrane system; GO:0016020 membrane; GO:0031984 organelle subcompartment; GO:0032991 protein-containing complex; GO:0042175 nuclear outer membrane-endoplasmic reticulum membrane network; GO:00432…	GO:0003824 catalytic activity; GO:0004576 oligosaccharyl transferase activity; GO:0004579 dolichyl-diphosphooligosaccharide-protein glycotransferase activity; GO:0016740 transferase activity; GO:0016757 transferase activity, transferring glycosyl groups; GO:0016758 transferase activity, transferring hexosyl groups;			O	KOG2292	Oligosaccharyltransferase, STT3 subunit
Q3UX10	Tubulin alpha chain-like 3 OS=Mus musculus OX=10090 GN=Tubal3 PE=2 SV=2	Tubal3	3.132	0.00452296	Up	49.988	7.4	3	1	1.44678	1.35869	1.5174	0.4762	0.330646	0.325102	1.0077	0.973449	1.56403	cytoskeleton	K07374	TUBA; tubulin alpha	map04145 Phagosome; map04210 Apoptosis; map04530 Tight junction; map04540 Gap junction; map05130 Pathogenic Escherichia coli infection				PF00091; PF03953	Tubulin/FtsZ family, GTPase domain; Tubulin C-terminal domain	Z	KOG1376	Alpha tubulin
Q499X9	Methionine--tRNA ligase, mitochondrial OS=Mus musculus OX=10090 GN=Mars2 PE=1 SV=2	Mars2	1.601	0.00230149	Up	65.804	5.8	3	3			1.02469		0.777274	0.685552	1.17816	1.18615	1.14818	mitochondria	K01874	MARS, metG; methionyl-tRNA synthetase [EC:6.1.1.10]	map00450 Selenocompound metabolism; map00970 Aminoacyl-tRNA biosynthesis; map01100 Metabolic pathways	GO:0006082 organic acid metabolic process; GO:0006139 nucleobase-containing compound metabolic process; GO:0006399 tRNA metabolic process; GO:0006412 translation; GO:0006418 tRNA aminoacylation for protein translation; GO:0006431 methionyl-tRNA aminoacylation; GO:0006518 peptide metabolic process; GO:0006520 cellular amino acid metabolic process; GO:0006725 cellular aromatic compound metabolic pr…	GO:0005622 intracellular; GO:0005623 cell; GO:0005737 cytoplasm; GO:0005739 mitochondrion; GO:0005759 mitochondrial matrix; GO:0031974 membrane-enclosed lumen; GO:0043226 organelle; GO:0043227 membrane-bounded organelle; GO:0043229 intracellular organelle; GO:0043231 intracellular membrane-bounded organelle; GO:0043233 organelle lumen; GO:0070013 intracellular organelle lumen;	GO:0003824 catalytic activity; GO:0004812 aminoacyl-tRNA ligase activity; GO:0004825 methionine-tRNA ligase activity; GO:0016874 ligase activity; GO:0016875 ligase activity, forming carbon-oxygen bonds; GO:0140098 catalytic activity, acting on RNA; GO:0140101 catalytic activity, acting on a tRNA;			J	KOG0436	Methionyl-tRNA synthetase
Q5SNZ0	Girdin OS=Mus musculus OX=10090 GN=Ccdc88a PE=1 SV=2	Ccdc88a	0.463	0.0172261	Down	215.92	2.3	4	4				1.337	1.14576	1.61752	0.439601	0.790193	0.669928	nucleus				GO:0000226 microtubule cytoskeleton organization; GO:0001932 regulation of protein phosphorylation; GO:0001934 positive regulation of protein phosphorylation; GO:0006275 regulation of DNA replication; GO:0006810 transport; GO:0006928 movement of cell or subcellular component; GO:0006996 organelle organization; GO:0007010 cytoskeleton organization; GO:0007017 microtubule-based process; GO:0007154 …	GO:0005622 intracellular; GO:0005623 cell; GO:0005737 cytoplasm; GO:0005783 endoplasmic reticulum; GO:0005794 Golgi apparatus; GO:0005813 centrosome; GO:0005814 centriole; GO:0005815 microtubule organizing center; GO:0005829 cytosol; GO:0005856 cytoskeleton; GO:0005886 plasma membrane; GO:0005929 cilium; GO:0012505 endomembrane system; GO:0015630 microtubule cytoskeleton; GO:0016020 membrane; GO:…	GO:0003779 actin binding; GO:0005488 binding; GO:0005515 protein binding; GO:0005543 phospholipid binding; GO:0008017 microtubule binding; GO:0008092 cytoskeletal protein binding; GO:0008289 lipid binding; GO:0015631 tubulin binding; GO:0019899 enzyme binding; GO:0019900 kinase binding; GO:0019901 protein kinase binding; GO:0035091 phosphatidylinositol binding; GO:0042802 identical protein bindin…			S	KOG4643	Uncharacterized coiled-coil protein
Q5XG71	Small subunit processome component 20 homolog OS=Mus musculus OX=10090 GN=Utp20 PE=1 SV=2	Utp20	1.647	0.000519597	Up	317.74	2.3	6	6				0.724899	0.7595	0.782066	1.16207	1.34789	1.22358	nucleus	K14772	UTP20; U3 small nucleolar RNA-associated protein 20		GO:0000447 endonucleolytic cleavage in ITS1 to separate SSU-rRNA from 5.8S rRNA and LSU-rRNA from tricistronic rRNA transcript (SSU-rRNA, 5.8S rRNA, LSU-rRNA); GO:0000460 maturation of 5.8S rRNA; GO:0000462 maturation of SSU-rRNA from tricistronic rRNA transcript (SSU-rRNA, 5.8S rRNA, LSU-rRNA); GO:0000466 maturation of 5.8S rRNA from tricistronic rRNA transcript (SSU-rRNA, 5.8S rRNA, LSU-rRNA); …	GO:0005622 intracellular; GO:0005623 cell; GO:0005634 nucleus; GO:0005654 nucleoplasm; GO:0005730 nucleolus; GO:0005737 cytoplasm; GO:0005886 plasma membrane; GO:0016020 membrane; GO:0030684 preribosome; GO:0030686 90S preribosome; GO:0030688 preribosome, small subunit precursor; GO:0031974 membrane-enclosed lumen; GO:0031981 nuclear lumen; GO:0032040 small-subunit processome; GO:0032991 protein-…				V	KOG1823	DRIM (Down-regulated in metastasis)-like proteins
Q60838	Segment polarity protein dishevelled homolog DVL-2 OS=Mus musculus OX=10090 GN=Dvl2 PE=1 SV=2	Dvl2	0.663	0.0112876	Down	78.86	12.6	7	5	0.175845	0.156481	0.365437	1.86722	1.61444	1.50954	0.959706	1.16407	1.18726	nucleus	K02353	DVL; segment polarity protein dishevelled	map04150 mTOR signaling pathway; map04310 Wnt signaling pathway; map04330 Notch signaling pathway; map04390 Hippo signaling pathway; map04550 Signaling pathways regulating pluripotency of stem cells; map04916 Melanogenesis; map04934 Cushing syndrome; map05165 Human papillomavirus infection; map05200 Pathways in cancer; map05217 Basal cell carcinoma; map05224 Breast cancer; map05225 Hepatocellular…	GO:0001838 embryonic epithelial tube formation; GO:0001839 neural plate morphogenesis; GO:0001840 neural plate development; GO:0001841 neural tube formation; GO:0001843 neural tube closure; GO:0001932 regulation of protein phosphorylation; GO:0001934 positive regulation of protein phosphorylation; GO:0002009 morphogenesis of an epithelium; GO:0002011 morphogenesis of an epithelial sheet; GO:00030…	GO:0005622 intracellular; GO:0005623 cell; GO:0005634 nucleus; GO:0005654 nucleoplasm; GO:0005737 cytoplasm; GO:0005829 cytosol; GO:0005856 cytoskeleton; GO:0005886 plasma membrane; GO:0005938 cell cortex; GO:0016020 membrane; GO:0016234 inclusion body; GO:0016235 aggresome; GO:0016328 lateral plasma membrane; GO:0016604 nuclear body; GO:0030135 coated vesicle; GO:0030136 clathrin-coated vesicle;…	GO:0001664 G protein-coupled receptor binding; GO:0005102 signaling receptor binding; GO:0005109 frizzled binding; GO:0005488 binding; GO:0005515 protein binding; GO:0017016 Ras GTPase binding; GO:0017048 Rho GTPase binding; GO:0019899 enzyme binding; GO:0019900 kinase binding; GO:0019901 protein kinase binding; GO:0019904 protein domain specific binding; GO:0030674 protein-macromolecule adaptor …	PF00595; PF00610	PDZ domain (Also known as DHR or GLGF); Domain found in Dishevelled, Egl-10, and Pleckstrin (DEP)	S	KOG3571	Dishevelled 3 and related proteins
Q60854	Serpin B6 OS=Mus musculus OX=10090 GN=Serpinb6 PE=1 SV=1	Serpinb6	0.244	9.63941e-05	Down	42.598	19.6	7	7	1.84265	1.47888	1.47225	1.16828	0.988745	1.22348	0.266496	0.250327	0.308888	cytoplasm	K13963	SERPINB; serpin B	map05146 Amoebiasis	GO:0000003 reproduction; GO:0001775 cell activation; GO:0002252 immune effector process; GO:0002263 cell activation involved in immune response; GO:0002274 myeloid leukocyte activation; GO:0002275 myeloid cell activation involved in immune response; GO:0002283 neutrophil activation involved in immune response; GO:0002366 leukocyte activation involved in immune response; GO:0002376 immune system p…	GO:0005576 extracellular region; GO:0005615 extracellular space; GO:0005622 intracellular; GO:0005623 cell; GO:0005737 cytoplasm; GO:0005829 cytosol; GO:0005886 plasma membrane; GO:0012505 endomembrane system; GO:0012506 vesicle membrane; GO:0016020 membrane; GO:0030141 secretory granule; GO:0030659 cytoplasmic vesicle membrane; GO:0030667 secretory granule membrane; GO:0031090 organelle membrane…	GO:0002020 protease binding; GO:0004857 enzyme inhibitor activity; GO:0004866 endopeptidase inhibitor activity; GO:0004867 serine-type endopeptidase inhibitor activity; GO:0005488 binding; GO:0005515 protein binding; GO:0019899 enzyme binding; GO:0030234 enzyme regulator activity; GO:0030414 peptidase inhibitor activity; GO:0061134 peptidase regulator activity; GO:0061135 endopeptidase regulator …	PF00079	Serpin (serine protease inhibitor)	V	KOG2392	Serpin
Q60931	Voltage-dependent anion-selective channel protein 3 OS=Mus musculus OX=10090 GN=Vdac3 PE=1 SV=1	Vdac3	1.571	0.00753074	Up	30.752	39.9	9	9	1.33929	1.10814	1.30688	0.631438	0.691311	0.717634	1.19654	1.09907	0.909695	cytoplasm	K15041	VDAC3; voltage-dependent anion channel protein 3	map04020 Calcium signaling pathway; map04022 cGMP-PKG signaling pathway; map04216 Ferroptosis; map04217 Necroptosis; map04218 Cellular senescence; map04621 NOD-like receptor signaling pathway; map04979 Cholesterol metabolism; map05012 Parkinson disease; map05016 Huntington disease; map05161 Hepatitis B; map05166 Human T-cell leukemia virus 1 infection; map05203 Viral carcinogenesis	GO:0001662 behavioral fear response; GO:0002209 behavioral defense response; GO:0003008 system process; GO:0006810 transport; GO:0006811 ion transport; GO:0006820 anion transport; GO:0006863 purine nucleobase transport; GO:0006950 response to stress; GO:0006952 defense response; GO:0007154 cell communication; GO:0007267 cell-cell signaling; GO:0007268 chemical synaptic transmission; GO:0007270 ne…	GO:0005622 intracellular; GO:0005623 cell; GO:0005737 cytoplasm; GO:0005739 mitochondrion; GO:0005740 mitochondrial envelope; GO:0005741 mitochondrial outer membrane; GO:0005783 endoplasmic reticulum; GO:0005791 rough endoplasmic reticulum; GO:0008021 synaptic vesicle; GO:0012505 endomembrane system; GO:0016020 membrane; GO:0019867 outer membrane; GO:0030133 transport vesicle; GO:0031090 organell…	GO:0005215 transporter activity; GO:0005216 ion channel activity; GO:0005244 voltage-gated ion channel activity; GO:0005253 anion channel activity; GO:0008308 voltage-gated anion channel activity; GO:0008509 anion transmembrane transporter activity; GO:0015075 ion transmembrane transporter activity; GO:0015103 inorganic anion transmembrane transporter activity; GO:0015267 channel activity; GO:001…			P	KOG3126	Porin/voltage-dependent anion-selective channel protein
Q61107	Guanylate-binding protein 4 OS=Mus musculus OX=10090 GN=Gbp4 PE=1 SV=1	Gbp4	0.475	0.00176086	Down	70.801	8.4	5	5	0.704149	0.880509	1.03196	1.26064	1.68539	1.38168	0.675025	0.750579	0.630072	cytoplasm	K20899	GBP1_3_4_7; guanylate-binding protein 1/3/4/7	map04621 NOD-like receptor signaling pathway	GO:0001562 response to protozoan; GO:0002376 immune system process; GO:0006950 response to stress; GO:0006952 defense response; GO:0006955 immune response; GO:0009605 response to external stimulus; GO:0009607 response to biotic stimulus; GO:0009617 response to bacterium; GO:0009987 cellular process; GO:0010033 response to organic substance; GO:0022610 biological adhesion; GO:0034097 response to c…	GO:0005576 extracellular region; GO:0005622 intracellular; GO:0005623 cell; GO:0005634 nucleus; GO:0005737 cytoplasm; GO:0005829 cytosol; GO:0018995 host cellular component; GO:0020003 symbiont-containing vacuole; GO:0020005 symbiont-containing vacuole membrane; GO:0030430 host cell cytoplasm; GO:0031410 cytoplasmic vesicle; GO:0031982 vesicle; GO:0033643 host cell part; GO:0033646 host intracell…	GO:0003824 catalytic activity; GO:0003924 GTPase activity; GO:0005488 binding; GO:0005515 protein binding; GO:0016462 pyrophosphatase activity; GO:0016787 hydrolase activity; GO:0016817 hydrolase activity, acting on acid anhydrides; GO:0016818 hydrolase activity, acting on acid anhydrides, in phosphorus-containing anhydrides; GO:0017111 nucleoside-triphosphatase activity; GO:0042802 identical pro…	PF02263; PF02841	Guanylate-binding protein, N-terminal domain; Guanylate-binding protein, C-terminal domain	S	KOG2037	Guanylate-binding protein
Q61147	Ceruloplasmin OS=Mus musculus OX=10090 GN=Cp PE=1 SV=2	Cp	0.499	0.00152261	Down	121.15	11.9	11	9				1.39572	1.41784	1.18961	0.646748	0.593598	0.75649	extracellular	K13624	CP; ceruloplasmin [EC:1.16.3.1]	map00860 Porphyrin and chlorophyll metabolism; map04216 Ferroptosis	GO:0000041 transition metal ion transport; GO:0001889 liver development; GO:0006810 transport; GO:0006811 ion transport; GO:0006812 cation transport; GO:0006825 copper ion transport; GO:0006873 cellular ion homeostasis; GO:0006875 cellular metal ion homeostasis; GO:0006879 cellular iron ion homeostasis; GO:0007275 multicellular organism development; GO:0007568 aging; GO:0007584 response to nutrie…	GO:0005576 extracellular region; GO:0005615 extracellular space; GO:0005623 cell; GO:0005886 plasma membrane; GO:0016020 membrane; GO:0031224 intrinsic component of membrane; GO:0031225 anchored component of membrane; GO:0031226 intrinsic component of plasma membrane; GO:0046658 anchored component of plasma membrane; GO:0071944 cell periphery;	GO:0003824 catalytic activity; GO:0004322 ferroxidase activity; GO:0005488 binding; GO:0005507 copper ion binding; GO:0005515 protein binding; GO:0016491 oxidoreductase activity; GO:0016722 oxidoreductase activity, oxidizing metal ions; GO:0016724 oxidoreductase activity, oxidizing metal ions, oxygen as acceptor; GO:0043167 ion binding; GO:0043169 cation binding; GO:0046872 metal ion binding; GO:…	PF07732; PF00394; PF07731	Multicopper oxidase; Multicopper oxidase; Multicopper oxidase	Q	KOG1263	Multicopper oxidases
Q61151	Serine/threonine-protein phosphatase 2A 56 kDa regulatory subunit epsilon isoform OS=Mus musculus OX=10090 GN=Ppp2r5e PE=1 SV=3	Ppp2r5e	1.541	0.0129007	Up	54.713	12.6	5	4	1.40465	1.04321	1.28926	0.71514	0.760802	0.626521		1.13009	1.03033	cytoplasm	K11584	PPP2R5; serine/threonine-protein phosphatase 2A regulatory subunit B'	map03015 mRNA surveillance pathway; map04071 Sphingolipid signaling pathway; map04114 Oocyte meiosis; map04151 PI3K-Akt signaling pathway; map04152 AMPK signaling pathway; map04261 Adrenergic signaling in cardiomyocytes; map04728 Dopaminergic synapse; map05165 Human papillomavirus infection	GO:0010921 regulation of phosphatase activity; GO:0019220 regulation of phosphate metabolic process; GO:0019222 regulation of metabolic process; GO:0031323 regulation of cellular metabolic process; GO:0031399 regulation of protein modification process; GO:0032268 regulation of cellular protein metabolic process; GO:0035303 regulation of dephosphorylation; GO:0035304 regulation of protein dephosph…	GO:0005622 intracellular; GO:0005623 cell; GO:0005737 cytoplasm; GO:0005829 cytosol;	GO:0019208 phosphatase regulator activity; GO:0019888 protein phosphatase regulator activity; GO:0030234 enzyme regulator activity; GO:0098772 molecular function regulator;			T	KOG2085	Serine/threonine protein phosphatase 2A, regulatory subunit
Q61543	Golgi apparatus protein 1 OS=Mus musculus OX=10090 GN=Glg1 PE=1 SV=1	Glg1	0.441	0.00144069	Down	133.73	16.8	19	19	0.393149	0.623604	0.694351	1.90698	1.72944	1.42226	0.670837	0.821408	0.737972	mitochondria,peroxisome	K06816	GLG1, ESL1; golgi apparatus protein 1	map04514 Cell adhesion molecules (CAMs)	GO:0001501 skeletal system development; GO:0002376 immune system process; GO:0006810 transport; GO:0006886 intracellular protein transport; GO:0006928 movement of cell or subcellular component; GO:0007275 multicellular organism development; GO:0008104 protein localization; GO:0009653 anatomical structure morphogenesis; GO:0009887 animal organ morphogenesis; GO:0009892 negative regulation of metab…	GO:0000139 Golgi membrane; GO:0005576 extracellular region; GO:0005622 intracellular; GO:0005623 cell; GO:0005737 cytoplasm; GO:0005794 Golgi apparatus; GO:0005795 Golgi stack; GO:0005797 Golgi medial cisterna; GO:0005886 plasma membrane; GO:0012505 endomembrane system; GO:0016020 membrane; GO:0031012 extracellular matrix; GO:0031090 organelle membrane; GO:0031984 organelle subcompartment; GO:003…	GO:0005102 signaling receptor binding; GO:0005488 binding; GO:0005515 protein binding; GO:0017134 fibroblast growth factor binding; GO:0019838 growth factor binding;			U	KOG3648	Golgi apparatus protein (cysteine-rich fibroblast growth factor receptor)
Q61792	LIM and SH3 domain protein 1 OS=Mus musculus OX=10090 GN=Lasp1 PE=1 SV=1	Lasp1	0.627	0.00471284	Down	29.994	41.4	10	10	0.832626	1.45397	1.09313	1.31969	1.06472	1.06901	0.674186	0.718944	0.773708	nucleus				GO:0006810 transport; GO:0006811 ion transport; GO:0009966 regulation of signal transduction; GO:0009967 positive regulation of signal transduction; GO:0010646 regulation of cell communication; GO:0010647 positive regulation of cell communication; GO:0023051 regulation of signaling; GO:0023056 positive regulation of signaling; GO:0034220 ion transmembrane transport; GO:0048518 positive regulation…	GO:0005622 intracellular; GO:0005623 cell; GO:0005737 cytoplasm; GO:0005856 cytoskeleton; GO:0005912 adherens junction; GO:0005925 focal adhesion; GO:0005938 cell cortex; GO:0015629 actin cytoskeleton; GO:0030054 cell junction; GO:0030055 cell-substrate junction; GO:0030863 cortical cytoskeleton; GO:0030864 cortical actin cytoskeleton; GO:0043226 organelle; GO:0043228 non-membrane-bounded organel…	GO:0003779 actin binding; GO:0005215 transporter activity; GO:0005488 binding; GO:0005515 protein binding; GO:0008092 cytoskeletal protein binding; GO:0015075 ion transmembrane transporter activity; GO:0022857 transmembrane transporter activity; GO:0030674 protein-macromolecule adaptor activity; GO:0035591 signaling adaptor activity; GO:0044877 protein-containing complex binding; GO:0051015 actin…	PF00412	LIM domain	Z	KOG1702	Nebulin repeat protein
Q62186	Translocon-associated protein subunit delta OS=Mus musculus OX=10090 GN=Ssr4 PE=1 SV=1	Ssr4	1.979	0.000761402	Up	18.936	19.8	3	3	1.40151	1.12485	1.19309	0.571359	0.544565	0.656609	1.23492	1.21299	1.0601	plasma membrane	K04571	SSR4; translocon-associated protein subunit delta	map04141 Protein processing in endoplasmic reticulum		GO:0005622 intracellular; GO:0005623 cell; GO:0005737 cytoplasm; GO:0005783 endoplasmic reticulum; GO:0005784 Sec61 translocon complex; GO:0005789 endoplasmic reticulum membrane; GO:0005791 rough endoplasmic reticulum; GO:0012505 endomembrane system; GO:0016020 membrane; GO:0030867 rough endoplasmic reticulum membrane; GO:0031090 organelle membrane; GO:0031984 organelle subcompartment; GO:0032991…				U	KOG4088	Translocon-associated complex TRAP, delta subunit
Q62273	Sulfate transporter OS=Mus musculus OX=10090 GN=Slc26a2 PE=1 SV=1	Slc26a2	2.242	0.0415125	Up	81.603	5.1	4	4		0.424592		0.713673	0.481571	0.832706	2.19217	1.23967	1.11563	plasma membrane	K14701	SLC26A2, DTD; solute carrier family 26 (sulfate anion transporter), member 2		GO:0001503 ossification; GO:0006082 organic acid metabolic process; GO:0006139 nucleobase-containing compound metabolic process; GO:0006163 purine nucleotide metabolic process; GO:0006164 purine nucleotide biosynthetic process; GO:0006725 cellular aromatic compound metabolic process; GO:0006753 nucleoside phosphate metabolic process; GO:0006790 sulfur compound metabolic process; GO:0006793 phosph…	GO:0005623 cell; GO:0005886 plasma membrane; GO:0005887 integral component of plasma membrane; GO:0005902 microvillus; GO:0016020 membrane; GO:0016021 integral component of membrane; GO:0016324 apical plasma membrane; GO:0031224 intrinsic component of membrane; GO:0031226 intrinsic component of plasma membrane; GO:0031253 cell projection membrane; GO:0031528 microvillus membrane; GO:0042995 cell …	GO:0005215 transporter activity; GO:0005216 ion channel activity; GO:0005253 anion channel activity; GO:0005254 chloride channel activity; GO:0005310 dicarboxylic acid transmembrane transporter activity; GO:0005342 organic acid transmembrane transporter activity; GO:0008509 anion transmembrane transporter activity; GO:0008514 organic anion transmembrane transporter activity; GO:0015075 ion transm…	PF01740	STAS domain	P	KOG0236	Sulfate/bicarbonate/oxalate exchanger SAT-1 and related transporters (SLC26 family)
Q62425	Cytochrome c oxidase subunit NDUFA4 OS=Mus musculus OX=10090 GN=Ndufa4 PE=1 SV=2	Ndufa4	1.757	0.00126112	Up	9.3267	36.6	3	3	1.08418	0.947716	1.04097		0.634845	0.720654	1.19541	1.18764	1.18859	extracellular	K03948	NDUFA4; NADH dehydrogenase (ubiquinone) 1 alpha subcomplex subunit 4	map00190 Oxidative phosphorylation; map01100 Metabolic pathways; map04714 Thermogenesis; map04723 Retrograde endocannabinoid signaling; map04932 Non-alcoholic fatty liver disease (NAFLD); map05010 Alzheimer disease; map05012 Parkinson disease; map05016 Huntington disease		GO:0005622 intracellular; GO:0005623 cell; GO:0005737 cytoplasm; GO:0005739 mitochondrion; GO:0005740 mitochondrial envelope; GO:0005743 mitochondrial inner membrane; GO:0005746 mitochondrial respirasome; GO:0005751 mitochondrial respiratory chain complex IV; GO:0016020 membrane; GO:0019866 organelle inner membrane; GO:0031090 organelle membrane; GO:0031966 mitochondrial membrane; GO:0031967 orga…	GO:0005488 binding; GO:0044877 protein-containing complex binding;
Q64310	Surfeit locus protein 4 OS=Mus musculus OX=10090 GN=Surf4 PE=1 SV=1	Surf4	2.172	0.00331336	Up	30.381	11.9	3	3	1.56718	1.27679	1.35615	0.623646	0.419226	0.470154	1.17123	1.00852	1.1071	plasma membrane	K20369	ERV29, SURF4; ER-derived vesicles protein		GO:0001775 cell activation; GO:0002252 immune effector process; GO:0002263 cell activation involved in immune response; GO:0002274 myeloid leukocyte activation; GO:0002275 myeloid cell activation involved in immune response; GO:0002283 neutrophil activation involved in immune response; GO:0002366 leukocyte activation involved in immune response; GO:0002376 immune system process; GO:0002443 leukoc…	GO:0000139 Golgi membrane; GO:0000323 lytic vacuole; GO:0005622 intracellular; GO:0005623 cell; GO:0005737 cytoplasm; GO:0005764 lysosome; GO:0005765 lysosomal membrane; GO:0005766 primary lysosome; GO:0005773 vacuole; GO:0005774 vacuolar membrane; GO:0005783 endoplasmic reticulum; GO:0005789 endoplasmic reticulum membrane; GO:0005793 endoplasmic reticulum-Golgi intermediate compartment; GO:00057…				U	KOG3998	Putative cargo transport protein ERV29
Q64337	Sequestosome-1 OS=Mus musculus OX=10090 GN=Sqstm1 PE=1 SV=1	Sqstm1	1.623	0.0125601	Up	48.162	24.9	9	9	1.50512	0.779223	1.1395	0.639317	0.79171	0.694913	1.35717	1.10166	0.991392	nucleus	K14381	SQSTM1; sequestosome 1	map04137 Mitophagy - animal; map04140 Autophagy - animal; map04217 Necroptosis; map04218 Cellular senescence; map04380 Osteoclast differentiation; map05131 Shigellosis; map05418 Fluid shear stress and atherosclerosis	GO:0000122 negative regulation of transcription by RNA polymerase II; GO:0000422 autophagy of mitochondrion; GO:0000423 mitophagy; GO:0001932 regulation of protein phosphorylation; GO:0001934 positive regulation of protein phosphorylation; GO:0002931 response to ischemia; GO:0006355 regulation of transcription, DNA-templated; GO:0006357 regulation of transcription by RNA polymerase II; GO:0006464…	GO:0000323 lytic vacuole; GO:0000407 phagophore assembly site; GO:0000932 P-body; GO:0005622 intracellular; GO:0005623 cell; GO:0005634 nucleus; GO:0005654 nucleoplasm; GO:0005737 cytoplasm; GO:0005764 lysosome; GO:0005767 secondary lysosome; GO:0005773 vacuole; GO:0005776 autophagosome; GO:0005829 cytosol; GO:0005929 cilium; GO:0016234 inclusion body; GO:0016235 aggresome; GO:0016604 nuclear bod…	GO:0003712 transcription coregulator activity; GO:0003824 catalytic activity; GO:0004672 protein kinase activity; GO:0004674 protein serine/threonine kinase activity; GO:0005080 protein kinase C binding; GO:0005102 signaling receptor binding; GO:0005488 binding; GO:0005515 protein binding; GO:0016301 kinase activity; GO:0016740 transferase activity; GO:0016772 transferase activity, transferring p…	PF00564; PF00569	PB1 domain; Zinc finger, ZZ type	S	KOG4582	Uncharacterized conserved protein, contains ZZ-type Zn-finger
Q64339	Ubiquitin-like protein ISG15 OS=Mus musculus OX=10090 GN=Isg15 PE=1 SV=4	Isg15	0.394	0.00042844	Down	17.897	15.5	3	3	1.98133	1.5275	1.39461	0.820321	1.05223	1.06537	0.384407	0.378543	0.395695	cytoplasm	K12159	ISG15; ubiquitin cross-reactive protein	map04622 RIG-I-like receptor signaling pathway; map05165 Human papillomavirus infection; map05169 Epstein-Barr virus infection	GO:0000731 DNA synthesis involved in DNA repair; GO:0001817 regulation of cytokine production; GO:0001818 negative regulation of cytokine production; GO:0002252 immune effector process; GO:0002376 immune system process; GO:0002682 regulation of immune system process; GO:0002684 positive regulation of immune system process; GO:0006139 nucleobase-containing compound metabolic process; GO:0006259 DN…	GO:0005576 extracellular region; GO:0005622 intracellular; GO:0005623 cell; GO:0005634 nucleus; GO:0005654 nucleoplasm; GO:0005737 cytoplasm; GO:0005829 cytosol; GO:0031974 membrane-enclosed lumen; GO:0031981 nuclear lumen; GO:0043226 organelle; GO:0043227 membrane-bounded organelle; GO:0043229 intracellular organelle; GO:0043231 intracellular membrane-bounded organelle; GO:0043233 organelle lume…	GO:0031386 protein tag;	PF00240	Ubiquitin family	O	KOG0001	Ubiquitin and ubiquitin-like proteins
Q64345	Interferon-induced protein with tetratricopeptide repeats 3 OS=Mus musculus OX=10090 GN=Ifit3 PE=1 SV=1	Ifit3	0.235	0.0130401	Down	47.222	19.4	7	7	1.13543	1.02814	1.25666	0.844571	1.60408	1.51148	0.321954		0.297686	cytoplasm				GO:0002252 immune effector process; GO:0002376 immune system process; GO:0006950 response to stress; GO:0006952 defense response; GO:0006955 immune response; GO:0007154 cell communication; GO:0007165 signal transduction; GO:0007166 cell surface receptor signaling pathway; GO:0008285 negative regulation of cell population proliferation; GO:0009605 response to external stimulus; GO:0009607 response…	GO:0005622 intracellular; GO:0005623 cell; GO:0005737 cytoplasm; GO:0005739 mitochondrion; GO:0005829 cytosol; GO:0043226 organelle; GO:0043227 membrane-bounded organelle; GO:0043229 intracellular organelle; GO:0043231 intracellular membrane-bounded organelle;	GO:0005488 binding; GO:0005515 protein binding; GO:0042802 identical protein binding;			T	KOG1124	FOG: TPR repeat
Q64435	UDP-glucuronosyltransferase 1-6 OS=Mus musculus OX=10090 GN=Ugt1a6 PE=1 SV=1	Ugt1a6	1.61	0.0082982	Up	60.438	20.7	10	10	1.38922	1.32085	1.27986	0.609918	0.585994	0.72379	1.11018	1.09504	0.885156	plasma membrane	K00699	UGT; glucuronosyltransferase [EC:2.4.1.17]	map00040 Pentose and glucuronate interconversions; map00053 Ascorbate and aldarate metabolism; map00140 Steroid hormone biosynthesis; map00830 Retinol metabolism; map00860 Porphyrin and chlorophyll metabolism; map00980 Metabolism of xenobiotics by cytochrome P450; map00982 Drug metabolism - cytochrome P450; map00983 Drug metabolism - other enzymes; map01100 Metabolic pathways; map05204 Chemical c…	GO:0005975 carbohydrate metabolic process; GO:0005996 monosaccharide metabolic process; GO:0006063 uronic acid metabolic process; GO:0006082 organic acid metabolic process; GO:0006109 regulation of carbohydrate metabolic process; GO:0006805 xenobiotic metabolic process; GO:0008152 metabolic process; GO:0009410 response to xenobiotic stimulus; GO:0009812 flavonoid metabolic process; GO:0009892 neg…	GO:0005622 intracellular; GO:0005623 cell; GO:0005737 cytoplasm; GO:0005783 endoplasmic reticulum; GO:0005789 endoplasmic reticulum membrane; GO:0012505 endomembrane system; GO:0016020 membrane; GO:0031984 organelle subcompartment; GO:0032991 protein-containing complex; GO:0042175 nuclear outer membrane-endoplasmic reticulum membrane network; GO:0043226 organelle; GO:0043227 membrane-bounded orga…	GO:0003824 catalytic activity; GO:0005488 binding; GO:0005515 protein binding; GO:0008194 UDP-glycosyltransferase activity; GO:0015020 glucuronosyltransferase activity; GO:0016740 transferase activity; GO:0016757 transferase activity, transferring glycosyl groups; GO:0016758 transferase activity, transferring hexosyl groups; GO:0019899 enzyme binding; GO:0042802 identical protein binding; GO:0042…			G	KOG1192	UDP-glucuronosyl and UDP-glucosyl transferase
Q64511	DNA topoisomerase 2-beta OS=Mus musculus OX=10090 GN=Top2b PE=1 SV=2	Top2b	1.556	0.00286014	Up	181.91	22.1	34	19	0.372075	0.559467	0.810922	1.00519	0.984761	0.848969	1.58753	1.45954	1.37155	cytoplasm,nucleus	K03164	TOP2; DNA topoisomerase II [EC:5.6.2.2]	map01524 Platinum drug resistance	GO:0000003 reproduction; GO:0000075 cell cycle checkpoint; GO:0000278 mitotic cell cycle; GO:0000280 nuclear division; GO:0000302 response to reactive oxygen species; GO:0000712 resolution of meiotic recombination intermediates; GO:0000819 sister chromatid segregation; GO:0000902 cell morphogenesis; GO:0000904 cell morphogenesis involved in differentiation; GO:0001764 neuron migration; GO:0006139…	GO:0005622 intracellular; GO:0005623 cell; GO:0005634 nucleus; GO:0005654 nucleoplasm; GO:0005730 nucleolus; GO:0005737 cytoplasm; GO:0005829 cytosol; GO:0031974 membrane-enclosed lumen; GO:0031981 nuclear lumen; GO:0032991 protein-containing complex; GO:0043226 organelle; GO:0043227 membrane-bounded organelle; GO:0043228 non-membrane-bounded organelle; GO:0043229 intracellular organelle; GO:0043…	GO:0003682 chromatin binding; GO:0003824 catalytic activity; GO:0003916 DNA topoisomerase activity; GO:0003918 DNA topoisomerase type II (double strand cut, ATP-hydrolyzing) activity; GO:0005080 protein kinase C binding; GO:0005488 binding; GO:0005515 protein binding; GO:0008022 protein C-terminus binding; GO:0008094 DNA-dependent ATPase activity; GO:0016462 pyrophosphatase activity; GO:0016787 h…	PF02518; PF00204	Histidine kinase-, DNA gyrase B-, and HSP90-like ATPase; DNA gyrase B	B	KOG0355	DNA topoisomerase type II
Q6NS46	Protein RRP5 homolog OS=Mus musculus OX=10090 GN=Pdcd11 PE=1 SV=2	Pdcd11	1.596	0.00689438	Up	207.78	11.1	18	18	0.806494		0.866799	0.722148	0.863649	0.851754	1.44921	1.3039	1.13604	nucleus	K14792	RRP5, PDCD11; rRNA biogenesis protein RRP5		GO:0000460 maturation of 5.8S rRNA; GO:0000462 maturation of SSU-rRNA from tricistronic rRNA transcript (SSU-rRNA, 5.8S rRNA, LSU-rRNA); GO:0000466 maturation of 5.8S rRNA from tricistronic rRNA transcript (SSU-rRNA, 5.8S rRNA, LSU-rRNA); GO:0006139 nucleobase-containing compound metabolic process; GO:0006364 rRNA processing; GO:0006396 RNA processing; GO:0006725 cellular aromatic compound metabo…	GO:0005622 intracellular; GO:0005623 cell; GO:0005634 nucleus; GO:0005654 nucleoplasm; GO:0005730 nucleolus; GO:0005737 cytoplasm; GO:0005829 cytosol; GO:0030684 preribosome; GO:0031974 membrane-enclosed lumen; GO:0031981 nuclear lumen; GO:0032040 small-subunit processome; GO:0032991 protein-containing complex; GO:0043226 organelle; GO:0043227 membrane-bounded organelle; GO:0043228 non-membrane-b…	GO:0003676 nucleic acid binding; GO:0003723 RNA binding; GO:0005488 binding; GO:0005515 protein binding; GO:0008134 transcription factor binding; GO:0097159 organic cyclic compound binding; GO:1901363 heterocyclic compound binding;	PF00575	S1 RNA binding domain	A	KOG1070	rRNA processing protein Rrp5
Q6P9R2	Serine/threonine-protein kinase OSR1 OS=Mus musculus OX=10090 GN=Oxsr1 PE=1 SV=1	Oxsr1	1.813	0.0187209	Up	58.213	19	10	7	0.533049	1.42455	0.848184	0.735046	0.755196	0.712125	1.71828	1.03321	1.24036	nucleus	K08835	OXSR1, STK39; serine/threonine-protein kinase OSR1/STK39 [EC:2.7.11.1]		GO:0001932 regulation of protein phosphorylation; GO:0001934 positive regulation of protein phosphorylation; GO:0006464 cellular protein modification process; GO:0006468 protein phosphorylation; GO:0006793 phosphorus metabolic process; GO:0006796 phosphate-containing compound metabolic process; GO:0006807 nitrogen compound metabolic process; GO:0006950 response to stress; GO:0006970 response to o…	GO:0005622 intracellular; GO:0005623 cell; GO:0005737 cytoplasm; GO:0005829 cytosol;	GO:0000166 nucleotide binding; GO:0000287 magnesium ion binding; GO:0003824 catalytic activity; GO:0004672 protein kinase activity; GO:0004674 protein serine/threonine kinase activity; GO:0005488 binding; GO:0005515 protein binding; GO:0005524 ATP binding; GO:0008144 drug binding; GO:0016301 kinase activity; GO:0016740 transferase activity; GO:0016772 transferase activity, transferring phosphorus…	PF00069; PF12202	Protein kinase domain; Oxidative-stress-responsive kinase 1 C terminal	T	KOG0582	Ste20-like serine/threonine protein kinase
Q6Q899	Antiviral innate immune response receptor RIG-I OS=Mus musculus OX=10090 GN=Ddx58 PE=1 SV=2	Ddx58	0.467	6.53911e-05	Down	105.97	20.1	19	19	1.45157	1.45988	1.08231	1.14305	1.17431	1.09524	0.518655	0.502655	0.572327	cytoplasm	K12646	DDX58, RIG-I; ATP-dependent RNA helicase DDX58 [EC:3.6.4.13]	map04064 NF-kappa B signaling pathway; map04622 RIG-I-like receptor signaling pathway; map04623 Cytosolic DNA-sensing pathway; map05160 Hepatitis C; map05161 Hepatitis B; map05162 Measles; map05164 Influenza A; map05168 Herpes simplex virus 1 infection; map05169 Epstein-Barr virus infection	GO:0001817 regulation of cytokine production; GO:0001818 negative regulation of cytokine production; GO:0001819 positive regulation of cytokine production; GO:0002218 activation of innate immune response; GO:0002221 pattern recognition receptor signaling pathway; GO:0002230 positive regulation of defense response to virus by host; GO:0002252 immune effector process; GO:0002253 activation of immun…	GO:0001726 ruffle; GO:0005622 intracellular; GO:0005623 cell; GO:0005737 cytoplasm; GO:0005829 cytosol; GO:0005856 cytoskeleton; GO:0005886 plasma membrane; GO:0005911 cell-cell junction; GO:0005923 bicellular tight junction; GO:0015629 actin cytoskeleton; GO:0016020 membrane; GO:0030054 cell junction; GO:0031252 cell leading edge; GO:0031253 cell projection membrane; GO:0031256 leading edge memb…	GO:0003676 nucleic acid binding; GO:0003677 DNA binding; GO:0003690 double-stranded DNA binding; GO:0003723 RNA binding; GO:0003725 double-stranded RNA binding; GO:0003727 single-stranded RNA binding; GO:0005488 binding; GO:0005515 protein binding; GO:0008270 zinc ion binding; GO:0019899 enzyme binding; GO:0031625 ubiquitin protein ligase binding; GO:0042802 identical protein binding; GO:0043167 …	PF11648	C-terminal domain of RIG-I	A	KOG0354	DEAD-box like helicase
Q6ZWZ2	Ubiquitin-conjugating enzyme E2 R2 OS=Mus musculus OX=10090 GN=Ube2r2 PE=1 SV=1	Ube2r2	1.705	0.019132	Up	27.166	13.4	3	2		1.20238		0.730495	0.618085		0.985016	1.21377	1.25026	cytoplasm,nucleus	K02207	UBE2R, UBC3, CDC34; ubiquitin-conjugating enzyme E2 R [EC:2.3.2.23]	map04120 Ubiquitin mediated proteolysis	GO:0000209 protein polyubiquitination; GO:0006464 cellular protein modification process; GO:0006508 proteolysis; GO:0006511 ubiquitin-dependent protein catabolic process; GO:0006513 protein monoubiquitination; GO:0006807 nitrogen compound metabolic process; GO:0008152 metabolic process; GO:0009056 catabolic process; GO:0009057 macromolecule catabolic process; GO:0009987 cellular process; GO:00104…	GO:0005622 intracellular; GO:0005623 cell; GO:0005737 cytoplasm;	GO:0003824 catalytic activity; GO:0004842 ubiquitin-protein transferase activity; GO:0005488 binding; GO:0005515 protein binding; GO:0016740 transferase activity; GO:0019787 ubiquitin-like protein transferase activity; GO:0019899 enzyme binding; GO:0031625 ubiquitin protein ligase binding; GO:0044389 ubiquitin-like protein ligase binding; GO:0061630 ubiquitin protein ligase activity; GO:0061631 u…	PF00179	Ubiquitin-conjugating enzyme	O	KOG0425	Ubiquitin-protein ligase
Q80SU7	Interferon-induced very large GTPase 1 OS=Mus musculus OX=10090 GN=Gvin1 PE=1 SV=1	Gvin1	0.467	0.000440915	Down	280.81	4	10	10				1.48065	1.25679	1.35147	0.706665	0.597418	0.607009	plasma membrane
Q80UM7	Mannosyl-oligosaccharide glucosidase OS=Mus musculus OX=10090 GN=Mogs PE=1 SV=1	Mogs	1.757	0.0144148	Up	91.83	8	6	6	1.51648	1.54266	1.53587	0.490985	0.51583	0.590911	0.737418	1.11961	0.950225	plasma membrane	K01228	MOGS; mannosyl-oligosaccharide glucosidase [EC:3.2.1.106]	map00510 N-Glycan biosynthesis; map01100 Metabolic pathways; map04141 Protein processing in endoplasmic reticulum	GO:0006457 protein folding; GO:0006464 cellular protein modification process; GO:0006486 protein glycosylation; GO:0006487 protein N-linked glycosylation; GO:0006807 nitrogen compound metabolic process; GO:0008152 metabolic process; GO:0009058 biosynthetic process; GO:0009059 macromolecule biosynthetic process; GO:0009100 glycoprotein metabolic process; GO:0009101 glycoprotein biosynthetic proces…	GO:0005622 intracellular; GO:0005623 cell; GO:0005737 cytoplasm; GO:0005783 endoplasmic reticulum; GO:0005789 endoplasmic reticulum membrane; GO:0012505 endomembrane system; GO:0016020 membrane; GO:0031984 organelle subcompartment; GO:0042175 nuclear outer membrane-endoplasmic reticulum membrane network; GO:0043226 organelle; GO:0043227 membrane-bounded organelle; GO:0043229 intracellular organel…	GO:0003824 catalytic activity; GO:0004553 hydrolase activity, hydrolyzing O-glycosyl compounds; GO:0004573 mannosyl-oligosaccharide glucosidase activity; GO:0015926 glucosidase activity; GO:0016787 hydrolase activity; GO:0016798 hydrolase activity, acting on glycosyl bonds;	PF03200	Mannosyl oligosaccharide glucosidase	G	KOG2161	Glucosidase I
Q80W00	Serine/threonine-protein phosphatase 1 regulatory subunit 10 OS=Mus musculus OX=10090 GN=Ppp1r10 PE=1 SV=1	Ppp1r10	1.553	0.0365551	Up	94.371	18.8	12	12	0.968267	0.437387	0.818528	1.11165	0.851083	0.691373	1.4822	1.23578	1.40373	nucleus	K17552	PPP1R10; protein phosphatase 1 regulatory subunit 10		GO:0006606 protein import into nucleus; GO:0006810 transport; GO:0006886 intracellular protein transport; GO:0006913 nucleocytoplasmic transport; GO:0007346 regulation of mitotic cell cycle; GO:0008104 protein localization; GO:0009892 negative regulation of metabolic process; GO:0009893 positive regulation of metabolic process; GO:0010563 negative regulation of phosphorus metabolic process; GO:00…	GO:0000228 nuclear chromosome; GO:0000785 chromatin; GO:0000790 nuclear chromatin; GO:0005622 intracellular; GO:0005623 cell; GO:0005634 nucleus; GO:0005654 nucleoplasm; GO:0005694 chromosome; GO:0008287 protein serine/threonine phosphatase complex; GO:0016604 nuclear body; GO:0031974 membrane-enclosed lumen; GO:0031981 nuclear lumen; GO:0032991 protein-containing complex; GO:0043226 organelle; G…	GO:0004857 enzyme inhibitor activity; GO:0004864 protein phosphatase inhibitor activity; GO:0005488 binding; GO:0005515 protein binding; GO:0008157 protein phosphatase 1 binding; GO:0019208 phosphatase regulator activity; GO:0019212 phosphatase inhibitor activity; GO:0019888 protein phosphatase regulator activity; GO:0019899 enzyme binding; GO:0019902 phosphatase binding; GO:0019903 protein phosp…	PF08711	TFIIS helical bundle-like domain
Q80ZW2	Protein THEM6 OS=Mus musculus OX=10090 GN=Them6 PE=1 SV=1	Them6	1.8	0.0248234	Up	23.802	19.8	4	4	0.353626	0.680457		0.781031		0.831197	1.1928	1.7175	1.44338	extracellular							PF13279	Thioesterase-like superfamily	S	KOG4366	Predicted thioesterase
Q8BGH2	Sorting and assembly machinery component 50 homolog OS=Mus musculus OX=10090 GN=Samm50 PE=1 SV=1	Samm50	1.715	0.00256839	Up	51.863	22.2	9	9	1.65598	1.58642	1.70834	0.507106	0.424283	0.559991	0.857783	0.856579	0.843514	cytoplasm	K07277	SAM50, TOB55, bamA; outer membrane protein insertion porin family		GO:0006605 protein targeting; GO:0006626 protein targeting to mitochondrion; GO:0006810 transport; GO:0006839 mitochondrial transport; GO:0006886 intracellular protein transport; GO:0006996 organelle organization; GO:0007005 mitochondrion organization; GO:0007006 mitochondrial membrane organization; GO:0007007 inner mitochondrial membrane organization; GO:0008104 protein localization; GO:0009987 …	GO:0001401 SAM complex; GO:0005622 intracellular; GO:0005623 cell; GO:0005737 cytoplasm; GO:0005739 mitochondrion; GO:0005740 mitochondrial envelope; GO:0005741 mitochondrial outer membrane; GO:0016020 membrane; GO:0016021 integral component of membrane; GO:0019867 outer membrane; GO:0031090 organelle membrane; GO:0031224 intrinsic component of membrane; GO:0031966 mitochondrial membrane; GO:0031…				U	KOG2602	Predicted cell surface protein homologous to bacterial outer membrane proteins
Q8BHD7	Polypyrimidine tract-binding protein 3 OS=Mus musculus OX=10090 GN=Ptbp3 PE=1 SV=1	Ptbp3	0.401	0.00750045	Down	56.7	14	7	5	1.09656	1.50378	0.804843	1.24341	1.23827	1.51105	0.391193	0.716704	0.494189	cytoplasm,nucleus	K17844	PTBP3, ROD1; polypyrimidine tract-binding protein 3		GO:0009653 anatomical structure morphogenesis; GO:0009892 negative regulation of metabolic process; GO:0010468 regulation of gene expression; GO:0010605 negative regulation of macromolecule metabolic process; GO:0010629 negative regulation of gene expression; GO:0019219 regulation of nucleobase-containing compound metabolic process; GO:0019222 regulation of metabolic process; GO:0031323 regulatio…		GO:0003676 nucleic acid binding; GO:0003723 RNA binding; GO:0005488 binding; GO:0097159 organic cyclic compound binding; GO:1901363 heterocyclic compound binding;	PF11835; PF13893; PF00076	Domain of unknown function (DUF3355); RNA recognition motif. (a.k.a. RRM, RBD, or RNP domain); RNA recognition motif. (a.k.a. RRM, RBD, or RNP domain)	A	KOG1190	Polypyrimidine tract-binding protein
Q8BHG2	CXXC motif containing zinc binding protein OS=Mus musculus OX=10090 GN=Czib PE=1 SV=1	Czib	1.628	0.0152764	Up	18.02	22.5	3	3	1.66834	1.79746	1.46539		0.370572	0.416666		0.62968	0.651886	extracellular									S	KOG1296	Uncharacterized conserved protein
Q8BHY2	Nucleolar complex protein 4 homolog OS=Mus musculus OX=10090 GN=Noc4l PE=2 SV=1	Noc4l	1.627	0.00960416	Up	58.675	12.4	6	6				0.871936	0.753578	0.658369	1.07943	1.31965	1.31703	cytoplasm	K14771	NOC4, UTP19; U3 small nucleolar RNA-associated protein 19		GO:0000462 maturation of SSU-rRNA from tricistronic rRNA transcript (SSU-rRNA, 5.8S rRNA, LSU-rRNA); GO:0006139 nucleobase-containing compound metabolic process; GO:0006355 regulation of transcription, DNA-templated; GO:0006357 regulation of transcription by RNA polymerase II; GO:0006364 rRNA processing; GO:0006396 RNA processing; GO:0006725 cellular aromatic compound metabolic process; GO:000680…	GO:0005622 intracellular; GO:0005623 cell; GO:0005634 nucleus; GO:0005654 nucleoplasm; GO:0005730 nucleolus; GO:0030684 preribosome; GO:0030686 90S preribosome; GO:0030688 preribosome, small subunit precursor; GO:0030689 Noc complex; GO:0030692 Noc4p-Nop14p complex; GO:0031974 membrane-enclosed lumen; GO:0031981 nuclear lumen; GO:0032040 small-subunit processome; GO:0032991 protein-containing com…	GO:0000981 DNA-binding transcription factor activity, RNA polymerase II-specific; GO:0003700 DNA-binding transcription factor activity; GO:0140110 transcription regulator activity;			J	KOG2154	Predicted nucleolar protein involved in ribosome biogenesis
Q8BP40	Lysophosphatidic acid phosphatase type 6 OS=Mus musculus OX=10090 GN=Acp6 PE=1 SV=1	Acp6	0.626	0.00972586	Down	47.624	17.2	6	6	1.20413	1.69062	1.39151	1.07583	0.840351	0.983167	0.677599	0.530774	0.60602	mitochondria	K14395	ACP6; lysophosphatidic acid phosphatase type 6 [EC:3.1.3.2]		GO:0002244 hematopoietic progenitor cell differentiation; GO:0002376 immune system process; GO:0002520 immune system development; GO:0006629 lipid metabolic process; GO:0006644 phospholipid metabolic process; GO:0006650 glycerophospholipid metabolic process; GO:0006654 phosphatidic acid biosynthetic process; GO:0006793 phosphorus metabolic process; GO:0006796 phosphate-containing compound metabol…	GO:0005622 intracellular; GO:0005623 cell; GO:0005737 cytoplasm; GO:0005739 mitochondrion; GO:0005759 mitochondrial matrix; GO:0031974 membrane-enclosed lumen; GO:0043226 organelle; GO:0043227 membrane-bounded organelle; GO:0043229 intracellular organelle; GO:0043231 intracellular membrane-bounded organelle; GO:0043233 organelle lumen; GO:0070013 intracellular organelle lumen;	GO:0003824 catalytic activity; GO:0016787 hydrolase activity; GO:0016788 hydrolase activity, acting on ester bonds; GO:0016791 phosphatase activity; GO:0042578 phosphoric ester hydrolase activity; GO:0052642 lysophosphatidic acid phosphatase activity;			I	KOG3720	Lysosomal & prostatic acid phosphatases
Q8BSF4	Phosphatidylserine decarboxylase proenzyme, mitochondrial OS=Mus musculus OX=10090 GN=Pisd PE=2 SV=1	Pisd	1.883	0.00312399	Up	45.926	6.4	3	3				0.657379	0.650122		1.3115	1.09897	1.28204	mitochondria	K01613	psd, PISD; phosphatidylserine decarboxylase [EC:4.1.1.65]	map00564 Glycerophospholipid metabolism; map01100 Metabolic pathways		GO:0005622 intracellular; GO:0005623 cell; GO:0005634 nucleus; GO:0005737 cytoplasm; GO:0005739 mitochondrion; GO:0005740 mitochondrial envelope; GO:0005743 mitochondrial inner membrane; GO:0016020 membrane; GO:0019866 organelle inner membrane; GO:0031090 organelle membrane; GO:0031966 mitochondrial membrane; GO:0031967 organelle envelope; GO:0031975 envelope; GO:0043226 organelle; GO:0043227 mem…	GO:0003824 catalytic activity; GO:0004609 phosphatidylserine decarboxylase activity; GO:0016829 lyase activity; GO:0016830 carbon-carbon lyase activity; GO:0016831 carboxy-lyase activity;			I	KOG2420	Phosphatidylserine decarboxylase
Q8BU11	TOX high mobility group box family member 4 OS=Mus musculus OX=10090 GN=Tox4 PE=1 SV=3	Tox4	0.636	0.0223453	Down	65.961	6	3	3				1.30542		1.13884		0.775269	0.780467	nucleus				GO:0006355 regulation of transcription, DNA-templated; GO:0006357 regulation of transcription by RNA polymerase II; GO:0009889 regulation of biosynthetic process; GO:0010468 regulation of gene expression; GO:0010556 regulation of macromolecule biosynthetic process; GO:0019219 regulation of nucleobase-containing compound metabolic process; GO:0019222 regulation of metabolic process; GO:0031323 reg…	GO:0000785 chromatin; GO:0005622 intracellular; GO:0005623 cell; GO:0005694 chromosome; GO:0008287 protein serine/threonine phosphatase complex; GO:0032991 protein-containing complex; GO:0043226 organelle; GO:0043228 non-membrane-bounded organelle; GO:0043229 intracellular organelle; GO:0043232 intracellular non-membrane-bounded organelle; GO:0072357 PTW/PP1 phosphatase complex; GO:1902494 cataly…	GO:0000981 DNA-binding transcription factor activity, RNA polymerase II-specific; GO:0003700 DNA-binding transcription factor activity; GO:0140110 transcription regulator activity;	PF00505	HMG (high mobility group) box	K	KOG0381	HMG box-containing protein
Q8BVQ5	Protein phosphatase methylesterase 1 OS=Mus musculus OX=10090 GN=Ppme1 PE=1 SV=5	Ppme1	1.7	0.0362869	Up	42.256	23.1	9	9	1.07837	0.872038	0.569963	0.9561	0.872267	0.571075	1.5349	1.17091	1.37438	nucleus	K13617	PPME1; protein phosphatase methylesterase 1 [EC:3.1.1.89]		GO:0002028 regulation of sodium ion transport; GO:0006464 cellular protein modification process; GO:0006482 protein demethylation; GO:0006807 nitrogen compound metabolic process; GO:0008152 metabolic process; GO:0008214 protein dealkylation; GO:0009987 cellular process; GO:0010921 regulation of phosphatase activity; GO:0010959 regulation of metal ion transport; GO:0019220 regulation of phosphate …		GO:0003824 catalytic activity; GO:0005488 binding; GO:0005515 protein binding; GO:0016787 hydrolase activity; GO:0016788 hydrolase activity, acting on ester bonds; GO:0019208 phosphatase regulator activity; GO:0019888 protein phosphatase regulator activity; GO:0019899 enzyme binding; GO:0019900 kinase binding; GO:0019901 protein kinase binding; GO:0019902 phosphatase binding; GO:0019903 protein p…	PF12697	Alpha/beta hydrolase family	S	KOG2564	Predicted acetyltransferases and hydrolases with the alpha/beta hydrolase fold
Q8BWQ6	VPS35 endosomal protein-sorting factor-like OS=Mus musculus OX=10090 GN=Vps35l PE=1 SV=2	Vps35l	1.65	0.0339331	Up	109.08	6.2	5	5		1.10459	1.23343	0.753677	0.707598	0.758484	1.01362		1.4286	plasma membrane				GO:0006810 transport; GO:0006892 post-Golgi vesicle-mediated transport; GO:0006893 Golgi to plasma membrane transport; GO:0016192 vesicle-mediated transport; GO:0048193 Golgi vesicle transport; GO:0051179 localization; GO:0051234 establishment of localization; GO:0098876 vesicle-mediated transport to the plasma membrane;					U	KOG3682	Predicted membrane protein (associated with esophageal cancer in humans)
Q8BZ20	Protein mono-ADP-ribosyltransferase PARP12 OS=Mus musculus OX=10090 GN=Parp12 PE=1 SV=3	Parp12	0.536	0.00538891	Down	79.916	7.5	5	5				1.23397	1.29701	1.37414	0.555075	0.801625	0.738182	cytoplasm	K15259	PARP7S; poly [ADP-ribose] polymerase 7/11/12/13 [EC:2.4.2.30]
Q8C0T5	Signal-induced proliferation-associated 1-like protein 1 OS=Mus musculus OX=10090 GN=Sipa1l1 PE=1 SV=2	Sipa1l1	0.596	0.045618	Down	197.03	3.7	6	5				1.43959	1.23414	1.08576	0.540613	0.727118	0.972782	nucleus	K17701	SIPA1L1, E6TP1; signal-induced proliferation-associated 1 like protein 1	map04015 Rap1 signaling pathway	GO:0006996 organelle organization; GO:0007010 cytoskeleton organization; GO:0007154 cell communication; GO:0007165 signal transduction; GO:0007166 cell surface receptor signaling pathway; GO:0007167 enzyme linked receptor protein signaling pathway; GO:0007169 transmembrane receptor protein tyrosine kinase signaling pathway; GO:0007275 multicellular organism development; GO:0007399 nervous system …	GO:0005623 cell; GO:0014069 postsynaptic density; GO:0030425 dendrite; GO:0032279 asymmetric synapse; GO:0032991 protein-containing complex; GO:0036477 somatodendritic compartment; GO:0042995 cell projection; GO:0043005 neuron projection; GO:0043025 neuronal cell body; GO:0043197 dendritic spine; GO:0043226 organelle; GO:0044297 cell body; GO:0044309 neuron spine; GO:0045202 synapse; GO:0097447 d…	GO:0003779 actin binding; GO:0005102 signaling receptor binding; GO:0005488 binding; GO:0005515 protein binding; GO:0008092 cytoskeletal protein binding; GO:0019899 enzyme binding; GO:0019900 kinase binding; GO:0019901 protein kinase binding; GO:0031625 ubiquitin protein ligase binding; GO:0044389 ubiquitin-like protein ligase binding; GO:0044877 protein-containing complex binding; GO:0046875 eph…			Z	KOG3686	Rap1-GTPase-activating protein (Rap1GAP)
Q8C7K6	Prenylcysteine oxidase-like OS=Mus musculus OX=10090 GN=Pcyox1l PE=1 SV=1	Pcyox1l	1.646	0.0167489	Up	54.874	11.7	5	5				0.862874	0.811715	0.59287	1.24377	1.36226	1.12651	extracellular	K05906	PCYOX1, FCLY; prenylcysteine oxidase / farnesylcysteine lyase [EC:1.8.3.5 1.8.3.6]	map00900 Terpenoid backbone biosynthesis	GO:0000096 sulfur amino acid metabolic process; GO:0000098 sulfur amino acid catabolic process; GO:0002576 platelet degranulation; GO:0006082 organic acid metabolic process; GO:0006508 proteolysis; GO:0006520 cellular amino acid metabolic process; GO:0006575 cellular modified amino acid metabolic process; GO:0006790 sulfur compound metabolic process; GO:0006807 nitrogen compound metabolic process…	GO:0005576 extracellular region; GO:0005622 intracellular; GO:0005623 cell; GO:0005737 cytoplasm; GO:0005773 vacuole; GO:0005774 vacuolar membrane; GO:0012505 endomembrane system; GO:0016020 membrane; GO:0030141 secretory granule; GO:0031090 organelle membrane; GO:0031091 platelet alpha granule; GO:0031093 platelet alpha granule lumen; GO:0031410 cytoplasmic vesicle; GO:0031974 membrane-enclosed …	GO:0001735 prenylcysteine oxidase activity; GO:0003824 catalytic activity; GO:0016491 oxidoreductase activity; GO:0016667 oxidoreductase activity, acting on a sulfur group of donors; GO:0016670 oxidoreductase activity, acting on a sulfur group of donors, oxygen as acceptor;	PF13450	NAD(P)-binding Rossmann-like domain
Q8C7V3	U3 small nucleolar RNA-associated protein 15 homolog OS=Mus musculus OX=10090 GN=Utp15 PE=1 SV=1	Utp15	2.12	0.0204339	Up	59.374	8.9	4	4	1.62147	1.69924	1.36656	0.566181	0.300816	0.515341	1.08397	1.00077	0.845655	cytoplasm	K14549	UTP15; U3 small nucleolar RNA-associated protein 15	map03008 Ribosome biogenesis in eukaryotes	GO:0006139 nucleobase-containing compound metabolic process; GO:0006355 regulation of transcription, DNA-templated; GO:0006356 regulation of transcription by RNA polymerase I; GO:0006364 rRNA processing; GO:0006396 RNA processing; GO:0006725 cellular aromatic compound metabolic process; GO:0006807 nitrogen compound metabolic process; GO:0008152 metabolic process; GO:0009889 regulation of biosynth…	GO:0001650 fibrillar center; GO:0005622 intracellular; GO:0005623 cell; GO:0005634 nucleus; GO:0005654 nucleoplasm; GO:0005730 nucleolus; GO:0005737 cytoplasm; GO:0005783 endoplasmic reticulum; GO:0012505 endomembrane system; GO:0031974 membrane-enclosed lumen; GO:0031981 nuclear lumen; GO:0043226 organelle; GO:0043227 membrane-bounded organelle; GO:0043228 non-membrane-bounded organelle; GO:0043…				D	KOG0310	Conserved WD40 repeat-containing protein
Q8CFE6	Sodium-coupled neutral amino acid transporter 2 OS=Mus musculus OX=10090 GN=Slc38a2 PE=1 SV=1	Slc38a2	2.326	0.0137594	Up	55.503	6.9	3	3	0.964756			0.614214	0.507625		1.10429	1.59952	1.2096	plasma membrane	K14207	SLC38A2, SNAT2; solute carrier family 38 (sodium-coupled neutral amino acid transporter), member 2	map04724 Glutamatergic synapse; map04727 GABAergic synapse; map04974 Protein digestion and absorption	GO:0000003 reproduction; GO:0003333 amino acid transmembrane transport; GO:0006810 transport; GO:0006811 ion transport; GO:0006812 cation transport; GO:0006820 anion transport; GO:0006835 dicarboxylic acid transport; GO:0006855 drug transmembrane transport; GO:0006865 amino acid transport; GO:0006868 glutamine transport; GO:0006950 response to stress; GO:0007154 cell communication; GO:0007275 mul…	GO:0005623 cell; GO:0005886 plasma membrane; GO:0005887 integral component of plasma membrane; GO:0005903 brush border; GO:0016020 membrane; GO:0016021 integral component of membrane; GO:0030424 axon; GO:0030425 dendrite; GO:0031224 intrinsic component of membrane; GO:0031226 intrinsic component of plasma membrane; GO:0036477 somatodendritic compartment; GO:0042383 sarcolemma; GO:0042995 cell pro…	GO:0005215 transporter activity; GO:0005342 organic acid transmembrane transporter activity; GO:0008324 cation transmembrane transporter activity; GO:0008509 anion transmembrane transporter activity; GO:0008514 organic anion transmembrane transporter activity; GO:0015075 ion transmembrane transporter activity; GO:0015171 amino acid transmembrane transporter activity; GO:0015175 neutral amino acid…			P	KOG1305	Amino acid transporter protein
Q8CGC4	Protein LSM14 homolog B OS=Mus musculus OX=10090 GN=Lsm14b PE=1 SV=3	Lsm14b	1.692	0.0188828	Up	42.309	8.6	3	2				0.677946	0.703674	0.846963	1.41559	0.982449	1.37338	nucleus	K18749	LSM14, RAP55, SCD6; protein LSM14					PF12701; PF09532	Scd6-like Sm domain; FDF domain	U	KOG1073	Uncharacterized mRNA-associated protein RAP55
Q9D2U9	Histone H2B type 3-A OS=Mus musculus OX=10090 GN=Hist3h2ba PE=1 SV=3	Hist3h2ba	0.311	0.010526	Down	13.994	54	8	1	0.429049	0.430509	0.439885	2.57538	1.60204	1.69701	0.893503	0.469559	0.463066	nucleus	K11252	H2B; histone H2B	map05034 Alcoholism; map05203 Viral carcinogenesis; map05322 Systemic lupus erythematosus	GO:0006323 DNA packaging; GO:0006325 chromatin organization; GO:0006333 chromatin assembly or disassembly; GO:0006334 nucleosome assembly; GO:0006996 organelle organization; GO:0009987 cellular process; GO:0016043 cellular component organization; GO:0022607 cellular component assembly; GO:0031497 chromatin assembly; GO:0034622 cellular protein-containing complex assembly; GO:0034728 nucleosome or…	GO:0005622 intracellular; GO:0005623 cell; GO:0005634 nucleus; GO:0005654 nucleoplasm; GO:0005694 chromosome; GO:0005737 cytoplasm; GO:0005829 cytosol; GO:0031974 membrane-enclosed lumen; GO:0031981 nuclear lumen; GO:0043226 organelle; GO:0043227 membrane-bounded organelle; GO:0043228 non-membrane-bounded organelle; GO:0043229 intracellular organelle; GO:0043231 intracellular membrane-bounded org…	GO:0003676 nucleic acid binding; GO:0003677 DNA binding; GO:0005488 binding; GO:0097159 organic cyclic compound binding; GO:1901363 heterocyclic compound binding;	PF00125	Core histone H2A/H2B/H3/H4	B	KOG1744	Histone H2B
Q8CII2	Cell division cycle protein 123 homolog OS=Mus musculus OX=10090 GN=Cdc123 PE=1 SV=2	Cdc123	2.304	0.00146591	Up	38.816	11.9	4	4				0.685539	0.631971	0.498454	1.43396	1.48885	1.26123	mitochondria				GO:0006417 regulation of translation; GO:0006446 regulation of translational initiation; GO:0007049 cell cycle; GO:0007050 cell cycle arrest; GO:0008284 positive regulation of cell population proliferation; GO:0009889 regulation of biosynthetic process; GO:0009891 positive regulation of biosynthetic process; GO:0009893 positive regulation of metabolic process; GO:0009987 cellular process; GO:0010…	GO:0005622 intracellular; GO:0005623 cell; GO:0005737 cytoplasm;				S	KOG2983	Uncharacterized conserved protein
Q8JZK9	Hydroxymethylglutaryl-CoA synthase, cytoplasmic OS=Mus musculus OX=10090 GN=Hmgcs1 PE=1 SV=1	Hmgcs1	1.662	0.00411926	Up	57.568	21.3	10	10	0.501653	0.367652	0.402616	0.938228	0.916909	1.04811	1.60162	1.40414	1.81907	cytoplasm	K01641	E2.3.3.10; hydroxymethylglutaryl-CoA synthase [EC:2.3.3.10]	map00072 Synthesis and degradation of ketone bodies; map00280 Valine, leucine and isoleucine degradation; map00650 Butanoate metabolism; map00900 Terpenoid backbone biosynthesis; map01100 Metabolic pathways; map03320 PPAR signaling pathway	GO:0000003 reproduction; GO:0001889 liver development; GO:0003006 developmental process involved in reproduction; GO:0006066 alcohol metabolic process; GO:0006629 lipid metabolic process; GO:0006694 steroid biosynthetic process; GO:0006695 cholesterol biosynthetic process; GO:0007275 multicellular organism development; GO:0007399 nervous system development; GO:0007417 central nervous system devel…	GO:0005622 intracellular; GO:0005623 cell; GO:0005737 cytoplasm; GO:0005829 cytosol;	GO:0003824 catalytic activity; GO:0004421 hydroxymethylglutaryl-CoA synthase activity; GO:0005488 binding; GO:0005515 protein binding; GO:0008144 drug binding; GO:0016740 transferase activity; GO:0016746 transferase activity, transferring acyl groups; GO:0016853 isomerase activity; GO:0036094 small molecule binding; GO:0042802 identical protein binding; GO:0042803 protein homodimerization activit…	PF01154; PF08540	Hydroxymethylglutaryl-coenzyme A synthase N terminal; Hydroxymethylglutaryl-coenzyme A synthase C terminal	I	KOG1393	Hydroxymethylglutaryl-CoA synthase
Q8JZN7	Mitochondrial Rho GTPase 2 OS=Mus musculus OX=10090 GN=Rhot2 PE=1 SV=1	Rhot2	0.486	0.0349225	Down	69.07	8.4	4	3				1.53925	1.0604	1.17705	0.501218		0.722083	peroxisome	K07871	RHOT2, ARHT2; mitochondrial Rho GTPase 2 [EC:3.6.5.-]	map04137 Mitophagy - animal	GO:0006810 transport; GO:0006839 mitochondrial transport; GO:0006915 apoptotic process; GO:0006928 movement of cell or subcellular component; GO:0006996 organelle organization; GO:0007005 mitochondrion organization; GO:0007006 mitochondrial membrane organization; GO:0007017 microtubule-based process; GO:0007018 microtubule-based movement; GO:0007154 cell communication; GO:0007165 signal transduct…	GO:0005622 intracellular; GO:0005623 cell; GO:0005737 cytoplasm; GO:0005739 mitochondrion; GO:0005740 mitochondrial envelope; GO:0005741 mitochondrial outer membrane; GO:0005829 cytosol; GO:0005886 plasma membrane; GO:0016020 membrane; GO:0016021 integral component of membrane; GO:0019867 outer membrane; GO:0031090 organelle membrane; GO:0031224 intrinsic component of membrane; GO:0031300 intrins…		PF00071	Ras family	V	KOG1707	Predicted Ras related/Rac-GTP binding protein
Q8R2Q8	Bone marrow stromal antigen 2 OS=Mus musculus OX=10090 GN=Bst2 PE=1 SV=1	Bst2	0.454	0.000875587	Down	19.152	11	2	2				1.41471	1.31534	1.39531	0.526219	0.70509	0.643335	plasma membrane	K06731	BST2, CD317; bone marrow stromal cell antigen 2	map05168 Herpes simplex virus 1 infection; map05170 Human immunodeficiency virus 1 infection	GO:0001558 regulation of cell growth; GO:0001775 cell activation; GO:0001817 regulation of cytokine production; GO:0001818 negative regulation of cytokine production; GO:0002252 immune effector process; GO:0002263 cell activation involved in immune response; GO:0002274 myeloid leukocyte activation; GO:0002275 myeloid cell activation involved in immune response; GO:0002283 neutrophil activation in…	GO:0000323 lytic vacuole; GO:0005622 intracellular; GO:0005623 cell; GO:0005737 cytoplasm; GO:0005764 lysosome; GO:0005765 lysosomal membrane; GO:0005766 primary lysosome; GO:0005768 endosome; GO:0005770 late endosome; GO:0005771 multivesicular body; GO:0005773 vacuole; GO:0005774 vacuolar membrane; GO:0005794 Golgi apparatus; GO:0005829 cytosol; GO:0005886 plasma membrane; GO:0005887 integral co…	GO:0004857 enzyme inhibitor activity; GO:0004866 endopeptidase inhibitor activity; GO:0005488 binding; GO:0005515 protein binding; GO:0008191 metalloendopeptidase inhibitor activity; GO:0030234 enzyme regulator activity; GO:0030414 peptidase inhibitor activity; GO:0042802 identical protein binding; GO:0042803 protein homodimerization activity; GO:0046983 protein dimerization activity; GO:0061134 …
Q8R422	CD109 antigen OS=Mus musculus OX=10090 GN=Cd109 PE=1 SV=1	Cd109	1.625	0.000794984	Up	161.66	4.9	6	6				0.722197	0.784698	0.77839	1.16893	1.19227	1.35351	endoplasmic reticulum	K06530	CD109; CD109 antigen		GO:0000768 syncytium formation by plasma membrane fusion; GO:0001932 regulation of protein phosphorylation; GO:0001933 negative regulation of protein phosphorylation; GO:0001942 hair follicle development; GO:0002376 immune system process; GO:0002520 immune system development; GO:0002521 leukocyte differentiation; GO:0002573 myeloid leukocyte differentiation; GO:0006949 syncytium formation; GO:000…		GO:0005488 binding; GO:0005515 protein binding; GO:0019838 growth factor binding; GO:0019955 cytokine binding; GO:0050431 transforming growth factor beta binding;	PF01835; PF07703; PF07678; PF07677	MG2 domain; Alpha-2-macroglobulin family N-terminal region; A-macroglobulin complement component; A-macroglobulin receptor	O	KOG1366	Alpha-macroglobulin
Q8R5F7	Interferon-induced helicase C domain-containing protein 1 OS=Mus musculus OX=10090 GN=Ifih1 PE=1 SV=1	Ifih1	0.654	0.0304587	Down	115.97	2	2	2				1.26899	1.06252	1.14987	0.669504		0.849116	cytoplasm	K12647	IFIH1, MDA5; interferon-induced helicase C domain-containing protein 1 [EC:3.6.4.13]	map04622 RIG-I-like receptor signaling pathway; map05161 Hepatitis B; map05162 Measles; map05164 Influenza A; map05168 Herpes simplex virus 1 infection	GO:0001817 regulation of cytokine production; GO:0001818 negative regulation of cytokine production; GO:0001819 positive regulation of cytokine production; GO:0002218 activation of innate immune response; GO:0002221 pattern recognition receptor signaling pathway; GO:0002252 immune effector process; GO:0002253 activation of immune response; GO:0002376 immune system process; GO:0002682 regulation o…	GO:0005622 intracellular; GO:0005623 cell; GO:0005737 cytoplasm; GO:0005829 cytosol;	GO:0003676 nucleic acid binding; GO:0003723 RNA binding; GO:0003725 double-stranded RNA binding; GO:0003727 single-stranded RNA binding; GO:0005488 binding; GO:0005515 protein binding; GO:0008270 zinc ion binding; GO:0042802 identical protein binding; GO:0043021 ribonucleoprotein complex binding; GO:0043167 ion binding; GO:0043169 cation binding; GO:0044877 protein-containing complex binding; GO:…	PF11648	C-terminal domain of RIG-I	A	KOG0354	DEAD-box like helicase
Q8VD62	UPF0696 protein C11orf68 homolog OS=Mus musculus OX=10090 GN=Bles03 PE=1 SV=2	Bles03	0.619	0.046051	Down	31.845	17.8	4	4	1.17384	0.77248	2.01788	1.30034	0.909651	0.899634	0.781818	0.525908	0.618451	mitochondria							PF08939	Domain of unknown function (DUF1917)
Q8VE97	Serine/arginine-rich splicing factor 4 OS=Mus musculus OX=10090 GN=Srsf4 PE=2 SV=1	Srsf4	0.611	0.0266158	Down	55.979	13.7	7	3				1.14919	1.3236	1.25205	0.559454	0.882114	0.833591	nucleus	K12893	SFRS4_5_6; splicing factor, arginine/serine-rich 4/5/6	map03040 Spliceosome; map05168 Herpes simplex virus 1 infection	GO:0000375 RNA splicing, via transesterification reactions; GO:0000377 RNA splicing, via transesterification reactions with bulged adenosine as nucleophile; GO:0000398 mRNA splicing, via spliceosome; GO:0002244 hematopoietic progenitor cell differentiation; GO:0002376 immune system process; GO:0002520 immune system development; GO:0006139 nucleobase-containing compound metabolic process; GO:00063…	GO:0005622 intracellular; GO:0005623 cell; GO:0005634 nucleus; GO:0005654 nucleoplasm; GO:0016604 nuclear body; GO:0016607 nuclear speck; GO:0031974 membrane-enclosed lumen; GO:0031981 nuclear lumen; GO:0043226 organelle; GO:0043227 membrane-bounded organelle; GO:0043229 intracellular organelle; GO:0043231 intracellular membrane-bounded organelle; GO:0043233 organelle lumen; GO:0070013 intracellu…	GO:0003676 nucleic acid binding; GO:0003723 RNA binding; GO:0003729 mRNA binding; GO:0005488 binding; GO:0097159 organic cyclic compound binding; GO:1901363 heterocyclic compound binding; GO:1990825 sequence-specific mRNA binding;	PF00076	RNA recognition motif. (a.k.a. RRM, RBD, or RNP domain)	A	KOG0106	Alternative splicing factor SRp55/B52/SRp75 (RRM superfamily)
Q8VHE0	Translocation protein SEC63 homolog OS=Mus musculus OX=10090 GN=Sec63 PE=1 SV=4	Sec63	1.579	0.000637966	Up	87.869	17.4	13	13	0.924411	0.836159	0.983565	0.830399	0.787385	0.807844	1.30822	1.35358	1.16844	plasma membrane	K09540	SEC63, DNAJC23; translocation protein SEC63	map03060 Protein export; map04141 Protein processing in endoplasmic reticulum	GO:0001655 urogenital system development; GO:0001889 liver development; GO:0006605 protein targeting; GO:0006612 protein targeting to membrane; GO:0006613 cotranslational protein targeting to membrane; GO:0006614 SRP-dependent cotranslational protein targeting to membrane; GO:0006620 posttranslational protein targeting to endoplasmic reticulum membrane; GO:0006807 nitrogen compound metabolic proc…	GO:0005622 intracellular; GO:0005623 cell; GO:0005737 cytoplasm; GO:0005783 endoplasmic reticulum; GO:0005789 endoplasmic reticulum membrane; GO:0005829 cytosol; GO:0012505 endomembrane system; GO:0016020 membrane; GO:0031984 organelle subcompartment; GO:0042175 nuclear outer membrane-endoplasmic reticulum membrane network; GO:0043226 organelle; GO:0043227 membrane-bounded organelle; GO:0043229 i…	GO:0038023 signaling receptor activity; GO:0060089 molecular transducer activity;	PF00226	DnaJ domain	U	KOG0721	Molecular chaperone (DnaJ superfamily)
Q8VI84	Nucleolar complex protein 3 homolog OS=Mus musculus OX=10090 GN=Noc3l PE=2 SV=2	Noc3l	2.915	0.00558543	Up	93.21	2.7	2	2					0.472526	0.549299	1.53141	1.44676		nucleus	K14834	NOC3; nucleolar complex protein 3		GO:0006355 regulation of transcription, DNA-templated; GO:0006357 regulation of transcription by RNA polymerase II; GO:0009889 regulation of biosynthetic process; GO:0009987 cellular process; GO:0010468 regulation of gene expression; GO:0010556 regulation of macromolecule biosynthetic process; GO:0019219 regulation of nucleobase-containing compound metabolic process; GO:0019222 regulation of meta…	GO:0005622 intracellular; GO:0005623 cell; GO:0005634 nucleus; GO:0005654 nucleoplasm; GO:0005730 nucleolus; GO:0005737 cytoplasm; GO:0005739 mitochondrion; GO:0016604 nuclear body; GO:0016607 nuclear speck; GO:0031974 membrane-enclosed lumen; GO:0031981 nuclear lumen; GO:0043226 organelle; GO:0043227 membrane-bounded organelle; GO:0043228 non-membrane-bounded organelle; GO:0043229 intracellular …	GO:0000981 DNA-binding transcription factor activity, RNA polymerase II-specific; GO:0003682 chromatin binding; GO:0003700 DNA-binding transcription factor activity; GO:0005488 binding; GO:0140110 transcription regulator activity;			JU	KOG2153	Protein involved in the nuclear export of pre-ribosomes
Q91V12	Cytosolic acyl coenzyme A thioester hydrolase OS=Mus musculus OX=10090 GN=Acot7 PE=1 SV=2	Acot7	1.606	0.0299629	Up	42.536	26.8	8	8	1.42001	1.43514	1.23015	0.59537	0.610702	0.680151	1.26566	0.960349	0.802473	cytoplasm	K17360	ACOT7; acyl-coenzyme A thioesterase 7 [EC:3.1.2.2]	map00062 Fatty acid elongation; map01040 Biosynthesis of unsaturated fatty acids	GO:0001676 long-chain fatty acid metabolic process; GO:0006082 organic acid metabolic process; GO:0006139 nucleobase-containing compound metabolic process; GO:0006163 purine nucleotide metabolic process; GO:0006164 purine nucleotide biosynthetic process; GO:0006195 purine nucleotide catabolic process; GO:0006629 lipid metabolic process; GO:0006631 fatty acid metabolic process; GO:0006633 fatty ac…	GO:0005622 intracellular; GO:0005623 cell; GO:0005634 nucleus; GO:0005654 nucleoplasm; GO:0005737 cytoplasm; GO:0005739 mitochondrion; GO:0005829 cytosol; GO:0031974 membrane-enclosed lumen; GO:0031981 nuclear lumen; GO:0043226 organelle; GO:0043227 membrane-bounded organelle; GO:0043229 intracellular organelle; GO:0043231 intracellular membrane-bounded organelle; GO:0043233 organelle lumen; GO:0…	GO:0000062 fatty-acyl-CoA binding; GO:0000166 nucleotide binding; GO:0003824 catalytic activity; GO:0005488 binding; GO:0005515 protein binding; GO:0016289 CoA hydrolase activity; GO:0016290 palmitoyl-CoA hydrolase activity; GO:0016787 hydrolase activity; GO:0016788 hydrolase activity, acting on ester bonds; GO:0016790 thiolester hydrolase activity; GO:0017076 purine nucleotide binding; GO:003055…	PF03061	Thioesterase superfamily	I	KOG2763	Acyl-CoA thioesterase
Q91W86	Vacuolar protein sorting-associated protein 11 homolog OS=Mus musculus OX=10090 GN=Vps11 PE=1 SV=3	Vps11	0.552	0.0443196	Down	107.72	2.8	2	2					1.22615	1.50905	0.642208	0.956065	0.666522	cytoplasm	K20179	VPS11, PEP5; vacuolar protein sorting-associated protein 11		GO:0006810 transport; GO:0006887 exocytosis; GO:0006904 vesicle docking involved in exocytosis; GO:0006906 vesicle fusion; GO:0006996 organelle organization; GO:0007032 endosome organization; GO:0007033 vacuole organization; GO:0007034 vacuolar transport; GO:0007040 lysosome organization; GO:0007041 lysosomal transport; GO:0008333 endosome to lysosome transport; GO:0009893 positive regulation of …	GO:0000323 lytic vacuole; GO:0005622 intracellular; GO:0005623 cell; GO:0005737 cytoplasm; GO:0005764 lysosome; GO:0005768 endosome; GO:0005769 early endosome; GO:0005770 late endosome; GO:0005773 vacuole; GO:0005856 cytoskeleton; GO:0005884 actin filament; GO:0012505 endomembrane system; GO:0015629 actin cytoskeleton; GO:0016020 membrane; GO:0030139 endocytic vesicle; GO:0030897 HOPS complex; GO…	GO:0000149 SNARE binding; GO:0005488 binding; GO:0005515 protein binding; GO:0019904 protein domain specific binding; GO:0019905 syntaxin binding; GO:0030674 protein-macromolecule adaptor activity; GO:0060090 molecular adaptor activity;	PF13923	Zinc finger, C3HC4 type (RING finger)	U	KOG2114	Vacuolar assembly/sorting protein PEP5/VPS11
Q921N6	Probable ATP-dependent RNA helicase DDX27 OS=Mus musculus OX=10090 GN=Ddx27 PE=1 SV=3	Ddx27	1.553	0.00643211	Up	85.938	15.3	11	11	0.692182	0.530618	0.603057	0.794042	1.0641	0.951974	1.43737	1.44902	1.47764	nucleus	K13181	DDX27, DRS1; ATP-dependent RNA helicase DDX27 [EC:3.6.4.13]		GO:0006139 nucleobase-containing compound metabolic process; GO:0006364 rRNA processing; GO:0006396 RNA processing; GO:0006725 cellular aromatic compound metabolic process; GO:0006807 nitrogen compound metabolic process; GO:0008152 metabolic process; GO:0009987 cellular process; GO:0010467 gene expression; GO:0010501 RNA secondary structure unwinding; GO:0016070 RNA metabolic process; GO:0016072 …	GO:0005622 intracellular; GO:0005623 cell; GO:0005634 nucleus; GO:0005694 chromosome; GO:0005730 nucleolus; GO:0005737 cytoplasm; GO:0031974 membrane-enclosed lumen; GO:0031981 nuclear lumen; GO:0043226 organelle; GO:0043227 membrane-bounded organelle; GO:0043228 non-membrane-bounded organelle; GO:0043229 intracellular organelle; GO:0043231 intracellular membrane-bounded organelle; GO:0043232 int…	GO:0003724 RNA helicase activity; GO:0003824 catalytic activity; GO:0004386 helicase activity; GO:0008186 RNA-dependent ATPase activity; GO:0016462 pyrophosphatase activity; GO:0016787 hydrolase activity; GO:0016817 hydrolase activity, acting on acid anhydrides; GO:0016818 hydrolase activity, acting on acid anhydrides, in phosphorus-containing anhydrides; GO:0016887 ATPase activity; GO:0017111 nu…	PF00270	DEAD/DEAH box helicase	A	KOG0338	ATP-dependent RNA helicase
Q922H2	[Pyruvate dehydrogenase (acetyl-transferring)] kinase isozyme 3, mitochondrial OS=Mus musculus OX=10090 GN=Pdk3 PE=1 SV=1	Pdk3	2.199	9.82061e-05	Up	47.922	15.2	6	6	1.34598	1.47958	1.05534	0.481757	0.554869	0.563367	1.19411	1.1608	1.16421	mitochondria	K00898	PDK2_3_4; pyruvate dehydrogenase kinase 2/3/4 [EC:2.7.11.2]		GO:0001101 response to acid chemical; GO:0001666 response to hypoxia; GO:0001678 cellular glucose homeostasis; GO:0006109 regulation of carbohydrate metabolic process; GO:0006140 regulation of nucleotide metabolic process; GO:0006464 cellular protein modification process; GO:0006468 protein phosphorylation; GO:0006793 phosphorus metabolic process; GO:0006796 phosphate-containing compound metaboli…	GO:0005622 intracellular; GO:0005623 cell; GO:0005634 nucleus; GO:0005730 nucleolus; GO:0005737 cytoplasm; GO:0005739 mitochondrion; GO:0005759 mitochondrial matrix; GO:0031974 membrane-enclosed lumen; GO:0031981 nuclear lumen; GO:0043226 organelle; GO:0043227 membrane-bounded organelle; GO:0043228 non-membrane-bounded organelle; GO:0043229 intracellular organelle; GO:0043231 intracellular membra…	GO:0000166 nucleotide binding; GO:0003824 catalytic activity; GO:0004672 protein kinase activity; GO:0004674 protein serine/threonine kinase activity; GO:0004740 pyruvate dehydrogenase (acetyl-transferring) kinase activity; GO:0005488 binding; GO:0005524 ATP binding; GO:0008144 drug binding; GO:0016301 kinase activity; GO:0016740 transferase activity; GO:0016772 transferase activity, transferring…	PF02518	Histidine kinase-, DNA gyrase B-, and HSP90-like ATPase	T	KOG0787	Dehydrogenase kinase
Q99JX4	Eukaryotic translation initiation factor 3 subunit M OS=Mus musculus OX=10090 GN=Eif3m PE=1 SV=1	Eif3m	3.054	0.0235989	Up	42.516	26.7	8	8	1.76582	1.72392	1.68158	0.357142	0.326538	0.260715	1.54258	0.675094	0.666601	cytoplasm	K15030	EIF3M; translation initiation factor 3 subunit M		GO:0002181 cytoplasmic translation; GO:0002183 cytoplasmic translational initiation; GO:0006412 translation; GO:0006413 translational initiation; GO:0006518 peptide metabolic process; GO:0006807 nitrogen compound metabolic process; GO:0008152 metabolic process; GO:0009058 biosynthetic process; GO:0009059 macromolecule biosynthetic process; GO:0009987 cellular process; GO:0010467 gene expression; …	GO:0005622 intracellular; GO:0005623 cell; GO:0005737 cytoplasm; GO:0005829 cytosol; GO:0005852 eukaryotic translation initiation factor 3 complex; GO:0032991 protein-containing complex; GO:0071541 eukaryotic translation initiation factor 3 complex, eIF3m;	GO:0005488 binding; GO:0005515 protein binding; GO:0031369 translation initiation factor binding;	PF01399	PCI domain	J	KOG2753	Uncharacterized conserved protein, contains PCI domain
Q99N95	39S ribosomal protein L3, mitochondrial OS=Mus musculus OX=10090 GN=Mrpl3 PE=1 SV=1	Mrpl3	2.507	0.0461096	Up	39.109	18.4	5	5	1.26763	1.25526	0.87263	0.600714		0.36657	0.861152	1.28203	1.49401	cytoplasm	K02906	RP-L3, MRPL3, rplC; large subunit ribosomal protein L3	map03010 Ribosome	GO:0006412 translation; GO:0006414 translational elongation; GO:0006415 translational termination; GO:0006518 peptide metabolic process; GO:0006807 nitrogen compound metabolic process; GO:0008152 metabolic process; GO:0009058 biosynthetic process; GO:0009059 macromolecule biosynthetic process; GO:0009987 cellular process; GO:0010467 gene expression; GO:0016043 cellular component organization; GO:…	GO:0000313 organellar ribosome; GO:0000315 organellar large ribosomal subunit; GO:0005622 intracellular; GO:0005623 cell; GO:0005737 cytoplasm; GO:0005739 mitochondrion; GO:0005740 mitochondrial envelope; GO:0005743 mitochondrial inner membrane; GO:0005759 mitochondrial matrix; GO:0005761 mitochondrial ribosome; GO:0005762 mitochondrial large ribosomal subunit; GO:0005840 ribosome; GO:0015934 lar…	GO:0003735 structural constituent of ribosome; GO:0005198 structural molecule activity;			J	KOG3141	Mitochondrial/chloroplast ribosomal protein L3
Q9CPW4	Actin-related protein 2/3 complex subunit 5 OS=Mus musculus OX=10090 GN=Arpc5 PE=1 SV=3	Arpc5	1.524	0.00952622	Up	16.288	36.4	4	4	1.97546	0.979296	2.1061	0.448437	0.611594	0.500449	0.798718	0.770503	0.80944	cytoplasm	K05754	ARPC5; actin related protein 2/3 complex, subunit 5	map04144 Endocytosis; map04666 Fc gamma R-mediated phagocytosis; map04810 Regulation of actin cytoskeleton; map05100 Bacterial invasion of epithelial cells; map05130 Pathogenic Escherichia coli infection; map05131 Shigellosis; map05132 Salmonella infection	GO:0001775 cell activation; GO:0002252 immune effector process; GO:0002253 activation of immune response; GO:0002263 cell activation involved in immune response; GO:0002274 myeloid leukocyte activation; GO:0002275 myeloid cell activation involved in immune response; GO:0002283 neutrophil activation involved in immune response; GO:0002366 leukocyte activation involved in immune response; GO:000237…	GO:0005576 extracellular region; GO:0005622 intracellular; GO:0005623 cell; GO:0005737 cytoplasm; GO:0005768 endosome; GO:0005829 cytosol; GO:0005856 cytoskeleton; GO:0005885 Arp2/3 protein complex; GO:0012505 endomembrane system; GO:0015629 actin cytoskeleton; GO:0030027 lamellipodium; GO:0030141 secretory granule; GO:0030424 axon; GO:0030426 growth cone; GO:0030427 site of polarized growth; GO:…	GO:0003779 actin binding; GO:0005198 structural molecule activity; GO:0005200 structural constituent of cytoskeleton; GO:0005488 binding; GO:0005515 protein binding; GO:0008092 cytoskeletal protein binding; GO:0044877 protein-containing complex binding; GO:0051015 actin filament binding;	PF04699	ARP2/3 complex 16 kDa subunit (p16-Arc)	Z	KOG3380	Actin-related protein Arp2/3 complex, subunit ARPC5
Q9CQ21	Malignant T-cell-amplified sequence 2 OS=Mus musculus OX=10090 GN=Mcts2 PE=1 SV=1	Mcts2	1.633	0.022335	Up	20.437	32.6	5	3	0.766546				0.838755	0.678475	1.21317	1.38518	1.11788	cytoplasm	K07575	K07575; PUA domain protein		GO:0001731 formation of translation preinitiation complex; GO:0002181 cytoplasmic translation; GO:0002183 cytoplasmic translational initiation; GO:0002188 translation reinitiation; GO:0006412 translation; GO:0006413 translational initiation; GO:0006518 peptide metabolic process; GO:0006807 nitrogen compound metabolic process; GO:0008152 metabolic process; GO:0009058 biosynthetic process; GO:00090…	GO:0005622 intracellular; GO:0005623 cell; GO:0005737 cytoplasm; GO:0005829 cytosol; GO:0005840 ribosome; GO:0015935 small ribosomal subunit; GO:0022626 cytosolic ribosome; GO:0022627 cytosolic small ribosomal subunit; GO:0032991 protein-containing complex; GO:0043226 organelle; GO:0043228 non-membrane-bounded organelle; GO:0043229 intracellular organelle; GO:0043232 intracellular non-membrane-bo…				J	KOG2523	Predicted RNA-binding protein with PUA domain
Q9CQJ4	E3 ubiquitin-protein ligase RING2 OS=Mus musculus OX=10090 GN=Rnf2 PE=1 SV=1	Rnf2	1.856	0.0442152	Up	37.623	11	3	3	2.82613			0.344024	0.434347	0.682875	1.04423	0.924836	0.743555	nucleus	K10695	RNF1_2; E3 ubiquitin-protein ligase RNF1/2 [EC:2.3.2.27]		GO:0000003 reproduction; GO:0000122 negative regulation of transcription by RNA polymerase II; GO:0000278 mitotic cell cycle; GO:0001101 response to acid chemical; GO:0001702 gastrulation with mouth forming second; GO:0003002 regionalization; GO:0003006 developmental process involved in reproduction; GO:0006325 chromatin organization; GO:0006355 regulation of transcription, DNA-templated; GO:0006…	GO:0000151 ubiquitin ligase complex; GO:0000152 nuclear ubiquitin ligase complex; GO:0000228 nuclear chromosome; GO:0000785 chromatin; GO:0000790 nuclear chromatin; GO:0000791 euchromatin; GO:0000792 heterochromatin; GO:0000803 sex chromosome; GO:0001739 sex chromatin; GO:0005622 intracellular; GO:0005623 cell; GO:0005634 nucleus; GO:0005654 nucleoplasm; GO:0005694 chromosome; GO:0005720 nuclear …	GO:0003682 chromatin binding; GO:0003824 catalytic activity; GO:0004842 ubiquitin-protein transferase activity; GO:0005488 binding; GO:0005515 protein binding; GO:0008270 zinc ion binding; GO:0016740 transferase activity; GO:0019787 ubiquitin-like protein transferase activity; GO:0019904 protein domain specific binding; GO:0043167 ion binding; GO:0043169 cation binding; GO:0046872 metal ion bindi…	PF13923	Zinc finger, C3HC4 type (RING finger)	O	KOG0311	Predicted E3 ubiquitin ligase
Q9CR86	Calcium-regulated heat stable protein 1 OS=Mus musculus OX=10090 GN=Carhsp1 PE=1 SV=1	Carhsp1	1.779	0.0112194	Up	16.062	35.1	3	3	1.57444	1.16907	1.76079	0.475143	0.422821			0.81495	0.782778	cytoplasm,nucleus				GO:0009894 regulation of catabolic process; GO:0010468 regulation of gene expression; GO:0010608 posttranscriptional regulation of gene expression; GO:0019219 regulation of nucleobase-containing compound metabolic process; GO:0019222 regulation of metabolic process; GO:0031323 regulation of cellular metabolic process; GO:0031329 regulation of cellular catabolic process; GO:0043487 regulation of R…	GO:0005622 intracellular; GO:0005623 cell; GO:0005737 cytoplasm; GO:0005829 cytosol; GO:0032991 protein-containing complex; GO:0035770 ribonucleoprotein granule; GO:0036464 cytoplasmic ribonucleoprotein granule; GO:0043186 P granule; GO:0043226 organelle; GO:0043228 non-membrane-bounded organelle; GO:0043229 intracellular organelle; GO:0043232 intracellular non-membrane-bounded organelle; GO:0045…	GO:0003676 nucleic acid binding; GO:0003723 RNA binding; GO:0003729 mRNA binding; GO:0003730 mRNA 3'-UTR binding; GO:0005488 binding; GO:0097159 organic cyclic compound binding; GO:1901363 heterocyclic compound binding;	PF00313	'Cold-shock' DNA-binding domain	J	KOG3070	Predicted RNA-binding protein containing PIN domain and invovled in translation or RNA processing
Q9CRT8	Exportin-T OS=Mus musculus OX=10090 GN=Xpot PE=1 SV=3	Xpot	1.538	0.023454	Up	109.73	15.2	13	13	1.5512	1.46816	1.43245	0.519296	0.646501	0.626378	1.09983	0.794793	0.861398	cytoplasm	K14288	XPOT; exportin-T	map03013 RNA transport	GO:0006403 RNA localization; GO:0006405 RNA export from nucleus; GO:0006409 tRNA export from nucleus; GO:0006611 protein export from nucleus; GO:0006810 transport; GO:0006886 intracellular protein transport; GO:0006913 nucleocytoplasmic transport; GO:0008104 protein localization; GO:0015031 protein transport; GO:0015833 peptide transport; GO:0015931 nucleobase-containing compound transport; GO:00…	GO:0005622 intracellular; GO:0005623 cell; GO:0005634 nucleus; GO:0005635 nuclear envelope; GO:0005643 nuclear pore; GO:0005654 nucleoplasm; GO:0005737 cytoplasm; GO:0005829 cytosol; GO:0012505 endomembrane system; GO:0016363 nuclear matrix; GO:0031967 organelle envelope; GO:0031974 membrane-enclosed lumen; GO:0031975 envelope; GO:0031981 nuclear lumen; GO:0032991 protein-containing complex; GO:0…	GO:0000049 tRNA binding; GO:0003676 nucleic acid binding; GO:0003723 RNA binding; GO:0005488 binding; GO:0005515 protein binding; GO:0008536 Ran GTPase binding; GO:0017016 Ras GTPase binding; GO:0019899 enzyme binding; GO:0031267 small GTPase binding; GO:0051020 GTPase binding; GO:0097159 organic cyclic compound binding; GO:1901363 heterocyclic compound binding;			JUY	KOG2021	Nuclear mRNA export factor receptor LOS1/Exportin-t (importin beta superfamily)
Q9CWI3	BRCA2 and CDKN1A-interacting protein OS=Mus musculus OX=10090 GN=Bccip PE=1 SV=1	Bccip	2.011	0.0160131	Up	35.942	18.7	5	5				0.690617	0.58942	0.712938	1.69756	0.981822	1.32765	cytoplasm	K15262	BCP1, BCCIP; protein BCP1		GO:0000079 regulation of cyclin-dependent protein serine/threonine kinase activity; GO:0000132 establishment of mitotic spindle orientation; GO:0000226 microtubule cytoskeleton organization; GO:0000278 mitotic cell cycle; GO:0000280 nuclear division; GO:0001932 regulation of protein phosphorylation; GO:0002065 columnar/cuboidal epithelial cell differentiation; GO:0006950 response to stress; GO:00…	GO:0000307 cyclin-dependent protein kinase holoenzyme complex; GO:0000922 spindle pole; GO:0005622 intracellular; GO:0005623 cell; GO:0005634 nucleus; GO:0005654 nucleoplasm; GO:0005737 cytoplasm; GO:0005813 centrosome; GO:0005814 centriole; GO:0005815 microtubule organizing center; GO:0005819 spindle; GO:0005829 cytosol; GO:0005856 cytoskeleton; GO:0015630 microtubule cytoskeleton; GO:0019908 nu…	GO:0005488 binding; GO:0005515 protein binding; GO:0008092 cytoskeletal protein binding; GO:0015631 tubulin binding; GO:0019207 kinase regulator activity; GO:0030234 enzyme regulator activity; GO:0098772 molecular function regulator;			K	KOG3034	Isoamyl acetate-hydrolyzing esterase and related enzymes
Q9CWS4	Integrator complex subunit 11 OS=Mus musculus OX=10090 GN=Ints11 PE=1 SV=1	Ints11	2.046	0.0182895	Up	67.843	6.7	4	4				0.620394	0.608348		1.495	1.00331	1.27295	cytoplasm	K13148	CPSF3L, INTS11; integrator complex subunit 11 [EC:3.1.27.-]		GO:0006139 nucleobase-containing compound metabolic process; GO:0006351 transcription, DNA-templated; GO:0006366 transcription by RNA polymerase II; GO:0006396 RNA processing; GO:0006725 cellular aromatic compound metabolic process; GO:0006807 nitrogen compound metabolic process; GO:0008152 metabolic process; GO:0009058 biosynthetic process; GO:0009059 macromolecule biosynthetic process; GO:00093…	GO:0000428 DNA-directed RNA polymerase complex; GO:0005622 intracellular; GO:0005623 cell; GO:0005634 nucleus; GO:0005654 nucleoplasm; GO:0005737 cytoplasm; GO:0005829 cytosol; GO:0016591 RNA polymerase II, holoenzyme; GO:0030880 RNA polymerase complex; GO:0031974 membrane-enclosed lumen; GO:0031981 nuclear lumen; GO:0032039 integrator complex; GO:0032991 protein-containing complex; GO:0043226 or…		PF10996	Beta-Casp domain	A	KOG1136	Predicted cleavage and polyadenylation specificity factor (CPSF subunit)
Q9CXY6	Interleukin enhancer-binding factor 2 OS=Mus musculus OX=10090 GN=Ilf2 PE=1 SV=1	Ilf2	1.506	0.016167	Up	43.062	28.7	9	9	1.47526	1.42149	1.31127	0.557913	0.63985	0.714202	1.08742	0.843533	0.94906	cytoplasm	K13089	ILF2; interleukin enhancer-binding factor 2		GO:0001775 cell activation; GO:0002252 immune effector process; GO:0002263 cell activation involved in immune response; GO:0002274 myeloid leukocyte activation; GO:0002275 myeloid cell activation involved in immune response; GO:0002283 neutrophil activation involved in immune response; GO:0002366 leukocyte activation involved in immune response; GO:0002376 immune system process; GO:0002443 leukoc…	GO:0005622 intracellular; GO:0005623 cell; GO:0005634 nucleus; GO:0005730 nucleolus; GO:0005737 cytoplasm; GO:0012505 endomembrane system; GO:0030141 secretory granule; GO:0031410 cytoplasmic vesicle; GO:0031974 membrane-enclosed lumen; GO:0031981 nuclear lumen; GO:0031982 vesicle; GO:0031983 vesicle lumen; GO:0032991 protein-containing complex; GO:0034774 secretory granule lumen; GO:0035580 spec…	GO:0003676 nucleic acid binding; GO:0003677 DNA binding; GO:0003723 RNA binding; GO:0003725 double-stranded RNA binding; GO:0005488 binding; GO:0097159 organic cyclic compound binding; GO:1901363 heterocyclic compound binding;	PF07528	DZF domain	K	KOG3793	Transcription factor NFAT, subunit NF45
Q9CYH2	Peroxiredoxin-like 2A OS=Mus musculus OX=10090 GN=Prxl2a PE=1 SV=2	Prxl2a	2.469	0.00687185	Up	24.394	16.5	3	3				0.618296	0.423975	0.687391	1.42382	1.67094	1.17558	endoplasmic reticulum				GO:0002682 regulation of immune system process; GO:0002761 regulation of myeloid leukocyte differentiation; GO:0008152 metabolic process; GO:0009636 response to toxic substance; GO:0009987 cellular process; GO:0042221 response to chemical; GO:0045595 regulation of cell differentiation; GO:0045637 regulation of myeloid cell differentiation; GO:0045670 regulation of osteoclast differentiation; GO:0…	GO:0005622 intracellular; GO:0005623 cell; GO:0005737 cytoplasm;	GO:0016209 antioxidant activity;	PF13911	AhpC/TSA antioxidant enzyme	S	KOG4498	Uncharacterized conserved protein
Q9CYL5	Golgi-associated plant pathogenesis-related protein 1 OS=Mus musculus OX=10090 GN=Glipr2 PE=1 SV=3	Glipr2	0.663	0.0161998	Down	17.09	27.9	3	3	1.20031	1.30659	1.18798	1.0748	1.03618	0.874271		0.669923	0.649948	cytoplasm				GO:0001932 regulation of protein phosphorylation; GO:0001934 positive regulation of protein phosphorylation; GO:0009893 positive regulation of metabolic process; GO:0009966 regulation of signal transduction; GO:0009967 positive regulation of signal transduction; GO:0010562 positive regulation of phosphorus metabolic process; GO:0010604 positive regulation of macromolecule metabolic process; GO:00…	GO:0000139 Golgi membrane; GO:0005622 intracellular; GO:0005623 cell; GO:0005737 cytoplasm; GO:0005794 Golgi apparatus; GO:0012505 endomembrane system; GO:0016020 membrane; GO:0031090 organelle membrane; GO:0031984 organelle subcompartment; GO:0043226 organelle; GO:0043227 membrane-bounded organelle; GO:0043229 intracellular organelle; GO:0043231 intracellular membrane-bounded organelle; GO:00985…	GO:0005488 binding; GO:0005515 protein binding; GO:0042802 identical protein binding; GO:0042803 protein homodimerization activity; GO:0046983 protein dimerization activity;	PF00188	Cysteine-rich secretory protein family	S	KOG3017	Defense-related protein containing SCP domain
Q9CZR2	N-acetylated-alpha-linked acidic dipeptidase 2 OS=Mus musculus OX=10090 GN=Naalad2 PE=1 SV=2	Naalad2	0.61	0.0196107	Down	82.8	5	3	3					1.22368	1.38639	0.729621	0.9221	0.738203	extracellular	K01301	NAALAD; N-acetylated-alpha-linked acidic dipeptidase [EC:3.4.17.21]		GO:0001505 regulation of neurotransmitter levels; GO:0006082 organic acid metabolic process; GO:0006508 proteolysis; GO:0006520 cellular amino acid metabolic process; GO:0006807 nitrogen compound metabolic process; GO:0008152 metabolic process; GO:0008652 cellular amino acid biosynthetic process; GO:0009056 catabolic process; GO:0009058 biosynthetic process; GO:0009987 cellular process; GO:001605…	GO:0005623 cell; GO:0005886 plasma membrane; GO:0016020 membrane; GO:0016021 integral component of membrane; GO:0031224 intrinsic component of membrane; GO:0071944 cell periphery;	GO:0003824 catalytic activity; GO:0004177 aminopeptidase activity; GO:0004180 carboxypeptidase activity; GO:0008233 peptidase activity; GO:0008236 serine-type peptidase activity; GO:0008238 exopeptidase activity; GO:0008239 dipeptidyl-peptidase activity; GO:0016787 hydrolase activity; GO:0016805 dipeptidase activity; GO:0016810 hydrolase activity, acting on carbon-nitrogen (but not peptide) bonds…	PF04253	Transferrin receptor-like dimerisation domain	OP	KOG2195	Transferrin receptor and related proteins containing the protease-associated (PA) domain
Q9D1C1	Ubiquitin-conjugating enzyme E2 C OS=Mus musculus OX=10090 GN=Ube2c PE=1 SV=1	Ube2c	1.581	0.00617241	Up	19.606	27.4	4	4	0.664544			0.85041	0.741865	0.861967	1.21354	1.18336	1.48432	cytoplasm	K06688	UBE2C, UBC11; ubiquitin-conjugating enzyme E2 C [EC:2.3.2.23]	map04120 Ubiquitin mediated proteolysis	GO:0000209 protein polyubiquitination; GO:0000278 mitotic cell cycle; GO:0000280 nuclear division; GO:0006464 cellular protein modification process; GO:0006508 proteolysis; GO:0006511 ubiquitin-dependent protein catabolic process; GO:0006807 nitrogen compound metabolic process; GO:0006996 organelle organization; GO:0007049 cell cycle; GO:0007088 regulation of mitotic nuclear division; GO:0007096 …	GO:0000151 ubiquitin ligase complex; GO:0000152 nuclear ubiquitin ligase complex; GO:0005622 intracellular; GO:0005623 cell; GO:0005634 nucleus; GO:0005680 anaphase-promoting complex; GO:0005737 cytoplasm; GO:0005829 cytosol; GO:0005886 plasma membrane; GO:0016020 membrane; GO:0031461 cullin-RING ubiquitin ligase complex; GO:0032991 protein-containing complex; GO:0043226 organelle; GO:0043227 mem…	GO:0003824 catalytic activity; GO:0004842 ubiquitin-protein transferase activity; GO:0005488 binding; GO:0005515 protein binding; GO:0016740 transferase activity; GO:0019787 ubiquitin-like protein transferase activity; GO:0019899 enzyme binding; GO:0031625 ubiquitin protein ligase binding; GO:0044389 ubiquitin-like protein ligase binding; GO:0061630 ubiquitin protein ligase activity; GO:0061631 u…	PF00179	Ubiquitin-conjugating enzyme	O	KOG0421	Ubiquitin-protein ligase
Q9D1K2	V-type proton ATPase subunit F OS=Mus musculus OX=10090 GN=Atp6v1f PE=1 SV=2	Atp6v1f	0.622	0.00510878	Down	13.37	41.2	5	5	1.67017	1.21821	1.43657	0.958543	0.827649	1.09695	0.624324	0.58534	0.582244	cytoplasm	K02151	ATPeV1F, ATP6S14; V-type H+-transporting ATPase subunit F	map00190 Oxidative phosphorylation; map01100 Metabolic pathways; map04145 Phagosome; map04150 mTOR signaling pathway; map04721 Synaptic vesicle cycle; map04966 Collecting duct acid secretion; map05110 Vibrio cholerae infection; map05120 Epithelial cell signaling in Helicobacter pylori infection; map05165 Human papillomavirus infection; map05323 Rheumatoid arthritis	GO:0006810 transport; GO:0006811 ion transport; GO:0034220 ion transmembrane transport; GO:0051179 localization; GO:0051234 establishment of localization; GO:0055085 transmembrane transport; GO:0098660 inorganic ion transmembrane transport;	GO:0005622 intracellular; GO:0005623 cell; GO:0005737 cytoplasm; GO:0005773 vacuole; GO:0005774 vacuolar membrane; GO:0016020 membrane; GO:0016469 proton-transporting two-sector ATPase complex; GO:0016471 vacuolar proton-transporting V-type ATPase complex; GO:0031090 organelle membrane; GO:0032991 protein-containing complex; GO:0033176 proton-transporting V-type ATPase complex; GO:0043226 organel…	GO:0003824 catalytic activity; GO:0005215 transporter activity; GO:0015075 ion transmembrane transporter activity; GO:0015399 primary active transmembrane transporter activity; GO:0016462 pyrophosphatase activity; GO:0016787 hydrolase activity; GO:0016817 hydrolase activity, acting on acid anhydrides; GO:0016818 hydrolase activity, acting on acid anhydrides, in phosphorus-containing anhydrides; G…			C	KOG3432	Vacuolar H+-ATPase V1 sector, subunit F
Q9D1X9	Transmembrane protein 50B OS=Mus musculus OX=10090 GN=Tmem50b PE=1 SV=1	Tmem50b	2.105	0.0189196	Up	17.948	12	2	2				0.611903	0.590674		1.07055	1.58489	1.14199	plasma membrane					GO:0005622 intracellular; GO:0005623 cell; GO:0005737 cytoplasm; GO:0005783 endoplasmic reticulum; GO:0012505 endomembrane system; GO:0043226 organelle; GO:0043227 membrane-bounded organelle; GO:0043229 intracellular organelle; GO:0043231 intracellular membrane-bounded organelle;				S	KOG3393	Predicted membrane protein
Q9D710	Thioredoxin-related transmembrane protein 2 OS=Mus musculus OX=10090 GN=Tmx2 PE=1 SV=1	Tmx2	1.865	0.0291377	Up	33.942	14.9	4	4	1.41652	1.31741		0.537141	0.512953	0.788084	1.44136	0.933787	1.05275	plasma membrane							PF00085	Thioredoxin	O	KOG0914	Thioredoxin-like protein
Q9D735	Telomerase RNA component interacting RNase OS=Mus musculus OX=10090 GN=Trir PE=1 SV=1	Trir	0.617	0.0126128	Down	18.376	32.4	4	4				1.16444	1.49387	1.05186	0.783459	0.711551	0.794826	nucleus				GO:0006139 nucleobase-containing compound metabolic process; GO:0006401 RNA catabolic process; GO:0006725 cellular aromatic compound metabolic process; GO:0006807 nitrogen compound metabolic process; GO:0008152 metabolic process; GO:0009056 catabolic process; GO:0009057 macromolecule catabolic process; GO:0009987 cellular process; GO:0016070 RNA metabolic process; GO:0016072 rRNA metabolic proces…		GO:0003824 catalytic activity; GO:0004518 nuclease activity; GO:0004527 exonuclease activity; GO:0008408 3'-5' exonuclease activity; GO:0008409 5'-3' exonuclease activity; GO:0016787 hydrolase activity; GO:0016788 hydrolase activity, acting on ester bonds;
Q9D8V0	Minor histocompatibility antigen H13 OS=Mus musculus OX=10090 GN=Hm13 PE=1 SV=1	Hm13	1.509	0.000688651	Up	41.747	5.8	2	2	1.34024	1.15515	1.1124	0.689621	0.745589	0.713755	1.00431	1.13414	1.10478	plasma membrane	K09595	HM13; minor histocompatibility antigen H13 [EC:3.4.23.-]		GO:0006508 proteolysis; GO:0006807 nitrogen compound metabolic process; GO:0006810 transport; GO:0006886 intracellular protein transport; GO:0006950 response to stress; GO:0008104 protein localization; GO:0008152 metabolic process; GO:0009056 catabolic process; GO:0009057 macromolecule catabolic process; GO:0009987 cellular process; GO:0010033 response to organic substance; GO:0010243 response to…	GO:0000323 lytic vacuole; GO:0005622 intracellular; GO:0005623 cell; GO:0005737 cytoplasm; GO:0005764 lysosome; GO:0005765 lysosomal membrane; GO:0005773 vacuole; GO:0005774 vacuolar membrane; GO:0005783 endoplasmic reticulum; GO:0005789 endoplasmic reticulum membrane; GO:0005791 rough endoplasmic reticulum; GO:0005798 Golgi-associated vesicle; GO:0009986 cell surface; GO:0012505 endomembrane sys…	GO:0003824 catalytic activity; GO:0004175 endopeptidase activity; GO:0004190 aspartic-type endopeptidase activity; GO:0005488 binding; GO:0005515 protein binding; GO:0008233 peptidase activity; GO:0016787 hydrolase activity; GO:0019899 enzyme binding; GO:0031625 ubiquitin protein ligase binding; GO:0042500 aspartic endopeptidase activity, intramembrane cleaving; GO:0042802 identical protein bindi…			S	KOG2443	Uncharacterized conserved protein
Q9DCJ5	NADH dehydrogenase [ubiquinone] 1 alpha subcomplex subunit 8 OS=Mus musculus OX=10090 GN=Ndufa8 PE=1 SV=3	Ndufa8	0.577	0.0140867	Down	19.992	22.1	3	3				1.29822	1.08712	1.41965	0.848118	0.588914	0.757983	extracellular	K03952	NDUFA8; NADH dehydrogenase (ubiquinone) 1 alpha subcomplex subunit 8	map00190 Oxidative phosphorylation; map01100 Metabolic pathways; map04714 Thermogenesis; map04723 Retrograde endocannabinoid signaling; map04932 Non-alcoholic fatty liver disease (NAFLD); map05010 Alzheimer disease; map05012 Parkinson disease; map05016 Huntington disease	GO:0006091 generation of precursor metabolites and energy; GO:0006119 oxidative phosphorylation; GO:0006120 mitochondrial electron transport, NADH to ubiquinone; GO:0006139 nucleobase-containing compound metabolic process; GO:0006163 purine nucleotide metabolic process; GO:0006725 cellular aromatic compound metabolic process; GO:0006753 nucleoside phosphate metabolic process; GO:0006793 phosphoru…	GO:0005622 intracellular; GO:0005623 cell; GO:0005737 cytoplasm; GO:0005739 mitochondrion; GO:0005740 mitochondrial envelope; GO:0005743 mitochondrial inner membrane; GO:0005746 mitochondrial respirasome; GO:0005747 mitochondrial respiratory chain complex I; GO:0005758 mitochondrial intermembrane space; GO:0016020 membrane; GO:0019866 organelle inner membrane; GO:0030964 NADH dehydrogenase comple…	GO:0003824 catalytic activity; GO:0003954 NADH dehydrogenase activity; GO:0005488 binding; GO:0008137 NADH dehydrogenase (ubiquinone) activity; GO:0016491 oxidoreductase activity; GO:0016651 oxidoreductase activity, acting on NAD(P)H; GO:0016655 oxidoreductase activity, acting on NAD(P)H, quinone or similar compound as acceptor; GO:0044877 protein-containing complex binding; GO:0050136 NADH dehyd…	PF06747	CHCH domain	C	KOG3458	NADH:ubiquinone oxidoreductase, NDUFA8/PGIV/19 kDa subunit
Q9DCS9	NADH dehydrogenase [ubiquinone] 1 beta subcomplex subunit 10 OS=Mus musculus OX=10090 GN=Ndufb10 PE=1 SV=3	Ndufb10	1.707	0.0331144	Up	21.024	33	6	6	0.359407	0.456449	0.497977	0.733181	1.20856	0.897662	1.62131	1.8654	1.36006	cytoplasm	K03966	NDUFB10; NADH dehydrogenase (ubiquinone) 1 beta subcomplex subunit 10	map00190 Oxidative phosphorylation; map01100 Metabolic pathways; map04714 Thermogenesis; map04723 Retrograde endocannabinoid signaling; map04932 Non-alcoholic fatty liver disease (NAFLD); map05010 Alzheimer disease; map05012 Parkinson disease; map05016 Huntington disease	GO:0006091 generation of precursor metabolites and energy; GO:0006119 oxidative phosphorylation; GO:0006120 mitochondrial electron transport, NADH to ubiquinone; GO:0006139 nucleobase-containing compound metabolic process; GO:0006163 purine nucleotide metabolic process; GO:0006725 cellular aromatic compound metabolic process; GO:0006753 nucleoside phosphate metabolic process; GO:0006793 phosphoru…	GO:0005622 intracellular; GO:0005623 cell; GO:0005737 cytoplasm; GO:0005739 mitochondrion; GO:0005740 mitochondrial envelope; GO:0005743 mitochondrial inner membrane; GO:0005746 mitochondrial respirasome; GO:0005747 mitochondrial respiratory chain complex I; GO:0016020 membrane; GO:0019866 organelle inner membrane; GO:0030964 NADH dehydrogenase complex; GO:0031090 organelle membrane; GO:0031966 m…	GO:0003824 catalytic activity; GO:0003954 NADH dehydrogenase activity; GO:0008137 NADH dehydrogenase (ubiquinone) activity; GO:0016491 oxidoreductase activity; GO:0016651 oxidoreductase activity, acting on NAD(P)H; GO:0016655 oxidoreductase activity, acting on NAD(P)H, quinone or similar compound as acceptor; GO:0050136 NADH dehydrogenase (quinone) activity;			C	KOG4009	NADH-ubiquinone oxidoreductase, subunit NDUFB10/PDSW
Q9EST5	Acidic leucine-rich nuclear phosphoprotein 32 family member B OS=Mus musculus OX=10090 GN=Anp32b PE=1 SV=1	Anp32b	3.589	0.00511216	Up	31.078	22.1	6	3	1.52137	1.205	1.48963	0.248765	0.382699	0.410917	1.67562	1.10218	0.963808	cytoplasm	K18647	ANP32B; acidic leucine-rich nuclear phosphoprotein 32 family member B		GO:0000082 G1/S transition of mitotic cell cycle; GO:0000278 mitotic cell cycle; GO:0001944 vasculature development; GO:0006323 DNA packaging; GO:0006325 chromatin organization; GO:0006333 chromatin assembly or disassembly; GO:0006334 nucleosome assembly; GO:0006338 chromatin remodeling; GO:0006810 transport; GO:0006913 nucleocytoplasmic transport; GO:0006996 organelle organization; GO:0007049 ce…	GO:0005622 intracellular; GO:0005623 cell; GO:0005634 nucleus; GO:0005737 cytoplasm; GO:0005783 endoplasmic reticulum; GO:0012505 endomembrane system; GO:0043226 organelle; GO:0043227 membrane-bounded organelle; GO:0043229 intracellular organelle; GO:0043231 intracellular membrane-bounded organelle; GO:0048471 perinuclear region of cytoplasm;	GO:0005488 binding; GO:0005515 protein binding; GO:0042393 histone binding;			D	KOG2739	Leucine-rich acidic nuclear protein
Q9ESU6	Bromodomain-containing protein 4 OS=Mus musculus OX=10090 GN=Brd4 PE=1 SV=2	Brd4	0.454	0.00505108	Down	155.89	6.2	9	7				1.22408	1.35337	1.54986	0.48425	0.743859	0.644578	nucleus	K11722	BRD4; bromodomain-containing protein 4		GO:0000082 G1/S transition of mitotic cell cycle; GO:0000083 regulation of transcription involved in G1/S transition of mitotic cell cycle; GO:0000278 mitotic cell cycle; GO:0001701 in utero embryonic development; GO:0001824 blastocyst development; GO:0001832 blastocyst growth; GO:0001833 inner cell mass cell proliferation; GO:0001932 regulation of protein phosphorylation; GO:0006325 chromatin or…	GO:0000228 nuclear chromosome; GO:0000307 cyclin-dependent protein kinase holoenzyme complex; GO:0000428 DNA-directed RNA polymerase complex; GO:0000785 chromatin; GO:0000790 nuclear chromatin; GO:0000793 condensed chromosome; GO:0000794 condensed nuclear chromosome; GO:0005622 intracellular; GO:0005623 cell; GO:0005634 nucleus; GO:0005654 nucleoplasm; GO:0005665 RNA polymerase II, core complex; …	GO:0000993 RNA polymerase II complex binding; GO:0001098 basal transcription machinery binding; GO:0001099 basal RNA polymerase II transcription machinery binding; GO:0002039 p53 binding; GO:0003676 nucleic acid binding; GO:0003677 DNA binding; GO:0003682 chromatin binding; GO:0003824 catalytic activity; GO:0004672 protein kinase activity; GO:0004674 protein serine/threonine kinase activity; GO:0…	PF00439	Bromodomain	K	KOG1474	Transcription initiation factor TFIID, subunit BDF1 and related bromodomain proteins
Q9JJ11	Transforming acidic coiled-coil-containing protein 3 OS=Mus musculus OX=10090 GN=Tacc3 PE=1 SV=1	Tacc3	4.578	0.0274687	Up	70.626	3.2	2	2					0.2676	0.368014	2.17933	0.869049	1.316	cytoplasm	K14283	TACC3, maskin; transforming acidic coiled-coil-containing protein 3	map03013 RNA transport	GO:0000226 microtubule cytoskeleton organization; GO:0000278 mitotic cell cycle; GO:0001666 response to hypoxia; GO:0002376 immune system process; GO:0002520 immune system development; GO:0006355 regulation of transcription, DNA-templated; GO:0006810 transport; GO:0006950 response to stress; GO:0006996 organelle organization; GO:0007010 cytoskeleton organization; GO:0007017 microtubule-based proc…	GO:0005622 intracellular; GO:0005623 cell; GO:0005737 cytoplasm; GO:0005813 centrosome; GO:0005815 microtubule organizing center; GO:0005819 spindle; GO:0005829 cytosol; GO:0005856 cytoskeleton; GO:0015630 microtubule cytoskeleton; GO:0043226 organelle; GO:0043228 non-membrane-bounded organelle; GO:0043229 intracellular organelle; GO:0043232 intracellular non-membrane-bounded organelle; GO:007268…	GO:0005488 binding; GO:0005515 protein binding; GO:0019904 protein domain specific binding;
Q9JJV2	Profilin-2 OS=Mus musculus OX=10090 GN=Pfn2 PE=1 SV=3	Pfn2	0.363	0.0212824	Down	15.032	26.4	3	3	0.184072	0.211177	0.349027	1.89631	2.06444	2.09523	0.377	0.884812	0.937926	extracellular	K05759	PFN; profilin	map04013 MAPK signaling pathway - fly; map04015 Rap1 signaling pathway; map04810 Regulation of actin cytoskeleton; map05131 Shigellosis; map05132 Salmonella infection	GO:0001505 regulation of neurotransmitter levels; GO:0001932 regulation of protein phosphorylation; GO:0001934 positive regulation of protein phosphorylation; GO:0008064 regulation of actin polymerization or depolymerization; GO:0009893 positive regulation of metabolic process; GO:0009987 cellular process; GO:0010562 positive regulation of phosphorus metabolic process; GO:0010604 positive regulat…	GO:0005622 intracellular; GO:0005623 cell; GO:0005737 cytoplasm; GO:0005829 cytosol; GO:0005856 cytoskeleton; GO:0030424 axon; GO:0042995 cell projection; GO:0043005 neuron projection; GO:0043195 terminal bouton; GO:0043226 organelle; GO:0043228 non-membrane-bounded organelle; GO:0043229 intracellular organelle; GO:0043232 intracellular non-membrane-bounded organelle; GO:0043679 axon terminus; GO…	GO:0003779 actin binding; GO:0003785 actin monomer binding; GO:0003824 catalytic activity; GO:0005488 binding; GO:0005515 protein binding; GO:0005543 phospholipid binding; GO:0005546 phosphatidylinositol-4,5-bisphosphate binding; GO:0008092 cytoskeletal protein binding; GO:0008289 lipid binding; GO:0016462 pyrophosphatase activity; GO:0016787 hydrolase activity; GO:0016817 hydrolase activity, act…	PF00235	Profilin	Z	KOG1755	Profilin
Q9JKC8	AP-3 complex subunit mu-1 OS=Mus musculus OX=10090 GN=Ap3m1 PE=1 SV=1	Ap3m1	1.517	2.54031e-06	Up	46.936	14.1	4	4	2.03624	1.13732		0.645346	0.633699	0.638714	0.956809	0.986898	0.964978	cytoplasm	K12398	AP3M; AP-3 complex subunit mu	map04142 Lysosome	GO:0006605 protein targeting; GO:0006622 protein targeting to lysosome; GO:0006623 protein targeting to vacuole; GO:0006810 transport; GO:0006886 intracellular protein transport; GO:0006928 movement of cell or subcellular component; GO:0007017 microtubule-based process; GO:0007018 microtubule-based movement; GO:0007034 vacuolar transport; GO:0007041 lysosomal transport; GO:0008088 axo-dendritic t…	GO:0000323 lytic vacuole; GO:0005622 intracellular; GO:0005623 cell; GO:0005737 cytoplasm; GO:0005764 lysosome; GO:0005773 vacuole; GO:0043226 organelle; GO:0043227 membrane-bounded organelle; GO:0043229 intracellular organelle; GO:0043231 intracellular membrane-bounded organelle;	GO:0005488 binding; GO:0005515 protein binding; GO:0017016 Ras GTPase binding; GO:0017137 Rab GTPase binding; GO:0019899 enzyme binding; GO:0031267 small GTPase binding; GO:0051020 GTPase binding;	PF01217	Clathrin adaptor complex small chain	U	KOG2740	Clathrin-associated protein medium chain
Q9QYF1	Retinol dehydrogenase 11 OS=Mus musculus OX=10090 GN=Rdh11 PE=1 SV=2	Rdh11	1.595	0.00289415	Up	35.147	12.3	3	3	0.984694	0.798149	1.05832	0.824754	0.701017	0.848031	1.16106	1.30396	1.32002	extracellular	K11152	RDH11; retinol dehydrogenase 11 [EC:1.1.1.300]	map00830 Retinol metabolism; map01100 Metabolic pathways	GO:0001523 retinoid metabolic process; GO:0006066 alcohol metabolic process; GO:0006081 cellular aldehyde metabolic process; GO:0006629 lipid metabolic process; GO:0006720 isoprenoid metabolic process; GO:0006721 terpenoid metabolic process; GO:0007154 cell communication; GO:0007165 signal transduction; GO:0007186 G protein-coupled receptor signaling pathway; GO:0007602 phototransduction; GO:0007…	GO:0001917 photoreceptor inner segment; GO:0005622 intracellular; GO:0005623 cell; GO:0005737 cytoplasm; GO:0005783 endoplasmic reticulum; GO:0005789 endoplasmic reticulum membrane; GO:0012505 endomembrane system; GO:0016020 membrane; GO:0031984 organelle subcompartment; GO:0042175 nuclear outer membrane-endoplasmic reticulum membrane network; GO:0043226 organelle; GO:0043227 membrane-bounded org…	GO:0003824 catalytic activity; GO:0004033 aldo-keto reductase (NADP) activity; GO:0004745 retinol dehydrogenase activity; GO:0008106 alcohol dehydrogenase (NADP+) activity; GO:0016491 oxidoreductase activity; GO:0016614 oxidoreductase activity, acting on CH-OH group of donors; GO:0016616 oxidoreductase activity, acting on the CH-OH group of donors, NAD or NADP as acceptor; GO:0052650 NADP-retinol…	PF00106	short chain dehydrogenase	Q	KOG1208	Dehydrogenases with different specificities (related to short-chain alcohol dehydrogenases)
Q9QZ06	Toll-interacting protein OS=Mus musculus OX=10090 GN=Tollip PE=1 SV=1	Tollip	1.68	0.0255013	Up	30.345	13.9	3	3	1.43654	1.23346	1.45617	0.599389	0.512339	0.706801	1.12379	1.13327	0.798242	cytoplasm	K05402	TOLLIP; toll-interacting protein	map04620 Toll-like receptor signaling pathway	GO:0001775 cell activation; GO:0002252 immune effector process; GO:0002263 cell activation involved in immune response; GO:0002274 myeloid leukocyte activation; GO:0002275 myeloid cell activation involved in immune response; GO:0002283 neutrophil activation involved in immune response; GO:0002366 leukocyte activation involved in immune response; GO:0002376 immune system process; GO:0002443 leukoc…	GO:0000323 lytic vacuole; GO:0005576 extracellular region; GO:0005622 intracellular; GO:0005623 cell; GO:0005634 nucleus; GO:0005654 nucleoplasm; GO:0005737 cytoplasm; GO:0005764 lysosome; GO:0005766 primary lysosome; GO:0005773 vacuole; GO:0005775 vacuolar lumen; GO:0005829 cytosol; GO:0005886 plasma membrane; GO:0005887 integral component of plasma membrane; GO:0012505 endomembrane system; GO:0…	GO:0005102 signaling receptor binding; GO:0005126 cytokine receptor binding; GO:0005149 interleukin-1 receptor binding; GO:0005150 interleukin-1, type I receptor binding; GO:0005488 binding; GO:0005515 protein binding; GO:0019899 enzyme binding; GO:0019900 kinase binding; GO:0031624 ubiquitin conjugating enzyme binding; GO:0031625 ubiquitin protein ligase binding; GO:0032182 ubiquitin-like protei…	PF00168	C2 domain
Q9QZM0	Ubiquilin-2 OS=Mus musculus OX=10090 GN=Ubqln2 PE=1 SV=2	Ubqln2	1.737	0.0125066	Up	67.35	21.3	9	7	1.54868	1.52372	1.27389	0.451681	0.653798	0.595091	1.10676	0.878172	0.968205	nucleus	K04523	UBQLN, DSK2; ubiquilin	map04141 Protein processing in endoplasmic reticulum	GO:0002090 regulation of receptor internalization; GO:0002091 negative regulation of receptor internalization; GO:0006508 proteolysis; GO:0006511 ubiquitin-dependent protein catabolic process; GO:0006807 nitrogen compound metabolic process; GO:0006950 response to stress; GO:0008152 metabolic process; GO:0008277 regulation of G protein-coupled receptor signaling pathway; GO:0009056 catabolic proce…	GO:0005622 intracellular; GO:0005623 cell; GO:0005737 cytoplasm; GO:0005829 cytosol; GO:0005886 plasma membrane; GO:0016020 membrane; GO:0071944 cell periphery;		PF00240; PF00627	Ubiquitin family; UBA/TS-N domain	O	KOG0010	Ubiquitin-like protein
Q9R020	Zinc finger Ran-binding domain-containing protein 2 OS=Mus musculus OX=10090 GN=Zranb2 PE=1 SV=2	Zranb2	0.511	0.0128024	Down	37.35	14.8	6	6	0.264209	0.238323	0.467717	2.07277	1.71281	1.52953	0.735237	0.833311	1.14609	nucleus							PF00641	Zn-finger in Ran binding protein and others	S	KOG1995	Conserved Zn-finger protein
Q9R1P3	Proteasome subunit beta type-2 OS=Mus musculus OX=10090 GN=Psmb2 PE=1 SV=1	Psmb2	1.807	0.00268358	Up	22.906	31.8	7	7	1.47421	1.39562	1.33097	0.539573	0.534778	0.635587	1.1758	0.966544	0.94692	cytoplasm	K02734	PSMB2; 20S proteasome subunit beta 4 [EC:3.4.25.1]	map03050 Proteasome	GO:0006464 cellular protein modification process; GO:0006508 proteolysis; GO:0006807 nitrogen compound metabolic process; GO:0008152 metabolic process; GO:0009987 cellular process; GO:0010033 response to organic substance; GO:0010243 response to organonitrogen compound; GO:0014070 response to organic cyclic compound; GO:0016579 protein deubiquitination; GO:0019538 protein metabolic process; GO:00…	GO:0000502 proteasome complex; GO:0005622 intracellular; GO:0005623 cell; GO:0005634 nucleus; GO:0005654 nucleoplasm; GO:0005737 cytoplasm; GO:0005829 cytosol; GO:0005839 proteasome core complex; GO:0019774 proteasome core complex, beta-subunit complex; GO:0031974 membrane-enclosed lumen; GO:0031981 nuclear lumen; GO:0032991 protein-containing complex; GO:0043226 organelle; GO:0043227 membrane-bo…		PF00227	Proteasome subunit	O	KOG0177	20S proteasome, regulatory subunit beta type PSMB2/PRE1
Q9R1Q9	V-type proton ATPase subunit S1 OS=Mus musculus OX=10090 GN=Atp6ap1 PE=1 SV=1	Atp6ap1	1.841	0.000409383	Up	51.007	16.2	7	7	1.3068	0.932857	1.20394	0.69924	0.62938	0.627048	1.19231	1.2944	1.11402	extracellular	K03662	ATPeVS1, ATP6S1; V-type H+-transporting ATPase S1 subunit	map00190 Oxidative phosphorylation; map01100 Metabolic pathways; map04142 Lysosome; map04145 Phagosome; map05110 Vibrio cholerae infection; map05120 Epithelial cell signaling in Helicobacter pylori infection; map05152 Tuberculosis; map05161 Hepatitis B; map05165 Human papillomavirus infection; map05323 Rheumatoid arthritis	GO:0000041 transition metal ion transport; GO:0001932 regulation of protein phosphorylation; GO:0001934 positive regulation of protein phosphorylation; GO:0002682 regulation of immune system process; GO:0002684 positive regulation of immune system process; GO:0002761 regulation of myeloid leukocyte differentiation; GO:0002763 positive regulation of myeloid leukocyte differentiation; GO:0006810 tr…	GO:0005622 intracellular; GO:0005623 cell; GO:0005737 cytoplasm; GO:0005768 endosome; GO:0010008 endosome membrane; GO:0012505 endomembrane system; GO:0016020 membrane; GO:0016469 proton-transporting two-sector ATPase complex; GO:0031090 organelle membrane; GO:0031410 cytoplasmic vesicle; GO:0031982 vesicle; GO:0032991 protein-containing complex; GO:0043226 organelle; GO:0043227 membrane-bounded …	GO:0005215 transporter activity; GO:0005488 binding; GO:0005515 protein binding; GO:0017016 Ras GTPase binding; GO:0017137 Rab GTPase binding; GO:0019899 enzyme binding; GO:0031267 small GTPase binding; GO:0051020 GTPase binding;			C	KOG3868	Vacuolar H+-ATPase V0 sector, accessory subunit S1 (Ac45)
Q9R233	Tapasin OS=Mus musculus OX=10090 GN=Tapbp PE=1 SV=2	Tapbp	0.492	0.00125318	Down	49.736	11.6	5	5	1.04643	1.08803	1.60431	1.30985	1.17287	1.04355	0.514019	0.605376	0.615567	plasma membrane	K08058	TAPBP; TAP binding protein (tapasin)	map04612 Antigen processing and presentation; map05163 Human cytomegalovirus infection; map05168 Herpes simplex virus 1 infection; map05169 Epstein-Barr virus infection; map05170 Human immunodeficiency virus 1 infection	GO:0002376 immune system process; GO:0002474 antigen processing and presentation of peptide antigen via MHC class I; GO:0002478 antigen processing and presentation of exogenous peptide antigen; GO:0002479 antigen processing and presentation of exogenous peptide antigen via MHC class I, TAP-dependent; GO:0006518 peptide metabolic process; GO:0006807 nitrogen compound metabolic process; GO:0006810 …	GO:0000139 Golgi membrane; GO:0005622 intracellular; GO:0005623 cell; GO:0005737 cytoplasm; GO:0005783 endoplasmic reticulum; GO:0005789 endoplasmic reticulum membrane; GO:0005793 endoplasmic reticulum-Golgi intermediate compartment; GO:0005794 Golgi apparatus; GO:0005886 plasma membrane; GO:0005887 integral component of plasma membrane; GO:0012505 endomembrane system; GO:0012506 vesicle membrane…	GO:0003823 antigen binding; GO:0003824 catalytic activity; GO:0005102 signaling receptor binding; GO:0005215 transporter activity; GO:0005488 binding; GO:0005515 protein binding; GO:0015399 primary active transmembrane transporter activity; GO:0015433 ATPase-coupled peptide antigen transmembrane transporter activity; GO:0015440 ATPase-coupled peptide transmembrane transporter activity; GO:0016462…	PF07654	Immunoglobulin C1-set domain
Q9WTS6	Teneurin-3 OS=Mus musculus OX=10090 GN=Tenm3 PE=1 SV=1	Tenm3	1.6	0.0367274	Up	303.06	3.9	9	9	0.832971	0.690116	0.515654	0.769416	1.13206	0.775806	1.55526	1.18637	1.54234	plasma membrane				GO:0000902 cell morphogenesis; GO:0001654 eye development; GO:0007155 cell adhesion; GO:0007156 homophilic cell adhesion via plasma membrane adhesion molecules; GO:0007157 heterophilic cell-cell adhesion via plasma membrane cell adhesion molecules; GO:0007275 multicellular organism development; GO:0007399 nervous system development; GO:0007423 sensory organ development; GO:0009653 anatomical stru…	GO:0005623 cell; GO:0005886 plasma membrane; GO:0005887 integral component of plasma membrane; GO:0016020 membrane; GO:0016021 integral component of membrane; GO:0031224 intrinsic component of membrane; GO:0031226 intrinsic component of plasma membrane; GO:0042995 cell projection; GO:0043005 neuron projection; GO:0071944 cell periphery; GO:0120025 plasma membrane bounded cell projection;	GO:0005488 binding; GO:0005515 protein binding; GO:0042802 identical protein binding; GO:0042803 protein homodimerization activity; GO:0046982 protein heterodimerization activity; GO:0046983 protein dimerization activity; GO:0050839 cell adhesion molecule binding;			T	KOG4659	Uncharacterized conserved protein (Rhs family)
Q9WU28	Prefoldin subunit 5 OS=Mus musculus OX=10090 GN=Pfdn5 PE=1 SV=1	Pfdn5	2.349	0.0015929	Up	17.356	29.9	4	4	1.76534	1.34779	1.31984	0.496802	0.451811	0.415238	1.27705	0.917522	1.00861	cytoplasm	K04797	pfdA, PFDN5; prefoldin alpha subunit		GO:0001654 eye development; GO:0006355 regulation of transcription, DNA-templated; GO:0007275 multicellular organism development; GO:0007423 sensory organ development; GO:0009889 regulation of biosynthetic process; GO:0009890 negative regulation of biosynthetic process; GO:0009892 negative regulation of metabolic process; GO:0009966 regulation of signal transduction; GO:0009968 negative regulatio…	GO:0005622 intracellular; GO:0005623 cell; GO:0005634 nucleus; GO:0005737 cytoplasm; GO:0005829 cytosol; GO:0016272 prefoldin complex; GO:0032991 protein-containing complex; GO:0043226 organelle; GO:0043227 membrane-bounded organelle; GO:0043229 intracellular organelle; GO:0043231 intracellular membrane-bounded organelle;	GO:0003712 transcription coregulator activity; GO:0003714 transcription corepressor activity; GO:0140110 transcription regulator activity;			O	KOG3048	Molecular chaperone Prefoldin, subunit 5
Q9Z0M5	Lysosomal acid lipase/cholesteryl ester hydrolase OS=Mus musculus OX=10090 GN=Lipa PE=1 SV=2	Lipa	3.535	0.00614772	Up	45.325	10.3	4	4	0.592726	0.997403	0.758897	0.338298	0.575852	0.552318	2.31142	1.5558	1.31728	endoplasmic reticulum	K01052	LIPA; lysosomal acid lipase/cholesteryl ester hydrolase [EC:3.1.1.13]	map00100 Steroid biosynthesis; map04142 Lysosome; map04979 Cholesterol metabolism	GO:0000902 cell morphogenesis; GO:0001816 cytokine production; GO:0001894 tissue homeostasis; GO:0006082 organic acid metabolic process; GO:0006629 lipid metabolic process; GO:0006631 fatty acid metabolic process; GO:0006950 response to stress; GO:0006952 defense response; GO:0006954 inflammatory response; GO:0007275 multicellular organism development; GO:0008152 metabolic process; GO:0008202 ste…	GO:0000323 lytic vacuole; GO:0001650 fibrillar center; GO:0005622 intracellular; GO:0005623 cell; GO:0005634 nucleus; GO:0005730 nucleolus; GO:0005737 cytoplasm; GO:0005764 lysosome; GO:0005773 vacuole; GO:0005775 vacuolar lumen; GO:0031974 membrane-enclosed lumen; GO:0031981 nuclear lumen; GO:0043202 lysosomal lumen; GO:0043226 organelle; GO:0043227 membrane-bounded organelle; GO:0043228 non-mem…	GO:0003824 catalytic activity; GO:0004771 sterol esterase activity; GO:0016298 lipase activity; GO:0016787 hydrolase activity; GO:0016788 hydrolase activity, acting on ester bonds; GO:0052689 carboxylic ester hydrolase activity;	PF00561	alpha/beta hydrolase fold	I	KOG2624	Triglyceride lipase-cholesterol esterase
Q9Z1W9	STE20/SPS1-related proline-alanine-rich protein kinase OS=Mus musculus OX=10090 GN=Stk39 PE=1 SV=1	Stk39	1.89	0.0168421	Up	60.319	10.6	6	3				0.573932	0.673425	0.829058	1.58083	1.04333	1.29942	cytoplasm	K08835	OXSR1, STK39; serine/threonine-protein kinase OSR1/STK39 [EC:2.7.11.1]		GO:0000187 activation of MAPK activity; GO:0001894 tissue homeostasis; GO:0001932 regulation of protein phosphorylation; GO:0001933 negative regulation of protein phosphorylation; GO:0001934 positive regulation of protein phosphorylation; GO:0002028 regulation of sodium ion transport; GO:0003008 system process; GO:0003013 circulatory system process; GO:0006464 cellular protein modification proces…	GO:0005622 intracellular; GO:0005623 cell; GO:0005634 nucleus; GO:0005654 nucleoplasm; GO:0005737 cytoplasm; GO:0005829 cytosol; GO:0005856 cytoskeleton; GO:0005886 plasma membrane; GO:0016020 membrane; GO:0016323 basolateral plasma membrane; GO:0016324 apical plasma membrane; GO:0019898 extrinsic component of membrane; GO:0031974 membrane-enclosed lumen; GO:0031981 nuclear lumen; GO:0043226 orga…	GO:0003824 catalytic activity; GO:0004672 protein kinase activity; GO:0004674 protein serine/threonine kinase activity; GO:0005488 binding; GO:0005515 protein binding; GO:0016301 kinase activity; GO:0016740 transferase activity; GO:0016772 transferase activity, transferring phosphorus-containing groups; GO:0016773 phosphotransferase activity, alcohol group as acceptor; GO:0019899 enzyme binding; …	PF00069; PF12202	Protein kinase domain; Oxidative-stress-responsive kinase 1 C terminal	T	KOG0582	Ste20-like serine/threonine protein kinase
Q9Z2D3	Gasdermin-E OS=Mus musculus OX=10090 GN=Gsdme PE=1 SV=1	Gsdme	1.712	0.0264271	Up	56.63	12.3	5	5	0.97649	1.11674	1.16493	0.769566	0.559193		1.22316	1.03832	1.15159	cytoplasm	K22146	DFNA5; non-syndromic hearing impairment protein 5		GO:0001932 regulation of protein phosphorylation; GO:0001934 positive regulation of protein phosphorylation; GO:0003008 system process; GO:0007275 multicellular organism development; GO:0007399 nervous system development; GO:0007423 sensory organ development; GO:0007600 sensory perception; GO:0007605 sensory perception of sound; GO:0008219 cell death; GO:0008285 negative regulation of cell popula…	GO:0005622 intracellular; GO:0005623 cell; GO:0005737 cytoplasm; GO:0005829 cytosol; GO:0005886 plasma membrane; GO:0016020 membrane; GO:0071944 cell periphery;	GO:0005488 binding; GO:0005543 phospholipid binding; GO:0005546 phosphatidylinositol-4,5-bisphosphate binding; GO:0008289 lipid binding; GO:0035091 phosphatidylinositol binding; GO:0043167 ion binding; GO:0043168 anion binding; GO:1901611 phosphatidylglycerol binding; GO:1901612 cardiolipin binding; GO:1901981 phosphatidylinositol phosphate binding; GO:1902936 phosphatidylinositol bisphosphate bi…	PF04598	Gasdermin family

## Sheet: Table B
S2B Table The differentially expressed proteins in the C8-BR vs C8-TA group.
Protein accession	Protein description	Gene name	C8BR/C8TA Ratio	C8BR/C8TA P value	Regulated Type	MW [kDa]	Coverage [%]	Peptides	Unique peptides	Razor + unique peptides	Razor + unique peptides C8BR1	Razor + unique peptides C8BR2	Razor + unique peptides C8BR3	Razor + unique peptides C8TA_1	Razor + unique peptides C8TA_2	Razor + unique peptides C8TA_3	Razor + unique peptides C8_1	Razor + unique peptides C8_2	Razor + unique peptides C8_3	C8BR1	C8BR2	C8BR3	C8TA_1	C8TA_2	C8TA_3	C8_1	C8_2	C8_3	Subcellular localization	KEGG KO No.	KEGG Gene	KEGG pathway	Biological Process	Cellular Component	Molecular Function	Pfam ID	Domain description	KOG category	KOG NO.	KOG description
B6KN45	Elongation factor 1-alpha OS=Toxoplasma gondii OX=5811 GN=TgIa.0820 PE=3 SV=1	TgIa.0820	0.414	0.00464484	Down	49.005	26.8	11	6	6	3	3	3	5	5	5	0	0	0	0.590146	0.585832	0.580926	1.0268	1.65995	1.55635				cytoplasm	K03231	EEF1A; elongation factor 1-alpha	map03013 RNA transport; map05134 Legionellosis; map05140 Leishmaniasis	GO:0001932 regulation of protein phosphorylation; GO:0001933 negative regulation of protein phosphorylation; GO:0006403 RNA localization; GO:0006405 RNA export from nucleus; GO:0006409 tRNA export from nucleus; GO:0006412 translation; GO:0006414 translational elongation; GO:0006469 negative regulation of protein kinase activity; GO:0006518 peptide metabolic process; GO:0006611 protein export from…	GO:0000322 storage vacuole; GO:0000323 lytic vacuole; GO:0000324 fungal-type vacuole; GO:0000329 fungal-type vacuole membrane; GO:0005622 intracellular; GO:0005623 cell; GO:0005737 cytoplasm; GO:0005739 mitochondrion; GO:0005773 vacuole; GO:0005774 vacuolar membrane; GO:0005840 ribosome; GO:0005853 eukaryotic translation elongation factor 1 complex; GO:0016020 membrane; GO:0031090 organelle membr…	GO:0000166 nucleotide binding; GO:0001882 nucleoside binding; GO:0001883 purine nucleoside binding; GO:0003676 nucleic acid binding; GO:0003723 RNA binding; GO:0003746 translation elongation factor activity; GO:0003779 actin binding; GO:0003824 catalytic activity; GO:0003924 GTPase activity; GO:0005488 binding; GO:0005515 protein binding; GO:0005525 GTP binding; GO:0008092 cytoskeletal protein bi…	PF00009; PF03144; PF03143	Elongation factor Tu GTP binding domain; Elongation factor Tu domain 2; Elongation factor Tu C-terminal domain	J	KOG0052	Translation elongation factor EF-1 alpha/Tu
B9EJ80	PDZ domain-containing protein 8 OS=Mus musculus OX=10090 GN=Pdzd8 PE=1 SV=1	Pdzd8	0.203	0.00124754	Down	127.74	7.8	8	8	8	3	3	2	3	5	4	3	4	3	0.270993	0.27992	0.252848	1.56125	0.872128	1.51835	2.28229		0.962222	extracellular				GO:0006873 cellular ion homeostasis; GO:0006874 cellular calcium ion homeostasis; GO:0006875 cellular metal ion homeostasis; GO:0006996 organelle organization; GO:0007010 cytoskeleton organization; GO:0009987 cellular process; GO:0016043 cellular component organization; GO:0019725 cellular homeostasis; GO:0022406 membrane docking; GO:0022603 regulation of anatomical structure morphogenesis; GO:00…	GO:0005622 intracellular; GO:0005623 cell; GO:0005737 cytoplasm; GO:0005783 endoplasmic reticulum; GO:0005789 endoplasmic reticulum membrane; GO:0012505 endomembrane system; GO:0016020 membrane; GO:0031984 organelle subcompartment; GO:0042175 nuclear outer membrane-endoplasmic reticulum membrane network; GO:0043226 organelle; GO:0043227 membrane-bounded organelle; GO:0043229 intracellular organel…		PF00130	Phorbol esters/diacylglycerol binding domain (C1 domain)	S	KOG3532	Predicted protein kinase
B9PXQ3	Actin OS=Toxoplasma gondii OX=5811 GN=TgIb.1290 PE=3 SV=1	TgIb.1290	0.625	0.0466493	Down	41.907	30.6	9	5	6	4	4	4	5	5	4	0	1	0	0.685894	0.819739	0.8021	1.07846	1.6125	1.00131				cytoskeleton	K05692	ACTB_G1; actin beta/gamma 1	map04015 Rap1 signaling pathway; map04145 Phagosome; map04210 Apoptosis; map04390 Hippo signaling pathway; map04391 Hippo signaling pathway - fly; map04510 Focal adhesion; map04520 Adherens junction; map04530 Tight junction; map04611 Platelet activation; map04670 Leukocyte transendothelial migration; map04714 Thermogenesis; map04745 Phototransduction - fly; map04810 Regulation of actin cytoskelet…	GO:0006996 organelle organization; GO:0007010 cytoskeleton organization; GO:0007015 actin filament organization; GO:0007275 multicellular organism development; GO:0007517 muscle organ development; GO:0007519 skeletal muscle tissue development; GO:0008154 actin polymerization or depolymerization; GO:0009653 anatomical structure morphogenesis; GO:0009887 animal organ morphogenesis; GO:0009888 tissu…	GO:0001725 stress fiber; GO:0005622 intracellular; GO:0005623 cell; GO:0005737 cytoplasm; GO:0005856 cytoskeleton; GO:0005865 striated muscle thin filament; GO:0005884 actin filament; GO:0015629 actin cytoskeleton; GO:0030016 myofibril; GO:0030017 sarcomere; GO:0030027 lamellipodium; GO:0030175 filopodium; GO:0031252 cell leading edge; GO:0031941 filamentous actin; GO:0032432 actin filament bundl…	GO:0000287 magnesium ion binding; GO:0003779 actin binding; GO:0003785 actin monomer binding; GO:0005488 binding; GO:0005509 calcium ion binding; GO:0005515 protein binding; GO:0005523 tropomyosin binding; GO:0008092 cytoskeletal protein binding; GO:0017022 myosin binding; GO:0019904 protein domain specific binding; GO:0031013 troponin I binding; GO:0031432 titin binding; GO:0032036 myosin heavy …			Z	KOG0676	Actin and related proteins
C0HKE5	Histone H2A type 1-G OS=Mus musculus OX=10090 GN=H2ac11 PE=1 SV=1	H2ac11	0.478	7.72077e-05	Down	14.135	32.3	4	1	4	3	3	3	4	3	3	2	2	3	0.534917	0.502164	0.573051	1.16941	1.11671	1.08048	1.50317	1.32409	1.19601	nucleus	K11251	H2A; histone H2A	map04217 Necroptosis; map05034 Alcoholism; map05322 Systemic lupus erythematosus				PF00125	Core histone H2A/H2B/H3/H4	B	KOG1756	Histone 2A
D3YXK2	Scaffold attachment factor B1 OS=Mus musculus OX=10090 GN=Safb PE=1 SV=2	Safb	1.962	0.000125606	Up	105.1	15.3	15	11	15	7	7	7	11	11	11	11	11	12	1.41512	1.4179	1.35649	0.669502	0.77358	0.691717	0.878264	0.913188	0.884236	nucleus				GO:0006325 chromatin organization; GO:0006355 regulation of transcription, DNA-templated; GO:0006357 regulation of transcription by RNA polymerase II; GO:0006996 organelle organization; GO:0007154 cell communication; GO:0007165 signal transduction; GO:0008152 metabolic process; GO:0009719 response to endogenous stimulus; GO:0009725 response to hormone; GO:0009755 hormone-mediated signaling pathwa…	GO:0005622 intracellular; GO:0005623 cell; GO:0005634 nucleus; GO:0005654 nucleoplasm; GO:0031974 membrane-enclosed lumen; GO:0031981 nuclear lumen; GO:0043226 organelle; GO:0043227 membrane-bounded organelle; GO:0043229 intracellular organelle; GO:0043231 intracellular membrane-bounded organelle; GO:0043233 organelle lumen; GO:0070013 intracellular organelle lumen;	GO:0000976 transcription regulatory region sequence-specific DNA binding; GO:0000977 RNA polymerase II transcription regulatory region sequence-specific DNA binding; GO:0000978 RNA polymerase II cis-regulatory region sequence-specific DNA binding; GO:0000987 cis-regulatory region sequence-specific DNA binding; GO:0001067 regulatory region nucleic acid binding; GO:0003676 nucleic acid binding; GO:…	PF00076	RNA recognition motif. (a.k.a. RRM, RBD, or RNP domain)	K	KOG4661	Hsp27-ERE-TATA-binding protein/Scaffold attachment factor (SAF-B)
D3Z7P3	Glutaminase kidney isoform, mitochondrial OS=Mus musculus OX=10090 GN=Gls PE=1 SV=1	Gls	1.625	0.00216514	Up	73.963	26.1	13	13	13	9	9	10	11	11	11	7	9	8	1.40455	1.2589	1.51465	0.917179	0.789944	0.863444	0.81031	0.7114	0.72961	mitochondria	K01425	glsA, GLS; glutaminase [EC:3.5.1.2]	map00220 Arginine biosynthesis; map00250 Alanine, aspartate and glutamate metabolism; map00471 D-Glutamine and D-glutamate metabolism; map01100 Metabolic pathways; map04724 Glutamatergic synapse; map04727 GABAergic synapse; map04964 Proximal tubule bicarbonate reclamation; map05206 MicroRNAs in cancer; map05230 Central carbon metabolism in cancer	GO:0001967 suckling behavior; GO:0002087 regulation of respiratory gaseous exchange by nervous system process; GO:0003008 system process; GO:0006082 organic acid metabolic process; GO:0006520 cellular amino acid metabolic process; GO:0006536 glutamate metabolic process; GO:0006537 glutamate biosynthetic process; GO:0006541 glutamine metabolic process; GO:0006543 glutamine catabolic process; GO:00…	GO:0005622 intracellular; GO:0005623 cell; GO:0005737 cytoplasm; GO:0005739 mitochondrion; GO:0005759 mitochondrial matrix; GO:0005829 cytosol; GO:0031974 membrane-enclosed lumen; GO:0043226 organelle; GO:0043227 membrane-bounded organelle; GO:0043229 intracellular organelle; GO:0043231 intracellular membrane-bounded organelle; GO:0043233 organelle lumen; GO:0070013 intracellular organelle lumen;	GO:0003824 catalytic activity; GO:0004359 glutaminase activity; GO:0005488 binding; GO:0005515 protein binding; GO:0016787 hydrolase activity; GO:0016810 hydrolase activity, acting on carbon-nitrogen (but not peptide) bonds; GO:0016811 hydrolase activity, acting on carbon-nitrogen (but not peptide) bonds, in linear amides; GO:0042802 identical protein binding;	PF04960	Glutaminase	E	KOG0506	Glutaminase (contains ankyrin repeat)
E9PVX6	Proliferation marker protein Ki-67 OS=Mus musculus OX=10090 GN=Mki67 PE=1 SV=1	Mki67	0.06	0.00478858	Down	350.86	16.9	48	48	48	3	3	6	42	41	38	38	37	37	0.1503		0.061377	2.27651	1.46741	1.50727	0.821164	0.901854	0.81411	nucleus	K17582	MKI67; antigen KI-67		GO:0000003 reproduction; GO:0001889 liver development; GO:0007049 cell cycle; GO:0007088 regulation of mitotic nuclear division; GO:0007275 multicellular organism development; GO:0007346 regulation of mitotic cell cycle; GO:0008283 cell population proliferation; GO:0009653 anatomical structure morphogenesis; GO:0009887 animal organ morphogenesis; GO:0009987 cellular process; GO:0010564 regulation…	GO:0000775 chromosome, centromeric region; GO:0000793 condensed chromosome; GO:0005622 intracellular; GO:0005623 cell; GO:0005634 nucleus; GO:0005654 nucleoplasm; GO:0005694 chromosome; GO:0005730 nucleolus; GO:0005737 cytoplasm; GO:0016604 nuclear body; GO:0031974 membrane-enclosed lumen; GO:0031981 nuclear lumen; GO:0043226 organelle; GO:0043227 membrane-bounded organelle; GO:0043228 non-membra…	GO:0005488 binding; GO:0005515 protein binding; GO:0008022 protein C-terminus binding;
E9Q555	E3 ubiquitin-protein ligase RNF213 OS=Mus musculus OX=10090 GN=Rnf213 PE=1 SV=2	Rnf213	1.634	0.00602494	Up	584.78	11.8	58	58	58	23	20	22	29	33	30	45	42	46	1.23473	0.994726	1.02386	0.583975	0.712512	0.694769	1.25345	1.31012	1.19186	plasma membrane	K22754	RNF213; E3 ubiquitin-protein ligase RNF213 [EC:2.3.2.27]		GO:0001525 angiogenesis; GO:0001568 blood vessel development; GO:0001944 vasculature development; GO:0002040 sprouting angiogenesis; GO:0006464 cellular protein modification process; GO:0006508 proteolysis; GO:0006511 ubiquitin-dependent protein catabolic process; GO:0006807 nitrogen compound metabolic process; GO:0007275 multicellular organism development; GO:0008152 metabolic process; GO:000905…	GO:0005622 intracellular; GO:0005623 cell; GO:0005634 nucleus; GO:0005730 nucleolus; GO:0005737 cytoplasm; GO:0005829 cytosol; GO:0031974 membrane-enclosed lumen; GO:0031981 nuclear lumen; GO:0043226 organelle; GO:0043227 membrane-bounded organelle; GO:0043228 non-membrane-bounded organelle; GO:0043229 intracellular organelle; GO:0043231 intracellular membrane-bounded organelle; GO:0043232 intrac…	GO:0003824 catalytic activity; GO:0004842 ubiquitin-protein transferase activity; GO:0016462 pyrophosphatase activity; GO:0016740 transferase activity; GO:0016787 hydrolase activity; GO:0016817 hydrolase activity, acting on acid anhydrides; GO:0016818 hydrolase activity, acting on acid anhydrides, in phosphorus-containing anhydrides; GO:0016887 ATPase activity; GO:0017111 nucleoside-triphosphatas…
E9Q634	Unconventional myosin-Ie OS=Mus musculus OX=10090 GN=Myo1e PE=1 SV=1	Myo1e	1.784	0.00122082	Up	126.82	10.8	11	9	11	6	7	8	9	8	9	7	8	9	1.46869	1.54987	1.75486	0.968624	0.884514	0.822833	0.491204	0.486081	0.573324	cytoplasm	K10356	MYO1; myosin I	map05130 Pathogenic Escherichia coli infection	GO:0001568 blood vessel development; GO:0001570 vasculogenesis; GO:0001655 urogenital system development; GO:0001701 in utero embryonic development; GO:0001822 kidney development; GO:0001944 vasculature development; GO:0002064 epithelial cell development; GO:0002376 immune system process; GO:0002520 immune system development; GO:0003008 system process; GO:0003014 renal system process; GO:0003094 …	GO:0005622 intracellular; GO:0005623 cell; GO:0005737 cytoplasm; GO:0005856 cytoskeleton; GO:0005903 brush border; GO:0005911 cell-cell junction; GO:0005912 adherens junction; GO:0005938 cell cortex; GO:0015629 actin cytoskeleton; GO:0016459 myosin complex; GO:0030054 cell junction; GO:0030863 cortical cytoskeleton; GO:0030864 cortical actin cytoskeleton; GO:0032437 cuticular plate; GO:0032991 pr…	GO:0000146 microfilament motor activity; GO:0003774 motor activity; GO:0003779 actin binding; GO:0003824 catalytic activity; GO:0005488 binding; GO:0005515 protein binding; GO:0005516 calmodulin binding; GO:0005543 phospholipid binding; GO:0008092 cytoskeletal protein binding; GO:0008289 lipid binding; GO:0016462 pyrophosphatase activity; GO:0016787 hydrolase activity; GO:0016817 hydrolase activi…	PF00063; PF00018	Myosin head (motor domain); SH3 domain	Z	KOG0162	Myosin class I heavy chain
G5E829	Plasma membrane calcium-transporting ATPase 1 OS=Mus musculus OX=10090 GN=Atp2b1 PE=1 SV=1	Atp2b1	1.814	0.000757989	Up	134.75	18.8	16	16	16	8	8	9	14	14	12	12	14	12	1.36025	1.27712	1.47378	0.80718	0.773973	0.684729	0.870553	0.854627	0.897789	plasma membrane	K05850	ATP2B; P-type Ca2+ transporter type 2B [EC:7.2.2.10]	map04020 Calcium signaling pathway; map04022 cGMP-PKG signaling pathway; map04024 cAMP signaling pathway; map04261 Adrenergic signaling in cardiomyocytes; map04925 Aldosterone synthesis and secretion; map04961 Endocrine and other factor-regulated calcium reabsorption; map04970 Salivary secretion; map04972 Pancreatic secretion; map04978 Mineral absorption	GO:0001654 eye development; GO:0003407 neural retina development; GO:0006810 transport; GO:0006811 ion transport; GO:0006812 cation transport; GO:0006816 calcium ion transport; GO:0006873 cellular ion homeostasis; GO:0006874 cellular calcium ion homeostasis; GO:0006875 cellular metal ion homeostasis; GO:0006950 response to stress; GO:0007154 cell communication; GO:0007275 multicellular organism d…	GO:0005622 intracellular; GO:0005623 cell; GO:0005634 nucleus; GO:0005886 plasma membrane; GO:0005887 integral component of plasma membrane; GO:0009898 cytoplasmic side of plasma membrane; GO:0016020 membrane; GO:0016021 integral component of membrane; GO:0016323 basolateral plasma membrane; GO:0016324 apical plasma membrane; GO:0030425 dendrite; GO:0031224 intrinsic component of membrane; GO:003…	GO:0003824 catalytic activity; GO:0005215 transporter activity; GO:0005388 calcium transmembrane transporter activity, phosphorylative mechanism; GO:0005488 binding; GO:0005515 protein binding; GO:0008324 cation transmembrane transporter activity; GO:0015075 ion transmembrane transporter activity; GO:0015085 calcium ion transmembrane transporter activity; GO:0015318 inorganic molecular entity tra…	PF00690; PF00702	Cation transporter/ATPase, N-terminus; haloacid dehalogenase-like hydrolase	P	KOG0204	Calcium transporting ATPase
O08547	Vesicle-trafficking protein SEC22b OS=Mus musculus OX=10090 GN=Sec22b PE=1 SV=3	Sec22b	2.248	0.00719571	Up	24.74	34.4	7	7	7	5	6	6	6	6	6	5	5	6	1.41551	1.24067	1.97283	0.755624	0.5884	0.714898	0.810235	0.872269	0.629556	cytoplasm	K08517	SEC22; vesicle transport protein SEC22	map04130 SNARE interactions in vesicular transport; map04145 Phagosome; map05134 Legionellosis	GO:0002376 immune system process; GO:0002474 antigen processing and presentation of peptide antigen via MHC class I; GO:0002478 antigen processing and presentation of exogenous peptide antigen; GO:0002479 antigen processing and presentation of exogenous peptide antigen via MHC class I, TAP-dependent; GO:0006810 transport; GO:0006888 endoplasmic reticulum to Golgi vesicle-mediated transport; GO:00…	GO:0000139 Golgi membrane; GO:0005622 intracellular; GO:0005623 cell; GO:0005737 cytoplasm; GO:0005783 endoplasmic reticulum; GO:0005789 endoplasmic reticulum membrane; GO:0005793 endoplasmic reticulum-Golgi intermediate compartment; GO:0005794 Golgi apparatus; GO:0005798 Golgi-associated vesicle; GO:0012505 endomembrane system; GO:0012506 vesicle membrane; GO:0012507 ER to Golgi transport vesicl…	GO:0000149 SNARE binding; GO:0005484 SNAP receptor activity; GO:0005488 binding; GO:0005515 protein binding; GO:0019905 syntaxin binding;	PF13774	Regulated-SNARE-like domain	U	KOG0862	Synaptobrevin/VAMP-like protein SEC22
O08585	Clathrin light chain A OS=Mus musculus OX=10090 GN=Clta PE=1 SV=2	Clta	0.556	0.00882103	Down	25.604	17.4	5	5	5	3	3	2	4	4	5	4	5	4	0.507261	0.591516	0.748136	0.991735	1.16593	1.16703	1.25204	1.42697	1.14938	cytoplasm	K04644	CLTA, LCA; clathrin light chain A	map04142 Lysosome; map04144 Endocytosis; map04721 Synaptic vesicle cycle; map04961 Endocrine and other factor-regulated calcium reabsorption; map05016 Huntington disease; map05100 Bacterial invasion of epithelial cells	GO:0002376 immune system process; GO:0002478 antigen processing and presentation of exogenous peptide antigen; GO:0002495 antigen processing and presentation of peptide antigen via MHC class II; GO:0002504 antigen processing and presentation of peptide or polysaccharide antigen via MHC class II; GO:0006807 nitrogen compound metabolic process; GO:0006810 transport; GO:0006897 endocytosis; GO:00068…	GO:0000139 Golgi membrane; GO:0000323 lytic vacuole; GO:0005622 intracellular; GO:0005623 cell; GO:0005737 cytoplasm; GO:0005764 lysosome; GO:0005765 lysosomal membrane; GO:0005768 endosome; GO:0005773 vacuole; GO:0005774 vacuolar membrane; GO:0005794 Golgi apparatus; GO:0005802 trans-Golgi network; GO:0005829 cytosol; GO:0005886 plasma membrane; GO:0005905 clathrin-coated pit; GO:0005938 cell co…	GO:0005198 structural molecule activity; GO:0005488 binding; GO:0005515 protein binding; GO:0019899 enzyme binding; GO:0030276 clathrin binding; GO:0032050 clathrin heavy chain binding; GO:0033218 amide binding; GO:0042277 peptide binding; GO:0044877 protein-containing complex binding; GO:0051020 GTPase binding;			U	KOG4031	Vesicle coat protein clathrin, light chain
O08709	Peroxiredoxin-6 OS=Mus musculus OX=10090 GN=Prdx6 PE=1 SV=3	Prdx6	1.93	0.000451236	Up	24.87	43.8	11	11	11	9	10	10	8	9	9	9	9	8	1.55362	1.55204	1.39618	0.700306	0.819948	0.81272	0.708752	0.697821	0.758617	cytoplasm	K11188	PRDX6; peroxiredoxin 6, 1-Cys peroxiredoxin [EC:1.11.1.7 1.11.1.15 3.1.1.-]	map01100 Metabolic pathways	GO:0000302 response to reactive oxygen species; GO:0001775 cell activation; GO:0002252 immune effector process; GO:0002263 cell activation involved in immune response; GO:0002274 myeloid leukocyte activation; GO:0002275 myeloid cell activation involved in immune response; GO:0002283 neutrophil activation involved in immune response; GO:0002366 leukocyte activation involved in immune response; GO:…	GO:0000323 lytic vacuole; GO:0005576 extracellular region; GO:0005622 intracellular; GO:0005623 cell; GO:0005634 nucleus; GO:0005737 cytoplasm; GO:0005764 lysosome; GO:0005766 primary lysosome; GO:0005773 vacuole; GO:0005775 vacuolar lumen; GO:0005829 cytosol; GO:0012505 endomembrane system; GO:0030141 secretory granule; GO:0031410 cytoplasmic vesicle; GO:0031974 membrane-enclosed lumen; GO:00319…	GO:0003824 catalytic activity; GO:0004601 peroxidase activity; GO:0004602 glutathione peroxidase activity; GO:0004620 phospholipase activity; GO:0004623 phospholipase A2 activity; GO:0005488 binding; GO:0005515 protein binding; GO:0016209 antioxidant activity; GO:0016298 lipase activity; GO:0016491 oxidoreductase activity; GO:0016684 oxidoreductase activity, acting on peroxide as acceptor; GO:001…	PF00578; PF10417	AhpC/TSA family; C-terminal domain of 1-Cys peroxiredoxin	O	KOG0854	Alkyl hydroperoxide reductase, thiol specific antioxidant and related enzymes
O08749	Dihydrolipoyl dehydrogenase, mitochondrial OS=Mus musculus OX=10090 GN=Dld PE=1 SV=2	Dld	2.159	0.000182142	Up	54.272	26.1	11	11	11	9	7	8	11	10	10	10	10	10	1.58815	1.43576	1.55089	0.673465	0.668282	0.777216	0.823921	0.762882	0.71943	mitochondria	K00382	DLD, lpd, pdhD; dihydrolipoamide dehydrogenase [EC:1.8.1.4]	map00010 Glycolysis / Gluconeogenesis; map00020 Citrate cycle (TCA cycle); map00260 Glycine, serine and threonine metabolism; map00280 Valine, leucine and isoleucine degradation; map00310 Lysine degradation; map00380 Tryptophan metabolism; map00620 Pyruvate metabolism; map00630 Glyoxylate and dicarboxylate metabolism; map00640 Propanoate metabolism; map01100 Metabolic pathways; map01200 Carbon me…	GO:0000003 reproduction; GO:0003006 developmental process involved in reproduction; GO:0006082 organic acid metabolic process; GO:0006084 acetyl-CoA metabolic process; GO:0006085 acetyl-CoA biosynthetic process; GO:0006086 acetyl-CoA biosynthetic process from pyruvate; GO:0006090 pyruvate metabolic process; GO:0006091 generation of precursor metabolites and energy; GO:0006103 2-oxoglutarate metab…	GO:0001669 acrosomal vesicle; GO:0005622 intracellular; GO:0005623 cell; GO:0005634 nucleus; GO:0005654 nucleoplasm; GO:0005737 cytoplasm; GO:0005739 mitochondrion; GO:0005759 mitochondrial matrix; GO:0005773 vacuole; GO:0005929 cilium; GO:0012505 endomembrane system; GO:0030141 secretory granule; GO:0031410 cytoplasmic vesicle; GO:0031974 membrane-enclosed lumen; GO:0031981 nuclear lumen; GO:003…	GO:0000166 nucleotide binding; GO:0003824 catalytic activity; GO:0004148 dihydrolipoyl dehydrogenase activity; GO:0005488 binding; GO:0016491 oxidoreductase activity; GO:0016651 oxidoreductase activity, acting on NAD(P)H; GO:0016667 oxidoreductase activity, acting on a sulfur group of donors; GO:0016668 oxidoreductase activity, acting on a sulfur group of donors, NAD(P) as acceptor; GO:0033218 am…	PF07992; PF02852	Pyridine nucleotide-disulphide oxidoreductase; Pyridine nucleotide-disulphide oxidoreductase, dimerisation domain	C	KOG1335	Dihydrolipoamide dehydrogenase
O08756	3-hydroxyacyl-CoA dehydrogenase type-2 OS=Mus musculus OX=10090 GN=Hsd17b10 PE=1 SV=4	Hsd17b10	2.303	0.000481378	Up	27.418	31.4	6	6	6	4	5	5	6	4	4	4	4	4	1.74546	1.60505	1.38229	0.670449	0.64409	0.740675	0.723048	0.758445	0.730496	mitochondria	K08683	HSD17B10; 3-hydroxyacyl-CoA dehydrogenase / 3-hydroxy-2-methylbutyryl-CoA dehydrogenase [EC:1.1.1.35 1.1.1.178]	map00280 Valine, leucine and isoleucine degradation; map01100 Metabolic pathways; map05010 Alzheimer disease	GO:0000003 reproduction; GO:0000959 mitochondrial RNA metabolic process; GO:0000963 mitochondrial RNA processing; GO:0000964 mitochondrial RNA 5'-end processing; GO:0000965 mitochondrial RNA 3'-end processing; GO:0000966 RNA 5'-end processing; GO:0001510 RNA methylation; GO:0003006 developmental process involved in reproduction; GO:0006082 organic acid metabolic process; GO:0006139 nucleobase-con…	GO:0005622 intracellular; GO:0005623 cell; GO:0005737 cytoplasm; GO:0005739 mitochondrion; GO:0005759 mitochondrial matrix; GO:0005783 endoplasmic reticulum; GO:0005886 plasma membrane; GO:0009295 nucleoid; GO:0012505 endomembrane system; GO:0016020 membrane; GO:0030677 ribonuclease P complex; GO:0030678 mitochondrial ribonuclease P complex; GO:0031974 membrane-enclosed lumen; GO:0032991 protein-…	GO:0000049 tRNA binding; GO:0000166 nucleotide binding; GO:0001540 amyloid-beta binding; GO:0003676 nucleic acid binding; GO:0003723 RNA binding; GO:0003824 catalytic activity; GO:0003857 3-hydroxyacyl-CoA dehydrogenase activity; GO:0004303 estradiol 17-beta-dehydrogenase activity; GO:0005102 signaling receptor binding; GO:0005488 binding; GO:0005496 steroid binding; GO:0005515 protein binding; G…	PF00106	short chain dehydrogenase	Q	KOG1199	Short-chain alcohol dehydrogenase/3-hydroxyacyl-CoA dehydrogenase
O08788	Dynactin subunit 1 OS=Mus musculus OX=10090 GN=Dctn1 PE=1 SV=3	Dctn1	1.506	0.00277996	Up	141.67	29.7	33	33	33	21	23	23	28	25	26	23	22	24	1.33952	1.18155	1.3081	0.91283	0.858673	0.771396	0.839549	0.877327	0.911053	plasma membrane	K04648	DCTN1; dynactin 1	map04962 Vasopressin-regulated water reabsorption; map05016 Huntington disease	GO:0000086 G2/M transition of mitotic cell cycle; GO:0000132 establishment of mitotic spindle orientation; GO:0000226 microtubule cytoskeleton organization; GO:0000278 mitotic cell cycle; GO:0002376 immune system process; GO:0002478 antigen processing and presentation of exogenous peptide antigen; GO:0002495 antigen processing and presentation of peptide antigen via MHC class II; GO:0002504 antig…	GO:0000775 chromosome, centromeric region; GO:0000776 kinetochore; GO:0000922 spindle pole; GO:0005622 intracellular; GO:0005623 cell; GO:0005634 nucleus; GO:0005635 nuclear envelope; GO:0005694 chromosome; GO:0005737 cytoplasm; GO:0005813 centrosome; GO:0005814 centriole; GO:0005815 microtubule organizing center; GO:0005819 spindle; GO:0005829 cytosol; GO:0005856 cytoskeleton; GO:0005868 cytopla…	GO:0005488 binding; GO:0005515 protein binding; GO:0008017 microtubule binding; GO:0008092 cytoskeletal protein binding; GO:0015631 tubulin binding; GO:0019899 enzyme binding; GO:0019900 kinase binding; GO:0019901 protein kinase binding; GO:0042802 identical protein binding;	PF01302	CAP-Gly domain	Z	KOG0971	Microtubule-associated protein dynactin DCTN1/Glued
O35215	D-dopachrome decarboxylase OS=Mus musculus OX=10090 GN=Ddt PE=1 SV=3	Ddt	2.814	0.00149202	Up	13.077	59.3	5	5	5	2	3	3	4	3	3	3	3	3	2.09111	1.91918	1.70412	0.840339	0.557848	0.632199	0.39935	0.423115	0.432733	cytoplasm	K10028	DDT; D-dopachrome decarboxylase [EC:4.1.1.84]		GO:0001817 regulation of cytokine production; GO:0001819 positive regulation of cytokine production; GO:0001932 regulation of protein phosphorylation; GO:0001934 positive regulation of protein phosphorylation; GO:0002682 regulation of immune system process; GO:0002683 negative regulation of immune system process; GO:0002685 regulation of leukocyte migration; GO:0002686 negative regulation of leuk…	GO:0005576 extracellular region; GO:0005615 extracellular space; GO:0005622 intracellular; GO:0005623 cell; GO:0005737 cytoplasm;	GO:0002020 protease binding; GO:0003824 catalytic activity; GO:0004167 dopachrome isomerase activity; GO:0005102 signaling receptor binding; GO:0005126 cytokine receptor binding; GO:0005488 binding; GO:0005515 protein binding; GO:0016853 isomerase activity; GO:0016860 intramolecular oxidoreductase activity; GO:0016862 intramolecular oxidoreductase activity, interconverting keto- and enol-groups; …	PF01187	Macrophage migration inhibitory factor (MIF)	V	KOG1759	Macrophage migration inhibitory factor
O35286	Pre-mRNA-splicing factor ATP-dependent RNA helicase DHX15 OS=Mus musculus OX=10090 GN=Dhx15 PE=1 SV=2	Dhx15	1.553	0.00232148	Up	91.006	33.5	24	23	24	20	18	19	22	18	20	18	21	20	1.50916	1.26065	1.27661	0.903672	0.874751	0.827516	0.763554	0.80136	0.782729	nucleus	K12820	DHX15, PRP43; pre-mRNA-splicing factor ATP-dependent RNA helicase DHX15/PRP43 [EC:3.6.4.13]	map03040 Spliceosome	GO:0000375 RNA splicing, via transesterification reactions; GO:0000377 RNA splicing, via transesterification reactions with bulged adenosine as nucleophile; GO:0000398 mRNA splicing, via spliceosome; GO:0006139 nucleobase-containing compound metabolic process; GO:0006396 RNA processing; GO:0006397 mRNA processing; GO:0006725 cellular aromatic compound metabolic process; GO:0006807 nitrogen compou…	GO:0005622 intracellular; GO:0005623 cell; GO:0005634 nucleus; GO:0005654 nucleoplasm; GO:0005681 spliceosomal complex; GO:0005689 U12-type spliceosomal complex; GO:0005730 nucleolus; GO:0005737 cytoplasm; GO:0016604 nuclear body; GO:0016607 nuclear speck; GO:0031974 membrane-enclosed lumen; GO:0031981 nuclear lumen; GO:0032991 protein-containing complex; GO:0043226 organelle; GO:0043227 membrane…	GO:0003676 nucleic acid binding; GO:0003723 RNA binding; GO:0003724 RNA helicase activity; GO:0003725 double-stranded RNA binding; GO:0003824 catalytic activity; GO:0004386 helicase activity; GO:0005488 binding; GO:0008186 RNA-dependent ATPase activity; GO:0016462 pyrophosphatase activity; GO:0016787 hydrolase activity; GO:0016817 hydrolase activity, acting on acid anhydrides; GO:0016818 hydrolas…	PF00270; PF04408; PF07717	DEAD/DEAH box helicase; Helicase associated domain (HA2); Oligonucleotide/oligosaccharide-binding (OB)-fold	A	KOG0925	mRNA splicing factor ATP-dependent RNA helicase
O35295	Transcriptional activator protein Pur-beta OS=Mus musculus OX=10090 GN=Purb PE=1 SV=3	Purb	2.246	0.00276128	Up	33.901	23.1	6	6	6	3	3	3	3	4	4	5	6	4	1.29618	1.57751	1.63022	0.803462	0.572396	0.629601	0.728907	0.89369	0.868032	extracellular	K21799	PURB; transcriptional activator protein Pur-beta		GO:0000122 negative regulation of transcription by RNA polymerase II; GO:0002682 regulation of immune system process; GO:0006139 nucleobase-containing compound metabolic process; GO:0006259 DNA metabolic process; GO:0006260 DNA replication; GO:0006261 DNA-dependent DNA replication; GO:0006268 DNA unwinding involved in DNA replication; GO:0006355 regulation of transcription, DNA-templated; GO:0006…	GO:0000228 nuclear chromosome; GO:0005622 intracellular; GO:0005623 cell; GO:0005634 nucleus; GO:0005657 replication fork; GO:0005662 DNA replication factor A complex; GO:0005694 chromosome; GO:0030894 replisome; GO:0031974 membrane-enclosed lumen; GO:0031981 nuclear lumen; GO:0032991 protein-containing complex; GO:0032993 protein-DNA complex; GO:0043226 organelle; GO:0043227 membrane-bounded org…	GO:0000900 translation repressor activity, mRNA regulatory element binding; GO:0000976 transcription regulatory region sequence-specific DNA binding; GO:0000977 RNA polymerase II transcription regulatory region sequence-specific DNA binding; GO:0000981 DNA-binding transcription factor activity, RNA polymerase II-specific; GO:0001067 regulatory region nucleic acid binding; GO:0001227 DNA-binding t…			K	KOG3074	Transcriptional regulator of the PUR family, single-stranded-DNA-binding
O35316	Sodium- and chloride-dependent taurine transporter OS=Mus musculus OX=10090 GN=Slc6a6 PE=1 SV=2	Slc6a6	0.566	0.00793598	Down	69.855	7.2	3	3	3	2	1	2	2	3	3	2	2	3	0.649335		0.823106	1.29145	1.26962	1.34183	0.956543	0.899971	0.768145	plasma membrane	K05039	SLC6A6, TAUT; solute carrier family 6 (neurotransmitter transporter, taurine) member 6		GO:0003333 amino acid transmembrane transport; GO:0006082 organic acid metabolic process; GO:0006520 cellular amino acid metabolic process; GO:0006807 nitrogen compound metabolic process; GO:0006810 transport; GO:0006811 ion transport; GO:0006812 cation transport; GO:0006814 sodium ion transport; GO:0006820 anion transport; GO:0006865 amino acid transport; GO:0008152 metabolic process; GO:0009987…	GO:0005623 cell; GO:0005886 plasma membrane; GO:0005887 integral component of plasma membrane; GO:0016020 membrane; GO:0016021 integral component of membrane; GO:0031224 intrinsic component of membrane; GO:0031226 intrinsic component of plasma membrane; GO:0071944 cell periphery;	GO:0005215 transporter activity; GO:0005342 organic acid transmembrane transporter activity; GO:0005343 organic acid:sodium symporter activity; GO:0005368 taurine transmembrane transporter activity; GO:0005369 taurine:sodium symporter activity; GO:0005488 binding; GO:0008324 cation transmembrane transporter activity; GO:0008509 anion transmembrane transporter activity; GO:0008514 organic anion tr…			P	KOG3660	Sodium-neurotransmitter symporter
O35326	Serine/arginine-rich splicing factor 5 OS=Mus musculus OX=10090 GN=Srsf5 PE=1 SV=2	Srsf5	2.206	0.0119997	Up	30.891	20.8	6	5	5	4	4	5	4	3	3	4	3	3	1.30445	2.19345	1.46765	0.746651	0.647589	0.856587	0.524575	0.755821	0.503229	nucleus	K12893	SFRS4_5_6; splicing factor, arginine/serine-rich 4/5/6	map03040 Spliceosome; map05168 Herpes simplex virus 1 infection	GO:0001889 liver development; GO:0006950 response to stress; GO:0007275 multicellular organism development; GO:0009611 response to wounding; GO:0009719 response to endogenous stimulus; GO:0009725 response to hormone; GO:0009893 positive regulation of metabolic process; GO:0009987 cellular process; GO:0010033 response to organic substance; GO:0010243 response to organonitrogen compound; GO:0010468…	GO:0005622 intracellular; GO:0005623 cell; GO:0005634 nucleus; GO:0005654 nucleoplasm; GO:0016604 nuclear body; GO:0016607 nuclear speck; GO:0031974 membrane-enclosed lumen; GO:0031981 nuclear lumen; GO:0043226 organelle; GO:0043227 membrane-bounded organelle; GO:0043229 intracellular organelle; GO:0043231 intracellular membrane-bounded organelle; GO:0043233 organelle lumen; GO:0070013 intracellu…	GO:0003676 nucleic acid binding; GO:0003723 RNA binding; GO:0005488 binding; GO:0005515 protein binding; GO:0019899 enzyme binding; GO:0019900 kinase binding; GO:0019901 protein kinase binding; GO:0019904 protein domain specific binding; GO:0043422 protein kinase B binding; GO:0050733 RS domain binding; GO:0097159 organic cyclic compound binding; GO:1901363 heterocyclic compound binding;	PF00076	RNA recognition motif. (a.k.a. RRM, RBD, or RNP domain)	A	KOG0106	Alternative splicing factor SRp55/B52/SRp75 (RRM superfamily)
O35350	Calpain-1 catalytic subunit OS=Mus musculus OX=10090 GN=Capn1 PE=1 SV=1	Capn1	1.527	0.0050008	Up	82.105	24.4	16	16	16	9	10	11	15	15	15	11	14	14	1.53718	1.26589	1.35078	0.950628	0.950116	0.819518	0.735926	0.662571	0.727389	cytoplasm	K01367	CAPN1; calpain-1 [EC:3.4.22.52]	map04141 Protein processing in endoplasmic reticulum; map04210 Apoptosis; map04217 Necroptosis; map04218 Cellular senescence; map05010 Alzheimer disease; map05131 Shigellosis	GO:0001775 cell activation; GO:0002252 immune effector process; GO:0002263 cell activation involved in immune response; GO:0002274 myeloid leukocyte activation; GO:0002275 myeloid cell activation involved in immune response; GO:0002283 neutrophil activation involved in immune response; GO:0002366 leukocyte activation involved in immune response; GO:0002376 immune system process; GO:0002443 leukoc…	GO:0000323 lytic vacuole; GO:0005576 extracellular region; GO:0005622 intracellular; GO:0005623 cell; GO:0005737 cytoplasm; GO:0005739 mitochondrion; GO:0005764 lysosome; GO:0005773 vacuole; GO:0005829 cytosol; GO:0005886 plasma membrane; GO:0012505 endomembrane system; GO:0016020 membrane; GO:0030141 secretory granule; GO:0031410 cytoplasmic vesicle; GO:0031974 membrane-enclosed lumen; GO:003198…	GO:0003824 catalytic activity; GO:0004175 endopeptidase activity; GO:0004197 cysteine-type endopeptidase activity; GO:0004198 calcium-dependent cysteine-type endopeptidase activity; GO:0005488 binding; GO:0005509 calcium ion binding; GO:0005515 protein binding; GO:0008092 cytoskeletal protein binding; GO:0008233 peptidase activity; GO:0008234 cysteine-type peptidase activity; GO:0016787 hydrolase…	PF01067; PF13833	Calpain large subunit, domain III; EF-hand domain pair	OT	KOG0045	Cytosolic Ca2+-dependent cysteine protease (calpain), large subunit (EF-Hand protein superfamily)
O35566	CD151 antigen OS=Mus musculus OX=10090 GN=Cd151 PE=1 SV=2	Cd151	0.287	0.000432841	Down	28.246	16.6	5	5	5	2	2	2	5	3	4	4	2	3	0.409671	0.385015	0.47555	1.61131	1.61411	1.20225	1.40152	0.88707	1.0135	plasma membrane	K06537	CD151, TSPAN24; CD151 antigen		GO:0001775 cell activation; GO:0002009 morphogenesis of an epithelium; GO:0002011 morphogenesis of an epithelial sheet; GO:0002376 immune system process; GO:0006928 movement of cell or subcellular component; GO:0006950 response to stress; GO:0007044 cell-substrate junction assembly; GO:0007154 cell communication; GO:0007155 cell adhesion; GO:0007165 signal transduction; GO:0007166 cell surface re…	GO:0005576 extracellular region; GO:0005604 basement membrane; GO:0005622 intracellular; GO:0005623 cell; GO:0005737 cytoplasm; GO:0005829 cytosol; GO:0005886 plasma membrane; GO:0005887 integral component of plasma membrane; GO:0009986 cell surface; GO:0016020 membrane; GO:0016021 integral component of membrane; GO:0031012 extracellular matrix; GO:0031224 intrinsic component of membrane; GO:0031…	GO:0005102 signaling receptor binding; GO:0005178 integrin binding; GO:0005488 binding; GO:0005515 protein binding; GO:0044877 protein-containing complex binding; GO:0050839 cell adhesion molecule binding;			S	KOG3882	Tetraspanin family integral membrane protein
O35601	FYN-binding protein 1 OS=Mus musculus OX=10090 GN=Fyb1 PE=1 SV=2	Fyb1	0.657	0.00878884	Down	90.054	21.1	13	13	13	5	5	5	9	9	9	12	11	11	0.589507	0.747717	0.745581	1.00971	1.01534	1.14505	1.32542	1.46721	0.954465	nucleus	K17698	FYB, ADAP; FYN binding protein	map04015 Rap1 signaling pathway; map05135 Yersinia infection	GO:0002253 activation of immune response; GO:0002376 immune system process; GO:0002429 immune response-activating cell surface receptor signaling pathway; GO:0002682 regulation of immune system process; GO:0002684 positive regulation of immune system process; GO:0002757 immune response-activating signal transduction; GO:0002764 immune response-regulating signaling pathway; GO:0002768 immune respo…	GO:0005622 intracellular; GO:0005623 cell; GO:0005634 nucleus; GO:0005737 cytoplasm; GO:0005829 cytosol; GO:0005856 cytoskeleton; GO:0005886 plasma membrane; GO:0015629 actin cytoskeleton; GO:0016020 membrane; GO:0043226 organelle; GO:0043227 membrane-bounded organelle; GO:0043228 non-membrane-bounded organelle; GO:0043229 intracellular organelle; GO:0043231 intracellular membrane-bounded organel…	GO:0005102 signaling receptor binding; GO:0005488 binding; GO:0005515 protein binding; GO:0044877 protein-containing complex binding;	PF07653	Variant SH3 domain
O35604	NPC intracellular cholesterol transporter 1 OS=Mus musculus OX=10090 GN=Npc1 PE=1 SV=2	Npc1	1.589	4.49197e-05	Up	142.88	9.5	11	11	11	4	5	4	9	8	9	6	8	8	1.28649	1.31788	1.3281	0.798661	0.860902	0.81522	0.995764	0.759235	0.837741	plasma membrane	K12385	NPC1; Niemann-Pick C1 protein	map04142 Lysosome; map04979 Cholesterol metabolism	GO:0006082 organic acid metabolic process; GO:0006464 cellular protein modification process; GO:0006486 protein glycosylation; GO:0006629 lipid metabolic process; GO:0006807 nitrogen compound metabolic process; GO:0006810 transport; GO:0006869 lipid transport; GO:0006897 endocytosis; GO:0006914 autophagy; GO:0007034 vacuolar transport; GO:0007041 lysosomal transport; GO:0007154 cell communication…	GO:0000323 lytic vacuole; GO:0005576 extracellular region; GO:0005622 intracellular; GO:0005623 cell; GO:0005634 nucleus; GO:0005635 nuclear envelope; GO:0005737 cytoplasm; GO:0005764 lysosome; GO:0005765 lysosomal membrane; GO:0005768 endosome; GO:0005770 late endosome; GO:0005773 vacuole; GO:0005774 vacuolar membrane; GO:0005783 endoplasmic reticulum; GO:0005794 Golgi apparatus; GO:0005886 plas…	GO:0004888 transmembrane signaling receptor activity; GO:0005215 transporter activity; GO:0005319 lipid transporter activity; GO:0005488 binding; GO:0005496 steroid binding; GO:0008289 lipid binding; GO:0015248 sterol transporter activity; GO:0015485 cholesterol binding; GO:0032934 sterol binding; GO:0036094 small molecule binding; GO:0038023 signaling receptor activity; GO:0043178 alcohol bindin…			I	KOG1933	Cholesterol transport protein (Niemann-Pick C disease protein)
O35658	Complement component 1 Q subcomponent-binding protein, mitochondrial OS=Mus musculus OX=10090 GN=C1qbp PE=1 SV=1	C1qbp	4.684	0.0199757	Up	31.013	15.1	4	4	4	4	4	4	3	2	3	1	2	2	2.68481	2.31886	1.4567	0.826629	0.20316	0.349495		0.077629	0.082707	mitochondria	K15414	C1QBP; complement component 1 Q subcomponent-binding protein, mitochondrial		GO:0000122 negative regulation of transcription by RNA polymerase II; GO:0001817 regulation of cytokine production; GO:0001818 negative regulation of cytokine production; GO:0002376 immune system process; GO:0002673 regulation of acute inflammatory response; GO:0002682 regulation of immune system process; GO:0002683 negative regulation of immune system process; GO:0002684 positive regulation of i…	GO:0005576 extracellular region; GO:0005615 extracellular space; GO:0005622 intracellular; GO:0005623 cell; GO:0005634 nucleus; GO:0005737 cytoplasm; GO:0005739 mitochondrion; GO:0005829 cytosol; GO:0005886 plasma membrane; GO:0009986 cell surface; GO:0016020 membrane; GO:0032991 protein-containing complex; GO:0043226 organelle; GO:0043227 membrane-bounded organelle; GO:0043229 intracellular orga…	GO:0001664 G protein-coupled receptor binding; GO:0001846 opsonin binding; GO:0001848 complement binding; GO:0001849 complement component C1q complex binding; GO:0003676 nucleic acid binding; GO:0003712 transcription coregulator activity; GO:0003714 transcription corepressor activity; GO:0003723 RNA binding; GO:0003729 mRNA binding; GO:0005080 protein kinase C binding; GO:0005102 signaling recept…	PF02330	Mitochondrial glycoprotein	K	KOG4024	Complement component 1, Q subcomponent binding protein/mRNA splicing factor SF2, subunit P32
O35691	Pinin OS=Mus musculus OX=10090 GN=Pnn PE=1 SV=4	Pnn	0.546	0.00398942	Down	82.435	16	12	12	12	9	5	5	6	7	7	7	8	4	0.456683	0.518506	0.612375	1.03492	0.862757	1.00913	1.56289	1.4866	1.45614	nucleus	K13114	PNN; pinin	map03013 RNA transport; map03015 mRNA surveillance pathway	GO:0000375 RNA splicing, via transesterification reactions; GO:0000377 RNA splicing, via transesterification reactions with bulged adenosine as nucleophile; GO:0000398 mRNA splicing, via spliceosome; GO:0006139 nucleobase-containing compound metabolic process; GO:0006396 RNA processing; GO:0006397 mRNA processing; GO:0006725 cellular aromatic compound metabolic process; GO:0006807 nitrogen compou…	GO:0005622 intracellular; GO:0005623 cell; GO:0005634 nucleus; GO:0005654 nucleoplasm; GO:0005681 spliceosomal complex; GO:0005737 cytoplasm; GO:0005856 cytoskeleton; GO:0005882 intermediate filament; GO:0005886 plasma membrane; GO:0005911 cell-cell junction; GO:0016020 membrane; GO:0016604 nuclear body; GO:0016607 nuclear speck; GO:0030054 cell junction; GO:0030057 desmosome; GO:0031974 membrane…	GO:0005198 structural molecule activity;			Z	KOG3756	Pinin (desmosome-associated protein)
O35737	Heterogeneous nuclear ribonucleoprotein H OS=Mus musculus OX=10090 GN=Hnrnph1 PE=1 SV=3	Hnrnph1	1.788	0.00255746	Up	49.199	34.5	13	6	13	12	11	12	13	11	11	11	11	10	1.44494	1.27897	1.58267	0.900869	0.738692	0.768416	0.690987	0.803227	0.791226	nucleus	K12898	HNRNPF_H; heterogeneous nuclear ribonucleoprotein F/H		GO:0006139 nucleobase-containing compound metabolic process; GO:0006396 RNA processing; GO:0006725 cellular aromatic compound metabolic process; GO:0006807 nitrogen compound metabolic process; GO:0008152 metabolic process; GO:0009719 response to endogenous stimulus; GO:0009987 cellular process; GO:0010033 response to organic substance; GO:0010243 response to organonitrogen compound; GO:0010467 ge…	GO:0005622 intracellular; GO:0005623 cell; GO:0005634 nucleus; GO:0005654 nucleoplasm; GO:0031974 membrane-enclosed lumen; GO:0031981 nuclear lumen; GO:0043226 organelle; GO:0043227 membrane-bounded organelle; GO:0043229 intracellular organelle; GO:0043231 intracellular membrane-bounded organelle; GO:0043233 organelle lumen; GO:0070013 intracellular organelle lumen;	GO:0003676 nucleic acid binding; GO:0003723 RNA binding; GO:0005488 binding; GO:0005515 protein binding; GO:0019899 enzyme binding; GO:0097159 organic cyclic compound binding; GO:1901363 heterocyclic compound binding;	PF00076; PF08080	RNA recognition motif. (a.k.a. RRM, RBD, or RNP domain); RNPHF zinc finger	A	KOG4211	Splicing factor hnRNP-F and related RNA-binding proteins
O35841	Apoptosis inhibitor 5 OS=Mus musculus OX=10090 GN=Api5 PE=1 SV=2	Api5	2.156	0.000139205	Up	56.784	27.2	14	14	14	8	7	7	11	14	11	9	12	11	1.58387	1.49549	1.52616	0.645338	0.768796	0.722235	0.803531	0.716351	0.738231	cytoplasm				GO:0010941 regulation of cell death; GO:0042981 regulation of apoptotic process; GO:0043066 negative regulation of apoptotic process; GO:0043067 regulation of programmed cell death; GO:0043069 negative regulation of programmed cell death; GO:0048519 negative regulation of biological process; GO:0048523 negative regulation of cellular process; GO:0050789 regulation of biological process; GO:005079…	GO:0005622 intracellular; GO:0005623 cell; GO:0005634 nucleus; GO:0005654 nucleoplasm; GO:0005681 spliceosomal complex; GO:0005737 cytoplasm; GO:0016604 nuclear body; GO:0016607 nuclear speck; GO:0031974 membrane-enclosed lumen; GO:0031981 nuclear lumen; GO:0032991 protein-containing complex; GO:0043226 organelle; GO:0043227 membrane-bounded organelle; GO:0043229 intracellular organelle; GO:00432…	GO:0005488 binding; GO:0005515 protein binding; GO:0017134 fibroblast growth factor binding; GO:0019838 growth factor binding;			T	KOG2213	Apoptosis inhibitor 5/fibroblast growth factor 2-interacting factor 2, and related proteins
O35864	COP9 signalosome complex subunit 5 OS=Mus musculus OX=10090 GN=Cops5 PE=1 SV=3	Cops5	1.576	0.0153026	Up	37.548	25.7	8	8	8	5	4	4	8	8	8	8	7	8	1.64235	1.20071	1.20825	0.902126	0.870023	0.79781	0.677027	0.859332	0.842367	cytoplasm	K09613	COPS5, CSN5; COP9 signalosome complex subunit 5 [EC:3.4.-.-]		GO:0000338 protein deneddylation; GO:0000715 nucleotide-excision repair, DNA damage recognition; GO:0001932 regulation of protein phosphorylation; GO:0006139 nucleobase-containing compound metabolic process; GO:0006259 DNA metabolic process; GO:0006281 DNA repair; GO:0006283 transcription-coupled nucleotide-excision repair; GO:0006289 nucleotide-excision repair; GO:0006351 transcription, DNA-temp…	GO:0005622 intracellular; GO:0005623 cell; GO:0005634 nucleus; GO:0005654 nucleoplasm; GO:0005667 transcription regulator complex; GO:0005737 cytoplasm; GO:0005829 cytosol; GO:0005852 eukaryotic translation initiation factor 3 complex; GO:0008021 synaptic vesicle; GO:0008180 COP9 signalosome; GO:0012505 endomembrane system; GO:0030133 transport vesicle; GO:0031410 cytoplasmic vesicle; GO:0031974 …	GO:0003676 nucleic acid binding; GO:0003712 transcription coregulator activity; GO:0003713 transcription coactivator activity; GO:0003723 RNA binding; GO:0003743 translation initiation factor activity; GO:0003824 catalytic activity; GO:0004843 thiol-dependent ubiquitin-specific protease activity; GO:0005488 binding; GO:0005515 protein binding; GO:0008135 translation factor activity, RNA binding; …			OT	KOG1554	COP9 signalosome, subunit CSN5
O54901	OX-2 membrane glycoprotein OS=Mus musculus OX=10090 GN=Cd200 PE=1 SV=1	Cd200	1.922	0.0186868	Up	31.256	11.5	3	3	3	2	2	2	3	3	3	3	3	3	0.950348	1.54367	1.52702	0.718938	0.642738	0.73044	0.989133	1.10379	0.793935	mitochondria	K06556	CD200; CD200 antigen		GO:0002682 regulation of immune system process; GO:0002683 negative regulation of immune system process; GO:0002694 regulation of leukocyte activation; GO:0002695 negative regulation of leukocyte activation; GO:0007155 cell adhesion; GO:0007156 homophilic cell adhesion via plasma membrane adhesion molecules; GO:0007157 heterophilic cell-cell adhesion via plasma membrane cell adhesion molecules; G…	GO:0005623 cell; GO:0005886 plasma membrane; GO:0005887 integral component of plasma membrane; GO:0005911 cell-cell junction; GO:0005912 adherens junction; GO:0016020 membrane; GO:0016021 integral component of membrane; GO:0030054 cell junction; GO:0031224 intrinsic component of membrane; GO:0031226 intrinsic component of plasma membrane; GO:0070161 anchoring junction; GO:0071944 cell periphery;	GO:0005102 signaling receptor binding; GO:0005488 binding; GO:0005515 protein binding; GO:0042802 identical protein binding; GO:0042803 protein homodimerization activity; GO:0046983 protein dimerization activity; GO:0050839 cell adhesion molecule binding;	PF00047	Immunoglobulin domain
O54916	RalBP1-associated Eps domain-containing protein 1 OS=Mus musculus OX=10090 GN=Reps1 PE=1 SV=2	Reps1	1.801	0.0143554	Up	86.518	7.5	5	5	5	2	3	2	3	5	4	3	4	4	1.41135	1.5114	1.02919	0.807725	0.757804	0.629083	0.856656	0.980839	1.01595	nucleus	K20068	REPS; RalBP1-associated Eps domain-containing protein		GO:0009987 cellular process; GO:0016043 cellular component organization; GO:0061024 membrane organization; GO:0071840 cellular component organization or biogenesis;	GO:0005622 intracellular; GO:0005623 cell; GO:0005737 cytoplasm; GO:0005829 cytosol; GO:0005886 plasma membrane; GO:0005905 clathrin-coated pit; GO:0012505 endomembrane system; GO:0016020 membrane; GO:0071944 cell periphery;	GO:0005488 binding; GO:0005515 protein binding; GO:0017124 SH3 domain binding; GO:0019904 protein domain specific binding;			U	KOG1955	Ral-GTPase effector RALBP1
O54931	A-kinase anchor protein 2 OS=Mus musculus OX=10090 GN=Akap2 PE=1 SV=3	Akap2	2.358	0.00113591	Up	98.577	16	11	11	11	7	7	5	9	6	8	7	8	7	1.34627	1.46351	1.71415	0.729241	0.626069	0.563495	0.885986	0.881777	0.789506	nucleus	K16519	AKAP2; A-kinase anchor protein 2		GO:0006996 organelle organization; GO:0007010 cytoskeleton organization; GO:0007015 actin filament organization; GO:0007154 cell communication; GO:0007165 signal transduction; GO:0007166 cell surface receptor signaling pathway; GO:0007167 enzyme linked receptor protein signaling pathway; GO:0007178 transmembrane receptor protein serine/threonine kinase signaling pathway; GO:0008104 protein locali…	GO:0032991 protein-containing complex;	GO:0005488 binding; GO:0005515 protein binding; GO:0019904 protein domain specific binding; GO:0051018 protein kinase A binding;
O54950	5'-AMP-activated protein kinase subunit gamma-1 OS=Mus musculus OX=10090 GN=Prkag1 PE=1 SV=2	Prkag1	1.635	0.00147921	Up	37.52	11.5	4	3	4	3	3	3	3	2	4	3	3	2	1.30201	1.24997	1.16926	0.749008	0.69063	0.835881		1.00324		cytoplasm,nucleus	K07200	PRKAG; 5'-AMP-activated protein kinase, regulatory gamma subunit	map04068 FoxO signaling pathway; map04152 AMPK signaling pathway; map04211 Longevity regulating pathway; map04213 Longevity regulating pathway - multiple species; map04371 Apelin signaling pathway; map04530 Tight junction; map04710 Circadian rhythm; map04714 Thermogenesis; map04910 Insulin signaling pathway; map04920 Adipocytokine signaling pathway; map04921 Oxytocin signaling pathway; map04922 G…	GO:0000003 reproduction; GO:0001932 regulation of protein phosphorylation; GO:0001934 positive regulation of protein phosphorylation; GO:0006109 regulation of carbohydrate metabolic process; GO:0006110 regulation of glycolytic process; GO:0006140 regulation of nucleotide metabolic process; GO:0006464 cellular protein modification process; GO:0006468 protein phosphorylation; GO:0006793 phosphorus …	GO:0005622 intracellular; GO:0005623 cell; GO:0005634 nucleus; GO:0005654 nucleoplasm; GO:0005737 cytoplasm; GO:0005829 cytosol; GO:0031588 nucleotide-activated protein kinase complex; GO:0031974 membrane-enclosed lumen; GO:0031981 nuclear lumen; GO:0032991 protein-containing complex; GO:0043226 organelle; GO:0043227 membrane-bounded organelle; GO:0043229 intracellular organelle; GO:0043231 intra…	GO:0000166 nucleotide binding; GO:0003824 catalytic activity; GO:0004672 protein kinase activity; GO:0004674 protein serine/threonine kinase activity; GO:0004679 AMP-activated protein kinase activity; GO:0004690 cyclic nucleotide-dependent protein kinase activity; GO:0004691 cAMP-dependent protein kinase activity; GO:0005488 binding; GO:0005515 protein binding; GO:0005524 ATP binding; GO:0008144 …	PF00571	CBS domain	C	KOG1764	5'-AMP-activated protein kinase, gamma subunit
O55023	Inositol monophosphatase 1 OS=Mus musculus OX=10090 GN=Impa1 PE=1 SV=1	Impa1	1.938	0.000243823	Up	30.436	21.3	6	6	6	5	5	5	5	5	6	6	6	6	1.47802	1.32006	1.41484	0.772567	0.73267	0.668814	0.767124	0.869138	0.976763	cytoskeleton	K01092	E3.1.3.25, IMPA, suhB; myo-inositol-1(or 4)-monophosphatase [EC:3.1.3.25]	map00562 Inositol phosphate metabolism; map01100 Metabolic pathways; map04070 Phosphatidylinositol signaling system	GO:0005975 carbohydrate metabolic process; GO:0006020 inositol metabolic process; GO:0006066 alcohol metabolic process; GO:0006629 lipid metabolic process; GO:0006644 phospholipid metabolic process; GO:0006650 glycerophospholipid metabolic process; GO:0006661 phosphatidylinositol biosynthetic process; GO:0006793 phosphorus metabolic process; GO:0006796 phosphate-containing compound metabolic proc…	GO:0005622 intracellular; GO:0005623 cell; GO:0005737 cytoplasm; GO:0030424 axon; GO:0036477 somatodendritic compartment; GO:0042995 cell projection; GO:0043005 neuron projection; GO:0043025 neuronal cell body; GO:0044297 cell body; GO:0120025 plasma membrane bounded cell projection;	GO:0000287 magnesium ion binding; GO:0003824 catalytic activity; GO:0005488 binding; GO:0005515 protein binding; GO:0008934 inositol monophosphate 1-phosphatase activity; GO:0016787 hydrolase activity; GO:0016788 hydrolase activity, acting on ester bonds; GO:0016791 phosphatase activity; GO:0030145 manganese ion binding; GO:0031403 lithium ion binding; GO:0031420 alkali metal ion binding; GO:0042…			G	KOG2951	Inositol monophosphatase
O55028	[3-methyl-2-oxobutanoate dehydrogenase [lipoamide]] kinase, mitochondrial OS=Mus musculus OX=10090 GN=Bckdk PE=1 SV=1	Bckdk	3.273	0.00183571	Up	46.587	13.3	4	4	4	2	2	2	4	2	2	3	2	2	1.71368	1.96159	2.29412	0.766576	0.584381	0.472804	0.306836	0.439959	0.460058	mitochondria	K00905	BCKDK; [3-methyl-2-oxobutanoate dehydrogenase (acetyl-transferring)] kinase [EC:2.7.11.4]		GO:0006082 organic acid metabolic process; GO:0006464 cellular protein modification process; GO:0006468 protein phosphorylation; GO:0006520 cellular amino acid metabolic process; GO:0006793 phosphorus metabolic process; GO:0006796 phosphate-containing compound metabolic process; GO:0006807 nitrogen compound metabolic process; GO:0008152 metabolic process; GO:0009056 catabolic process; GO:0009063 …	GO:0005622 intracellular; GO:0005623 cell; GO:0005737 cytoplasm; GO:0005739 mitochondrion; GO:0005759 mitochondrial matrix; GO:0005947 mitochondrial alpha-ketoglutarate dehydrogenase complex; GO:0030062 mitochondrial tricarboxylic acid cycle enzyme complex; GO:0031974 membrane-enclosed lumen; GO:0032991 protein-containing complex; GO:0043226 organelle; GO:0043227 membrane-bounded organelle; GO:00…	GO:0000166 nucleotide binding; GO:0003824 catalytic activity; GO:0004672 protein kinase activity; GO:0004674 protein serine/threonine kinase activity; GO:0005488 binding; GO:0005524 ATP binding; GO:0008144 drug binding; GO:0016301 kinase activity; GO:0016740 transferase activity; GO:0016772 transferase activity, transferring phosphorus-containing groups; GO:0016773 phosphotransferase activity, al…	PF02518	Histidine kinase-, DNA gyrase B-, and HSP90-like ATPase	T	KOG0787	Dehydrogenase kinase
O55126	Protein NipSnap homolog 2 OS=Mus musculus OX=10090 GN=Nipsnap2 PE=1 SV=1	Nipsnap2	1.808	0.00684961	Up	32.932	19.9	5	5	5	3	2	3	5	5	5	5	5	5	1.07845	1.36907	1.58495	0.762196	0.743198	0.72477	0.867646	0.905017	0.964701	mitochondria				GO:0006091 generation of precursor metabolites and energy; GO:0006119 oxidative phosphorylation; GO:0006139 nucleobase-containing compound metabolic process; GO:0006163 purine nucleotide metabolic process; GO:0006164 purine nucleotide biosynthetic process; GO:0006725 cellular aromatic compound metabolic process; GO:0006753 nucleoside phosphate metabolic process; GO:0006754 ATP biosynthetic proces…	GO:0005622 intracellular; GO:0005623 cell; GO:0005737 cytoplasm; GO:0005739 mitochondrion; GO:0005740 mitochondrial envelope; GO:0005741 mitochondrial outer membrane; GO:0016020 membrane; GO:0019867 outer membrane; GO:0031090 organelle membrane; GO:0031966 mitochondrial membrane; GO:0031967 organelle envelope; GO:0031968 organelle outer membrane; GO:0031975 envelope; GO:0043226 organelle; GO:0043…		PF07978	NIPSNAP	C	KOG2883	NIPSNAP1 protein
O55128	Histone deacetylase complex subunit SAP18 OS=Mus musculus OX=10090 GN=Sap18 PE=1 SV=1	Sap18	0.282	0.00128743	Down	17.595	30.1	6	6	6	4	5	5	5	5	5	4	4	5	0.267222	0.351077	0.448871	1.12857	1.30619	1.34518	1.31403	1.33899	1.49987	cytoplasm,nucleus	K14324	SAP18; histone deacetylase complex subunit SAP18	map03013 RNA transport; map03015 mRNA surveillance pathway	GO:0000381 regulation of alternative mRNA splicing, via spliceosome; GO:0006325 chromatin organization; GO:0006355 regulation of transcription, DNA-templated; GO:0006357 regulation of transcription by RNA polymerase II; GO:0006464 cellular protein modification process; GO:0006476 protein deacetylation; GO:0006807 nitrogen compound metabolic process; GO:0006996 organelle organization; GO:0008152 m…	GO:0000118 histone deacetylase complex; GO:0005622 intracellular; GO:0005623 cell; GO:0005634 nucleus; GO:0005654 nucleoplasm; GO:0005667 transcription regulator complex; GO:0005737 cytoplasm; GO:0005829 cytosol; GO:0016604 nuclear body; GO:0016607 nuclear speck; GO:0031974 membrane-enclosed lumen; GO:0031981 nuclear lumen; GO:0032991 protein-containing complex; GO:0043226 organelle; GO:0043227 m…	GO:0003712 transcription coregulator activity; GO:0003714 transcription corepressor activity; GO:0003824 catalytic activity; GO:0004407 histone deacetylase activity; GO:0016787 hydrolase activity; GO:0016810 hydrolase activity, acting on carbon-nitrogen (but not peptide) bonds; GO:0016811 hydrolase activity, acting on carbon-nitrogen (but not peptide) bonds, in linear amides; GO:0019213 deacetyla…			K	KOG3391	Transcriptional co-repressor component
O55131	Septin-7 OS=Mus musculus OX=10090 GN=Septin7 PE=1 SV=1	Septin7	1.52	0.00012083	Up	50.549	23.2	11	10	11	10	9	11	11	11	11	11	11	11	1.15264	1.18951	1.21235	0.750776	0.815226	0.772438	0.96514	1.12649	1.01543	cytoplasm	K16944	SEPT7, CDC3; septin 7	map05131 Shigellosis	GO:0000278 mitotic cell cycle; GO:0000281 mitotic cytokinesis; GO:0000902 cell morphogenesis; GO:0000904 cell morphogenesis involved in differentiation; GO:0000910 cytokinesis; GO:0006996 organelle organization; GO:0007010 cytoskeleton organization; GO:0007049 cell cycle; GO:0007275 multicellular organism development; GO:0007399 nervous system development; GO:0007409 axonogenesis; GO:0008360 regu…	GO:0001725 stress fiber; GO:0005622 intracellular; GO:0005623 cell; GO:0005634 nucleus; GO:0005737 cytoplasm; GO:0005829 cytosol; GO:0005856 cytoskeleton; GO:0005929 cilium; GO:0005930 axoneme; GO:0005938 cell cortex; GO:0005940 septin ring; GO:0015629 actin cytoskeleton; GO:0016020 membrane; GO:0030424 axon; GO:0031105 septin complex; GO:0031514 motile cilium; GO:0032156 septin cytoskeleton; GO:…	GO:0000166 nucleotide binding; GO:0001882 nucleoside binding; GO:0001883 purine nucleoside binding; GO:0005198 structural molecule activity; GO:0005488 binding; GO:0005515 protein binding; GO:0005525 GTP binding; GO:0017076 purine nucleotide binding; GO:0019001 guanyl nucleotide binding; GO:0032549 ribonucleoside binding; GO:0032550 purine ribonucleoside binding; GO:0032553 ribonucleotide binding…	PF00735	Septin	Z	KOG2655	Septin family protein (P-loop GTPase)
O55135	Eukaryotic translation initiation factor 6 OS=Mus musculus OX=10090 GN=Eif6 PE=1 SV=2	Eif6	1.853	0.00286262	Up	26.511	28.6	6	6	6	5	4	5	6	6	5	5	6	6	1.1883	1.48943	1.61471	0.796631	0.770321	0.750026	0.768072	0.800345	0.822157	extracellular	K03264	EIF6; translation initiation factor 6	map03008 Ribosome biogenesis in eukaryotes	GO:0000054 ribosomal subunit export from nucleus; GO:0000460 maturation of 5.8S rRNA; GO:0000470 maturation of LSU-rRNA; GO:0002682 regulation of immune system process; GO:0006109 regulation of carbohydrate metabolic process; GO:0006110 regulation of glycolytic process; GO:0006139 nucleobase-containing compound metabolic process; GO:0006140 regulation of nucleotide metabolic process; GO:0006364 r…	GO:0005622 intracellular; GO:0005623 cell; GO:0005634 nucleus; GO:0005638 lamin filament; GO:0005652 nuclear lamina; GO:0005654 nucleoplasm; GO:0005730 nucleolus; GO:0005737 cytoplasm; GO:0005829 cytosol; GO:0005856 cytoskeleton; GO:0005882 intermediate filament; GO:0030684 preribosome; GO:0030687 preribosome, large subunit precursor; GO:0031974 membrane-enclosed lumen; GO:0031981 nuclear lumen; …	GO:0005488 binding; GO:0043021 ribonucleoprotein complex binding; GO:0043022 ribosome binding; GO:0043023 ribosomal large subunit binding; GO:0044877 protein-containing complex binding;			J	KOG3185	Translation initiation factor 6 (eIF-6)
O55142	60S ribosomal protein L35a OS=Mus musculus OX=10090 GN=Rpl35a PE=1 SV=2	Rpl35a	0.267	0.00380507	Down	12.554	38.2	6	6	6	3	3	3	6	6	6	6	6	6	0.252272	0.284737	0.423604	0.91418	1.54897	1.13136	1.87839	1.53324	1.03324	cytoplasm	K02917	RP-L35Ae, RPL35A; large subunit ribosomal protein L35Ae	map03010 Ribosome	GO:0002181 cytoplasmic translation; GO:0006139 nucleobase-containing compound metabolic process; GO:0006364 rRNA processing; GO:0006396 RNA processing; GO:0006412 translation; GO:0006518 peptide metabolic process; GO:0006725 cellular aromatic compound metabolic process; GO:0006807 nitrogen compound metabolic process; GO:0008152 metabolic process; GO:0009058 biosynthetic process; GO:0009059 macrom…	GO:0005622 intracellular; GO:0005623 cell; GO:0005737 cytoplasm; GO:0005829 cytosol; GO:0005840 ribosome; GO:0015934 large ribosomal subunit; GO:0022625 cytosolic large ribosomal subunit; GO:0022626 cytosolic ribosome; GO:0032991 protein-containing complex; GO:0043226 organelle; GO:0043228 non-membrane-bounded organelle; GO:0043229 intracellular organelle; GO:0043232 intracellular non-membrane-bo…	GO:0003735 structural constituent of ribosome; GO:0005198 structural molecule activity; GO:0005488 binding; GO:0043021 ribonucleoprotein complex binding; GO:0044877 protein-containing complex binding;	PF01247	Ribosomal protein L35Ae	J	KOG0887	60S ribosomal protein L35A/L37
O55201	Transcription elongation factor SPT5 OS=Mus musculus OX=10090 GN=Supt5h PE=1 SV=1	Supt5h	1.71	0.00937604	Up	120.66	17.4	16	16	16	8	6	7	12	13	12	10	11	11	1.66568	1.1739	1.31414	0.744471	0.870184	0.813728	0.854709	0.780813	0.782373	nucleus	K15172	SUPT5H, SPT5; transcription elongation factor SPT5		GO:0000122 negative regulation of transcription by RNA polymerase II; GO:0006139 nucleobase-containing compound metabolic process; GO:0006351 transcription, DNA-templated; GO:0006354 DNA-templated transcription, elongation; GO:0006355 regulation of transcription, DNA-templated; GO:0006357 regulation of transcription by RNA polymerase II; GO:0006366 transcription by RNA polymerase II; GO:0006368 t…	GO:0005622 intracellular; GO:0005623 cell; GO:0005634 nucleus; GO:0005654 nucleoplasm; GO:0008023 transcription elongation factor complex; GO:0031974 membrane-enclosed lumen; GO:0031981 nuclear lumen; GO:0032044 DSIF complex; GO:0032991 protein-containing complex; GO:0043226 organelle; GO:0043227 membrane-bounded organelle; GO:0043229 intracellular organelle; GO:0043231 intracellular membrane-bou…	GO:0003676 nucleic acid binding; GO:0003677 DNA binding; GO:0003682 chromatin binding; GO:0003723 RNA binding; GO:0003729 mRNA binding; GO:0005488 binding; GO:0005515 protein binding; GO:0019899 enzyme binding; GO:0046982 protein heterodimerization activity; GO:0046983 protein dimerization activity; GO:0097159 organic cyclic compound binding; GO:1901363 heterocyclic compound binding;	PF11942	Spt5 transcription elongation factor, acidic N-terminal	K	KOG1999	RNA polymerase II transcription elongation factor DSIF/SUPT5H/SPT5
O70194	Eukaryotic translation initiation factor 3 subunit D OS=Mus musculus OX=10090 GN=Eif3d PE=1 SV=2	Eif3d	1.586	6.53244e-05	Up	63.988	22.4	11	11	11	7	7	9	9	10	9	7	9	9	1.24452	1.32471	1.26014	0.80151	0.780966	0.832548	1.01689	0.864474	0.87425	cytoplasm	K03251	EIF3D; translation initiation factor 3 subunit D	map03013 RNA transport	GO:0001732 formation of cytoplasmic translation initiation complex; GO:0002181 cytoplasmic translation; GO:0002183 cytoplasmic translational initiation; GO:0002191 cap-dependent translational initiation; GO:0006412 translation; GO:0006413 translational initiation; GO:0006417 regulation of translation; GO:0006518 peptide metabolic process; GO:0006807 nitrogen compound metabolic process; GO:0008152…	GO:0005622 intracellular; GO:0005623 cell; GO:0005737 cytoplasm; GO:0005829 cytosol; GO:0005852 eukaryotic translation initiation factor 3 complex; GO:0032991 protein-containing complex; GO:0071541 eukaryotic translation initiation factor 3 complex, eIF3m;	GO:0000339 RNA cap binding; GO:0003676 nucleic acid binding; GO:0003723 RNA binding; GO:0003729 mRNA binding; GO:0003743 translation initiation factor activity; GO:0005488 binding; GO:0008135 translation factor activity, RNA binding; GO:0097159 organic cyclic compound binding; GO:0098808 mRNA cap binding; GO:1901363 heterocyclic compound binding;			J	KOG2479	Translation initiation factor 3, subunit d (eIF-3d)
O70251	Elongation factor 1-beta OS=Mus musculus OX=10090 GN=Eef1b PE=1 SV=5	Eef1b	2.353	0.000665822	Up	24.693	32.9	7	5	5	5	5	5	5	5	5	5	4	5	1.64653	1.64167	1.71623	0.828267	0.609634	0.68893	0.692925	0.551	0.624819	nucleus	K03232	EEF1B; elongation factor 1-beta		GO:0006412 translation; GO:0006414 translational elongation; GO:0006518 peptide metabolic process; GO:0006807 nitrogen compound metabolic process; GO:0008152 metabolic process; GO:0009058 biosynthetic process; GO:0009059 macromolecule biosynthetic process; GO:0009636 response to toxic substance; GO:0009987 cellular process; GO:0010033 response to organic substance; GO:0010467 gene expression; GO:…	GO:0005622 intracellular; GO:0005623 cell; GO:0005737 cytoplasm; GO:0005853 eukaryotic translation elongation factor 1 complex; GO:0032991 protein-containing complex;	GO:0003676 nucleic acid binding; GO:0003723 RNA binding; GO:0003746 translation elongation factor activity; GO:0005488 binding; GO:0008135 translation factor activity, RNA binding; GO:0097159 organic cyclic compound binding; GO:1901363 heterocyclic compound binding;	PF10587; PF00736	Eukaryotic elongation factor 1 beta central acidic region; EF-1 guanine nucleotide exchange domain	K	KOG1668	Elongation factor 1 beta/delta chain
O70305	Ataxin-2 OS=Mus musculus OX=10090 GN=Atxn2 PE=1 SV=1	Atxn2	1.602	0.00878978	Up	136.48	14.1	15	15	15	6	6	6	10	11	11	9	11	11	1.205	1.16497	1.32805	0.841632	0.634806	0.831428	1.11797	0.910132	0.966009	nucleus	K23625	ATXN2_2L; ataxin 2/2L	map04711 Circadian rhythm - fly	GO:0000902 cell morphogenesis; GO:0002090 regulation of receptor internalization; GO:0002091 negative regulation of receptor internalization; GO:0003008 system process; GO:0006996 organelle organization; GO:0007275 multicellular organism development; GO:0007399 nervous system development; GO:0007417 central nervous system development; GO:0007420 brain development; GO:0009653 anatomical structure …	GO:0005622 intracellular; GO:0005623 cell; GO:0005737 cytoplasm; GO:0005794 Golgi apparatus; GO:0005802 trans-Golgi network; GO:0005829 cytosol; GO:0005844 polysome; GO:0010494 cytoplasmic stress granule; GO:0012505 endomembrane system; GO:0031984 organelle subcompartment; GO:0032991 protein-containing complex; GO:0035770 ribonucleoprotein granule; GO:0036464 cytoplasmic ribonucleoprotein granule…	GO:0003676 nucleic acid binding; GO:0003723 RNA binding; GO:0005102 signaling receptor binding; GO:0005154 epidermal growth factor receptor binding; GO:0005488 binding; GO:0005515 protein binding; GO:0008022 protein C-terminus binding; GO:0070851 growth factor receptor binding; GO:0097159 organic cyclic compound binding; GO:1901363 heterocyclic compound binding;	PF14438; PF06741	SM domain found in Ataxin-2; LsmAD domain	A	KOG2375	Protein interacting with poly(A)-binding protein
O70373	Xin actin-binding repeat-containing protein 1 OS=Mus musculus OX=10090 GN=Xirp1 PE=1 SV=2	Xirp1	0.141	0.00605604	Down	123.43	17	17	17	17	2	2	2	12	12	13	12	12	11	0.220699	0.241057	0.199242	2.7225	0.977927	0.978115	1.23597	1.16792	1.25657	nucleus				GO:0003007 heart morphogenesis; GO:0006996 organelle organization; GO:0007010 cytoskeleton organization; GO:0007154 cell communication; GO:0007165 signal transduction; GO:0007166 cell surface receptor signaling pathway; GO:0007219 Notch signaling pathway; GO:0007275 multicellular organism development; GO:0007507 heart development; GO:0008285 negative regulation of cell population proliferation; G…	GO:0005911 cell-cell junction; GO:0005912 adherens junction; GO:0005916 fascia adherens; GO:0014704 intercalated disc; GO:0030054 cell junction; GO:0044291 cell-cell contact zone; GO:0070161 anchoring junction;	GO:0003779 actin binding; GO:0005488 binding; GO:0005515 protein binding; GO:0008092 cytoskeletal protein binding; GO:0031005 filamin binding;
O70439	Syntaxin-7 OS=Mus musculus OX=10090 GN=Stx7 PE=1 SV=3	Stx7	1.903	0.000219614	Up	29.82	24.9	5	5	5	5	5	5	5	4	5	5	5	5	1.39928	1.36796	1.30324	0.780058	0.681801	0.676741	1.02316	0.971609	0.796147	cytoplasm	K08488	STX7; syntaxin 7	map04130 SNARE interactions in vesicular transport; map04145 Phagosome	GO:0001505 regulation of neurotransmitter levels; GO:0001910 regulation of leukocyte mediated cytotoxicity; GO:0001912 positive regulation of leukocyte mediated cytotoxicity; GO:0001914 regulation of T cell mediated cytotoxicity; GO:0001916 positive regulation of T cell mediated cytotoxicity; GO:0002682 regulation of immune system process; GO:0002684 positive regulation of immune system process; …	GO:0000323 lytic vacuole; GO:0001772 immunological synapse; GO:0005622 intracellular; GO:0005623 cell; GO:0005737 cytoplasm; GO:0005764 lysosome; GO:0005765 lysosomal membrane; GO:0005766 primary lysosome; GO:0005768 endosome; GO:0005769 early endosome; GO:0005770 late endosome; GO:0005773 vacuole; GO:0005774 vacuolar membrane; GO:0005886 plasma membrane; GO:0010008 endosome membrane; GO:0012505 …	GO:0000149 SNARE binding; GO:0005484 SNAP receptor activity; GO:0005488 binding; GO:0005515 protein binding; GO:0008200 ion channel inhibitor activity; GO:0016247 channel regulator activity; GO:0016248 channel inhibitor activity; GO:0017081 chloride channel regulator activity; GO:0019869 chloride channel inhibitor activity; GO:0019905 syntaxin binding; GO:0044877 protein-containing complex bindin…			HMU	KOG0811	SNARE protein PEP12/VAM3/Syntaxin 7/Syntaxin 17
O88543	COP9 signalosome complex subunit 3 OS=Mus musculus OX=10090 GN=Cops3 PE=1 SV=3	Cops3	1.604	0.00146734	Up	47.832	31	11	11	11	8	7	8	9	9	9	8	8	9	1.42695	1.31897	1.4131	0.915029	0.770661	0.906694	0.743419	0.778174	0.726996	cytoplasm	K12177	COPS3, CSN3; COP9 signalosome complex subunit 3		GO:0000338 protein deneddylation; GO:0000715 nucleotide-excision repair, DNA damage recognition; GO:0001701 in utero embryonic development; GO:0006139 nucleobase-containing compound metabolic process; GO:0006259 DNA metabolic process; GO:0006281 DNA repair; GO:0006283 transcription-coupled nucleotide-excision repair; GO:0006289 nucleotide-excision repair; GO:0006464 cellular protein modification …	GO:0005622 intracellular; GO:0005623 cell; GO:0005634 nucleus; GO:0005654 nucleoplasm; GO:0005737 cytoplasm; GO:0005829 cytosol; GO:0008180 COP9 signalosome; GO:0031974 membrane-enclosed lumen; GO:0031981 nuclear lumen; GO:0032991 protein-containing complex; GO:0043226 organelle; GO:0043227 membrane-bounded organelle; GO:0043229 intracellular organelle; GO:0043231 intracellular membrane-bounded o…		PF01399	PCI domain	OT	KOG2582	COP9 signalosome, subunit CSN3
O88643	Serine/threonine-protein kinase PAK 1 OS=Mus musculus OX=10090 GN=Pak1 PE=1 SV=1	Pak1	2.134	0.00416261	Up	60.736	20	8	4	6	6	4	5	4	5	4	3	3	3	1.22181	1.51309	1.61326	0.564131	0.681293	0.792077	0.943061	0.779626	0.891646	cytoplasm,nucleus	K04409	PAK1; p21-activated kinase 1 [EC:2.7.11.1]	map04010 MAPK signaling pathway; map04012 ErbB signaling pathway; map04014 Ras signaling pathway; map04024 cAMP signaling pathway; map04062 Chemokine signaling pathway; map04360 Axon guidance; map04392 Hippo signaling pathway - multiple species; map04510 Focal adhesion; map04625 C-type lectin receptor signaling pathway; map04650 Natural killer cell mediated cytotoxicity; map04660 T cell receptor …	GO:0000165 MAPK cascade; GO:0000186 activation of MAPKK activity; GO:0000902 cell morphogenesis; GO:0001505 regulation of neurotransmitter levels; GO:0001558 regulation of cell growth; GO:0001666 response to hypoxia; GO:0001763 morphogenesis of a branching structure; GO:0001932 regulation of protein phosphorylation; GO:0001934 positive regulation of protein phosphorylation; GO:0002009 morphogenes…	GO:0001726 ruffle; GO:0005622 intracellular; GO:0005623 cell; GO:0005634 nucleus; GO:0005635 nuclear envelope; GO:0005737 cytoplasm; GO:0005829 cytosol; GO:0005886 plasma membrane; GO:0005911 cell-cell junction; GO:0005912 adherens junction; GO:0005925 focal adhesion; GO:0012505 endomembrane system; GO:0014069 postsynaptic density; GO:0014704 intercalated disc; GO:0016020 membrane; GO:0030016 myo…	GO:0003824 catalytic activity; GO:0004672 protein kinase activity; GO:0004674 protein serine/threonine kinase activity; GO:0004709 MAP kinase kinase kinase activity; GO:0005488 binding; GO:0005515 protein binding; GO:0005518 collagen binding; GO:0016301 kinase activity; GO:0016740 transferase activity; GO:0016772 transferase activity, transferring phosphorus-containing groups; GO:0016773 phosphot…	PF00786; PF00069	P21-Rho-binding domain; Protein kinase domain	T	KOG0578	p21-activated serine/threonine protein kinase
O88685	26S proteasome regulatory subunit 6A OS=Mus musculus OX=10090 GN=Psmc3 PE=1 SV=2	Psmc3	1.692	0.00219039	Up	49.548	36	15	15	15	13	12	12	13	13	11	11	11	10	1.42486	1.38191	1.31511	0.912782	0.812347	0.711246	0.791494	0.764148	0.886102	cytoplasm	K03065	PSMC3, RPT5; 26S proteasome regulatory subunit T5	map03050 Proteasome; map05169 Epstein-Barr virus infection	GO:0001701 in utero embryonic development; GO:0001824 blastocyst development; GO:0006355 regulation of transcription, DNA-templated; GO:0006357 regulation of transcription by RNA polymerase II; GO:0006508 proteolysis; GO:0006511 ubiquitin-dependent protein catabolic process; GO:0006807 nitrogen compound metabolic process; GO:0006950 response to stress; GO:0007275 multicellular organism developmen…	GO:0000502 proteasome complex; GO:0000932 P-body; GO:0005622 intracellular; GO:0005623 cell; GO:0005634 nucleus; GO:0005737 cytoplasm; GO:0005829 cytosol; GO:0005838 proteasome regulatory particle; GO:0008540 proteasome regulatory particle, base subcomplex; GO:0022624 proteasome accessory complex; GO:0031595 nuclear proteasome complex; GO:0031597 cytosolic proteasome complex; GO:0031974 membrane-…	GO:0003824 catalytic activity; GO:0005488 binding; GO:0005515 protein binding; GO:0008134 transcription factor binding; GO:0016462 pyrophosphatase activity; GO:0016787 hydrolase activity; GO:0016817 hydrolase activity, acting on acid anhydrides; GO:0016818 hydrolase activity, acting on acid anhydrides, in phosphorus-containing anhydrides; GO:0016887 ATPase activity; GO:0017025 TBP-class protein b…	PF00004	ATPase family associated with various cellular activities (AAA)	O	KOG0652	26S proteasome regulatory complex, ATPase RPT5
O88738	Baculoviral IAP repeat-containing protein 6 OS=Mus musculus OX=10090 GN=Birc6 PE=1 SV=2	Birc6	0.272	0.00173384	Down	532.16	5.8	25	25	25	5	6	5	20	23	20	14	18	16	0.555289	0.323576	0.418362	1.85453	1.40081	1.51247	0.977458	1.0562	0.901306	plasma membrane	K10586	BIRC6, BRUCE; baculoviral IAP repeat-containing protein 6 (apollon) [EC:2.3.2.23]	map04120 Ubiquitin mediated proteolysis; map04214 Apoptosis - fly; map04215 Apoptosis - multiple species	GO:0000003 reproduction; GO:0001701 in utero embryonic development; GO:0001890 placenta development; GO:0001892 embryonic placenta development; GO:0003006 developmental process involved in reproduction; GO:0006464 cellular protein modification process; GO:0006468 protein phosphorylation; GO:0006793 phosphorus metabolic process; GO:0006796 phosphate-containing compound metabolic process; GO:000680…	GO:0000922 spindle pole; GO:0005622 intracellular; GO:0005623 cell; GO:0005737 cytoplasm; GO:0005768 endosome; GO:0005794 Golgi apparatus; GO:0005802 trans-Golgi network; GO:0005815 microtubule organizing center; GO:0005819 spindle; GO:0005856 cytoskeleton; GO:0012505 endomembrane system; GO:0015630 microtubule cytoskeleton; GO:0016020 membrane; GO:0030496 midbody; GO:0031410 cytoplasmic vesicle;…	GO:0003824 catalytic activity; GO:0004842 ubiquitin-protein transferase activity; GO:0004857 enzyme inhibitor activity; GO:0004866 endopeptidase inhibitor activity; GO:0004869 cysteine-type endopeptidase inhibitor activity; GO:0016740 transferase activity; GO:0019787 ubiquitin-like protein transferase activity; GO:0030234 enzyme regulator activity; GO:0030414 peptidase inhibitor activity; GO:0061…	PF00653; PF00179	Inhibitor of Apoptosis domain; Ubiquitin-conjugating enzyme	DO	KOG1101	Apoptosis inhibitor IAP1 and related BIR domain proteins
O88746	Target of Myb protein 1 OS=Mus musculus OX=10090 GN=Tom1 PE=1 SV=1	Tom1	0.608	0.015252	Down	54.325	11.8	5	5	5	3	3	3	4	3	3	2	4	2	0.573251	0.767677	0.566802	0.903258	1.07777	1.15587	1.40509	1.31452	1.23576	cytoplasm,nucleus				GO:0001775 cell activation; GO:0002252 immune effector process; GO:0002263 cell activation involved in immune response; GO:0002274 myeloid leukocyte activation; GO:0002275 myeloid cell activation involved in immune response; GO:0002283 neutrophil activation involved in immune response; GO:0002366 leukocyte activation involved in immune response; GO:0002376 immune system process; GO:0002443 leukoc…	GO:0000323 lytic vacuole; GO:0005622 intracellular; GO:0005623 cell; GO:0005737 cytoplasm; GO:0005764 lysosome; GO:0005765 lysosomal membrane; GO:0005766 primary lysosome; GO:0005768 endosome; GO:0005769 early endosome; GO:0005773 vacuole; GO:0005774 vacuolar membrane; GO:0005829 cytosol; GO:0005886 plasma membrane; GO:0012505 endomembrane system; GO:0012506 vesicle membrane; GO:0016020 membrane;…	GO:0005488 binding; GO:0005515 protein binding; GO:0030276 clathrin binding;	PF00790; PF03127	VHS domain; GAT domain	U	KOG1087	Cytosolic sorting protein GGA2/TOM1
O88844	Isocitrate dehydrogenase [NADP] cytoplasmic OS=Mus musculus OX=10090 GN=Idh1 PE=1 SV=2	Idh1	1.526	0.00687946	Up	46.674	34.8	14	13	13	9	8	9	9	12	10	12	12	12	1.58132	1.23305	1.29957	0.954003	0.870638	0.871945	0.698437	0.738087	0.752949	cytoplasm	K00031	IDH1, IDH2, icd; isocitrate dehydrogenase [EC:1.1.1.42]	map00020 Citrate cycle (TCA cycle); map00480 Glutathione metabolism; map01100 Metabolic pathways; map01200 Carbon metabolism; map01210 2-Oxocarboxylic acid metabolism; map01230 Biosynthesis of amino acids; map04146 Peroxisome	GO:0000003 reproduction; GO:0001775 cell activation; GO:0002252 immune effector process; GO:0002263 cell activation involved in immune response; GO:0002274 myeloid leukocyte activation; GO:0002275 myeloid cell activation involved in immune response; GO:0002283 neutrophil activation involved in immune response; GO:0002366 leukocyte activation involved in immune response; GO:0002376 immune system p…	GO:0005576 extracellular region; GO:0005622 intracellular; GO:0005623 cell; GO:0005737 cytoplasm; GO:0005739 mitochondrion; GO:0005777 peroxisome; GO:0005782 peroxisomal matrix; GO:0005829 cytosol; GO:0012505 endomembrane system; GO:0030141 secretory granule; GO:0031410 cytoplasmic vesicle; GO:0031907 microbody lumen; GO:0031974 membrane-enclosed lumen; GO:0031982 vesicle; GO:0031983 vesicle lume…	GO:0000166 nucleotide binding; GO:0000287 magnesium ion binding; GO:0003824 catalytic activity; GO:0004448 isocitrate dehydrogenase activity; GO:0004450 isocitrate dehydrogenase (NADP+) activity; GO:0005102 signaling receptor binding; GO:0005488 binding; GO:0005515 protein binding; GO:0016491 oxidoreductase activity; GO:0016614 oxidoreductase activity, acting on CH-OH group of donors; GO:0016616 …	PF00180	Isocitrate/isopropylmalate dehydrogenase	C	KOG1526	NADP-dependent isocitrate dehydrogenase
O88851	Putative hydrolase RBBP9 OS=Mus musculus OX=10090 GN=Rbbp9 PE=1 SV=2	Rbbp9	2.693	0.0306556	Up	20.911	32.3	4	4	4	2	1	4	3	2	3	2	2	2	1.70626		1.56357	0.505567	0.870754	0.445174	0.910122	1.00653	0.992028	cytoplasm	K07002	K07002; uncharacterized protein		GO:0042127 regulation of cell population proliferation; GO:0050789 regulation of biological process; GO:0050794 regulation of cellular process; GO:0065007 biological regulation;	GO:0005622 intracellular; GO:0005623 cell; GO:0005634 nucleus; GO:0005654 nucleoplasm; GO:0031974 membrane-enclosed lumen; GO:0031981 nuclear lumen; GO:0043226 organelle; GO:0043227 membrane-bounded organelle; GO:0043229 intracellular organelle; GO:0043231 intracellular membrane-bounded organelle; GO:0043233 organelle lumen; GO:0070013 intracellular organelle lumen;		PF06821	Serine hydrolase
O88952	Protein lin-7 homolog C OS=Mus musculus OX=10090 GN=Lin7c PE=1 SV=2	Lin7c	1.694	0.00166222	Up	21.834	29.9	6	6	6	4	3	4	5	6	5	6	5	5	1.33648	1.54543	1.31493	0.789043	0.7825	0.905821	0.859971	0.730784	0.735041	cytoplasm	K19931	LIN7; protein lin-7		GO:0001505 regulation of neurotransmitter levels; GO:0002009 morphogenesis of an epithelium; GO:0002011 morphogenesis of an epithelial sheet; GO:0006810 transport; GO:0006836 neurotransmitter transport; GO:0007154 cell communication; GO:0007163 establishment or maintenance of cell polarity; GO:0007267 cell-cell signaling; GO:0007268 chemical synaptic transmission; GO:0007269 neurotransmitter secr…	GO:0005622 intracellular; GO:0005623 cell; GO:0005737 cytoplasm; GO:0005886 plasma membrane; GO:0005911 cell-cell junction; GO:0005912 adherens junction; GO:0005923 bicellular tight junction; GO:0014069 postsynaptic density; GO:0016020 membrane; GO:0016323 basolateral plasma membrane; GO:0030054 cell junction; GO:0032279 asymmetric synapse; GO:0032991 protein-containing complex; GO:0042995 cell p…	GO:0005488 binding; GO:0005515 protein binding; GO:0008092 cytoskeletal protein binding; GO:0019904 protein domain specific binding; GO:0030165 PDZ domain binding; GO:0097016 L27 domain binding;	PF02828; PF00595	L27 domain; PDZ domain (Also known as DHR or GLGF)	W	KOG3550	Receptor targeting protein Lin-7
O88967	ATP-dependent zinc metalloprotease YME1L1 OS=Mus musculus OX=10090 GN=Yme1l1 PE=1 SV=1	Yme1l1	0.664	0.000533622	Down	80.027	11.2	7	7	7	4	3	3	5	6	5	5	4	4	0.803265	0.731468	0.765089	1.08726	1.18229	1.19633	1.3121	1.02793	0.894274	peroxisome	K08955	YME1; ATP-dependent metalloprotease [EC:3.4.24.-]		GO:0006508 proteolysis; GO:0006515 protein quality control for misfolded or incompletely synthesized proteins; GO:0006807 nitrogen compound metabolic process; GO:0006996 organelle organization; GO:0007005 mitochondrion organization; GO:0008152 metabolic process; GO:0008283 cell population proliferation; GO:0009056 catabolic process; GO:0009057 macromolecule catabolic process; GO:0009987 cellular …	GO:0005622 intracellular; GO:0005623 cell; GO:0005634 nucleus; GO:0005654 nucleoplasm; GO:0005737 cytoplasm; GO:0005739 mitochondrion; GO:0005740 mitochondrial envelope; GO:0005743 mitochondrial inner membrane; GO:0016020 membrane; GO:0016604 nuclear body; GO:0019866 organelle inner membrane; GO:0031090 organelle membrane; GO:0031966 mitochondrial membrane; GO:0031967 organelle envelope; GO:00319…	GO:0003824 catalytic activity; GO:0004176 ATP-dependent peptidase activity; GO:0008233 peptidase activity; GO:0008237 metallopeptidase activity; GO:0016462 pyrophosphatase activity; GO:0016787 hydrolase activity; GO:0016817 hydrolase activity, acting on acid anhydrides; GO:0016818 hydrolase activity, acting on acid anhydrides, in phosphorus-containing anhydrides; GO:0016887 ATPase activity; GO:00…	PF00004; PF01434	ATPase family associated with various cellular activities (AAA); Peptidase family M41	O	KOG0734	AAA+-type ATPase containing the peptidase M41 domain
O89079	Coatomer subunit epsilon OS=Mus musculus OX=10090 GN=Cope PE=1 SV=3	Cope	2.132	0.00162416	Up	34.567	16.9	3	3	3	2	2	2	3	3	2	3	3	2	1.80092	1.76527	1.71705	0.998914	0.738597	0.740167	0.278299	0.586556	0.374227	cytoplasm	K17268	COPE; coatomer subunit epsilon		GO:0006810 transport; GO:0006888 endoplasmic reticulum to Golgi vesicle-mediated transport; GO:0006890 retrograde vesicle-mediated transport, Golgi to endoplasmic reticulum; GO:0006891 intra-Golgi vesicle-mediated transport; GO:0016192 vesicle-mediated transport; GO:0046907 intracellular transport; GO:0048193 Golgi vesicle transport; GO:0051179 localization; GO:0051234 establishment of localizati…	GO:0000139 Golgi membrane; GO:0005622 intracellular; GO:0005623 cell; GO:0005634 nucleus; GO:0005654 nucleoplasm; GO:0005737 cytoplasm; GO:0005783 endoplasmic reticulum; GO:0005789 endoplasmic reticulum membrane; GO:0005794 Golgi apparatus; GO:0005798 Golgi-associated vesicle; GO:0005829 cytosol; GO:0012505 endomembrane system; GO:0012506 vesicle membrane; GO:0016020 membrane; GO:0030117 membrane…				U	KOG3081	Vesicle coat complex COPI, epsilon subunit
O89086	RNA-binding protein 3 OS=Mus musculus OX=10090 GN=Rbm3 PE=1 SV=1	Rbm3	0.214	0.00304763	Down	16.604	36.6	5	5	5	4	4	4	5	5	5	4	4	4	0.170377	0.166451	0.236805	0.973152	0.573433	1.13889	1.83498	1.74056	2.16535	nucleus	K13186	RBM3; RNA-binding protein 3		GO:0006139 nucleobase-containing compound metabolic process; GO:0006396 RNA processing; GO:0006412 translation; GO:0006417 regulation of translation; GO:0006518 peptide metabolic process; GO:0006725 cellular aromatic compound metabolic process; GO:0006807 nitrogen compound metabolic process; GO:0006950 response to stress; GO:0008152 metabolic process; GO:0009058 biosynthetic process; GO:0009059 m…	GO:0005622 intracellular; GO:0005623 cell; GO:0005634 nucleus; GO:0005654 nucleoplasm; GO:0005730 nucleolus; GO:0005737 cytoplasm; GO:0030425 dendrite; GO:0031974 membrane-enclosed lumen; GO:0031981 nuclear lumen; GO:0036477 somatodendritic compartment; GO:0042995 cell projection; GO:0043005 neuron projection; GO:0043226 organelle; GO:0043227 membrane-bounded organelle; GO:0043228 non-membrane-bo…	GO:0005488 binding; GO:0043021 ribonucleoprotein complex binding; GO:0043023 ribosomal large subunit binding; GO:0044877 protein-containing complex binding;	PF00076	RNA recognition motif. (a.k.a. RRM, RBD, or RNP domain)	A	KOG0118	FOG: RRM domain
O89112	Glutathione S-transferase LANCL1 OS=Mus musculus OX=10090 GN=Lancl1 PE=1 SV=1	Lancl1	1.569	0.0130225	Up	45.341	18.5	7	7	7	6	6	6	4	4	5	4	4	4	1.17625	1.30907	1.25166	0.824944	0.912202	0.644161	0.872187	0.881463	1.12807	cytoplasm				GO:0007154 cell communication; GO:0007165 signal transduction; GO:0007186 G protein-coupled receptor signaling pathway; GO:0009987 cellular process; GO:0023052 signaling; GO:0050789 regulation of biological process; GO:0050794 regulation of cellular process; GO:0050896 response to stimulus; GO:0051716 cellular response to stimulus; GO:0065007 biological regulation;	GO:0005623 cell; GO:0005886 plasma membrane; GO:0005887 integral component of plasma membrane; GO:0016020 membrane; GO:0016021 integral component of membrane; GO:0031224 intrinsic component of membrane; GO:0031226 intrinsic component of plasma membrane; GO:0071944 cell periphery;	GO:0004888 transmembrane signaling receptor activity; GO:0004930 G protein-coupled receptor activity; GO:0005102 signaling receptor binding; GO:0005488 binding; GO:0005515 protein binding; GO:0008270 zinc ion binding; GO:0017124 SH3 domain binding; GO:0019904 protein domain specific binding; GO:0033218 amide binding; GO:0038023 signaling receptor activity; GO:0042277 peptide binding; GO:0043167 i…			V	KOG2787	Lanthionine synthetase C-like protein 1
P01899	H-2 class I histocompatibility antigen, D-B alpha chain OS=Mus musculus OX=10090 GN=H2-D1 PE=1 SV=2	H2-D1	1.749	0.0160247	Up	40.836	37.6	12	9	12	6	7	6	10	11	10	10	11	11	1.50689	1.00082	1.41112	0.764068	0.799502	0.677143	1.06418	0.850084	0.926205	extracellular	K06751	MHC1; MHC class I antigen	map04144 Endocytosis; map04145 Phagosome; map04218 Cellular senescence; map04514 Cell adhesion molecules (CAMs); map04612 Antigen processing and presentation; map04940 Type I diabetes mellitus; map05163 Human cytomegalovirus infection; map05165 Human papillomavirus infection; map05166 Human T-cell leukemia virus 1 infection; map05167 Kaposi sarcoma-associated herpesvirus infection; map05168 Herpe…	GO:0000003 reproduction; GO:0001910 regulation of leukocyte mediated cytotoxicity; GO:0001912 positive regulation of leukocyte mediated cytotoxicity; GO:0001914 regulation of T cell mediated cytotoxicity; GO:0001916 positive regulation of T cell mediated cytotoxicity; GO:0002376 immune system process; GO:0002474 antigen processing and presentation of peptide antigen via MHC class I; GO:0002478 an…	GO:0005576 extracellular region; GO:0005615 extracellular space; GO:0005622 intracellular; GO:0005623 cell; GO:0005737 cytoplasm; GO:0005783 endoplasmic reticulum; GO:0005789 endoplasmic reticulum membrane; GO:0005794 Golgi apparatus; GO:0005795 Golgi stack; GO:0005797 Golgi medial cisterna; GO:0005886 plasma membrane; GO:0009897 external side of plasma membrane; GO:0009986 cell surface; GO:00125…	GO:0003823 antigen binding; GO:0005102 signaling receptor binding; GO:0005488 binding; GO:0005515 protein binding; GO:0030881 beta-2-microglobulin binding; GO:0033218 amide binding; GO:0042277 peptide binding; GO:0042605 peptide antigen binding; GO:0042608 T cell receptor binding; GO:0044877 protein-containing complex binding; GO:0046977 TAP binding; GO:0046982 protein heterodimerization activity…	PF00129; PF07654	Class I Histocompatibility antigen, domains alpha 1 and 2; Immunoglobulin C1-set domain
P01901	H-2 class I histocompatibility antigen, K-B alpha chain OS=Mus musculus OX=10090 GN=H2-K1 PE=1 SV=1	H2-K1	2.493	0.00289583	Up	41.301	28.5	8	5	6	5	4	5	4	3	4	4	2	4	2.26497	1.49026	1.57142	0.678837	0.773088	0.684794	0.483931	0.733135	0.319572	plasma membrane	K06751	MHC1; MHC class I antigen	map04144 Endocytosis; map04145 Phagosome; map04218 Cellular senescence; map04514 Cell adhesion molecules (CAMs); map04612 Antigen processing and presentation; map04940 Type I diabetes mellitus; map05163 Human cytomegalovirus infection; map05165 Human papillomavirus infection; map05166 Human T-cell leukemia virus 1 infection; map05167 Kaposi sarcoma-associated herpesvirus infection; map05168 Herpe…	GO:0000003 reproduction; GO:0001910 regulation of leukocyte mediated cytotoxicity; GO:0001912 positive regulation of leukocyte mediated cytotoxicity; GO:0001914 regulation of T cell mediated cytotoxicity; GO:0001916 positive regulation of T cell mediated cytotoxicity; GO:0002376 immune system process; GO:0002474 antigen processing and presentation of peptide antigen via MHC class I; GO:0002478 an…	GO:0005576 extracellular region; GO:0005615 extracellular space; GO:0005622 intracellular; GO:0005623 cell; GO:0005737 cytoplasm; GO:0005783 endoplasmic reticulum; GO:0005789 endoplasmic reticulum membrane; GO:0005794 Golgi apparatus; GO:0005795 Golgi stack; GO:0005797 Golgi medial cisterna; GO:0005886 plasma membrane; GO:0009897 external side of plasma membrane; GO:0009986 cell surface; GO:00125…	GO:0003823 antigen binding; GO:0005102 signaling receptor binding; GO:0005488 binding; GO:0005515 protein binding; GO:0030881 beta-2-microglobulin binding; GO:0033218 amide binding; GO:0042277 peptide binding; GO:0042605 peptide antigen binding; GO:0042608 T cell receptor binding; GO:0044877 protein-containing complex binding; GO:0046977 TAP binding; GO:0046982 protein heterodimerization activity…	PF00129; PF07654	Class I Histocompatibility antigen, domains alpha 1 and 2; Immunoglobulin C1-set domain
P84244	Histone H3.3 OS=Mus musculus OX=10090 GN=H3-3a PE=1 SV=2	H3-3a	0.166	0.0120178	Down	15.328	27.9	5	5	5	1	2	2	3	4	5	3	3	4		0.11306	0.283615	1.12024	1.27693	1.17728	1.49287	1.33993	1.19608	nucleus	K11253	H3; histone H3	map05034 Alcoholism; map05131 Shigellosis; map05202 Transcriptional misregulation in cancer; map05322 Systemic lupus erythematosus				PF00125	Core histone H2A/H2B/H3/H4	B	KOG1745	Histones H3 and H4
P02798	Metallothionein-2 OS=Mus musculus OX=10090 GN=Mt2 PE=1 SV=2	Mt2	0.269	0.0017458	Down	6.1153	82	4	3	4	4	4	4	3	2	2	2	2	2	0.370479	0.219726	0.334798	1.09075	1.01796	1.33058	1.4797	1.69297	1.46303	extracellular							PF00131	Metallothionein
P03975	IgE-binding protein OS=Mus musculus OX=10090 GN=Iap PE=2 SV=1	Iap	3.062	5.24044e-05	Up	62.747	28.2	12	12	12	9	8	9	8	11	10	8	8	8	1.58677	1.87969	1.91104	0.598313	0.587046	0.570915	0.727288	0.572378	0.566562	endoplasmic reticulum							PF00665	Integrase core domain	L	KOG0017	FOG: Transposon-encoded proteins with TYA, reverse transcriptase, integrase domains in various combinations
P05064	Fructose-bisphosphate aldolase A OS=Mus musculus OX=10090 GN=Aldoa PE=1 SV=2	Aldoa	1.614	0.00073959	Up	39.355	58.2	19	19	19	16	16	17	18	18	18	17	17	15	1.23229	1.3805	1.32457	0.878174	0.780681	0.780126	0.899695	0.887115	0.836858	cytoplasm	K01623	ALDO; fructose-bisphosphate aldolase, class I [EC:4.1.2.13]	map00010 Glycolysis / Gluconeogenesis; map00030 Pentose phosphate pathway; map00051 Fructose and mannose metabolism; map01100 Metabolic pathways; map01200 Carbon metabolism; map01230 Biosynthesis of amino acids; map04066 HIF-1 signaling pathway	GO:0000003 reproduction; GO:0003008 system process; GO:0003012 muscle system process; GO:0005975 carbohydrate metabolic process; GO:0005996 monosaccharide metabolic process; GO:0006000 fructose metabolic process; GO:0006082 organic acid metabolic process; GO:0006090 pyruvate metabolic process; GO:0006091 generation of precursor metabolites and energy; GO:0006096 glycolytic process; GO:0006139 nuc…	GO:0000228 nuclear chromosome; GO:0000785 chromatin; GO:0000790 nuclear chromatin; GO:0000792 heterochromatin; GO:0005576 extracellular region; GO:0005615 extracellular space; GO:0005622 intracellular; GO:0005623 cell; GO:0005634 nucleus; GO:0005694 chromosome; GO:0005720 nuclear heterochromatin; GO:0005737 cytoplasm; GO:0005739 mitochondrion; GO:0005829 cytosol; GO:0005856 cytoskeleton; GO:00059…	GO:0002020 protease binding; GO:0003824 catalytic activity; GO:0004332 fructose-bisphosphate aldolase activity; GO:0005488 binding; GO:0005515 protein binding; GO:0008092 cytoskeletal protein binding; GO:0016829 lyase activity; GO:0016830 carbon-carbon lyase activity; GO:0016832 aldehyde-lyase activity; GO:0019899 enzyme binding; GO:0030246 carbohydrate binding; GO:0036094 small molecule binding;…	PF00274	Fructose-bisphosphate aldolase class-I	G	KOG1557	Fructose-biphosphate aldolase
P05201	Aspartate aminotransferase, cytoplasmic OS=Mus musculus OX=10090 GN=Got1 PE=1 SV=3	Got1	1.877	0.000269782	Up	46.247	47	17	17	17	13	13	13	12	14	15	14	13	13	1.51574	1.2939	1.32887	0.758101	0.733101	0.713321	0.840812	0.92738	0.888783	cytoplasm	K14454	GOT1; aspartate aminotransferase, cytoplasmic [EC:2.6.1.1]	map00220 Arginine biosynthesis; map00250 Alanine, aspartate and glutamate metabolism; map00270 Cysteine and methionine metabolism; map00330 Arginine and proline metabolism; map00350 Tyrosine metabolism; map00360 Phenylalanine metabolism; map00400 Phenylalanine, tyrosine and tryptophan biosynthesis; map01100 Metabolic pathways; map01200 Carbon metabolism; map01210 2-Oxocarboxylic acid metabolism; …	GO:0003254 regulation of membrane depolarization; GO:0005975 carbohydrate metabolic process; GO:0005996 monosaccharide metabolic process; GO:0006006 glucose metabolic process; GO:0006066 alcohol metabolic process; GO:0006071 glycerol metabolic process; GO:0006082 organic acid metabolic process; GO:0006094 gluconeogenesis; GO:0006103 2-oxoglutarate metabolic process; GO:0006106 fumarate metabolic …	GO:0000323 lytic vacuole; GO:0005622 intracellular; GO:0005623 cell; GO:0005634 nucleus; GO:0005654 nucleoplasm; GO:0005737 cytoplasm; GO:0005764 lysosome; GO:0005773 vacuole; GO:0005829 cytosol; GO:0030424 axon; GO:0031974 membrane-enclosed lumen; GO:0031981 nuclear lumen; GO:0042995 cell projection; GO:0043005 neuron projection; GO:0043226 organelle; GO:0043227 membrane-bounded organelle; GO:00…	GO:0003824 catalytic activity; GO:0004069 L-aspartate:2-oxoglutarate aminotransferase activity; GO:0004609 phosphatidylserine decarboxylase activity; GO:0005488 binding; GO:0008483 transaminase activity; GO:0016740 transferase activity; GO:0016769 transferase activity, transferring nitrogenous groups; GO:0016829 lyase activity; GO:0016830 carbon-carbon lyase activity; GO:0016831 carboxy-lyase act…	PF00155	Aminotransferase class I and II	E	KOG1412	Aspartate aminotransferase/Glutamic oxaloacetic transaminase AAT2/GOT1
P05202	Aspartate aminotransferase, mitochondrial OS=Mus musculus OX=10090 GN=Got2 PE=1 SV=1	Got2	1.649	0.0134312	Up	47.411	40.2	17	17	17	16	16	16	15	15	16	15	15	15	1.53596	1.40577	1.05724	0.828879	0.82945	0.766078	0.792836	0.931471	0.852325	mitochondria	K14455	GOT2; aspartate aminotransferase, mitochondrial [EC:2.6.1.1]	map00220 Arginine biosynthesis; map00250 Alanine, aspartate and glutamate metabolism; map00270 Cysteine and methionine metabolism; map00330 Arginine and proline metabolism; map00350 Tyrosine metabolism; map00360 Phenylalanine metabolism; map00400 Phenylalanine, tyrosine and tryptophan biosynthesis; map01100 Metabolic pathways; map01200 Carbon metabolism; map01210 2-Oxocarboxylic acid metabolism; …	GO:0000003 reproduction; GO:0006082 organic acid metabolic process; GO:0006103 2-oxoglutarate metabolic process; GO:0006106 fumarate metabolic process; GO:0006107 oxaloacetate metabolic process; GO:0006457 protein folding; GO:0006520 cellular amino acid metabolic process; GO:0006531 aspartate metabolic process; GO:0006532 aspartate biosynthetic process; GO:0006533 aspartate catabolic process; GO:…	GO:0005622 intracellular; GO:0005623 cell; GO:0005737 cytoplasm; GO:0005739 mitochondrion; GO:0005740 mitochondrial envelope; GO:0005743 mitochondrial inner membrane; GO:0005759 mitochondrial matrix; GO:0005886 plasma membrane; GO:0009986 cell surface; GO:0016020 membrane; GO:0019866 organelle inner membrane; GO:0030315 T-tubule; GO:0031090 organelle membrane; GO:0031966 mitochondrial membrane; G…	GO:0003824 catalytic activity; GO:0004069 L-aspartate:2-oxoglutarate aminotransferase activity; GO:0005488 binding; GO:0005515 protein binding; GO:0005543 phospholipid binding; GO:0008144 drug binding; GO:0008289 lipid binding; GO:0008483 transaminase activity; GO:0016597 amino acid binding; GO:0016740 transferase activity; GO:0016769 transferase activity, transferring nitrogenous groups; GO:0019…	PF00155	Aminotransferase class I and II	E	KOG1411	Aspartate aminotransferase/Glutamic oxaloacetic transaminase AAT1/GOT2
P05213	Tubulin alpha-1B chain OS=Mus musculus OX=10090 GN=Tuba1b PE=1 SV=2	Tuba1b	1.858	0.0210344	Up	50.151	44.6	16	0	16	12	12	12	15	13	14	11	12	12	1.73009	1.46273	1.69073	1.18711	0.738291	0.703303	0.31714	0.595323	0.57529	cytoskeleton	K07374	TUBA; tubulin alpha	map04145 Phagosome; map04210 Apoptosis; map04530 Tight junction; map04540 Gap junction; map05130 Pathogenic Escherichia coli infection	GO:0000226 microtubule cytoskeleton organization; GO:0006810 transport; GO:0006996 organelle organization; GO:0007010 cytoskeleton organization; GO:0007017 microtubule-based process; GO:0009987 cellular process; GO:0010033 response to organic substance; GO:0016043 cellular component organization; GO:0030705 cytoskeleton-dependent intracellular transport; GO:0034097 response to cytokine; GO:004222…	GO:0005622 intracellular; GO:0005623 cell; GO:0005737 cytoplasm; GO:0005829 cytosol; GO:0005856 cytoskeleton; GO:0005874 microtubule; GO:0005881 cytoplasmic microtubule; GO:0015630 microtubule cytoskeleton; GO:0043209 myelin sheath; GO:0043226 organelle; GO:0043228 non-membrane-bounded organelle; GO:0043229 intracellular organelle; GO:0043232 intracellular non-membrane-bounded organelle; GO:00990…	GO:0003676 nucleic acid binding; GO:0003723 RNA binding; GO:0003725 double-stranded RNA binding; GO:0005198 structural molecule activity; GO:0005200 structural constituent of cytoskeleton; GO:0005488 binding; GO:0005515 protein binding; GO:0019899 enzyme binding; GO:0031625 ubiquitin protein ligase binding; GO:0044389 ubiquitin-like protein ligase binding; GO:0097159 organic cyclic compound bindi…	PF00091; PF03953	Tubulin/FtsZ family, GTPase domain; Tubulin C-terminal domain	Z	KOG1376	Alpha tubulin
P05480	Neuronal proto-oncogene tyrosine-protein kinase Src OS=Mus musculus OX=10090 GN=Src PE=1 SV=4	Src	1.614	0.00010588	Up	60.644	17.6	9	4	9	4	5	3	8	8	9	7	8	8	1.27628	1.33228	1.28079	0.841689	0.804578	0.763713	0.95393	0.912723	0.834011	cytoplasm	K05704	SRC; tyrosine-protein kinase Src [EC:2.7.10.2]	map01521 EGFR tyrosine kinase inhibitor resistance; map01522 Endocrine resistance; map04012 ErbB signaling pathway; map04013 MAPK signaling pathway - fly; map04015 Rap1 signaling pathway; map04062 Chemokine signaling pathway; map04137 Mitophagy - animal; map04144 Endocytosis; map04360 Axon guidance; map04370 VEGF signaling pathway; map04510 Focal adhesion; map04520 Adherens junction; map04530 Tig…	GO:0000003 reproduction; GO:0000079 regulation of cyclin-dependent protein serine/threonine kinase activity; GO:0000302 response to reactive oxygen species; GO:0000902 cell morphogenesis; GO:0000904 cell morphogenesis involved in differentiation; GO:0001101 response to acid chemical; GO:0001501 skeletal system development; GO:0001541 ovarian follicle development; GO:0001545 primary ovarian follic…	GO:0000323 lytic vacuole; GO:0001726 ruffle; GO:0002102 podosome; GO:0005622 intracellular; GO:0005623 cell; GO:0005634 nucleus; GO:0005654 nucleoplasm; GO:0005737 cytoplasm; GO:0005739 mitochondrion; GO:0005740 mitochondrial envelope; GO:0005743 mitochondrial inner membrane; GO:0005764 lysosome; GO:0005768 endosome; GO:0005770 late endosome; GO:0005773 vacuole; GO:0005829 cytosol; GO:0005856 cyt…	GO:0003824 catalytic activity; GO:0004672 protein kinase activity; GO:0004713 protein tyrosine kinase activity; GO:0004715 non-membrane spanning protein tyrosine kinase activity; GO:0005080 protein kinase C binding; GO:0005102 signaling receptor binding; GO:0005158 insulin receptor binding; GO:0005178 integrin binding; GO:0005488 binding; GO:0005515 protein binding; GO:0008022 protein C-terminus …	PF00018; PF00017; PF07714	SH3 domain; SH2 domain; Protein tyrosine kinase	T	KOG0197	Tyrosine kinases
P06745	Glucose-6-phosphate isomerase OS=Mus musculus OX=10090 GN=Gpi PE=1 SV=4	Gpi	1.895	0.00360838	Up	62.766	34.4	16	16	16	13	14	13	11	11	12	10	10	11	1.66816	1.27758	1.47643	0.89027	0.715193	0.727723	0.687768	0.805436	0.75145	cytoplasm	K01810	GPI, pgi; glucose-6-phosphate isomerase [EC:5.3.1.9]	map00010 Glycolysis / Gluconeogenesis; map00030 Pentose phosphate pathway; map00500 Starch and sucrose metabolism; map00520 Amino sugar and nucleotide sugar metabolism; map01100 Metabolic pathways; map01200 Carbon metabolism	GO:0001701 in utero embryonic development; GO:0001704 formation of primary germ layer; GO:0001707 mesoderm formation; GO:0001775 cell activation; GO:0002252 immune effector process; GO:0002262 myeloid cell homeostasis; GO:0002263 cell activation involved in immune response; GO:0002274 myeloid leukocyte activation; GO:0002275 myeloid cell activation involved in immune response; GO:0002283 neutroph…	GO:0005576 extracellular region; GO:0005622 intracellular; GO:0005623 cell; GO:0005634 nucleus; GO:0005654 nucleoplasm; GO:0005737 cytoplasm; GO:0005829 cytosol; GO:0005886 plasma membrane; GO:0005929 cilium; GO:0012505 endomembrane system; GO:0016020 membrane; GO:0030141 secretory granule; GO:0031090 organelle membrane; GO:0031253 cell projection membrane; GO:0031410 cytoplasmic vesicle; GO:0031…	GO:0003824 catalytic activity; GO:0004347 glucose-6-phosphate isomerase activity; GO:0005488 binding; GO:0005515 protein binding; GO:0016853 isomerase activity; GO:0016860 intramolecular oxidoreductase activity; GO:0016861 intramolecular oxidoreductase activity, interconverting aldoses and ketoses; GO:0016866 intramolecular transferase activity; GO:0019899 enzyme binding; GO:0030246 carbohydrate …	PF00342	Phosphoglucose isomerase	G	KOG2446	Glucose-6-phosphate isomerase
P06797	Procathepsin L OS=Mus musculus OX=10090 GN=Ctsl PE=1 SV=2	Ctsl	2.393	0.0228343	Up	37.547	22.5	6	6	6	5	5	6	3	3	2	1	2	2	1.62679	1.43386	1.13005	0.560698	0.369754	0.821136		1.0577		extracellular	K01365	CTSL; cathepsin L [EC:3.4.22.15]	map04140 Autophagy - animal; map04142 Lysosome; map04145 Phagosome; map04210 Apoptosis; map04612 Antigen processing and presentation; map05205 Proteoglycans in cancer; map05323 Rheumatoid arthritis; map05418 Fluid shear stress and atherosclerosis	GO:0000003 reproduction; GO:0001701 in utero embryonic development; GO:0001890 placenta development; GO:0001892 embryonic placenta development; GO:0001893 maternal placenta development; GO:0001942 hair follicle development; GO:0001974 blood vessel remodeling; GO:0002009 morphogenesis of an epithelium; GO:0002376 immune system process; GO:0002478 antigen processing and presentation of exogenous pe…	GO:0000323 lytic vacuole; GO:0005576 extracellular region; GO:0005615 extracellular space; GO:0005622 intracellular; GO:0005623 cell; GO:0005634 nucleus; GO:0005730 nucleolus; GO:0005737 cytoplasm; GO:0005764 lysosome; GO:0005773 vacuole; GO:0005775 vacuolar lumen; GO:0005886 plasma membrane; GO:0005902 microvillus; GO:0009897 external side of plasma membrane; GO:0009986 cell surface; GO:0016020 …	GO:0003824 catalytic activity; GO:0004175 endopeptidase activity; GO:0004177 aminopeptidase activity; GO:0004180 carboxypeptidase activity; GO:0004197 cysteine-type endopeptidase activity; GO:0004252 serine-type endopeptidase activity; GO:0005488 binding; GO:0005515 protein binding; GO:0008233 peptidase activity; GO:0008234 cysteine-type peptidase activity; GO:0008236 serine-type peptidase activi…	PF08246; PF00112	Cathepsin propeptide inhibitor domain (I29); Papain family cysteine protease	O	KOG1543	Cysteine proteinase Cathepsin L
P06801	NADP-dependent malic enzyme OS=Mus musculus OX=10090 GN=Me1 PE=1 SV=2	Me1	0.433	0.000727966	Down	63.953	25.5	13	13	13	12	11	11	13	13	13	9	11	11	0.469944	0.482127	0.553682	1.01535	1.30883	1.15484	1.31819	1.39524	1.30179	nucleus	K00029	E1.1.1.40, maeB; malate dehydrogenase (oxaloacetate-decarboxylating)(NADP+) [EC:1.1.1.40]	map00620 Pyruvate metabolism; map01100 Metabolic pathways; map01200 Carbon metabolism; map03320 PPAR signaling pathway	GO:0005975 carbohydrate metabolic process; GO:0006082 organic acid metabolic process; GO:0006090 pyruvate metabolic process; GO:0006091 generation of precursor metabolites and energy; GO:0006108 malate metabolic process; GO:0006139 nucleobase-containing compound metabolic process; GO:0006140 regulation of nucleotide metabolic process; GO:0006725 cellular aromatic compound metabolic process; GO:00…	GO:0005622 intracellular; GO:0005623 cell; GO:0005737 cytoplasm; GO:0005739 mitochondrion; GO:0005829 cytosol; GO:0043226 organelle; GO:0043227 membrane-bounded organelle; GO:0043229 intracellular organelle; GO:0043231 intracellular membrane-bounded organelle;	GO:0000166 nucleotide binding; GO:0003824 catalytic activity; GO:0004470 malic enzyme activity; GO:0004473 malate dehydrogenase (decarboxylating) (NADP+) activity; GO:0005488 binding; GO:0009055 electron transfer activity; GO:0016491 oxidoreductase activity; GO:0016614 oxidoreductase activity, acting on CH-OH group of donors; GO:0016615 malate dehydrogenase activity; GO:0016616 oxidoreductase act…	PF00390; PF03949	Malic enzyme, N-terminal domain; Malic enzyme, NAD binding domain	C	KOG1257	NADP+-dependent malic enzyme
P07091	Protein S100-A4 OS=Mus musculus OX=10090 GN=S100a4 PE=1 SV=1	S100a4	0.276	0.00016278	Down	11.721	40.6	5	5	5	3	3	4	3	3	3	3	2	2	0.36079	0.384415	0.36627	1.11827	1.5219	1.38407	1.27349	1.27913	1.31166	extracellular	K23761			GO:0001837 epithelial to mesenchymal transition; GO:0007275 multicellular organism development; GO:0009888 tissue development; GO:0009966 regulation of signal transduction; GO:0009967 positive regulation of signal transduction; GO:0009987 cellular process; GO:0010646 regulation of cell communication; GO:0010647 positive regulation of cell communication; GO:0023051 regulation of signaling; GO:0023…	GO:0005622 intracellular; GO:0005623 cell; GO:0005634 nucleus; GO:0005737 cytoplasm; GO:0042995 cell projection; GO:0043005 neuron projection; GO:0043226 organelle; GO:0043227 membrane-bounded organelle; GO:0043229 intracellular organelle; GO:0043231 intracellular membrane-bounded organelle; GO:0048471 perinuclear region of cytoplasm; GO:0120025 plasma membrane bounded cell projection;	GO:0003779 actin binding; GO:0005102 signaling receptor binding; GO:0005488 binding; GO:0005509 calcium ion binding; GO:0005515 protein binding; GO:0008092 cytoskeletal protein binding; GO:0042802 identical protein binding; GO:0042803 protein homodimerization activity; GO:0043167 ion binding; GO:0043169 cation binding; GO:0046872 metal ion binding; GO:0046982 protein heterodimerization activity; …	PF01023	S-100/ICaBP type calcium binding domain
P08122	Collagen alpha-2(IV) chain OS=Mus musculus OX=10090 GN=Col4a2 PE=1 SV=4	Col4a2	1.811	0.0112477	Up	167.32	2.3	3	3	3	2	3	3	2	2	2	2	2	2	1.29255	1.56939	1.03281	0.703305	0.662379	0.785156	0.936132	1.07242	0.945859	extracellular	K06237	COL4A; collagen, type IV, alpha	map04151 PI3K-Akt signaling pathway; map04510 Focal adhesion; map04512 ECM-receptor interaction; map04926 Relaxin signaling pathway; map04933 AGE-RAGE signaling pathway in diabetic complications; map04974 Protein digestion and absorption; map05146 Amoebiasis; map05165 Human papillomavirus infection; map05200 Pathways in cancer; map05222 Small cell lung cancer	GO:0001704 formation of primary germ layer; GO:0001706 endoderm formation; GO:0006139 nucleobase-containing compound metabolic process; GO:0006351 transcription, DNA-templated; GO:0006725 cellular aromatic compound metabolic process; GO:0006807 nitrogen compound metabolic process; GO:0007154 cell communication; GO:0007165 signal transduction; GO:0007166 cell surface receptor signaling pathway; GO…	GO:0005576 extracellular region; GO:0005581 collagen trimer; GO:0005587 collagen type IV trimer; GO:0005604 basement membrane; GO:0005622 intracellular; GO:0005623 cell; GO:0005737 cytoplasm; GO:0005783 endoplasmic reticulum; GO:0005788 endoplasmic reticulum lumen; GO:0012505 endomembrane system; GO:0031012 extracellular matrix; GO:0031974 membrane-enclosed lumen; GO:0032991 protein-containing co…	GO:0005198 structural molecule activity; GO:0005201 extracellular matrix structural constituent;	PF01413	C-terminal tandem repeated domain in type 4 procollagen	W	KOG3544	Collagens (type IV and type XIII), and related proteins
P08553	Neurofilament medium polypeptide OS=Mus musculus OX=10090 GN=Nefm PE=1 SV=4	Nefm	0.468	7.02997e-05	Down	95.915	43.2	34	31	33	19	17	18	28	29	30	26	25	27	0.565823	0.658516	0.603587	1.28646	1.29673	1.3248	1.01176	1.25477	0.997537	nucleus	K04573	NEF3, NF-M; neurofilament medium polypeptide (neurofilament 3)	map05014 Amyotrophic lateral sclerosis (ALS)	GO:0000226 microtubule cytoskeleton organization; GO:0006810 transport; GO:0006928 movement of cell or subcellular component; GO:0006950 response to stress; GO:0006979 response to oxidative stress; GO:0006996 organelle organization; GO:0007010 cytoskeleton organization; GO:0007017 microtubule-based process; GO:0007018 microtubule-based movement; GO:0007275 multicellular organism development; GO:0…	GO:0005622 intracellular; GO:0005623 cell; GO:0005737 cytoplasm; GO:0005856 cytoskeleton; GO:0005882 intermediate filament; GO:0005883 neurofilament; GO:0014069 postsynaptic density; GO:0016234 inclusion body; GO:0030424 axon; GO:0031594 neuromuscular junction; GO:0032279 asymmetric synapse; GO:0036477 somatodendritic compartment; GO:0042995 cell projection; GO:0043005 neuron projection; GO:00430…	GO:0005102 signaling receptor binding; GO:0005198 structural molecule activity; GO:0005200 structural constituent of cytoskeleton; GO:0005488 binding; GO:0005515 protein binding; GO:0008017 microtubule binding; GO:0008092 cytoskeletal protein binding; GO:0015631 tubulin binding; GO:0015643 toxic substance binding; GO:0046982 protein heterodimerization activity; GO:0046983 protein dimerization act…			Z	KOG1216	von Willebrand factor and related coagulation proteins
P08752	Guanine nucleotide-binding protein G(i) subunit alpha-2 OS=Mus musculus OX=10090 GN=Gnai2 PE=1 SV=5	Gnai2	1.703	0.000163418	Up	40.489	29.9	9	5	9	9	9	9	8	9	9	8	9	8	1.31793	1.38632	1.41667	0.855575	0.798739	0.765494	0.918315	0.817839	0.723127	cytoplasm	K04630	GNAI; guanine nucleotide-binding protein G(i) subunit alpha	map04015 Rap1 signaling pathway; map04022 cGMP-PKG signaling pathway; map04024 cAMP signaling pathway; map04062 Chemokine signaling pathway; map04071 Sphingolipid signaling pathway; map04261 Adrenergic signaling in cardiomyocytes; map04360 Axon guidance; map04371 Apelin signaling pathway; map04540 Gap junction; map04611 Platelet activation; map04670 Leukocyte transendothelial migration; map04713 …	GO:0001932 regulation of protein phosphorylation; GO:0001934 positive regulation of protein phosphorylation; GO:0001973 G protein-coupled adenosine receptor signaling pathway; GO:0003008 system process; GO:0003014 renal system process; GO:0007154 cell communication; GO:0007165 signal transduction; GO:0007166 cell surface receptor signaling pathway; GO:0007186 G protein-coupled receptor signaling …	GO:0005622 intracellular; GO:0005623 cell; GO:0005634 nucleus; GO:0005654 nucleoplasm; GO:0005737 cytoplasm; GO:0005813 centrosome; GO:0005815 microtubule organizing center; GO:0005829 cytosol; GO:0005834 heterotrimeric G-protein complex; GO:0005856 cytoskeleton; GO:0005886 plasma membrane; GO:0009898 cytoplasmic side of plasma membrane; GO:0012505 endomembrane system; GO:0015630 microtubule cyto…	GO:0000166 nucleotide binding; GO:0001664 G protein-coupled receptor binding; GO:0001882 nucleoside binding; GO:0001883 purine nucleoside binding; GO:0003824 catalytic activity; GO:0003924 GTPase activity; GO:0005102 signaling receptor binding; GO:0005488 binding; GO:0005515 protein binding; GO:0005525 GTP binding; GO:0016462 pyrophosphatase activity; GO:0016787 hydrolase activity; GO:0016817 hyd…	PF00503	G-protein alpha subunit	T	KOG0082	G-protein alpha subunit (small G protein superfamily)
P09411	Phosphoglycerate kinase 1 OS=Mus musculus OX=10090 GN=Pgk1 PE=1 SV=4	Pgk1	1.665	0.000467608	Up	44.55	63.8	24	17	24	22	22	23	23	23	23	21	23	22	1.52667	1.41071	1.33421	0.903553	0.820882	0.841145	0.674563	0.735834	0.752444	cytoplasm	K00927	PGK, pgk; phosphoglycerate kinase [EC:2.7.2.3]	map00010 Glycolysis / Gluconeogenesis; map01100 Metabolic pathways; map01200 Carbon metabolism; map01230 Biosynthesis of amino acids; map04066 HIF-1 signaling pathway	GO:0001666 response to hypoxia; GO:0005975 carbohydrate metabolic process; GO:0005996 monosaccharide metabolic process; GO:0006006 glucose metabolic process; GO:0006007 glucose catabolic process; GO:0006082 organic acid metabolic process; GO:0006090 pyruvate metabolic process; GO:0006091 generation of precursor metabolites and energy; GO:0006094 gluconeogenesis; GO:0006096 glycolytic process; GO:…	GO:0005576 extracellular region; GO:0005615 extracellular space; GO:0005622 intracellular; GO:0005623 cell; GO:0005737 cytoplasm; GO:0005829 cytosol; GO:0016020 membrane; GO:0045121 membrane raft; GO:0098589 membrane region; GO:0098805 whole membrane; GO:0098857 membrane microdomain;	GO:0000166 nucleotide binding; GO:0003824 catalytic activity; GO:0004618 phosphoglycerate kinase activity; GO:0005488 binding; GO:0005524 ATP binding; GO:0008144 drug binding; GO:0015036 disulfide oxidoreductase activity; GO:0016301 kinase activity; GO:0016491 oxidoreductase activity; GO:0016651 oxidoreductase activity, acting on NAD(P)H; GO:0016667 oxidoreductase activity, acting on a sulfur gro…	PF00162	Phosphoglycerate kinase	F	KOG1367	3-phosphoglycerate kinase
P09528	Ferritin heavy chain OS=Mus musculus OX=10090 GN=Fth1 PE=1 SV=2	Fth1	1.716	0.00148248	Up	21.066	46.2	8	8	8	6	8	7	7	7	6	5	7	6	1.58198	1.35515	1.71116	0.898197	0.916349	0.894945	0.525344	0.491781	0.625096	cytoplasm	K00522	FTH1; ferritin heavy chain [EC:1.16.3.2]	map04216 Ferroptosis; map04217 Necroptosis; map04978 Mineral absorption	GO:0000041 transition metal ion transport; GO:0002376 immune system process; GO:0006810 transport; GO:0006811 ion transport; GO:0006812 cation transport; GO:0006826 iron ion transport; GO:0006873 cellular ion homeostasis; GO:0006875 cellular metal ion homeostasis; GO:0006879 cellular iron ion homeostasis; GO:0006880 intracellular sequestering of iron ion; GO:0006955 immune response; GO:0008285 ne…	GO:0000323 lytic vacuole; GO:0005576 extracellular region; GO:0005622 intracellular; GO:0005623 cell; GO:0005737 cytoplasm; GO:0005764 lysosome; GO:0005767 secondary lysosome; GO:0005773 vacuole; GO:0005776 autophagosome; GO:0030139 endocytic vesicle; GO:0031410 cytoplasmic vesicle; GO:0031974 membrane-enclosed lumen; GO:0031982 vesicle; GO:0031983 vesicle lumen; GO:0043226 organelle; GO:0043227 …	GO:0005488 binding; GO:0005506 iron ion binding; GO:0043167 ion binding; GO:0043169 cation binding; GO:0046872 metal ion binding; GO:0046914 transition metal ion binding;	PF00210	Ferritin-like domain	P	KOG2332	Ferritin
P0DP28	Calmodulin-3 OS=Mus musculus OX=10090 GN=Calm3 PE=1 SV=1	Calm3	0.471	0.00447266	Down	16.837	56.4	11	11	11	7	7	9	7	8	8	7	9	8	0.736215	0.467835	0.625022	1.2736	1.33147	1.27742	0.84428	1.40067	1.04349	cytoplasm,nucleus	K02183	CALM; calmodulin	map04014 Ras signaling pathway; map04015 Rap1 signaling pathway; map04020 Calcium signaling pathway; map04022 cGMP-PKG signaling pathway; map04024 cAMP signaling pathway; map04070 Phosphatidylinositol signaling system; map04114 Oocyte meiosis; map04218 Cellular senescence; map04261 Adrenergic signaling in cardiomyocytes; map04270 Vascular smooth muscle contraction; map04371 Apelin signaling pathw…	GO:0006873 cellular ion homeostasis; GO:0006874 cellular calcium ion homeostasis; GO:0006875 cellular metal ion homeostasis; GO:0007204 positive regulation of cytosolic calcium ion concentration; GO:0009966 regulation of signal transduction; GO:0009967 positive regulation of signal transduction; GO:0009968 negative regulation of signal transduction; GO:0009987 cellular process; GO:0010522 regulat…	GO:0000922 spindle pole; GO:0005622 intracellular; GO:0005623 cell; GO:0005737 cytoplasm; GO:0005819 spindle; GO:0005829 cytosol; GO:0005856 cytoskeleton; GO:0015630 microtubule cytoskeleton; GO:0032991 protein-containing complex; GO:0043226 organelle; GO:0043228 non-membrane-bounded organelle; GO:0043229 intracellular organelle; GO:0043232 intracellular non-membrane-bounded organelle;	GO:0005488 binding; GO:0005509 calcium ion binding; GO:0005515 protein binding; GO:0019904 protein domain specific binding; GO:0043167 ion binding; GO:0043169 cation binding; GO:0046872 metal ion binding;	PF13499	EF-hand domain pair	T	KOG0027	Calmodulin and related proteins (EF-Hand superfamily)
P10404	MLV-related proviral Env polyprotein OS=Mus musculus OX=10090 PE=1 SV=3	--	0.382	0.00106975	Down	69.612	14.2	8	4	8	4	4	4	8	7	7	5	5	6	0.548587	0.446672	0.596134	1.22635	1.35572	1.58753	1.05196	1.00962	1.17743	plasma membrane					GO:0018995 host cellular component; GO:0020002 host cell plasma membrane; GO:0033643 host cell part; GO:0033644 host cell membrane; GO:0043657 host cell; GO:0044216 other organism cell; GO:0044217 other organism part; GO:0044218 other organism cell membrane;	GO:0005488 binding; GO:0005515 protein binding; GO:0042802 identical protein binding;
P10630	Eukaryotic initiation factor 4A-II OS=Mus musculus OX=10090 GN=Eif4a2 PE=1 SV=2	Eif4a2	1.504	0.00150536	Up	46.402	38.3	16	7	7	5	5	5	7	6	7	7	7	6	1.33674	1.1851	1.24709	0.801005	0.902936	0.802525	0.935217	0.960129	0.829251	nucleus	K03257	EIF4A; translation initiation factor 4A	map03013 RNA transport	GO:0006139 nucleobase-containing compound metabolic process; GO:0006412 translation; GO:0006413 translational initiation; GO:0006417 regulation of translation; GO:0006446 regulation of translational initiation; GO:0006518 peptide metabolic process; GO:0006725 cellular aromatic compound metabolic process; GO:0006807 nitrogen compound metabolic process; GO:0008152 metabolic process; GO:0009058 bios…	GO:0005622 intracellular; GO:0005623 cell; GO:0005634 nucleus; GO:0005730 nucleolus; GO:0005737 cytoplasm; GO:0005829 cytosol; GO:0016281 eukaryotic translation initiation factor 4F complex; GO:0031974 membrane-enclosed lumen; GO:0031981 nuclear lumen; GO:0032991 protein-containing complex; GO:0043226 organelle; GO:0043227 membrane-bounded organelle; GO:0043228 non-membrane-bounded organelle; GO:…	GO:0003676 nucleic acid binding; GO:0003723 RNA binding; GO:0003724 RNA helicase activity; GO:0003743 translation initiation factor activity; GO:0003824 catalytic activity; GO:0004386 helicase activity; GO:0005488 binding; GO:0008135 translation factor activity, RNA binding; GO:0008186 RNA-dependent ATPase activity; GO:0016462 pyrophosphatase activity; GO:0016787 hydrolase activity; GO:0016817 hy…	PF00270	DEAD/DEAH box helicase	J	KOG0327	Translation initiation factor 4F, helicase subunit (eIF-4A) and related helicases
P10649	Glutathione S-transferase Mu 1 OS=Mus musculus OX=10090 GN=Gstm1 PE=1 SV=2	Gstm1	0.624	0.0030563	Down	25.97	52.8	12	7	9	8	8	7	9	9	9	9	9	9	0.656495	0.651296	0.772929	1.21262	1.02768	1.09376	1.18874	1.2566	1.13989	cytoplasm	K00799	GST, gst; glutathione S-transferase [EC:2.5.1.18]	map00480 Glutathione metabolism; map00980 Metabolism of xenobiotics by cytochrome P450; map00982 Drug metabolism - cytochrome P450; map00983 Drug metabolism - other enzymes; map01100 Metabolic pathways; map01524 Platinum drug resistance; map04212 Longevity regulating pathway - worm; map05200 Pathways in cancer; map05204 Chemical carcinogenesis; map05225 Hepatocellular carcinoma; map05418 Fluid sh…	GO:0001101 response to acid chemical; GO:0006518 peptide metabolic process; GO:0006575 cellular modified amino acid metabolic process; GO:0006749 glutathione metabolic process; GO:0006790 sulfur compound metabolic process; GO:0006805 xenobiotic metabolic process; GO:0006807 nitrogen compound metabolic process; GO:0006950 response to stress; GO:0008152 metabolic process; GO:0009056 catabolic proce…	GO:0005576 extracellular region; GO:0005622 intracellular; GO:0005623 cell; GO:0005737 cytoplasm; GO:0005829 cytosol; GO:0032991 protein-containing complex; GO:0043209 myelin sheath; GO:0045171 intercellular bridge;	GO:0003824 catalytic activity; GO:0004364 glutathione transferase activity; GO:0005488 binding; GO:0005496 steroid binding; GO:0005515 protein binding; GO:0008289 lipid binding; GO:0016151 nickel cation binding; GO:0016740 transferase activity; GO:0016765 transferase activity, transferring alkyl or aryl (other than methyl) groups; GO:0019899 enzyme binding; GO:0019900 kinase binding; GO:0019901 p…	PF02798	Glutathione S-transferase, N-terminal domain	O	KOG1695	Glutathione S-transferase
P10922	Histone H1.0 OS=Mus musculus OX=10090 GN=H1-0 PE=2 SV=4	H1-0	0.061	0.00146928	Down	20.861	27.8	7	7	7	3	3	4	4	6	6	6	4	5	0.055342	0.083751	0.130932	0.82288	1.77883	1.79316	2.17594	0.584091	1.57508	nucleus	K11275	H1_5; histone H1/5		GO:0000737 DNA catabolic process, endonucleolytic; GO:0006139 nucleobase-containing compound metabolic process; GO:0006259 DNA metabolic process; GO:0006308 DNA catabolic process; GO:0006309 apoptotic DNA fragmentation; GO:0006725 cellular aromatic compound metabolic process; GO:0006807 nitrogen compound metabolic process; GO:0006915 apoptotic process; GO:0006921 cellular component disassembly in…	GO:0000228 nuclear chromosome; GO:0000785 chromatin; GO:0000790 nuclear chromatin; GO:0000791 euchromatin; GO:0005622 intracellular; GO:0005623 cell; GO:0005634 nucleus; GO:0005654 nucleoplasm; GO:0005694 chromosome; GO:0005719 nuclear euchromatin; GO:0005737 cytoplasm; GO:0005794 Golgi apparatus; GO:0005856 cytoskeleton; GO:0012505 endomembrane system; GO:0015629 actin cytoskeleton; GO:0016604 n…	GO:0003676 nucleic acid binding; GO:0003677 DNA binding; GO:0003680 AT DNA binding; GO:0003682 chromatin binding; GO:0003690 double-stranded DNA binding; GO:0005488 binding; GO:0031490 chromatin DNA binding; GO:0043565 sequence-specific DNA binding; GO:0097159 organic cyclic compound binding; GO:1901363 heterocyclic compound binding; GO:1990837 sequence-specific double-stranded DNA binding;	PF00538	linker histone H1 and H5 family	B	KOG4012	Histone H1
P11031	Activated RNA polymerase II transcriptional coactivator p15 OS=Mus musculus OX=10090 GN=Sub1 PE=1 SV=3	Sub1	2.726	0.00887465	Up	14.427	44.1	5	5	5	4	4	4	4	3	4	5	5	5	1.57502	1.70193	1.7457	0.86722	0.567224	0.408232	0.758883	0.57765	0.798135	nucleus				GO:0006139 nucleobase-containing compound metabolic process; GO:0006351 transcription, DNA-templated; GO:0006355 regulation of transcription, DNA-templated; GO:0006357 regulation of transcription by RNA polymerase II; GO:0006366 transcription by RNA polymerase II; GO:0006725 cellular aromatic compound metabolic process; GO:0006807 nitrogen compound metabolic process; GO:0007154 cell communication…	GO:0005622 intracellular; GO:0005623 cell; GO:0005634 nucleus; GO:0005667 transcription regulator complex; GO:0005730 nucleolus; GO:0031974 membrane-enclosed lumen; GO:0031981 nuclear lumen; GO:0032991 protein-containing complex; GO:0043226 organelle; GO:0043227 membrane-bounded organelle; GO:0043228 non-membrane-bounded organelle; GO:0043229 intracellular organelle; GO:0043231 intracellular memb…	GO:0000981 DNA-binding transcription factor activity, RNA polymerase II-specific; GO:0001228 DNA-binding transcription activator activity, RNA polymerase II-specific; GO:0003676 nucleic acid binding; GO:0003677 DNA binding; GO:0003697 single-stranded DNA binding; GO:0003700 DNA-binding transcription factor activity; GO:0003712 transcription coregulator activity; GO:0003713 transcription coactivat…	PF02229	Transcriptional Coactivator p15 (PC4)	K	KOG2712	Transcriptional coactivator
P11103	Poly [ADP-ribose] polymerase 1 OS=Mus musculus OX=10090 GN=Parp1 PE=1 SV=3	Parp1	0.628	0.0032744	Down	113.1	16.4	15	15	15	5	5	7	13	12	11	13	12	13	0.801525	0.706677	0.893605	1.34317	1.20547	1.27744	0.828075	0.981651	0.962392	nucleus	K10798	PARP; poly [ADP-ribose] polymerase [EC:2.4.2.30]	map03410 Base excision repair; map04210 Apoptosis; map04212 Longevity regulating pathway - worm; map04214 Apoptosis - fly; map04217 Necroptosis	GO:0000002 mitochondrial genome maintenance; GO:0000122 negative regulation of transcription by RNA polymerase II; GO:0000302 response to reactive oxygen species; GO:0000303 response to superoxide; GO:0000305 response to oxygen radical; GO:0000715 nucleotide-excision repair, DNA damage recognition; GO:0000723 telomere maintenance; GO:0000724 double-strand break repair via homologous recombination…	GO:0005622 intracellular; GO:0005623 cell; GO:0005634 nucleus; GO:0005635 nuclear envelope; GO:0005654 nucleoplasm; GO:0005667 transcription regulator complex; GO:0005730 nucleolus; GO:0005737 cytoplasm; GO:0005739 mitochondrion; GO:0012505 endomembrane system; GO:0031967 organelle envelope; GO:0031974 membrane-enclosed lumen; GO:0031975 envelope; GO:0031981 nuclear lumen; GO:0032991 protein-cont…	GO:0000166 nucleotide binding; GO:0000976 transcription regulatory region sequence-specific DNA binding; GO:0000977 RNA polymerase II transcription regulatory region sequence-specific DNA binding; GO:0000981 DNA-binding transcription factor activity, RNA polymerase II-specific; GO:0001067 regulatory region nucleic acid binding; GO:0001228 DNA-binding transcription activator activity, RNA polymera…	PF00645; PF08063; PF05406; PF02877	Poly(ADP-ribose) polymerase and DNA-Ligase Zn-finger region; PADR1 (NUC008) domain; WGR domain; Poly(ADP-ribose) polymerase, regulatory domain	KLO	KOG1037	NAD+ ADP-ribosyltransferase Parp, required for poly-ADP ribosylation of nuclear proteins
P11276	Fibronectin OS=Mus musculus OX=10090 GN=Fn1 PE=1 SV=4	Fn1	2.901	0.000976848	Up	272.53	7.5	16	16	16	11	11	11	11	10	9	9	8	10	1.77385	1.53109	1.1829	0.519917	0.537192	0.490057	1.12102	0.892159	0.95182	extracellular	K05717	FN1; fibronectin 1	map04151 PI3K-Akt signaling pathway; map04510 Focal adhesion; map04512 ECM-receptor interaction; map04810 Regulation of actin cytoskeleton; map04933 AGE-RAGE signaling pathway in diabetic complications; map05100 Bacterial invasion of epithelial cells; map05135 Yersinia infection; map05146 Amoebiasis; map05165 Human papillomavirus infection; map05200 Pathways in cancer; map05205 Proteoglycans in c…	GO:0000302 response to reactive oxygen species; GO:0000902 cell morphogenesis; GO:0000904 cell morphogenesis involved in differentiation; GO:0001101 response to acid chemical; GO:0001503 ossification; GO:0001558 regulation of cell growth; GO:0001667 ameboidal-type cell migration; GO:0001678 cellular glucose homeostasis; GO:0001704 formation of primary germ layer; GO:0001706 endoderm formation; GO…	GO:0005576 extracellular region; GO:0005577 fibrinogen complex; GO:0005604 basement membrane; GO:0005615 extracellular space; GO:0005622 intracellular; GO:0005623 cell; GO:0005737 cytoplasm; GO:0005783 endoplasmic reticulum; GO:0005788 endoplasmic reticulum lumen; GO:0005793 endoplasmic reticulum-Golgi intermediate compartment; GO:0005886 plasma membrane; GO:0012505 endomembrane system; GO:001602…	GO:0002020 protease binding; GO:0005102 signaling receptor binding; GO:0005178 integrin binding; GO:0005198 structural molecule activity; GO:0005201 extracellular matrix structural constituent; GO:0005488 binding; GO:0005515 protein binding; GO:0005518 collagen binding; GO:0005539 glycosaminoglycan binding; GO:0008022 protein C-terminus binding; GO:0008047 enzyme activator activity; GO:0008201 he…	PF00039; PF00040; PF00041	Fibronectin type I domain; Fibronectin type II domain; Fibronectin type III domain
P12815	Programmed cell death protein 6 OS=Mus musculus OX=10090 GN=Pdcd6 PE=1 SV=2	Pdcd6	1.924	0.0028107	Up	21.867	26.7	5	5	5	4	3	4	5	5	5	4	3	4	1.31161	1.78417	1.3932	0.738092	0.817939	0.776818	0.678683	0.800474	0.699013	cytoplasm,nucleus				GO:0001837 epithelial to mesenchymal transition; GO:0001936 regulation of endothelial cell proliferation; GO:0001938 positive regulation of endothelial cell proliferation; GO:0006508 proteolysis; GO:0006807 nitrogen compound metabolic process; GO:0006810 transport; GO:0006886 intracellular protein transport; GO:0006888 endoplasmic reticulum to Golgi vesicle-mediated transport; GO:0006900 vesicle …	GO:0005622 intracellular; GO:0005623 cell; GO:0005634 nucleus; GO:0005737 cytoplasm; GO:0005783 endoplasmic reticulum; GO:0005798 Golgi-associated vesicle; GO:0012505 endomembrane system; GO:0012506 vesicle membrane; GO:0012507 ER to Golgi transport vesicle membrane; GO:0016020 membrane; GO:0030117 membrane coat; GO:0030120 vesicle coat; GO:0030127 COPII vesicle coat; GO:0030133 transport vesicle…	GO:0000287 magnesium ion binding; GO:0003824 catalytic activity; GO:0004175 endopeptidase activity; GO:0004197 cysteine-type endopeptidase activity; GO:0004198 calcium-dependent cysteine-type endopeptidase activity; GO:0005488 binding; GO:0005509 calcium ion binding; GO:0005515 protein binding; GO:0008233 peptidase activity; GO:0008234 cysteine-type peptidase activity; GO:0016787 hydrolase activi…	PF13202; PF13499	EF hand; EF-hand domain pair	T	KOG0037	Ca2+-binding protein, EF-Hand protein superfamily
P12970	60S ribosomal protein L7a OS=Mus musculus OX=10090 GN=Rpl7a PE=1 SV=2	Rpl7a	0.1	0.00206236	Down	29.976	32.3	9	9	9	8	7	7	9	9	9	8	9	9	0.067968	0.128439	0.218433	1.45562	1.37716	1.31389	1.35899	1.64806	1.43145	cytoplasm	K02936	RP-L7Ae, RPL7A; large subunit ribosomal protein L7Ae	map03010 Ribosome	GO:0000470 maturation of LSU-rRNA; GO:0006139 nucleobase-containing compound metabolic process; GO:0006364 rRNA processing; GO:0006396 RNA processing; GO:0006412 translation; GO:0006518 peptide metabolic process; GO:0006725 cellular aromatic compound metabolic process; GO:0006807 nitrogen compound metabolic process; GO:0008152 metabolic process; GO:0009058 biosynthetic process; GO:0009059 macromo…	GO:0005622 intracellular; GO:0005623 cell; GO:0005737 cytoplasm; GO:0005829 cytosol; GO:0005840 ribosome; GO:0005844 polysome; GO:0015934 large ribosomal subunit; GO:0016020 membrane; GO:0022625 cytosolic large ribosomal subunit; GO:0022626 cytosolic ribosome; GO:0032991 protein-containing complex; GO:0042788 polysomal ribosome; GO:0043226 organelle; GO:0043228 non-membrane-bounded organelle; GO:…	GO:0003676 nucleic acid binding; GO:0003723 RNA binding; GO:0005488 binding; GO:0097159 organic cyclic compound binding; GO:1901363 heterocyclic compound binding;	PF01248	Ribosomal protein L7Ae/L30e/S12e/Gadd45 family	J	KOG3166	60S ribosomal protein L7A
P13011	Stearoyl-CoA desaturase 2 OS=Mus musculus OX=10090 GN=Scd2 PE=1 SV=2	Scd2	0.183	0.00088901	Down	40.916	9.2	3	3	3	2	2	2	3	3	3	3	3	3	0.280285	0.324712	0.333156	1.33001	2.36245	1.43731	0.860746	1.361	0.710327	cytoplasm	K00507	SCD, desC; stearoyl-CoA desaturase (Delta-9 desaturase) [EC:1.14.19.1]	map01040 Biosynthesis of unsaturated fatty acids; map01100 Metabolic pathways; map01212 Fatty acid metabolism; map03320 PPAR signaling pathway; map04152 AMPK signaling pathway; map04212 Longevity regulating pathway - worm	GO:0001101 response to acid chemical; GO:0006082 organic acid metabolic process; GO:0006629 lipid metabolic process; GO:0006631 fatty acid metabolic process; GO:0006633 fatty acid biosynthetic process; GO:0006636 unsaturated fatty acid biosynthetic process; GO:0007272 ensheathment of neurons; GO:0007275 multicellular organism development; GO:0007399 nervous system development; GO:0008152 metaboli…	GO:0005622 intracellular; GO:0005623 cell; GO:0005737 cytoplasm; GO:0005783 endoplasmic reticulum; GO:0012505 endomembrane system; GO:0043226 organelle; GO:0043227 membrane-bounded organelle; GO:0043229 intracellular organelle; GO:0043231 intracellular membrane-bounded organelle;	GO:0003824 catalytic activity; GO:0004768 stearoyl-CoA 9-desaturase activity; GO:0016215 acyl-CoA desaturase activity; GO:0016491 oxidoreductase activity; GO:0016705 oxidoreductase activity, acting on paired donors, with incorporation or reduction of molecular oxygen; GO:0016717 oxidoreductase activity, acting on paired donors, with oxidation of a pair of donors resulting in the reduction of mole…	PF00487	Fatty acid desaturase	I	KOG1600	Fatty acid desaturase
P13864	DNA (cytosine-5)-methyltransferase 1 OS=Mus musculus OX=10090 GN=Dnmt1 PE=1 SV=5	Dnmt1	0.232	1.36513e-06	Down	183.19	17	25	25	25	5	7	6	20	16	16	16	19	16	0.361976	0.338826	0.35938	1.59094	1.46442	1.51292	1.01517	1.14913	1.20725	mitochondria	K00558	DNMT1, dcm; DNA (cytosine-5)-methyltransferase 1 [EC:2.1.1.37]	map00270 Cysteine and methionine metabolism; map01100 Metabolic pathways; map05206 MicroRNAs in cancer	GO:0000122 negative regulation of transcription by RNA polymerase II; GO:0001101 response to acid chemical; GO:0002237 response to molecule of bacterial origin; GO:0006139 nucleobase-containing compound metabolic process; GO:0006259 DNA metabolic process; GO:0006304 DNA modification; GO:0006305 DNA alkylation; GO:0006306 DNA methylation; GO:0006355 regulation of transcription, DNA-templated; GO:0…	GO:0000775 chromosome, centromeric region; GO:0000785 chromatin; GO:0000792 heterochromatin; GO:0005622 intracellular; GO:0005623 cell; GO:0005634 nucleus; GO:0005654 nucleoplasm; GO:0005657 replication fork; GO:0005694 chromosome; GO:0005721 pericentric heterochromatin; GO:0005737 cytoplasm; GO:0031974 membrane-enclosed lumen; GO:0031981 nuclear lumen; GO:0032991 protein-containing complex; GO:0…	GO:0000166 nucleotide binding; GO:0000981 DNA-binding transcription factor activity, RNA polymerase II-specific; GO:0003676 nucleic acid binding; GO:0003677 DNA binding; GO:0003682 chromatin binding; GO:0003700 DNA-binding transcription factor activity; GO:0003723 RNA binding; GO:0003824 catalytic activity; GO:0003886 DNA (cytosine-5-)-methyltransferase activity; GO:0005102 signaling receptor bin…	PF06464; PF12047; PF02008; PF01426; PF00145	DMAP1-binding Domain; Cytosine specific DNA methyltransferase replication foci domain; CXXC zinc finger domain; BAH domain; C-5 cytosine-specific DNA methylase
P14131	40S ribosomal protein S16 OS=Mus musculus OX=10090 GN=Rps16 PE=1 SV=4	Rps16	0.367	0.0014806	Down	16.445	52.1	9	9	9	6	5	5	9	9	8	9	9	9	0.390082	0.421346	0.583763	1.37862	1.22807	1.19778	1.21755	1.38554	1.19726	cytoplasm	K02960	RP-S16e, RPS16; small subunit ribosomal protein S16e	map03010 Ribosome	GO:0000184 nuclear-transcribed mRNA catabolic process, nonsense-mediated decay; GO:0000462 maturation of SSU-rRNA from tricistronic rRNA transcript (SSU-rRNA, 5.8S rRNA, LSU-rRNA); GO:0000956 nuclear-transcribed mRNA catabolic process; GO:0001889 liver development; GO:0006139 nucleobase-containing compound metabolic process; GO:0006364 rRNA processing; GO:0006396 RNA processing; GO:0006401 RNA ca…	GO:0005622 intracellular; GO:0005623 cell; GO:0005634 nucleus; GO:0005654 nucleoplasm; GO:0005737 cytoplasm; GO:0005783 endoplasmic reticulum; GO:0005789 endoplasmic reticulum membrane; GO:0005791 rough endoplasmic reticulum; GO:0005829 cytosol; GO:0005840 ribosome; GO:0012505 endomembrane system; GO:0015935 small ribosomal subunit; GO:0016020 membrane; GO:0022626 cytosolic ribosome; GO:0022627 c…	GO:0003676 nucleic acid binding; GO:0003723 RNA binding; GO:0003735 structural constituent of ribosome; GO:0005198 structural molecule activity; GO:0005488 binding; GO:0097159 organic cyclic compound binding; GO:1901363 heterocyclic compound binding;			J	KOG1753	40S ribosomal protein S16
P14148	60S ribosomal protein L7 OS=Mus musculus OX=10090 GN=Rpl7 PE=1 SV=2	Rpl7	0.141	0.00311393	Down	31.419	34.8	11	11	11	5	4	4	11	10	10	10	11	10	0.114624	0.111129	0.284797	1.39517	1.01108	1.2214	1.47278	1.67476	1.71426	cytoplasm	K02937	RP-L7e, RPL7; large subunit ribosomal protein L7e	map03010 Ribosome	GO:0000463 maturation of LSU-rRNA from tricistronic rRNA transcript (SSU-rRNA, 5.8S rRNA, LSU-rRNA); GO:0000470 maturation of LSU-rRNA; GO:0002181 cytoplasmic translation; GO:0006139 nucleobase-containing compound metabolic process; GO:0006364 rRNA processing; GO:0006396 RNA processing; GO:0006412 translation; GO:0006518 peptide metabolic process; GO:0006725 cellular aromatic compound metabolic p…	GO:0005622 intracellular; GO:0005623 cell; GO:0005737 cytoplasm; GO:0005829 cytosol; GO:0005840 ribosome; GO:0005844 polysome; GO:0015934 large ribosomal subunit; GO:0022625 cytosolic large ribosomal subunit; GO:0022626 cytosolic ribosome; GO:0030016 myofibril; GO:0030017 sarcomere; GO:0031672 A band; GO:0032991 protein-containing complex; GO:0043226 organelle; GO:0043228 non-membrane-bounded org…	GO:0003676 nucleic acid binding; GO:0003677 DNA binding; GO:0003723 RNA binding; GO:0003729 mRNA binding; GO:0003735 structural constituent of ribosome; GO:0005198 structural molecule activity; GO:0005488 binding; GO:0005515 protein binding; GO:0008097 5S rRNA binding; GO:0019843 rRNA binding; GO:0042802 identical protein binding; GO:0042803 protein homodimerization activity; GO:0046983 protein d…	PF08079; PF00327	Ribosomal L30 N-terminal domain; Ribosomal protein L30p/L7e	J	KOG3184	60S ribosomal protein L7
P14576	Signal recognition particle 54 kDa protein OS=Mus musculus OX=10090 GN=Srp54 PE=1 SV=2	Srp54	1.757	0.00625209	Up	55.72	22.4	11	11	11	3	5	5	9	9	10	7	9	7	1.58709	1.62418	1.17234	0.827366	0.838614	0.829067	0.73409	0.658972	0.728282	cytoplasm	K03106	SRP54, ffh; signal recognition particle subunit SRP54 [EC:3.6.5.4]	map03060 Protein export	GO:0006605 protein targeting; GO:0006612 protein targeting to membrane; GO:0006613 cotranslational protein targeting to membrane; GO:0006614 SRP-dependent cotranslational protein targeting to membrane; GO:0006616 SRP-dependent cotranslational protein targeting to membrane, translocation; GO:0006617 SRP-dependent cotranslational protein targeting to membrane, signal sequence recognition; GO:000681…	GO:0005622 intracellular; GO:0005623 cell; GO:0005634 nucleus; GO:0005737 cytoplasm; GO:0005786 signal recognition particle, endoplasmic reticulum targeting; GO:0005829 cytosol; GO:0032991 protein-containing complex; GO:0043226 organelle; GO:0043227 membrane-bounded organelle; GO:0043229 intracellular organelle; GO:0043231 intracellular membrane-bounded organelle; GO:0048500 signal recognition pa…	GO:0000166 nucleotide binding; GO:0001882 nucleoside binding; GO:0001883 purine nucleoside binding; GO:0003676 nucleic acid binding; GO:0003723 RNA binding; GO:0005048 signal sequence binding; GO:0005488 binding; GO:0005525 GTP binding; GO:0008144 drug binding; GO:0008312 7S RNA binding; GO:0017076 purine nucleotide binding; GO:0019001 guanyl nucleotide binding; GO:0019003 GDP binding; GO:0030942…	PF02881; PF00448; PF02978	SRP54-type protein, helical bundle domain; SRP54-type protein, GTPase domain; Signal peptide binding domain	U	KOG0780	Signal recognition particle, subunit Srp54
P14685	26S proteasome non-ATPase regulatory subunit 3 OS=Mus musculus OX=10090 GN=Psmd3 PE=1 SV=3	Psmd3	1.648	0.000354521	Up	60.718	38.1	19	19	19	11	13	14	17	17	17	16	16	16	1.43206	1.29464	1.33664	0.853452	0.842965	0.768828	0.805377	0.860097	0.805948	cytoplasm	K03033	PSMD3, RPN3; 26S proteasome regulatory subunit N3	map03050 Proteasome; map05169 Epstein-Barr virus infection	GO:0001775 cell activation; GO:0002252 immune effector process; GO:0002263 cell activation involved in immune response; GO:0002274 myeloid leukocyte activation; GO:0002275 myeloid cell activation involved in immune response; GO:0002283 neutrophil activation involved in immune response; GO:0002366 leukocyte activation involved in immune response; GO:0002376 immune system process; GO:0002443 leukoc…	GO:0000502 proteasome complex; GO:0005576 extracellular region; GO:0005622 intracellular; GO:0005623 cell; GO:0005634 nucleus; GO:0005654 nucleoplasm; GO:0005737 cytoplasm; GO:0005829 cytosol; GO:0005838 proteasome regulatory particle; GO:0008541 proteasome regulatory particle, lid subcomplex; GO:0012505 endomembrane system; GO:0022624 proteasome accessory complex; GO:0030141 secretory granule; G…		PF01399	PCI domain	O	KOG2581	26S proteasome regulatory complex, subunit RPN3/PSMD3
P14901	Heme oxygenase 1 OS=Mus musculus OX=10090 GN=Hmox1 PE=1 SV=1	Hmox1	2.039	0.000107075	Up	32.928	32.9	7	7	7	7	6	7	5	5	4	3	3	2	1.62482	1.42597	1.42837	0.715903	0.757231	0.723736	0.830638	0.737497	0.755845	cytoplasm	K00510	HMOX1; heme oxygenase 1 [EC:1.14.14.18]	map00860 Porphyrin and chlorophyll metabolism; map01100 Metabolic pathways; map04066 HIF-1 signaling pathway; map04216 Ferroptosis; map04978 Mineral absorption; map05200 Pathways in cancer; map05206 MicroRNAs in cancer; map05225 Hepatocellular carcinoma; map05418 Fluid shear stress and atherosclerosis	GO:0000302 response to reactive oxygen species; GO:0001525 angiogenesis; GO:0001568 blood vessel development; GO:0001666 response to hypoxia; GO:0001817 regulation of cytokine production; GO:0001818 negative regulation of cytokine production; GO:0001889 liver development; GO:0001936 regulation of endothelial cell proliferation; GO:0001938 positive regulation of endothelial cell proliferation; GO:…	GO:0005622 intracellular; GO:0005623 cell; GO:0005634 nucleus; GO:0005730 nucleolus; GO:0005737 cytoplasm; GO:0005783 endoplasmic reticulum; GO:0005829 cytosol; GO:0005886 plasma membrane; GO:0005901 caveola; GO:0012505 endomembrane system; GO:0016020 membrane; GO:0031974 membrane-enclosed lumen; GO:0031981 nuclear lumen; GO:0043226 organelle; GO:0043227 membrane-bounded organelle; GO:0043228 non…	GO:0003824 catalytic activity; GO:0004392 heme oxygenase (decyclizing) activity; GO:0004620 phospholipase activity; GO:0004630 phospholipase D activity; GO:0005488 binding; GO:0005515 protein binding; GO:0008081 phosphoric diester hydrolase activity; GO:0016298 lipase activity; GO:0016491 oxidoreductase activity; GO:0016705 oxidoreductase activity, acting on paired donors, with incorporation or r…	PF01126	Heme oxygenase	P	KOG4480	Heme oxygenase
P15532	Nucleoside diphosphate kinase A OS=Mus musculus OX=10090 GN=Nme1 PE=1 SV=1	Nme1	0.368	0.000505407	Down	17.208	60.5	10	5	5	2	2	3	4	5	4	4	4	4	0.401706	0.429933	0.487063	1.01379	1.29666	1.26994	1.23423	1.37202	1.49466	cytoplasm	K00940	ndk, NME; nucleoside-diphosphate kinase [EC:2.7.4.6]	map00230 Purine metabolism; map00240 Pyrimidine metabolism; map00983 Drug metabolism - other enzymes; map01100 Metabolic pathways	GO:0001101 response to acid chemical; GO:0001678 cellular glucose homeostasis; GO:0002682 regulation of immune system process; GO:0002683 negative regulation of immune system process; GO:0002761 regulation of myeloid leukocyte differentiation; GO:0002762 negative regulation of myeloid leukocyte differentiation; GO:0006139 nucleobase-containing compound metabolic process; GO:0006165 nucleoside dip…	GO:0001726 ruffle; GO:0005622 intracellular; GO:0005623 cell; GO:0005634 nucleus; GO:0005737 cytoplasm; GO:0005739 mitochondrion; GO:0005740 mitochondrial envelope; GO:0005741 mitochondrial outer membrane; GO:0005813 centrosome; GO:0005815 microtubule organizing center; GO:0005829 cytosol; GO:0005856 cytoskeleton; GO:0005886 plasma membrane; GO:0015630 microtubule cytoskeleton; GO:0016020 membran…	GO:0000166 nucleotide binding; GO:0000287 magnesium ion binding; GO:0000976 transcription regulatory region sequence-specific DNA binding; GO:0000977 RNA polymerase II transcription regulatory region sequence-specific DNA binding; GO:0001067 regulatory region nucleic acid binding; GO:0001882 nucleoside binding; GO:0001883 purine nucleoside binding; GO:0003676 nucleic acid binding; GO:0003677 DNA …	PF00334	Nucleoside diphosphate kinase	F	KOG0888	Nucleoside diphosphate kinase
P16125	L-lactate dehydrogenase B chain OS=Mus musculus OX=10090 GN=Ldhb PE=1 SV=2	Ldhb	2.041	2.71662e-05	Up	36.572	27.8	8	7	7	6	6	6	7	7	7	7	7	7	1.38643	1.47851	1.44839	0.669099	0.733879	0.710389	0.819069	0.983812	0.770419	cytoplasm	K00016	LDH, ldh; L-lactate dehydrogenase [EC:1.1.1.27]	map00010 Glycolysis / Gluconeogenesis; map00270 Cysteine and methionine metabolism; map00620 Pyruvate metabolism; map00640 Propanoate metabolism; map01100 Metabolic pathways; map04066 HIF-1 signaling pathway; map04922 Glucagon signaling pathway; map05230 Central carbon metabolism in cancer	GO:0006082 organic acid metabolic process; GO:0006089 lactate metabolic process; GO:0006090 pyruvate metabolic process; GO:0006139 nucleobase-containing compound metabolic process; GO:0006725 cellular aromatic compound metabolic process; GO:0006732 coenzyme metabolic process; GO:0006733 oxidoreduction coenzyme metabolic process; GO:0006753 nucleoside phosphate metabolic process; GO:0006793 phosph…	GO:0005622 intracellular; GO:0005623 cell; GO:0005737 cytoplasm; GO:0005829 cytosol; GO:0016020 membrane; GO:0043209 myelin sheath; GO:0045121 membrane raft; GO:0098589 membrane region; GO:0098805 whole membrane; GO:0098857 membrane microdomain;	GO:0000166 nucleotide binding; GO:0003824 catalytic activity; GO:0004457 lactate dehydrogenase activity; GO:0004459 L-lactate dehydrogenase activity; GO:0005488 binding; GO:0005515 protein binding; GO:0016491 oxidoreductase activity; GO:0016614 oxidoreductase activity, acting on CH-OH group of donors; GO:0016616 oxidoreductase activity, acting on the CH-OH group of donors, NAD or NADP as acceptor…	PF02866	lactate/malate dehydrogenase, alpha/beta C-terminal domain	C	KOG1495	Lactate dehydrogenase
P16330	2',3'-cyclic-nucleotide 3'-phosphodiesterase OS=Mus musculus OX=10090 GN=Cnp PE=1 SV=3	Cnp	1.855	0.045892	Up	47.123	16.7	6	6	6	3	3	4	4	2	3	3	1	1	1.06775	1.02265	1.58757	0.674515		0.64752				mitochondria	K01121	CNP; 2',3'-cyclic-nucleotide 3'-phosphodiesterase [EC:3.1.4.37]		GO:0000226 microtubule cytoskeleton organization; GO:0000902 cell morphogenesis; GO:0000904 cell morphogenesis involved in differentiation; GO:0002237 response to molecule of bacterial origin; GO:0006810 transport; GO:0006839 mitochondrial transport; GO:0006996 organelle organization; GO:0007005 mitochondrion organization; GO:0007006 mitochondrial membrane organization; GO:0007010 cytoskeleton or…	GO:0005576 extracellular region; GO:0005615 extracellular space; GO:0005622 intracellular; GO:0005623 cell; GO:0005634 nucleus; GO:0005654 nucleoplasm; GO:0005737 cytoplasm; GO:0005739 mitochondrion; GO:0005740 mitochondrial envelope; GO:0005741 mitochondrial outer membrane; GO:0005743 mitochondrial inner membrane; GO:0005829 cytosol; GO:0005856 cytoskeleton; GO:0005874 microtubule; GO:0005886 pl…	GO:0000166 nucleotide binding; GO:0003824 catalytic activity; GO:0004112 cyclic-nucleotide phosphodiesterase activity; GO:0004113 2',3'-cyclic-nucleotide 3'-phosphodiesterase activity; GO:0005488 binding; GO:0008081 phosphoric diester hydrolase activity; GO:0016787 hydrolase activity; GO:0016788 hydrolase activity, acting on ester bonds; GO:0030551 cyclic nucleotide binding; GO:0036094 small mole…	PF13671	AAA domain	L	KOG2401	Predicted MutS-related protein involved in mismatch repair
P16675	Lysosomal protective protein OS=Mus musculus OX=10090 GN=Ctsa PE=1 SV=1	Ctsa	1.695	0.00264339	Up	53.844	25.9	10	10	10	6	6	8	9	7	7	5	7	6	1.23214	1.49467	1.47597	0.810606	0.903509	0.7659	0.839514	0.709428	0.768265	extracellular	K13289	CTSA, CPY; cathepsin A (carboxypeptidase C) [EC:3.4.16.5]	map04142 Lysosome; map04614 Renin-angiotensin system	GO:0001775 cell activation; GO:0002252 immune effector process; GO:0002263 cell activation involved in immune response; GO:0002274 myeloid leukocyte activation; GO:0002275 myeloid cell activation involved in immune response; GO:0002283 neutrophil activation involved in immune response; GO:0002366 leukocyte activation involved in immune response; GO:0002376 immune system process; GO:0002443 leukoc…	GO:0000323 lytic vacuole; GO:0005576 extracellular region; GO:0005622 intracellular; GO:0005623 cell; GO:0005634 nucleus; GO:0005654 nucleoplasm; GO:0005737 cytoplasm; GO:0005764 lysosome; GO:0005766 primary lysosome; GO:0005773 vacuole; GO:0005775 vacuolar lumen; GO:0005783 endoplasmic reticulum; GO:0012505 endomembrane system; GO:0030141 secretory granule; GO:0031410 cytoplasmic vesicle; GO:003…	GO:0003824 catalytic activity; GO:0004180 carboxypeptidase activity; GO:0004185 serine-type carboxypeptidase activity; GO:0004308 exo-alpha-sialidase activity; GO:0004553 hydrolase activity, hydrolyzing O-glycosyl compounds; GO:0008047 enzyme activator activity; GO:0008233 peptidase activity; GO:0008236 serine-type peptidase activity; GO:0008238 exopeptidase activity; GO:0016787 hydrolase activit…	PF00450	Serine carboxypeptidase	O	KOG1282	Serine carboxypeptidases (lysosomal cathepsin A)
P17156	Heat shock-related 70 kDa protein 2 OS=Mus musculus OX=10090 GN=Hspa2 PE=1 SV=2	Hspa2	2.233	0.00458274	Up	69.641	22.6	13	4	4	3	3	3	3	3	3	2	2	3	1.57823	1.78395	1.23598	0.811694	0.612006	0.635729	0.537755	0.804652		cytoplasm	K03283	HSPA1s; heat shock 70kDa protein 1/2/6/8	map03040 Spliceosome; map04010 MAPK signaling pathway; map04141 Protein processing in endoplasmic reticulum; map04144 Endocytosis; map04213 Longevity regulating pathway - multiple species; map04612 Antigen processing and presentation; map04915 Estrogen signaling pathway; map05134 Legionellosis; map05145 Toxoplasmosis; map05162 Measles	GO:0000003 reproduction; GO:0000280 nuclear division; GO:0001932 regulation of protein phosphorylation; GO:0001934 positive regulation of protein phosphorylation; GO:0003006 developmental process involved in reproduction; GO:0006457 protein folding; GO:0006950 response to stress; GO:0006986 response to unfolded protein; GO:0006996 organelle organization; GO:0007049 cell cycle; GO:0007127 meiosis …	GO:0000228 nuclear chromosome; GO:0000793 condensed chromosome; GO:0000794 condensed nuclear chromosome; GO:0000795 synaptonemal complex; GO:0001673 male germ cell nucleus; GO:0005622 intracellular; GO:0005623 cell; GO:0005634 nucleus; GO:0005654 nucleoplasm; GO:0005694 chromosome; GO:0005737 cytoplasm; GO:0005819 spindle; GO:0005829 cytosol; GO:0005856 cytoskeleton; GO:0005886 plasma membrane; G…	GO:0005488 binding; GO:0005515 protein binding; GO:0008092 cytoskeletal protein binding; GO:0008289 lipid binding; GO:0019899 enzyme binding; GO:0019904 protein domain specific binding; GO:0048156 tau protein binding; GO:0051082 unfolded protein binding; GO:0051087 chaperone binding; GO:0051861 glycolipid binding; GO:0097367 carbohydrate derivative binding; GO:0097718 disordered domain specific b…			O	KOG0101	Molecular chaperones HSP70/HSC70, HSP70 superfamily
P17439	Lysosomal acid glucosylceramidase OS=Mus musculus OX=10090 GN=Gba PE=1 SV=1	Gba	2.314	0.00186001	Up	57.621	17.3	9	9	9	5	5	5	5	7	5	3	5	5	1.79379	1.48964	1.73622	0.781165	0.586241	0.802197	0.53296	0.647247	0.630543	extracellular	K01201	GBA, srfJ; glucosylceramidase [EC:3.2.1.45]	map00511 Other glycan degradation; map00600 Sphingolipid metabolism; map01100 Metabolic pathways; map04142 Lysosome	GO:0001817 regulation of cytokine production; GO:0001818 negative regulation of cytokine production; GO:0001932 regulation of protein phosphorylation; GO:0001933 negative regulation of protein phosphorylation; GO:0006066 alcohol metabolic process; GO:0006469 negative regulation of protein kinase activity; GO:0006629 lipid metabolic process; GO:0006643 membrane lipid metabolic process; GO:0006664 …	GO:0000323 lytic vacuole; GO:0005576 extracellular region; GO:0005615 extracellular space; GO:0005622 intracellular; GO:0005623 cell; GO:0005737 cytoplasm; GO:0005764 lysosome; GO:0005765 lysosomal membrane; GO:0005773 vacuole; GO:0005774 vacuolar membrane; GO:0005775 vacuolar lumen; GO:0016020 membrane; GO:0019898 extrinsic component of membrane; GO:0031090 organelle membrane; GO:0031974 membran…	GO:0003824 catalytic activity; GO:0004348 glucosylceramidase activity; GO:0004553 hydrolase activity, hydrolyzing O-glycosyl compounds; GO:0005102 signaling receptor binding; GO:0005124 scavenger receptor binding; GO:0005488 binding; GO:0005515 protein binding; GO:0016787 hydrolase activity; GO:0016798 hydrolase activity, acting on glycosyl bonds;	PF02055	O-Glycosyl hydrolase family 30	G	KOG2566	Beta-glucocerebrosidase
P17742	Peptidyl-prolyl cis-trans isomerase A OS=Mus musculus OX=10090 GN=Ppia PE=1 SV=2	Ppia	1.64	0.0130772	Up	17.971	54.9	8	8	8	5	6	6	8	8	8	5	6	6	1.63551	1.17796	1.19954	0.877999	0.765359	0.803539	0.939087	0.79748	0.803539	cytoplasm	K03767	PPIA; peptidyl-prolyl cis-trans isomerase A (cyclophilin A) [EC:5.2.1.8]	map04217 Necroptosis	GO:0000413 protein peptidyl-prolyl isomerization; GO:0001775 cell activation; GO:0002252 immune effector process; GO:0002263 cell activation involved in immune response; GO:0002274 myeloid leukocyte activation; GO:0002275 myeloid cell activation involved in immune response; GO:0002283 neutrophil activation involved in immune response; GO:0002366 leukocyte activation involved in immune response; G…	GO:0005576 extracellular region; GO:0005622 intracellular; GO:0005623 cell; GO:0005634 nucleus; GO:0005737 cytoplasm; GO:0005829 cytosol; GO:0012505 endomembrane system; GO:0030141 secretory granule; GO:0031410 cytoplasmic vesicle; GO:0031974 membrane-enclosed lumen; GO:0031982 vesicle; GO:0031983 vesicle lumen; GO:0032991 protein-containing complex; GO:0034774 secretory granule lumen; GO:0043209…	GO:0003755 peptidyl-prolyl cis-trans isomerase activity; GO:0003824 catalytic activity; GO:0005488 binding; GO:0005515 protein binding; GO:0008144 drug binding; GO:0016018 cyclosporin A binding; GO:0016853 isomerase activity; GO:0016859 cis-trans isomerase activity; GO:0033218 amide binding; GO:0042277 peptide binding; GO:0046790 virion binding; GO:0051082 unfolded protein binding; GO:0140096 cat…	PF00160	Cyclophilin type peptidyl-prolyl cis-trans isomerase/CLD	O	KOG0865	Cyclophilin type peptidyl-prolyl cis-trans isomerase
P17751	Triosephosphate isomerase OS=Mus musculus OX=10090 GN=Tpi1 PE=1 SV=5	Tpi1	1.889	0.00198844	Up	26.712	52.6	11	11	11	11	11	11	11	10	10	11	11	11	1.53666	1.48647	1.48647	0.930015	0.772658	0.685044	0.70929	0.666388	0.727001	cytoplasm	K01803	TPI, tpiA; triosephosphate isomerase (TIM) [EC:5.3.1.1]	map00010 Glycolysis / Gluconeogenesis; map00051 Fructose and mannose metabolism; map00562 Inositol phosphate metabolism; map01100 Metabolic pathways; map01200 Carbon metabolism; map01230 Biosynthesis of amino acids	GO:0005975 carbohydrate metabolic process; GO:0005996 monosaccharide metabolic process; GO:0006006 glucose metabolic process; GO:0006007 glucose catabolic process; GO:0006066 alcohol metabolic process; GO:0006071 glycerol metabolic process; GO:0006081 cellular aldehyde metabolic process; GO:0006082 organic acid metabolic process; GO:0006090 pyruvate metabolic process; GO:0006091 generation of pre…	GO:0005622 intracellular; GO:0005623 cell; GO:0005634 nucleus; GO:0005737 cytoplasm; GO:0005829 cytosol; GO:0043226 organelle; GO:0043227 membrane-bounded organelle; GO:0043229 intracellular organelle; GO:0043231 intracellular membrane-bounded organelle;	GO:0003824 catalytic activity; GO:0004807 triose-phosphate isomerase activity; GO:0005488 binding; GO:0005515 protein binding; GO:0016853 isomerase activity; GO:0016860 intramolecular oxidoreductase activity; GO:0016861 intramolecular oxidoreductase activity, interconverting aldoses and ketoses; GO:0019899 enzyme binding; GO:0031625 ubiquitin protein ligase binding; GO:0044389 ubiquitin-like prot…	PF00121	Triosephosphate isomerase	G	KOG1643	Triosephosphate isomerase
P17809	Solute carrier family 2, facilitated glucose transporter member 1 OS=Mus musculus OX=10090 GN=Slc2a1 PE=1 SV=4	Slc2a1	1.833	0.0152357	Up	53.984	8.5	4	4	4	4	4	4	4	4	3	3	4	4	1.71674	1.69743	1.28322	0.924465	0.967971	0.669619	0.598536	0.536167	0.605849	plasma membrane	K07299	SLC2A1, GLUT1; MFS transporter, SP family, solute carrier family 2 (facilitated glucose transporter), member 1	map04066 HIF-1 signaling pathway; map04911 Insulin secretion; map04919 Thyroid hormone signaling pathway; map04920 Adipocytokine signaling pathway; map04922 Glucagon signaling pathway; map04931 Insulin resistance; map04976 Bile secretion; map05166 Human T-cell leukemia virus 1 infection; map05200 Pathways in cancer; map05211 Renal cell carcinoma; map05230 Central carbon metabolism in cancer	GO:0000003 reproduction; GO:0002791 regulation of peptide secretion; GO:0005975 carbohydrate metabolic process; GO:0005984 disaccharide metabolic process; GO:0005988 lactose metabolic process; GO:0005989 lactose biosynthetic process; GO:0005996 monosaccharide metabolic process; GO:0006082 organic acid metabolic process; GO:0006732 coenzyme metabolic process; GO:0006766 vitamin metabolic process; …	GO:0000139 Golgi membrane; GO:0001939 female pronucleus; GO:0005622 intracellular; GO:0005623 cell; GO:0005634 nucleus; GO:0005737 cytoplasm; GO:0005794 Golgi apparatus; GO:0005829 cytosol; GO:0005856 cytoskeleton; GO:0005886 plasma membrane; GO:0005887 integral component of plasma membrane; GO:0005901 caveola; GO:0005911 cell-cell junction; GO:0005938 cell cortex; GO:0012505 endomembrane system;…	GO:0005215 transporter activity; GO:0005355 glucose transmembrane transporter activity; GO:0005488 binding; GO:0005515 protein binding; GO:0008509 anion transmembrane transporter activity; GO:0008514 organic anion transmembrane transporter activity; GO:0015075 ion transmembrane transporter activity; GO:0015144 carbohydrate transmembrane transporter activity; GO:0015145 monosaccharide transmembran…			G	KOG0569	Permease of the major facilitator superfamily
P17879	Heat shock 70 kDa protein 1B OS=Mus musculus OX=10090 GN=Hspa1b PE=1 SV=3	Hspa1b	9.192	0.000257235	Up	70.175	34.3	17	1	14	12	11	11	8	7	6	5	6	5	3.44022	2.08933	1.97351	0.276521	0.256891	0.282884	0.20933	0.252823	0.218492	cytoplasm	K03283	HSPA1s; heat shock 70kDa protein 1/2/6/8	map03040 Spliceosome; map04010 MAPK signaling pathway; map04141 Protein processing in endoplasmic reticulum; map04144 Endocytosis; map04213 Longevity regulating pathway - multiple species; map04612 Antigen processing and presentation; map04915 Estrogen signaling pathway; map05134 Legionellosis; map05145 Toxoplasmosis; map05162 Measles	GO:0000003 reproduction; GO:0000122 negative regulation of transcription by RNA polymerase II; GO:0000723 telomere maintenance; GO:0001558 regulation of cell growth; GO:0001775 cell activation; GO:0001817 regulation of cytokine production; GO:0001819 positive regulation of cytokine production; GO:0001959 regulation of cytokine-mediated signaling pathway; GO:0001961 positive regulation of cytokine…	GO:0002199 zona pellucida receptor complex; GO:0005576 extracellular region; GO:0005622 intracellular; GO:0005623 cell; GO:0005634 nucleus; GO:0005654 nucleoplasm; GO:0005737 cytoplasm; GO:0005739 mitochondrion; GO:0005759 mitochondrial matrix; GO:0005783 endoplasmic reticulum; GO:0005813 centrosome; GO:0005814 centriole; GO:0005815 microtubule organizing center; GO:0005829 cytosol; GO:0005856 cy…	GO:0000166 nucleotide binding; GO:0001664 G protein-coupled receptor binding; GO:0002020 protease binding; GO:0003712 transcription coregulator activity; GO:0003714 transcription corepressor activity; GO:0003824 catalytic activity; GO:0005102 signaling receptor binding; GO:0005488 binding; GO:0005515 protein binding; GO:0005524 ATP binding; GO:0008134 transcription factor binding; GO:0008144 drug…			O	KOG0101	Molecular chaperones HSP70/HSC70, HSP70 superfamily
P17918	Proliferating cell nuclear antigen OS=Mus musculus OX=10090 GN=Pcna PE=1 SV=2	Pcna	0.401	0.00525169	Down	28.785	37.9	10	10	10	5	5	4	8	9	9	9	10	8	0.38115	0.49656	0.685467	1.30994	1.32646	1.25754	1.13221	1.27211	1.13856	cytoplasm	K04802	PCNA; proliferating cell nuclear antigen	map03030 DNA replication; map03410 Base excision repair; map03420 Nucleotide excision repair; map03430 Mismatch repair; map04110 Cell cycle; map04530 Tight junction; map05161 Hepatitis B	GO:0000003 reproduction; GO:0000075 cell cycle checkpoint; GO:0000077 DNA damage checkpoint; GO:0000082 G1/S transition of mitotic cell cycle; GO:0000083 regulation of transcription involved in G1/S transition of mitotic cell cycle; GO:0000122 negative regulation of transcription by RNA polymerase II; GO:0000278 mitotic cell cycle; GO:0000302 response to reactive oxygen species; GO:0000723 telome…	GO:0000228 nuclear chromosome; GO:0000307 cyclin-dependent protein kinase holoenzyme complex; GO:0005622 intracellular; GO:0005623 cell; GO:0005634 nucleus; GO:0005652 nuclear lamina; GO:0005654 nucleoplasm; GO:0005657 replication fork; GO:0005663 DNA replication factor C complex; GO:0005694 chromosome; GO:0005813 centrosome; GO:0005815 microtubule organizing center; GO:0005856 cytoskeleton; GO:0…	GO:0000700 mismatch base pair DNA N-glycosylase activity; GO:0000701 purine-specific mismatch base pair DNA N-glycosylase activity; GO:0003676 nucleic acid binding; GO:0003677 DNA binding; GO:0003682 chromatin binding; GO:0003684 damaged DNA binding; GO:0003690 double-stranded DNA binding; GO:0003824 catalytic activity; GO:0005102 signaling receptor binding; GO:0005488 binding; GO:0005515 protein…	PF00705; PF02747	Proliferating cell nuclear antigen, N-terminal domain; Proliferating cell nuclear antigen, C-terminal domain	L	KOG1636	DNA polymerase delta processivity factor (proliferating cell nuclear antigen)
P18155	Bifunctional methylenetetrahydrofolate dehydrogenase/cyclohydrolase, mitochondrial OS=Mus musculus OX=10090 GN=Mthfd2 PE=1 SV=1	Mthfd2	0.555	0.0037246	Down	37.863	23.7	7	7	7	6	5	3	5	4	3	3	4	5	0.804428	0.597654	0.705183	1.37853	1.24485	1.17424	0.90999	0.995721	1.18941	mitochondria	K13403	MTHFD2; methylenetetrahydrofolate dehydrogenase(NAD+) / 5,10-methenyltetrahydrofolate cyclohydrolase [EC:1.5.1.15 3.5.4.9]	map00670 One carbon pool by folate; map01100 Metabolic pathways	GO:0006082 organic acid metabolic process; GO:0006575 cellular modified amino acid metabolic process; GO:0006725 cellular aromatic compound metabolic process; GO:0006730 one-carbon metabolic process; GO:0006732 coenzyme metabolic process; GO:0006760 folic acid-containing compound metabolic process; GO:0006766 vitamin metabolic process; GO:0006767 water-soluble vitamin metabolic process; GO:000680…	GO:0005622 intracellular; GO:0005623 cell; GO:0005737 cytoplasm; GO:0005739 mitochondrion; GO:0005759 mitochondrial matrix; GO:0031974 membrane-enclosed lumen; GO:0043226 organelle; GO:0043227 membrane-bounded organelle; GO:0043229 intracellular organelle; GO:0043231 intracellular membrane-bounded organelle; GO:0043233 organelle lumen; GO:0070013 intracellular organelle lumen;	GO:0000287 magnesium ion binding; GO:0003824 catalytic activity; GO:0004477 methenyltetrahydrofolate cyclohydrolase activity; GO:0004487 methylenetetrahydrofolate dehydrogenase (NAD+) activity; GO:0004488 methylenetetrahydrofolate dehydrogenase (NADP+) activity; GO:0005488 binding; GO:0016491 oxidoreductase activity; GO:0016645 oxidoreductase activity, acting on the CH-NH group of donors; GO:0016…	PF00763; PF02882	Tetrahydrofolate dehydrogenase/cyclohydrolase, catalytic domain; Tetrahydrofolate dehydrogenase/cyclohydrolase, NAD(P)-binding domain	H	KOG0089	Methylenetetrahydrofolate dehydrogenase/methylenetetrahydrofolate cyclohydrolase
P18242	Cathepsin D OS=Mus musculus OX=10090 GN=Ctsd PE=1 SV=1	Ctsd	1.605	0.00697209	Up	44.953	26.3	9	9	9	5	6	6	8	8	8	7	7	8	1.26425	1.17784	1.54096	0.899512	0.775444	0.806012	0.899638	0.854889	0.781463	extracellular	K01379	CTSD; cathepsin D [EC:3.4.23.5]	map04071 Sphingolipid signaling pathway; map04140 Autophagy - animal; map04142 Lysosome; map04210 Apoptosis; map04915 Estrogen signaling pathway; map05152 Tuberculosis	GO:0000045 autophagosome assembly; GO:0006508 proteolysis; GO:0006807 nitrogen compound metabolic process; GO:0006914 autophagy; GO:0006996 organelle organization; GO:0007033 vacuole organization; GO:0008152 metabolic process; GO:0009056 catabolic process; GO:0009057 macromolecule catabolic process; GO:0009605 response to external stimulus; GO:0009987 cellular process; GO:0009991 response to extr…	GO:0000323 lytic vacuole; GO:0005576 extracellular region; GO:0005615 extracellular space; GO:0005622 intracellular; GO:0005623 cell; GO:0005737 cytoplasm; GO:0005764 lysosome; GO:0005773 vacuole; GO:0016020 membrane; GO:0043226 organelle; GO:0043227 membrane-bounded organelle; GO:0043229 intracellular organelle; GO:0043231 intracellular membrane-bounded organelle; GO:0045121 membrane raft; GO:00…	GO:0003824 catalytic activity; GO:0004175 endopeptidase activity; GO:0004190 aspartic-type endopeptidase activity; GO:0005488 binding; GO:0008233 peptidase activity; GO:0016787 hydrolase activity; GO:0033218 amide binding; GO:0042277 peptide binding; GO:0070001 aspartic-type peptidase activity; GO:0070011 peptidase activity, acting on L-amino acid peptides; GO:0140096 catalytic activity, acting o…			O	KOG1339	Aspartyl protease
P19157	Glutathione S-transferase P 1 OS=Mus musculus OX=10090 GN=Gstp1 PE=1 SV=2	Gstp1	1.578	0.00475852	Up	23.609	55.7	12	12	12	8	8	9	11	11	11	9	10	11	1.30911	1.55208	1.23201	0.932793	0.816892	0.844768	0.747599	0.816645	0.748093	cytoplasm	K23790	GSTP; glutathione S-transferase P [EC:2.5.1.18]	map00480 Glutathione metabolism; map00980 Metabolism of xenobiotics by cytochrome P450; map00982 Drug metabolism - cytochrome P450; map00983 Drug metabolism - other enzymes; map01524 Platinum drug resistance; map05200 Pathways in cancer; map05204 Chemical carcinogenesis; map05215 Prostate cancer; map05225 Hepatocellular carcinoma; map05418 Fluid shear stress and atherosclerosis	GO:0000302 response to reactive oxygen species; GO:0001101 response to acid chemical; GO:0001676 long-chain fatty acid metabolic process; GO:0001775 cell activation; GO:0001817 regulation of cytokine production; GO:0001818 negative regulation of cytokine production; GO:0001932 regulation of protein phosphorylation; GO:0001933 negative regulation of protein phosphorylation; GO:0001959 regulation o…	GO:0005576 extracellular region; GO:0005622 intracellular; GO:0005623 cell; GO:0005634 nucleus; GO:0005737 cytoplasm; GO:0005739 mitochondrion; GO:0005829 cytosol; GO:0005886 plasma membrane; GO:0012505 endomembrane system; GO:0016020 membrane; GO:0030141 secretory granule; GO:0031410 cytoplasmic vesicle; GO:0031974 membrane-enclosed lumen; GO:0031982 vesicle; GO:0031983 vesicle lumen; GO:0032991…	GO:0003824 catalytic activity; GO:0004364 glutathione transferase activity; GO:0004601 peroxidase activity; GO:0004602 glutathione peroxidase activity; GO:0005488 binding; GO:0005515 protein binding; GO:0008144 drug binding; GO:0008432 JUN kinase binding; GO:0016209 antioxidant activity; GO:0016491 oxidoreductase activity; GO:0016684 oxidoreductase activity, acting on peroxide as acceptor; GO:001…	PF02798	Glutathione S-transferase, N-terminal domain	O	KOG1695	Glutathione S-transferase
P19783	Cytochrome c oxidase subunit 4 isoform 1, mitochondrial OS=Mus musculus OX=10090 GN=Cox4i1 PE=1 SV=2	Cox4i1	1.966	0.0253215	Up	19.53	39.6	6	6	6	3	3	3	6	6	6	6	6	6	1.31287	1.36924	2.25278	0.91502	0.866174	0.728668	0.562223	0.49779	0.495238	mitochondria	K02263	COX4; cytochrome c oxidase subunit 4	map00190 Oxidative phosphorylation; map01100 Metabolic pathways; map04260 Cardiac muscle contraction; map04714 Thermogenesis; map04932 Non-alcoholic fatty liver disease (NAFLD); map05010 Alzheimer disease; map05012 Parkinson disease; map05016 Huntington disease	GO:0006091 generation of precursor metabolites and energy; GO:0006119 oxidative phosphorylation; GO:0006123 mitochondrial electron transport, cytochrome c to oxygen; GO:0006139 nucleobase-containing compound metabolic process; GO:0006163 purine nucleotide metabolic process; GO:0006725 cellular aromatic compound metabolic process; GO:0006753 nucleoside phosphate metabolic process; GO:0006793 phosp…	GO:0005622 intracellular; GO:0005623 cell; GO:0005634 nucleus; GO:0005737 cytoplasm; GO:0005739 mitochondrion; GO:0005740 mitochondrial envelope; GO:0005743 mitochondrial inner membrane; GO:0005746 mitochondrial respirasome; GO:0005751 mitochondrial respiratory chain complex IV; GO:0016020 membrane; GO:0019866 organelle inner membrane; GO:0031090 organelle membrane; GO:0031966 mitochondrial membr…	GO:0003824 catalytic activity; GO:0004129 cytochrome-c oxidase activity; GO:0005215 transporter activity; GO:0008324 cation transmembrane transporter activity; GO:0009055 electron transfer activity; GO:0015002 heme-copper terminal oxidase activity; GO:0015075 ion transmembrane transporter activity; GO:0015077 monovalent inorganic cation transmembrane transporter activity; GO:0015078 proton transm…			C	KOG4075	Cytochrome c oxidase, subunit IV/COX5b
P20108	Thioredoxin-dependent peroxide reductase, mitochondrial OS=Mus musculus OX=10090 GN=Prdx3 PE=1 SV=1	Prdx3	2.03	0.000442522	Up	28.127	30.7	7	7	7	6	5	6	6	6	6	5	5	5	1.63168	1.56442	1.40294	0.807674	0.685333	0.772868	0.899733	0.663169	0.572189	mitochondria	K20011	PRDX3; peroxiredoxin 3 [EC:1.11.1.15]		GO:0000003 reproduction; GO:0000302 response to reactive oxygen species; GO:0001890 placenta development; GO:0001893 maternal placenta development; GO:0002237 response to molecule of bacterial origin; GO:0002376 immune system process; GO:0002520 immune system development; GO:0003006 developmental process involved in reproduction; GO:0006355 regulation of transcription, DNA-templated; GO:0006464 c…	GO:0005622 intracellular; GO:0005623 cell; GO:0005737 cytoplasm; GO:0005739 mitochondrion; GO:0005768 endosome; GO:0005769 early endosome; GO:0005829 cytosol; GO:0012505 endomembrane system; GO:0031410 cytoplasmic vesicle; GO:0031982 vesicle; GO:0032991 protein-containing complex; GO:0043209 myelin sheath; GO:0043226 organelle; GO:0043227 membrane-bounded organelle; GO:0043229 intracellular organ…	GO:0003824 catalytic activity; GO:0004601 peroxidase activity; GO:0004857 enzyme inhibitor activity; GO:0004866 endopeptidase inhibitor activity; GO:0004869 cysteine-type endopeptidase inhibitor activity; GO:0005488 binding; GO:0005515 protein binding; GO:0008022 protein C-terminus binding; GO:0008379 thioredoxin peroxidase activity; GO:0016209 antioxidant activity; GO:0016491 oxidoreductase acti…	PF00578; PF10417	AhpC/TSA family; C-terminal domain of 1-Cys peroxiredoxin	O	KOG0852	Alkyl hydroperoxide reductase, thiol specific antioxidant and related enzymes
P21279	Guanine nucleotide-binding protein G(q) subunit alpha OS=Mus musculus OX=10090 GN=Gnaq PE=1 SV=4	Gnaq	1.542	0.00320493	Up	42.158	20.1	6	4	6	3	3	3	5	6	6	5	5	5	1.27742	1.35175	1.41439	0.893458	0.955196	0.773124	0.718196	0.800554	0.815916	cytoskeleton	K04634	GNAQ; guanine nucleotide-binding protein G(q) subunit alpha	map04015 Rap1 signaling pathway; map04020 Calcium signaling pathway; map04022 cGMP-PKG signaling pathway; map04071 Sphingolipid signaling pathway; map04261 Adrenergic signaling in cardiomyocytes; map04270 Vascular smooth muscle contraction; map04361 Axon regeneration; map04371 Apelin signaling pathway; map04540 Gap junction; map04611 Platelet activation; map04713 Circadian entrainment; map04720 L…	GO:0000003 reproduction; GO:0001501 skeletal system development; GO:0001508 action potential; GO:0001932 regulation of protein phosphorylation; GO:0001933 negative regulation of protein phosphorylation; GO:0006469 negative regulation of protein kinase activity; GO:0007154 cell communication; GO:0007165 signal transduction; GO:0007166 cell surface receptor signaling pathway; GO:0007186 G protein-c…	GO:0005622 intracellular; GO:0005623 cell; GO:0005737 cytoplasm; GO:0005829 cytosol; GO:0005834 heterotrimeric G-protein complex; GO:0005886 plasma membrane; GO:0005901 caveola; GO:0009898 cytoplasmic side of plasma membrane; GO:0016020 membrane; GO:0019897 extrinsic component of plasma membrane; GO:0019898 extrinsic component of membrane; GO:0030425 dendrite; GO:0031234 extrinsic component of cy…	GO:0000166 nucleotide binding; GO:0001664 G protein-coupled receptor binding; GO:0001882 nucleoside binding; GO:0001883 purine nucleoside binding; GO:0003824 catalytic activity; GO:0003924 GTPase activity; GO:0005096 GTPase activator activity; GO:0005102 signaling receptor binding; GO:0005488 binding; GO:0005515 protein binding; GO:0005525 GTP binding; GO:0008047 enzyme activator activity; GO:000…	PF00503	G-protein alpha subunit	T	KOG0085	G protein subunit Galphaq/Galphay, small G protein superfamily
P21619	Lamin-B2 OS=Mus musculus OX=10090 GN=Lmnb2 PE=1 SV=2	Lmnb2	1.854	0.00109914	Up	67.317	35.6	21	19	19	12	10	13	14	12	9	12	14	12	1.4703	1.2451	1.57242	0.757539	0.805883	0.748929	0.732192	0.861623	0.806018	nucleus	K07611	LMNB; lamin B	map04210 Apoptosis; map04214 Apoptosis - fly		GO:0005622 intracellular; GO:0005623 cell; GO:0005634 nucleus; GO:0005635 nuclear envelope; GO:0005637 nuclear inner membrane; GO:0005638 lamin filament; GO:0005652 nuclear lamina; GO:0005856 cytoskeleton; GO:0005882 intermediate filament; GO:0012505 endomembrane system; GO:0016020 membrane; GO:0019866 organelle inner membrane; GO:0031090 organelle membrane; GO:0031965 nuclear membrane; GO:003196…		PF00932	Lamin Tail Domain	DY	KOG0977	Nuclear envelope protein lamin, intermediate filament superfamily
P22892	AP-1 complex subunit gamma-1 OS=Mus musculus OX=10090 GN=Ap1g1 PE=1 SV=3	Ap1g1	0.15	0.000530677	Down	91.349	10.2	9	9	9	7	6	8	6	6	6	5	6	5	0.175316	0.10918	0.201834	1.0051	1.08983	1.15713	2.00133	1.33989	1.92039	mitochondria	K12391	AP1G1; AP-1 complex subunit gamma-1	map04142 Lysosome; map05170 Human immunodeficiency virus 1 infection	GO:0000226 microtubule cytoskeleton organization; GO:0001910 regulation of leukocyte mediated cytotoxicity; GO:0001912 positive regulation of leukocyte mediated cytotoxicity; GO:0002376 immune system process; GO:0002478 antigen processing and presentation of exogenous peptide antigen; GO:0002495 antigen processing and presentation of peptide antigen via MHC class II; GO:0002504 antigen processing…	GO:0000139 Golgi membrane; GO:0000323 lytic vacuole; GO:0005622 intracellular; GO:0005623 cell; GO:0005737 cytoplasm; GO:0005764 lysosome; GO:0005765 lysosomal membrane; GO:0005768 endosome; GO:0005773 vacuole; GO:0005774 vacuolar membrane; GO:0005794 Golgi apparatus; GO:0005802 trans-Golgi network; GO:0005829 cytosol; GO:0005856 cytoskeleton; GO:0012505 endomembrane system; GO:0012506 vesicle me…	GO:0005215 transporter activity; GO:0005488 binding; GO:0005515 protein binding; GO:0005518 collagen binding; GO:0008022 protein C-terminus binding; GO:0008092 cytoskeletal protein binding; GO:0017016 Ras GTPase binding; GO:0017137 Rab GTPase binding; GO:0019894 kinesin binding; GO:0019899 enzyme binding; GO:0030742 GTP-dependent protein binding; GO:0031267 small GTPase binding; GO:0044877 protei…	PF02883	Adaptin C-terminal domain	U	KOG1062	Vesicle coat complex AP-1, gamma subunit
[truncated: 605 more rows]
