# Supplementary material for: Label-free quantitative proteomic analyses of mouse astrocytes provides insight into the host response mechanism at different developmental stages of Toxoplasma gondii
Source: PLoS Negl Trop Dis. 2023 Sep 18;17(9):e0011102. doi: 10.1371/journal.pntd.0011102 (PMC10538781; doi:10.1371/journal.pntd.0011102)
Supplement: S4 Table — A. GO enrichment analysis of differentially expressed proteins in C8-TA vs C8 group. B. The GO enrichment analysis of up-regulated proteins in C8-TA vs C8 group. C. Table The GO enrichment analysis of down-regulated proteins in C8-TA vs C8 group. (XLSX) [file pntd.0011102.s007.xlsx]

## Sheet: Table A
S4A Table GO enrichment analysis of DEPs in C8-TA vs C8 group.
GO Terms Level 1	GO Terms ID	GO Terms Level	GO Terms Description	Fold Enrichment	Fisher's exact test p value	Protein accession	Protein description	Gene name	C8TA/C8 Ratio	C8TA/C8 P value	Regulated Type	MW [kDa]	Coverage [%]	Peptides	Unique peptides	C8BR1	C8BR2	C8BR3	C8_1	C8_2	C8_3	C8TA_1	C8TA_2	C8TA_3
Biological Process	GO:0051234	3	establishment of localization	1.25	0.0468665	Q80W00	Serine/threonine-protein phosphatase 1 regulatory subunit 10 OS=Mus musculus OX=10090 GN=Ppp1r10 PE=1 SV=1	Ppp1r10	1.553	0.0365551	Up	94.371	18.8	12	12	0.968267	0.437387	0.818528	1.11165	0.851083	0.691373	1.4822	1.23578	1.40373
Biological Process	GO:0003002	6	regionalization	2.15	0.162208	Q60838	Segment polarity protein dishevelled homolog DVL-2 OS=Mus musculus OX=10090 GN=Dvl2 PE=1 SV=2	Dvl2	0.663	0.0112876	Down	78.86	12.6	7	5	0.175845	0.156481	0.365437	1.86722	1.61444	1.50954	0.959706	1.16407	1.18726
Biological Process	GO:0003002	6	regionalization	2.15	0.162208	A2ASS6	Titin OS=Mus musculus OX=10090 GN=Ttn PE=1 SV=1	Ttn	0.628	0.0120274	Down	3906.4	0.2	6	6				1.12859	1.16109	1.39592	0.648561	0.847103	0.818731
Biological Process	GO:0006873	7	cellular ion homeostasis	1.63	0.156406	Q9R1Q9	V-type proton ATPase subunit S1 OS=Mus musculus OX=10090 GN=Atp6ap1 PE=1 SV=1	Atp6ap1	1.841	0.000409383	Up	51.007	16.2	7	7	1.3068	0.932857	1.20394	0.69924	0.62938	0.627048	1.19231	1.2944	1.11402
Biological Process	GO:0006873	7	cellular ion homeostasis	1.63	0.156406	Q62273	Sulfate transporter OS=Mus musculus OX=10090 GN=Slc26a2 PE=1 SV=1	Slc26a2	2.242	0.0415125	Up	81.603	5.1	4	4		0.424592		0.713673	0.481571	0.832706	2.19217	1.23967	1.11563
Biological Process	GO:0006873	7	cellular ion homeostasis	1.63	0.156406	Q61147	Ceruloplasmin OS=Mus musculus OX=10090 GN=Cp PE=1 SV=2	Cp	0.499	0.00152261	Down	121.15	11.9	11	9				1.39572	1.41784	1.18961	0.646748	0.593598	0.75649
Biological Process	GO:0006873	7	cellular ion homeostasis	1.63	0.156406	P97370	Sodium/potassium-transporting ATPase subunit beta-3 OS=Mus musculus OX=10090 GN=Atp1b3 PE=1 SV=1	Atp1b3	1.803	0.00683373	Up	31.775	23.7	5	5	1.44423	1.32086	1.46887	0.448263	0.64144	0.6105	0.998737	1.09035	0.976747
Biological Process	GO:0006873	7	cellular ion homeostasis	1.63	0.156406	P97300	Neuroplastin OS=Mus musculus OX=10090 GN=Nptn PE=1 SV=3	Nptn	1.81	0.00197812	Up	44.373	17.4	6	6	1.71027	1.31503	1.66161	0.552108	0.464452	0.518091	0.905243	1.04047	0.832737
Biological Process	GO:0006873	7	cellular ion homeostasis	1.63	0.156406	P51150	Ras-related protein Rab-7a OS=Mus musculus OX=10090 GN=Rab7a PE=1 SV=2	Rab7a	1.631	0.00876207	Up	23.489	44.9	8	8	1.43045	1.38308	1.55171	0.491543	0.660044	0.609812	1.04889	0.954517	0.869951
Biological Process	GO:0006873	7	cellular ion homeostasis	1.63	0.156406	P29391	Ferritin light chain 1 OS=Mus musculus OX=10090 GN=Ftl1 PE=1 SV=2	Ftl1	1.982	0.0369105	Up	20.802	60.7	9	9	2.83548	1.57223	1.90642	0.267331	0.193899	0.439426	0.62463	0.557364	0.603214
Biological Process	GO:0006873	7	cellular ion homeostasis	1.63	0.156406	P09528	Ferritin heavy chain OS=Mus musculus OX=10090 GN=Fth1 PE=1 SV=2	Fth1	1.65	0.00215272	Up	21.066	46.2	8	8	1.58198	1.35515	1.71116	0.525344	0.491781	0.625096	0.898197	0.916349	0.894945
Biological Process	GO:0050896	2	response to stimulus	1.13	0.154267	Q9Z2D3	Gasdermin-E OS=Mus musculus OX=10090 GN=Gsdme PE=1 SV=1	Gsdme	1.712	0.0264271	Up	56.63	12.3	5	5	0.97649	1.11674	1.16493	0.769566	0.559193		1.22316	1.03832	1.15159
Biological Process	GO:0050896	2	response to stimulus	1.13	0.154267	Q9Z1W9	STE20/SPS1-related proline-alanine-rich protein kinase OS=Mus musculus OX=10090 GN=Stk39 PE=1 SV=1	Stk39	1.89	0.0168421	Up	60.319	10.6	6	3				0.573932	0.673425	0.829058	1.58083	1.04333	1.29942
Biological Process	GO:0050896	2	response to stimulus	1.13	0.154267	Q9Z0M5	Lysosomal acid lipase/cholesteryl ester hydrolase OS=Mus musculus OX=10090 GN=Lipa PE=1 SV=2	Lipa	3.535	0.00614772	Up	45.325	10.3	4	4	0.592726	0.997403	0.758897	0.338298	0.575852	0.552318	2.31142	1.5558	1.31728
Biological Process	GO:0050896	2	response to stimulus	1.13	0.154267	Q9R233	Tapasin OS=Mus musculus OX=10090 GN=Tapbp PE=1 SV=2	Tapbp	0.492	0.00125318	Down	49.736	11.6	5	5	1.04643	1.08803	1.60431	1.30985	1.17287	1.04355	0.514019	0.605376	0.615567
Biological Process	GO:0050896	2	response to stimulus	1.13	0.154267	Q9R1Q9	V-type proton ATPase subunit S1 OS=Mus musculus OX=10090 GN=Atp6ap1 PE=1 SV=1	Atp6ap1	1.841	0.000409383	Up	51.007	16.2	7	7	1.3068	0.932857	1.20394	0.69924	0.62938	0.627048	1.19231	1.2944	1.11402
Biological Process	GO:0050896	2	response to stimulus	1.13	0.154267	Q9R1P3	Proteasome subunit beta type-2 OS=Mus musculus OX=10090 GN=Psmb2 PE=1 SV=1	Psmb2	1.807	0.00268358	Up	22.906	31.8	7	7	1.47421	1.39562	1.33097	0.539573	0.534778	0.635587	1.1758	0.966544	0.94692
Biological Process	GO:0050896	2	response to stimulus	1.13	0.154267	Q9QZM0	Ubiquilin-2 OS=Mus musculus OX=10090 GN=Ubqln2 PE=1 SV=2	Ubqln2	1.737	0.0125066	Up	67.35	21.3	9	7	1.54868	1.52372	1.27389	0.451681	0.653798	0.595091	1.10676	0.878172	0.968205
Biological Process	GO:0003002	6	regionalization	2.15	0.162208	Q9CQJ4	E3 ubiquitin-protein ligase RING2 OS=Mus musculus OX=10090 GN=Rnf2 PE=1 SV=1	Rnf2	1.856	0.0442152	Up	37.623	11	3	3	2.82613			0.344024	0.434347	0.682875	1.04423	0.924836	0.743555
Biological Process	GO:0007584	6	response to nutrient	1.72	0.162579	P15208	Insulin receptor OS=Mus musculus OX=10090 GN=Insr PE=1 SV=2	Insr	1.531	0.0399309	Up	155.61	6	8	4	1.84197	0.476426	0.614363	0.906265	0.585503	0.90514	1.29697	1.18595	1.18742
Biological Process	GO:0007584	6	response to nutrient	1.72	0.162579	P19783	Cytochrome c oxidase subunit 4 isoform 1, mitochondrial OS=Mus musculus OX=10090 GN=Cox4i1 PE=1 SV=2	Cox4i1	1.614	0.00404345	Up	19.53	39.6	6	6	1.31287	1.36924	2.25278	0.562223	0.49779	0.495238	0.91502	0.866174	0.728668
Biological Process	GO:0007584	6	response to nutrient	1.72	0.162579	P42225	Signal transducer and activator of transcription 1 OS=Mus musculus OX=10090 GN=Stat1 PE=1 SV=1	Stat1	0.43	1.69855e-05	Down	87.196	24.3	16	16	1.4594	1.07593	1.20764	1.30154	1.19556	1.17827	0.543614	0.519481	0.51856
Biological Process	GO:0006950	3	response to stress	1.21	0.163769	P62889	60S ribosomal protein L30 OS=Mus musculus OX=10090 GN=Rpl30 PE=1 SV=2	Rpl30	1.761	0.043358	Up	12.784	66.1	7	7	0.563124	1.17294	1.47656	0.780087	0.828774	0.487032	1.4973	1.1439	1.05028
Biological Process	GO:0006950	3	response to stress	1.21	0.163769	P61961	Ubiquitin-fold modifier 1 OS=Mus musculus OX=10090 GN=Ufm1 PE=1 SV=1	Ufm1	1.624	0.00714705	Up	9.1175	25.9	2	2		0.728227	0.887499	0.935482	0.674385	0.822735	1.35142	1.33655	1.2637
Biological Process	GO:0006950	3	response to stress	1.21	0.163769	P60202	Myelin proteolipid protein OS=Mus musculus OX=10090 GN=Plp1 PE=1 SV=2	Plp1	1.502	0.00702344	Up	30.077	16.2	4	4				0.730405	0.806287		1.17123	1.07212	1.21995
Biological Process	GO:0006950	3	response to stress	1.21	0.163769	P58771	Tropomyosin alpha-1 chain OS=Mus musculus OX=10090 GN=Tpm1 PE=1 SV=1	Tpm1	0.639	0.0217102	Down	32.68	31.3	11	7	1.02141	0.68807	0.56125	1.20492	1.22977	1.67048	0.91479	0.931559	0.777753
Biological Process	GO:0006950	3	response to stress	1.21	0.163769	P48774	Glutathione S-transferase Mu 5 OS=Mus musculus OX=10090 GN=Gstm5 PE=1 SV=1	Gstm5	0.563	0.0248522	Down	26.635	35.7	9	8	1.2486	1.00945	1.62797	1.44668	0.957047	0.868287	0.605613	0.609522	0.626834
Biological Process	GO:0006950	3	response to stress	1.21	0.163769	P47754	F-actin-capping protein subunit alpha-2 OS=Mus musculus OX=10090 GN=Capza2 PE=1 SV=3	Capza2	2.918	0.0059706	Up	32.967	45.5	10	8	1.50524	1.38417	1.80527	0.283733	0.406804	0.408222	1.41175	0.830458	0.964354
Biological Process	GO:0006950	3	response to stress	1.21	0.163769	P42225	Signal transducer and activator of transcription 1 OS=Mus musculus OX=10090 GN=Stat1 PE=1 SV=1	Stat1	0.43	1.69855e-05	Down	87.196	24.3	16	16	1.4594	1.07593	1.20764	1.30154	1.19556	1.17827	0.543614	0.519481	0.51856
Biological Process	GO:0006950	3	response to stress	1.21	0.163769	P23927	Alpha-crystallin B chain OS=Mus musculus OX=10090 GN=Cryab PE=1 SV=2	Cryab	1.8	0.0146384	Up	20.069	24.6	4	4				0.628357	0.927652	0.587122	1.36956	1.20117	1.28614
Biological Process	GO:0050896	2	response to stimulus	1.13	0.154267	Q9QZ06	Toll-interacting protein OS=Mus musculus OX=10090 GN=Tollip PE=1 SV=1	Tollip	1.68	0.0255013	Up	30.345	13.9	3	3	1.43654	1.23346	1.45617	0.599389	0.512339	0.706801	1.12379	1.13327	0.798242
Biological Process	GO:0006950	3	response to stress	1.21	0.163769	P11276	Fibronectin OS=Mus musculus OX=10090 GN=Fn1 PE=1 SV=4	Fn1	0.522	0.000900994	Down	272.53	7.5	16	16	1.77385	1.53109	1.1829	1.12102	0.892159	0.95182	0.519917	0.537192	0.490057
Biological Process	GO:0006950	3	response to stress	1.21	0.163769	P0DOV1	Interferon-activable protein 205-B OS=Mus musculus OX=10090 GN=Mnda PE=1 SV=1	Mnda	0.646	0.0481274	Down	46.977	24.9	10	1				1.15489	1.38462		0.959894	0.698797	0.801792
Biological Process	GO:0006950	3	response to stress	1.21	0.163769	P00405	Cytochrome c oxidase subunit 2 OS=Mus musculus OX=10090 GN=Mtco2 PE=1 SV=1	Mtco2	1.596	0.0309328	Up	25.976	11.9	3	3	0.733344	1.0287	1.15809	0.60411	0.955582	0.78202	1.24045	1.11114	1.38656
Biological Process	GO:0006950	3	response to stress	1.21	0.163769	P00375	Dihydrofolate reductase OS=Mus musculus OX=10090 GN=Dhfr PE=1 SV=3	Dhfr	0.527	0.0332436	Down	21.606	20.3	4	4					1.51108	1.28137	0.565573	0.855584	0.786393
Biological Process	GO:0006950	3	response to stress	1.21	0.163769	O89086	RNA-binding protein 3 OS=Mus musculus OX=10090 GN=Rbm3 PE=1 SV=1	Rbm3	0.468	0.0216788	Down	16.604	36.6	5	5	0.170377	0.166451	0.236805	1.83498	1.74056	2.16535	0.973152	0.573433	1.13889
Biological Process	GO:0006950	3	response to stress	1.21	0.163769	O35215	D-dopachrome decarboxylase OS=Mus musculus OX=10090 GN=Ddt PE=1 SV=3	Ddt	1.618	0.0195127	Up	13.077	59.3	5	5	2.09111	1.91918	1.70412	0.39935	0.423115	0.432733	0.840339	0.557848	0.632199
Biological Process	GO:0007584	6	response to nutrient	1.72	0.162579	Q8JZK9	Hydroxymethylglutaryl-CoA synthase, cytoplasmic OS=Mus musculus OX=10090 GN=Hmgcs1 PE=1 SV=1	Hmgcs1	1.662	0.00411926	Up	57.568	21.3	10	10	0.501653	0.367652	0.402616	0.938228	0.916909	1.04811	1.60162	1.40414	1.81907
Biological Process	GO:0007584	6	response to nutrient	1.72	0.162579	Q64511	DNA topoisomerase 2-beta OS=Mus musculus OX=10090 GN=Top2b PE=1 SV=2	Top2b	1.556	0.00286014	Up	181.91	22.1	34	19	0.372075	0.559467	0.810922	1.00519	0.984761	0.848969	1.58753	1.45954	1.37155
Biological Process	GO:0007584	6	response to nutrient	1.72	0.162579	Q61147	Ceruloplasmin OS=Mus musculus OX=10090 GN=Cp PE=1 SV=2	Cp	0.499	0.00152261	Down	121.15	11.9	11	9				1.39572	1.41784	1.18961	0.646748	0.593598	0.75649
Biological Process	GO:0006950	3	response to stress	1.21	0.163769	Q8CGP2	Histone H2B type 1-P OS=Mus musculus OX=10090 GN=Hist1h2bp PE=1 SV=3	Hist1h2bp	0.605	0.0483326	Down	13.992	59.5	10	3	0.625154	0.688448	0.682692	1.50549	1.60566	1.25243	1.15881	0.842381	0.638928
Biological Process	GO:0006950	3	response to stress	1.21	0.163769	P99024	Tubulin beta-5 chain OS=Mus musculus OX=10090 GN=Tubb5 PE=1 SV=1	Tubb5	2.66	0.0369248	Up	49.67	39.6	15	2	1.32849	1.15398	2.84742	0.225166	0.375299	0.402326	1.2476	0.530757	0.888963
Biological Process	GO:0050896	2	response to stimulus	1.13	0.154267	Q9QYF1	Retinol dehydrogenase 11 OS=Mus musculus OX=10090 GN=Rdh11 PE=1 SV=2	Rdh11	1.595	0.00289415	Up	35.147	12.3	3	3	0.984694	0.798149	1.05832	0.824754	0.701017	0.848031	1.16106	1.30396	1.32002
Biological Process	GO:0050896	2	response to stimulus	1.13	0.154267	Q9ESU6	Bromodomain-containing protein 4 OS=Mus musculus OX=10090 GN=Brd4 PE=1 SV=2	Brd4	0.454	0.00505108	Down	155.89	6.2	9	7				1.22408	1.35337	1.54986	0.48425	0.743859	0.644578
Biological Process	GO:0050896	2	response to stimulus	1.13	0.154267	Q61147	Ceruloplasmin OS=Mus musculus OX=10090 GN=Cp PE=1 SV=2	Cp	0.499	0.00152261	Down	121.15	11.9	11	9				1.39572	1.41784	1.18961	0.646748	0.593598	0.75649
Biological Process	GO:0050896	2	response to stimulus	1.13	0.154267	Q61107	Guanylate-binding protein 4 OS=Mus musculus OX=10090 GN=Gbp4 PE=1 SV=1	Gbp4	0.475	0.00176086	Down	70.801	8.4	5	5	0.704149	0.880509	1.03196	1.26064	1.68539	1.38168	0.675025	0.750579	0.630072
Biological Process	GO:0050896	2	response to stimulus	1.13	0.154267	Q60931	Voltage-dependent anion-selective channel protein 3 OS=Mus musculus OX=10090 GN=Vdac3 PE=1 SV=1	Vdac3	1.571	0.00753074	Up	30.752	39.9	9	9	1.33929	1.10814	1.30688	0.631438	0.691311	0.717634	1.19654	1.09907	0.909695
Biological Process	GO:0050896	2	response to stimulus	1.13	0.154267	Q60854	Serpin B6 OS=Mus musculus OX=10090 GN=Serpinb6 PE=1 SV=1	Serpinb6	0.244	9.63941e-05	Down	42.598	19.6	7	7	1.84265	1.47888	1.47225	1.16828	0.988745	1.22348	0.266496	0.250327	0.308888
Biological Process	GO:0050896	2	response to stimulus	1.13	0.154267	Q60838	Segment polarity protein dishevelled homolog DVL-2 OS=Mus musculus OX=10090 GN=Dvl2 PE=1 SV=2	Dvl2	0.663	0.0112876	Down	78.86	12.6	7	5	0.175845	0.156481	0.365437	1.86722	1.61444	1.50954	0.959706	1.16407	1.18726
Biological Process	GO:0050896	2	response to stimulus	1.13	0.154267	Q5SNZ0	Girdin OS=Mus musculus OX=10090 GN=Ccdc88a PE=1 SV=2	Ccdc88a	0.463	0.0172261	Down	215.92	2.3	4	4				1.337	1.14576	1.61752	0.439601	0.790193	0.669928
Biological Process	GO:0050896	2	response to stimulus	1.13	0.154267	Q3TDQ1	Dolichyl-diphosphooligosaccharide--protein glycosyltransferase subunit STT3B OS=Mus musculus OX=10090 GN=Stt3b PE=1 SV=2	Stt3b	1.596	0.00980467	Up	93.245	11.8	9	8	1.12887	1.40398	1.18278	0.808664	0.6236	0.603685	1.15675	0.995609	1.09606
Biological Process	GO:0050896	2	response to stimulus	1.13	0.154267	Q05915	GTP cyclohydrolase 1 OS=Mus musculus OX=10090 GN=Gch1 PE=1 SV=1	Gch1	1.704	0.00382744	Up	27.014	11.6	3	3				0.690571		0.715652	1.3185	1.13983	1.13544
Biological Process	GO:0050896	2	response to stimulus	1.13	0.154267	Q00993	Tyrosine-protein kinase receptor UFO OS=Mus musculus OX=10090 GN=Axl PE=1 SV=2	Axl	2.05	0.00808483	Up	98.19	11.5	8	8	1.00721		1.02602	0.757311	0.598577	0.600518	1.617	1.33399	1.05937
Biological Process	GO:0050896	2	response to stimulus	1.13	0.154267	P99024	Tubulin beta-5 chain OS=Mus musculus OX=10090 GN=Tubb5 PE=1 SV=1	Tubb5	2.66	0.0369248	Up	49.67	39.6	15	2	1.32849	1.15398	2.84742	0.225166	0.375299	0.402326	1.2476	0.530757	0.888963
Biological Process	GO:0050896	2	response to stimulus	1.13	0.154267	P97300	Neuroplastin OS=Mus musculus OX=10090 GN=Nptn PE=1 SV=3	Nptn	1.81	0.00197812	Up	44.373	17.4	6	6	1.71027	1.31503	1.66161	0.552108	0.464452	0.518091	0.905243	1.04047	0.832737
Biological Process	GO:0050896	2	response to stimulus	1.13	0.154267	P68134	Actin, alpha skeletal muscle OS=Mus musculus OX=10090 GN=Acta1 PE=1 SV=1	Acta1	1.864	0.0495752	Up	42.051	39	15	0	1.24194	1.7895	1.00894	0.420695	0.651525	0.659394	1.43248	0.973721	0.821795
Biological Process	GO:0050896	2	response to stimulus	1.13	0.154267	P62889	60S ribosomal protein L30 OS=Mus musculus OX=10090 GN=Rpl30 PE=1 SV=2	Rpl30	1.761	0.043358	Up	12.784	66.1	7	7	0.563124	1.17294	1.47656	0.780087	0.828774	0.487032	1.4973	1.1439	1.05028
Biological Process	GO:0050896	2	response to stimulus	1.13	0.154267	P62830	60S ribosomal protein L23 OS=Mus musculus OX=10090 GN=Rpl23 PE=1 SV=1	Rpl23	2.312	0.0024781	Up	14.865	37.9	4	4	0.962455	0.971117	1.34126	0.58564	0.582977	0.559998	1.64336	1.08667	1.26652
Biological Process	GO:0050896	2	response to stimulus	1.13	0.154267	P61961	Ubiquitin-fold modifier 1 OS=Mus musculus OX=10090 GN=Ufm1 PE=1 SV=1	Ufm1	1.624	0.00714705	Up	9.1175	25.9	2	2		0.728227	0.887499	0.935482	0.674385	0.822735	1.35142	1.33655	1.2637
Biological Process	GO:0050896	2	response to stimulus	1.13	0.154267	P61021	Ras-related protein Rab-5B OS=Mus musculus OX=10090 GN=Rab5b PE=1 SV=1	Rab5b	0.451	0.000554643	Down	23.707	39.1	7	4	0.529598	0.361687	0.64454	1.93287	1.56848	1.64207	0.739437	0.73291	0.848405
Biological Process	GO:0050896	2	response to stimulus	1.13	0.154267	P60202	Myelin proteolipid protein OS=Mus musculus OX=10090 GN=Plp1 PE=1 SV=2	Plp1	1.502	0.00702344	Up	30.077	16.2	4	4				0.730405	0.806287		1.17123	1.07212	1.21995
Biological Process	GO:0050896	2	response to stimulus	1.13	0.154267	Q64310	Surfeit locus protein 4 OS=Mus musculus OX=10090 GN=Surf4 PE=1 SV=1	Surf4	2.172	0.00331336	Up	30.381	11.9	3	3	1.56718	1.27679	1.35615	0.623646	0.419226	0.470154	1.17123	1.00852	1.1071
Biological Process	GO:0050896	2	response to stimulus	1.13	0.154267	Q64337	Sequestosome-1 OS=Mus musculus OX=10090 GN=Sqstm1 PE=1 SV=1	Sqstm1	1.623	0.0125601	Up	48.162	24.9	9	9	1.50512	0.779223	1.1395	0.639317	0.79171	0.694913	1.35717	1.10166	0.991392
Biological Process	GO:0050896	2	response to stimulus	1.13	0.154267	Q64339	Ubiquitin-like protein ISG15 OS=Mus musculus OX=10090 GN=Isg15 PE=1 SV=4	Isg15	0.394	0.00042844	Down	17.897	15.5	3	3	1.98133	1.5275	1.39461	0.820321	1.05223	1.06537	0.384407	0.378543	0.395695
Biological Process	GO:0050896	2	response to stimulus	1.13	0.154267	Q64345	Interferon-induced protein with tetratricopeptide repeats 3 OS=Mus musculus OX=10090 GN=Ifit3 PE=1 SV=1	Ifit3	0.235	0.0130401	Down	47.222	19.4	7	7	1.13543	1.02814	1.25666	0.844571	1.60408	1.51148	0.321954		0.297686
Biological Process	GO:0050896	2	response to stimulus	1.13	0.154267	Q9D8V0	Minor histocompatibility antigen H13 OS=Mus musculus OX=10090 GN=Hm13 PE=1 SV=1	Hm13	1.509	0.000688651	Up	41.747	5.8	2	2	1.34024	1.15515	1.1124	0.689621	0.745589	0.713755	1.00431	1.13414	1.10478
Biological Process	GO:0050896	2	response to stimulus	1.13	0.154267	Q9CYH2	Peroxiredoxin-like 2A OS=Mus musculus OX=10090 GN=Prxl2a PE=1 SV=2	Prxl2a	2.469	0.00687185	Up	24.394	16.5	3	3				0.618296	0.423975	0.687391	1.42382	1.67094	1.17558
Biological Process	GO:0050896	2	response to stimulus	1.13	0.154267	Q9CXY6	Interleukin enhancer-binding factor 2 OS=Mus musculus OX=10090 GN=Ilf2 PE=1 SV=1	Ilf2	1.506	0.016167	Up	43.062	28.7	9	9	1.47526	1.42149	1.31127	0.557913	0.63985	0.714202	1.08742	0.843533	0.94906
Biological Process	GO:0050896	2	response to stimulus	1.13	0.154267	Q9CWI3	BRCA2 and CDKN1A-interacting protein OS=Mus musculus OX=10090 GN=Bccip PE=1 SV=1	Bccip	2.011	0.0160131	Up	35.942	18.7	5	5				0.690617	0.58942	0.712938	1.69756	0.981822	1.32765
Biological Process	GO:0050896	2	response to stimulus	1.13	0.154267	Q9CQJ4	E3 ubiquitin-protein ligase RING2 OS=Mus musculus OX=10090 GN=Rnf2 PE=1 SV=1	Rnf2	1.856	0.0442152	Up	37.623	11	3	3	2.82613			0.344024	0.434347	0.682875	1.04423	0.924836	0.743555
Biological Process	GO:0050896	2	response to stimulus	1.13	0.154267	Q9CPW4	Actin-related protein 2/3 complex subunit 5 OS=Mus musculus OX=10090 GN=Arpc5 PE=1 SV=3	Arpc5	1.524	0.00952622	Up	16.288	36.4	4	4	1.97546	0.979296	2.1061	0.448437	0.611594	0.500449	0.798718	0.770503	0.80944
Biological Process	GO:0050896	2	response to stimulus	1.13	0.154267	Q922H2	[Pyruvate dehydrogenase (acetyl-transferring)] kinase isozyme 3, mitochondrial OS=Mus musculus OX=10090 GN=Pdk3 PE=1 SV=1	Pdk3	2.199	9.82061e-05	Up	47.922	15.2	6	6	1.34598	1.47958	1.05534	0.481757	0.554869	0.563367	1.19411	1.1608	1.16421
Biological Process	GO:0050896	2	response to stimulus	1.13	0.154267	Q8VHE0	Translocation protein SEC63 homolog OS=Mus musculus OX=10090 GN=Sec63 PE=1 SV=4	Sec63	1.579	0.000637966	Up	87.869	17.4	13	13	0.924411	0.836159	0.983565	0.830399	0.787385	0.807844	1.30822	1.35358	1.16844
Biological Process	GO:0050896	2	response to stimulus	1.13	0.154267	Q9JJ11	Transforming acidic coiled-coil-containing protein 3 OS=Mus musculus OX=10090 GN=Tacc3 PE=1 SV=1	Tacc3	4.578	0.0274687	Up	70.626	3.2	2	2					0.2676	0.368014	2.17933	0.869049	1.316
Biological Process	GO:0050896	2	response to stimulus	1.13	0.154267	Q8R5F7	Interferon-induced helicase C domain-containing protein 1 OS=Mus musculus OX=10090 GN=Ifih1 PE=1 SV=1	Ifih1	0.654	0.0304587	Down	115.97	2	2	2				1.26899	1.06252	1.14987	0.669504		0.849116
Biological Process	GO:0050896	2	response to stimulus	1.13	0.154267	Q8JZN7	Mitochondrial Rho GTPase 2 OS=Mus musculus OX=10090 GN=Rhot2 PE=1 SV=1	Rhot2	0.486	0.0349225	Down	69.07	8.4	4	3				1.53925	1.0604	1.17705	0.501218		0.722083
Biological Process	GO:0050896	2	response to stimulus	1.13	0.154267	Q8JZK9	Hydroxymethylglutaryl-CoA synthase, cytoplasmic OS=Mus musculus OX=10090 GN=Hmgcs1 PE=1 SV=1	Hmgcs1	1.662	0.00411926	Up	57.568	21.3	10	10	0.501653	0.367652	0.402616	0.938228	0.916909	1.04811	1.60162	1.40414	1.81907
Biological Process	GO:0050896	2	response to stimulus	1.13	0.154267	Q8CFE6	Sodium-coupled neutral amino acid transporter 2 OS=Mus musculus OX=10090 GN=Slc38a2 PE=1 SV=1	Slc38a2	2.326	0.0137594	Up	55.503	6.9	3	3	0.964756			0.614214	0.507625		1.10429	1.59952	1.2096
Biological Process	GO:0050896	2	response to stimulus	1.13	0.154267	Q8C0T5	Signal-induced proliferation-associated 1-like protein 1 OS=Mus musculus OX=10090 GN=Sipa1l1 PE=1 SV=2	Sipa1l1	0.596	0.045618	Down	197.03	3.7	6	5				1.43959	1.23414	1.08576	0.540613	0.727118	0.972782
Biological Process	GO:0050896	2	response to stimulus	1.13	0.154267	Q6Q899	Antiviral innate immune response receptor RIG-I OS=Mus musculus OX=10090 GN=Ddx58 PE=1 SV=2	Ddx58	0.467	6.53911e-05	Down	105.97	20.1	19	19	1.45157	1.45988	1.08231	1.14305	1.17431	1.09524	0.518655	0.502655	0.572327
Biological Process	GO:0050896	2	response to stimulus	1.13	0.154267	Q6P9R2	Serine/threonine-protein kinase OSR1 OS=Mus musculus OX=10090 GN=Oxsr1 PE=1 SV=1	Oxsr1	1.813	0.0187209	Up	58.213	19	10	7	0.533049	1.42455	0.848184	0.735046	0.755196	0.712125	1.71828	1.03321	1.24036
Biological Process	GO:0050896	2	response to stimulus	1.13	0.154267	Q64511	DNA topoisomerase 2-beta OS=Mus musculus OX=10090 GN=Top2b PE=1 SV=2	Top2b	1.556	0.00286014	Up	181.91	22.1	34	19	0.372075	0.559467	0.810922	1.00519	0.984761	0.848969	1.58753	1.45954	1.37155
Biological Process	GO:0050896	2	response to stimulus	1.13	0.154267	Q64435	UDP-glucuronosyltransferase 1-6 OS=Mus musculus OX=10090 GN=Ugt1a6 PE=1 SV=1	Ugt1a6	1.61	0.0082982	Up	60.438	20.7	10	10	1.38922	1.32085	1.27986	0.609918	0.585994	0.72379	1.11018	1.09504	0.885156
Biological Process	GO:0050896	2	response to stimulus	1.13	0.154267	Q8R2Q8	Bone marrow stromal antigen 2 OS=Mus musculus OX=10090 GN=Bst2 PE=1 SV=1	Bst2	0.454	0.000875587	Down	19.152	11	2	2				1.41471	1.31534	1.39531	0.526219	0.70509	0.643335
Biological Process	GO:0050896	2	response to stimulus	1.13	0.154267	P58771	Tropomyosin alpha-1 chain OS=Mus musculus OX=10090 GN=Tpm1 PE=1 SV=1	Tpm1	0.639	0.0217102	Down	32.68	31.3	11	7	1.02141	0.68807	0.56125	1.20492	1.22977	1.67048	0.91479	0.931559	0.777753
Biological Process	GO:0006950	3	response to stress	1.21	0.163769	Q00993	Tyrosine-protein kinase receptor UFO OS=Mus musculus OX=10090 GN=Axl PE=1 SV=2	Axl	2.05	0.00808483	Up	98.19	11.5	8	8	1.00721		1.02602	0.757311	0.598577	0.600518	1.617	1.33399	1.05937
Biological Process	GO:0006950	3	response to stress	1.21	0.163769	Q3TDQ1	Dolichyl-diphosphooligosaccharide--protein glycosyltransferase subunit STT3B OS=Mus musculus OX=10090 GN=Stt3b PE=1 SV=2	Stt3b	1.596	0.00980467	Up	93.245	11.8	9	8	1.12887	1.40398	1.18278	0.808664	0.6236	0.603685	1.15675	0.995609	1.09606
Biological Process	GO:0044257	7	cellular protein catabolic process	1.53	0.167633	Q6ZWZ2	Ubiquitin-conjugating enzyme E2 R2 OS=Mus musculus OX=10090 GN=Ube2r2 PE=1 SV=1	Ube2r2	1.705	0.019132	Up	27.166	13.4	3	2		1.20238		0.730495	0.618085		0.985016	1.21377	1.25026
Biological Process	GO:0044257	7	cellular protein catabolic process	1.53	0.167633	Q64339	Ubiquitin-like protein ISG15 OS=Mus musculus OX=10090 GN=Isg15 PE=1 SV=4	Isg15	0.394	0.00042844	Down	17.897	15.5	3	3	1.98133	1.5275	1.39461	0.820321	1.05223	1.06537	0.384407	0.378543	0.395695
Biological Process	GO:0044257	7	cellular protein catabolic process	1.53	0.167633	Q64337	Sequestosome-1 OS=Mus musculus OX=10090 GN=Sqstm1 PE=1 SV=1	Sqstm1	1.623	0.0125601	Up	48.162	24.9	9	9	1.50512	0.779223	1.1395	0.639317	0.79171	0.694913	1.35717	1.10166	0.991392
Biological Process	GO:0044257	7	cellular protein catabolic process	1.53	0.167633	Q3TDQ1	Dolichyl-diphosphooligosaccharide--protein glycosyltransferase subunit STT3B OS=Mus musculus OX=10090 GN=Stt3b PE=1 SV=2	Stt3b	1.596	0.00980467	Up	93.245	11.8	9	8	1.12887	1.40398	1.18278	0.808664	0.6236	0.603685	1.15675	0.995609	1.09606
Biological Process	GO:0044257	7	cellular protein catabolic process	1.53	0.167633	P51150	Ras-related protein Rab-7a OS=Mus musculus OX=10090 GN=Rab7a PE=1 SV=2	Rab7a	1.631	0.00876207	Up	23.489	44.9	8	8	1.43045	1.38308	1.55171	0.491543	0.660044	0.609812	1.04889	0.954517	0.869951
Biological Process	GO:0044257	7	cellular protein catabolic process	1.53	0.167633	E9Q555	E3 ubiquitin-protein ligase RNF213 OS=Mus musculus OX=10090 GN=Rnf213 PE=1 SV=2	Rnf213	0.53	0.000731171	Down	584.78	11.8	58	58	1.23473	0.994726	1.02386	1.25345	1.31012	1.19186	0.583975	0.712512	0.694769
Biological Process	GO:0051496	12	positive regulation of stress fiber assembly	2.73	0.165356	Q9JJV2	Profilin-2 OS=Mus musculus OX=10090 GN=Pfn2 PE=1 SV=3	Pfn2	0.363	0.0212824	Down	15.032	26.4	3	3	0.184072	0.211177	0.349027	1.89631	2.06444	2.09523	0.377	0.884812	0.937926
Biological Process	GO:0051496	12	positive regulation of stress fiber assembly	2.73	0.165356	P58771	Tropomyosin alpha-1 chain OS=Mus musculus OX=10090 GN=Tpm1 PE=1 SV=1	Tpm1	0.639	0.0217102	Down	32.68	31.3	11	7	1.02141	0.68807	0.56125	1.20492	1.22977	1.67048	0.91479	0.931559	0.777753
Biological Process	GO:0034446	7	substrate adhesion-dependent cell spreading	2.73	0.165356	Q00993	Tyrosine-protein kinase receptor UFO OS=Mus musculus OX=10090 GN=Axl PE=1 SV=2	Axl	2.05	0.00808483	Up	98.19	11.5	8	8	1.00721		1.02602	0.757311	0.598577	0.600518	1.617	1.33399	1.05937
Biological Process	GO:0034446	7	substrate adhesion-dependent cell spreading	2.73	0.165356	P11276	Fibronectin OS=Mus musculus OX=10090 GN=Fn1 PE=1 SV=4	Fn1	0.522	0.000900994	Down	272.53	7.5	16	16	1.77385	1.53109	1.1829	1.12102	0.892159	0.95182	0.519917	0.537192	0.490057
Biological Process	GO:2001169	11	regulation of ATP biosynthetic process	2.73	0.165356	P15208	Insulin receptor OS=Mus musculus OX=10090 GN=Insr PE=1 SV=2	Insr	1.531	0.0399309	Up	155.61	6	8	4	1.84197	0.476426	0.614363	0.906265	0.585503	0.90514	1.29697	1.18595	1.18742
Biological Process	GO:2001169	11	regulation of ATP biosynthetic process	2.73	0.165356	P00405	Cytochrome c oxidase subunit 2 OS=Mus musculus OX=10090 GN=Mtco2 PE=1 SV=1	Mtco2	1.596	0.0309328	Up	25.976	11.9	3	3	0.733344	1.0287	1.15809	0.60411	0.955582	0.78202	1.24045	1.11114	1.38656
Biological Process	GO:0070936	12	protein K48-linked ubiquitination	2.73	0.165356	Q9D1C1	Ubiquitin-conjugating enzyme E2 C OS=Mus musculus OX=10090 GN=Ube2c PE=1 SV=1	Ube2c	1.581	0.00617241	Up	19.606	27.4	4	4	0.664544			0.85041	0.741865	0.861967	1.21354	1.18336	1.48432
Biological Process	GO:0070936	12	protein K48-linked ubiquitination	2.73	0.165356	Q6ZWZ2	Ubiquitin-conjugating enzyme E2 R2 OS=Mus musculus OX=10090 GN=Ube2r2 PE=1 SV=1	Ube2r2	1.705	0.019132	Up	27.166	13.4	3	2		1.20238		0.730495	0.618085		0.985016	1.21377	1.25026
Biological Process	GO:0051247	7	positive regulation of protein metabolic process	1.3	0.164265	Q9Z2D3	Gasdermin-E OS=Mus musculus OX=10090 GN=Gsdme PE=1 SV=1	Gsdme	1.712	0.0264271	Up	56.63	12.3	5	5	0.97649	1.11674	1.16493	0.769566	0.559193		1.22316	1.03832	1.15159
Biological Process	GO:0051247	7	positive regulation of protein metabolic process	1.3	0.164265	Q9Z1W9	STE20/SPS1-related proline-alanine-rich protein kinase OS=Mus musculus OX=10090 GN=Stk39 PE=1 SV=1	Stk39	1.89	0.0168421	Up	60.319	10.6	6	3				0.573932	0.673425	0.829058	1.58083	1.04333	1.29942
Biological Process	GO:0051247	7	positive regulation of protein metabolic process	1.3	0.164265	Q9R1Q9	V-type proton ATPase subunit S1 OS=Mus musculus OX=10090 GN=Atp6ap1 PE=1 SV=1	Atp6ap1	1.841	0.000409383	Up	51.007	16.2	7	7	1.3068	0.932857	1.20394	0.69924	0.62938	0.627048	1.19231	1.2944	1.11402
Biological Process	GO:0044257	7	cellular protein catabolic process	1.53	0.167633	Q8C7K6	Prenylcysteine oxidase-like OS=Mus musculus OX=10090 GN=Pcyox1l PE=1 SV=1	Pcyox1l	1.646	0.0167489	Up	54.874	11.7	5	5				0.862874	0.811715	0.59287	1.24377	1.36226	1.12651
Biological Process	GO:0044257	7	cellular protein catabolic process	1.53	0.167633	Q9D1C1	Ubiquitin-conjugating enzyme E2 C OS=Mus musculus OX=10090 GN=Ube2c PE=1 SV=1	Ube2c	1.581	0.00617241	Up	19.606	27.4	4	4	0.664544			0.85041	0.741865	0.861967	1.21354	1.18336	1.48432
Biological Process	GO:0044257	7	cellular protein catabolic process	1.53	0.167633	Q9D8V0	Minor histocompatibility antigen H13 OS=Mus musculus OX=10090 GN=Hm13 PE=1 SV=1	Hm13	1.509	0.000688651	Up	41.747	5.8	2	2	1.34024	1.15515	1.1124	0.689621	0.745589	0.713755	1.00431	1.13414	1.10478
Biological Process	GO:0044257	7	cellular protein catabolic process	1.53	0.167633	Q9QZ06	Toll-interacting protein OS=Mus musculus OX=10090 GN=Tollip PE=1 SV=1	Tollip	1.68	0.0255013	Up	30.345	13.9	3	3	1.43654	1.23346	1.45617	0.599389	0.512339	0.706801	1.12379	1.13327	0.798242
Biological Process	GO:0043462	6	regulation of ATPase activity	2.1	0.170818	P97370	Sodium/potassium-transporting ATPase subunit beta-3 OS=Mus musculus OX=10090 GN=Atp1b3 PE=1 SV=1	Atp1b3	1.803	0.00683373	Up	31.775	23.7	5	5	1.44423	1.32086	1.46887	0.448263	0.64144	0.6105	0.998737	1.09035	0.976747
Biological Process	GO:0043462	6	regulation of ATPase activity	2.1	0.170818	P58771	Tropomyosin alpha-1 chain OS=Mus musculus OX=10090 GN=Tpm1 PE=1 SV=1	Tpm1	0.639	0.0217102	Down	32.68	31.3	11	7	1.02141	0.68807	0.56125	1.20492	1.22977	1.67048	0.91479	0.931559	0.777753
Biological Process	GO:0055002	7	striated muscle cell development	2.1	0.170818	P68134	Actin, alpha skeletal muscle OS=Mus musculus OX=10090 GN=Acta1 PE=1 SV=1	Acta1	1.864	0.0495752	Up	42.051	39	15	0	1.24194	1.7895	1.00894	0.420695	0.651525	0.659394	1.43248	0.973721	0.821795
Biological Process	GO:0055002	7	striated muscle cell development	2.1	0.170818	P58771	Tropomyosin alpha-1 chain OS=Mus musculus OX=10090 GN=Tpm1 PE=1 SV=1	Tpm1	0.639	0.0217102	Down	32.68	31.3	11	7	1.02141	0.68807	0.56125	1.20492	1.22977	1.67048	0.91479	0.931559	0.777753
Biological Process	GO:0055002	7	striated muscle cell development	2.1	0.170818	A2ASS6	Titin OS=Mus musculus OX=10090 GN=Ttn PE=1 SV=1	Ttn	0.628	0.0120274	Down	3906.4	0.2	6	6				1.12859	1.16109	1.39592	0.648561	0.847103	0.818731
Biological Process	GO:0007611	6	learning or memory	1.85	0.169457	Q60931	Voltage-dependent anion-selective channel protein 3 OS=Mus musculus OX=10090 GN=Vdac3 PE=1 SV=1	Vdac3	1.571	0.00753074	Up	30.752	39.9	9	9	1.33929	1.10814	1.30688	0.631438	0.691311	0.717634	1.19654	1.09907	0.909695
Biological Process	GO:0007611	6	learning or memory	1.85	0.169457	P97300	Neuroplastin OS=Mus musculus OX=10090 GN=Nptn PE=1 SV=3	Nptn	1.81	0.00197812	Up	44.373	17.4	6	6	1.71027	1.31503	1.66161	0.552108	0.464452	0.518091	0.905243	1.04047	0.832737
Biological Process	GO:0007611	6	learning or memory	1.85	0.169457	P58742	Aladin OS=Mus musculus OX=10090 GN=Aaas PE=1 SV=1	Aaas	1.901	0.0103286	Up	59.43	15.6	7	7	1.53262	0.848643	0.785188	0.530572	0.795921	0.684725	1.43769	1.28991	1.09473
Biological Process	GO:0051247	7	positive regulation of protein metabolic process	1.3	0.164265	Q9QZM0	Ubiquilin-2 OS=Mus musculus OX=10090 GN=Ubqln2 PE=1 SV=2	Ubqln2	1.737	0.0125066	Up	67.35	21.3	9	7	1.54868	1.52372	1.27389	0.451681	0.653798	0.595091	1.10676	0.878172	0.968205
Biological Process	GO:0007611	6	learning or memory	1.85	0.169457	P15208	Insulin receptor OS=Mus musculus OX=10090 GN=Insr PE=1 SV=2	Insr	1.531	0.0399309	Up	155.61	6	8	4	1.84197	0.476426	0.614363	0.906265	0.585503	0.90514	1.29697	1.18595	1.18742
Biological Process	GO:0048732	7	gland development	1.57	0.169198	Q8JZK9	Hydroxymethylglutaryl-CoA synthase, cytoplasmic OS=Mus musculus OX=10090 GN=Hmgcs1 PE=1 SV=1	Hmgcs1	1.662	0.00411926	Up	57.568	21.3	10	10	0.501653	0.367652	0.402616	0.938228	0.916909	1.04811	1.60162	1.40414	1.81907
Biological Process	GO:0048732	7	gland development	1.57	0.169198	Q61147	Ceruloplasmin OS=Mus musculus OX=10090 GN=Cp PE=1 SV=2	Cp	0.499	0.00152261	Down	121.15	11.9	11	9				1.39572	1.41784	1.18961	0.646748	0.593598	0.75649
Biological Process	GO:0048732	7	gland development	1.57	0.169198	P62889	60S ribosomal protein L30 OS=Mus musculus OX=10090 GN=Rpl30 PE=1 SV=2	Rpl30	1.761	0.043358	Up	12.784	66.1	7	7	0.563124	1.17294	1.47656	0.780087	0.828774	0.487032	1.4973	1.1439	1.05028
Biological Process	GO:0048732	7	gland development	1.57	0.169198	P62849	40S ribosomal protein S24 OS=Mus musculus OX=10090 GN=Rps24 PE=1 SV=1	Rps24	1.841	0.0139393	Up	15.423	25.6	3	3	0.828306	0.769029	1.30975	0.692089	0.653972	0.798882	1.67456	1.11474	1.15868
Biological Process	GO:0048732	7	gland development	1.57	0.169198	P15208	Insulin receptor OS=Mus musculus OX=10090 GN=Insr PE=1 SV=2	Insr	1.531	0.0399309	Up	155.61	6	8	4	1.84197	0.476426	0.614363	0.906265	0.585503	0.90514	1.29697	1.18595	1.18742
Biological Process	GO:0048732	7	gland development	1.57	0.169198	P00405	Cytochrome c oxidase subunit 2 OS=Mus musculus OX=10090 GN=Mtco2 PE=1 SV=1	Mtco2	1.596	0.0309328	Up	25.976	11.9	3	3	0.733344	1.0287	1.15809	0.60411	0.955582	0.78202	1.24045	1.11114	1.38656
Biological Process	GO:0048732	7	gland development	1.57	0.169198	E9PVX6	Proliferation marker protein Ki-67 OS=Mus musculus OX=10090 GN=Mki67 PE=1 SV=1	Mki67	2.07	0.00833605	Up	350.86	16.9	48	48	0.1503		0.061377	0.821164	0.901854	0.81411	2.27651	1.46741	1.50727
Biological Process	GO:0044257	7	cellular protein catabolic process	1.53	0.167633	Q9QZM0	Ubiquilin-2 OS=Mus musculus OX=10090 GN=Ubqln2 PE=1 SV=2	Ubqln2	1.737	0.0125066	Up	67.35	21.3	9	7	1.54868	1.52372	1.27389	0.451681	0.653798	0.595091	1.10676	0.878172	0.968205
Biological Process	GO:0048732	7	gland development	1.57	0.169198	Q8VHE0	Translocation protein SEC63 homolog OS=Mus musculus OX=10090 GN=Sec63 PE=1 SV=4	Sec63	1.579	0.000637966	Up	87.869	17.4	13	13	0.924411	0.836159	0.983565	0.830399	0.787385	0.807844	1.30822	1.35358	1.16844
Biological Process	GO:0006950	3	response to stress	1.21	0.163769	Q05915	GTP cyclohydrolase 1 OS=Mus musculus OX=10090 GN=Gch1 PE=1 SV=1	Gch1	1.704	0.00382744	Up	27.014	11.6	3	3				0.690571		0.715652	1.3185	1.13983	1.13544
Biological Process	GO:0051247	7	positive regulation of protein metabolic process	1.3	0.164265	Q9QZ06	Toll-interacting protein OS=Mus musculus OX=10090 GN=Tollip PE=1 SV=1	Tollip	1.68	0.0255013	Up	30.345	13.9	3	3	1.43654	1.23346	1.45617	0.599389	0.512339	0.706801	1.12379	1.13327	0.798242
Biological Process	GO:0051247	7	positive regulation of protein metabolic process	1.3	0.164265	Q9CYL5	Golgi-associated plant pathogenesis-related protein 1 OS=Mus musculus OX=10090 GN=Glipr2 PE=1 SV=3	Glipr2	0.663	0.0161998	Down	17.09	27.9	3	3	1.20031	1.30659	1.18798	1.0748	1.03618	0.874271		0.669923	0.649948
Biological Process	GO:0006950	3	response to stress	1.21	0.163769	Q9JJ11	Transforming acidic coiled-coil-containing protein 3 OS=Mus musculus OX=10090 GN=Tacc3 PE=1 SV=1	Tacc3	4.578	0.0274687	Up	70.626	3.2	2	2					0.2676	0.368014	2.17933	0.869049	1.316
Biological Process	GO:0006950	3	response to stress	1.21	0.163769	Q9ESU6	Bromodomain-containing protein 4 OS=Mus musculus OX=10090 GN=Brd4 PE=1 SV=2	Brd4	0.454	0.00505108	Down	155.89	6.2	9	7				1.22408	1.35337	1.54986	0.48425	0.743859	0.644578
Biological Process	GO:0006950	3	response to stress	1.21	0.163769	Q9D8V0	Minor histocompatibility antigen H13 OS=Mus musculus OX=10090 GN=Hm13 PE=1 SV=1	Hm13	1.509	0.000688651	Up	41.747	5.8	2	2	1.34024	1.15515	1.1124	0.689621	0.745589	0.713755	1.00431	1.13414	1.10478
Biological Process	GO:0006950	3	response to stress	1.21	0.163769	Q9CWI3	BRCA2 and CDKN1A-interacting protein OS=Mus musculus OX=10090 GN=Bccip PE=1 SV=1	Bccip	2.011	0.0160131	Up	35.942	18.7	5	5				0.690617	0.58942	0.712938	1.69756	0.981822	1.32765
Biological Process	GO:0006950	3	response to stress	1.21	0.163769	Q922H2	[Pyruvate dehydrogenase (acetyl-transferring)] kinase isozyme 3, mitochondrial OS=Mus musculus OX=10090 GN=Pdk3 PE=1 SV=1	Pdk3	2.199	9.82061e-05	Up	47.922	15.2	6	6	1.34598	1.47958	1.05534	0.481757	0.554869	0.563367	1.19411	1.1608	1.16421
Biological Process	GO:0006950	3	response to stress	1.21	0.163769	Q8R5F7	Interferon-induced helicase C domain-containing protein 1 OS=Mus musculus OX=10090 GN=Ifih1 PE=1 SV=1	Ifih1	0.654	0.0304587	Down	115.97	2	2	2				1.26899	1.06252	1.14987	0.669504		0.849116
Biological Process	GO:0006950	3	response to stress	1.21	0.163769	Q8R2Q8	Bone marrow stromal antigen 2 OS=Mus musculus OX=10090 GN=Bst2 PE=1 SV=1	Bst2	0.454	0.000875587	Down	19.152	11	2	2				1.41471	1.31534	1.39531	0.526219	0.70509	0.643335
Biological Process	GO:0006950	3	response to stress	1.21	0.163769	Q8CFE6	Sodium-coupled neutral amino acid transporter 2 OS=Mus musculus OX=10090 GN=Slc38a2 PE=1 SV=1	Slc38a2	2.326	0.0137594	Up	55.503	6.9	3	3	0.964756			0.614214	0.507625		1.10429	1.59952	1.2096
Biological Process	GO:0006950	3	response to stress	1.21	0.163769	Q6Q899	Antiviral innate immune response receptor RIG-I OS=Mus musculus OX=10090 GN=Ddx58 PE=1 SV=2	Ddx58	0.467	6.53911e-05	Down	105.97	20.1	19	19	1.45157	1.45988	1.08231	1.14305	1.17431	1.09524	0.518655	0.502655	0.572327
Biological Process	GO:0006950	3	response to stress	1.21	0.163769	Q6P9R2	Serine/threonine-protein kinase OSR1 OS=Mus musculus OX=10090 GN=Oxsr1 PE=1 SV=1	Oxsr1	1.813	0.0187209	Up	58.213	19	10	7	0.533049	1.42455	0.848184	0.735046	0.755196	0.712125	1.71828	1.03321	1.24036
Biological Process	GO:0006950	3	response to stress	1.21	0.163769	Q64511	DNA topoisomerase 2-beta OS=Mus musculus OX=10090 GN=Top2b PE=1 SV=2	Top2b	1.556	0.00286014	Up	181.91	22.1	34	19	0.372075	0.559467	0.810922	1.00519	0.984761	0.848969	1.58753	1.45954	1.37155
Biological Process	GO:0006950	3	response to stress	1.21	0.163769	Q64345	Interferon-induced protein with tetratricopeptide repeats 3 OS=Mus musculus OX=10090 GN=Ifit3 PE=1 SV=1	Ifit3	0.235	0.0130401	Down	47.222	19.4	7	7	1.13543	1.02814	1.25666	0.844571	1.60408	1.51148	0.321954		0.297686
Biological Process	GO:0006950	3	response to stress	1.21	0.163769	Q64339	Ubiquitin-like protein ISG15 OS=Mus musculus OX=10090 GN=Isg15 PE=1 SV=4	Isg15	0.394	0.00042844	Down	17.897	15.5	3	3	1.98133	1.5275	1.39461	0.820321	1.05223	1.06537	0.384407	0.378543	0.395695
Biological Process	GO:0006950	3	response to stress	1.21	0.163769	Q64337	Sequestosome-1 OS=Mus musculus OX=10090 GN=Sqstm1 PE=1 SV=1	Sqstm1	1.623	0.0125601	Up	48.162	24.9	9	9	1.50512	0.779223	1.1395	0.639317	0.79171	0.694913	1.35717	1.10166	0.991392
Biological Process	GO:0006950	3	response to stress	1.21	0.163769	Q61107	Guanylate-binding protein 4 OS=Mus musculus OX=10090 GN=Gbp4 PE=1 SV=1	Gbp4	0.475	0.00176086	Down	70.801	8.4	5	5	0.704149	0.880509	1.03196	1.26064	1.68539	1.38168	0.675025	0.750579	0.630072
Biological Process	GO:0006950	3	response to stress	1.21	0.163769	Q60931	Voltage-dependent anion-selective channel protein 3 OS=Mus musculus OX=10090 GN=Vdac3 PE=1 SV=1	Vdac3	1.571	0.00753074	Up	30.752	39.9	9	9	1.33929	1.10814	1.30688	0.631438	0.691311	0.717634	1.19654	1.09907	0.909695
Biological Process	GO:0006950	3	response to stress	1.21	0.163769	Q60854	Serpin B6 OS=Mus musculus OX=10090 GN=Serpinb6 PE=1 SV=1	Serpinb6	0.244	9.63941e-05	Down	42.598	19.6	7	7	1.84265	1.47888	1.47225	1.16828	0.988745	1.22348	0.266496	0.250327	0.308888
Biological Process	GO:0006950	3	response to stress	1.21	0.163769	Q9QZ06	Toll-interacting protein OS=Mus musculus OX=10090 GN=Tollip PE=1 SV=1	Tollip	1.68	0.0255013	Up	30.345	13.9	3	3	1.43654	1.23346	1.45617	0.599389	0.512339	0.706801	1.12379	1.13327	0.798242
Biological Process	GO:0006950	3	response to stress	1.21	0.163769	Q9QZM0	Ubiquilin-2 OS=Mus musculus OX=10090 GN=Ubqln2 PE=1 SV=2	Ubqln2	1.737	0.0125066	Up	67.35	21.3	9	7	1.54868	1.52372	1.27389	0.451681	0.653798	0.595091	1.10676	0.878172	0.968205
Biological Process	GO:0006950	3	response to stress	1.21	0.163769	Q9R233	Tapasin OS=Mus musculus OX=10090 GN=Tapbp PE=1 SV=2	Tapbp	0.492	0.00125318	Down	49.736	11.6	5	5	1.04643	1.08803	1.60431	1.30985	1.17287	1.04355	0.514019	0.605376	0.615567
Biological Process	GO:0006950	3	response to stress	1.21	0.163769	Q9Z0M5	Lysosomal acid lipase/cholesteryl ester hydrolase OS=Mus musculus OX=10090 GN=Lipa PE=1 SV=2	Lipa	3.535	0.00614772	Up	45.325	10.3	4	4	0.592726	0.997403	0.758897	0.338298	0.575852	0.552318	2.31142	1.5558	1.31728
Biological Process	GO:0051247	7	positive regulation of protein metabolic process	1.3	0.164265	Q91W86	Vacuolar protein sorting-associated protein 11 homolog OS=Mus musculus OX=10090 GN=Vps11 PE=1 SV=3	Vps11	0.552	0.0443196	Down	107.72	2.8	2	2					1.22615	1.50905	0.642208	0.956065	0.666522
Biological Process	GO:0051247	7	positive regulation of protein metabolic process	1.3	0.164265	Q8CII2	Cell division cycle protein 123 homolog OS=Mus musculus OX=10090 GN=Cdc123 PE=1 SV=2	Cdc123	2.304	0.00146591	Up	38.816	11.9	4	4				0.685539	0.631971	0.498454	1.43396	1.48885	1.26123
Biological Process	GO:0051247	7	positive regulation of protein metabolic process	1.3	0.164265	Q6P9R2	Serine/threonine-protein kinase OSR1 OS=Mus musculus OX=10090 GN=Oxsr1 PE=1 SV=1	Oxsr1	1.813	0.0187209	Up	58.213	19	10	7	0.533049	1.42455	0.848184	0.735046	0.755196	0.712125	1.71828	1.03321	1.24036
Biological Process	GO:0051247	7	positive regulation of protein metabolic process	1.3	0.164265	Q64337	Sequestosome-1 OS=Mus musculus OX=10090 GN=Sqstm1 PE=1 SV=1	Sqstm1	1.623	0.0125601	Up	48.162	24.9	9	9	1.50512	0.779223	1.1395	0.639317	0.79171	0.694913	1.35717	1.10166	0.991392
Biological Process	GO:0051247	7	positive regulation of protein metabolic process	1.3	0.164265	Q60838	Segment polarity protein dishevelled homolog DVL-2 OS=Mus musculus OX=10090 GN=Dvl2 PE=1 SV=2	Dvl2	0.663	0.0112876	Down	78.86	12.6	7	5	0.175845	0.156481	0.365437	1.86722	1.61444	1.50954	0.959706	1.16407	1.18726
Biological Process	GO:0051247	7	positive regulation of protein metabolic process	1.3	0.164265	Q5SNZ0	Girdin OS=Mus musculus OX=10090 GN=Ccdc88a PE=1 SV=2	Ccdc88a	0.463	0.0172261	Down	215.92	2.3	4	4				1.337	1.14576	1.61752	0.439601	0.790193	0.669928
Biological Process	GO:0051247	7	positive regulation of protein metabolic process	1.3	0.164265	P97300	Neuroplastin OS=Mus musculus OX=10090 GN=Nptn PE=1 SV=3	Nptn	1.81	0.00197812	Up	44.373	17.4	6	6	1.71027	1.31503	1.66161	0.552108	0.464452	0.518091	0.905243	1.04047	0.832737
Biological Process	GO:0051247	7	positive regulation of protein metabolic process	1.3	0.164265	P62889	60S ribosomal protein L30 OS=Mus musculus OX=10090 GN=Rpl30 PE=1 SV=2	Rpl30	1.761	0.043358	Up	12.784	66.1	7	7	0.563124	1.17294	1.47656	0.780087	0.828774	0.487032	1.4973	1.1439	1.05028
Biological Process	GO:0051247	7	positive regulation of protein metabolic process	1.3	0.164265	Q9JJV2	Profilin-2 OS=Mus musculus OX=10090 GN=Pfn2 PE=1 SV=3	Pfn2	0.363	0.0212824	Down	15.032	26.4	3	3	0.184072	0.211177	0.349027	1.89631	2.06444	2.09523	0.377	0.884812	0.937926
Biological Process	GO:0051247	7	positive regulation of protein metabolic process	1.3	0.164265	P61957	Small ubiquitin-related modifier 2 OS=Mus musculus OX=10090 GN=Sumo2 PE=1 SV=1	Sumo2	0.631	0.0114164	Down	10.871	23.2	2	1				1.02364	1.40136	1.2529	0.70603	0.812784	0.803274
Biological Process	GO:0051247	7	positive regulation of protein metabolic process	1.3	0.164265	P51150	Ras-related protein Rab-7a OS=Mus musculus OX=10090 GN=Rab7a PE=1 SV=2	Rab7a	1.631	0.00876207	Up	23.489	44.9	8	8	1.43045	1.38308	1.55171	0.491543	0.660044	0.609812	1.04889	0.954517	0.869951
Biological Process	GO:0051247	7	positive regulation of protein metabolic process	1.3	0.164265	P42225	Signal transducer and activator of transcription 1 OS=Mus musculus OX=10090 GN=Stat1 PE=1 SV=1	Stat1	0.43	1.69855e-05	Down	87.196	24.3	16	16	1.4594	1.07593	1.20764	1.30154	1.19556	1.17827	0.543614	0.519481	0.51856
Biological Process	GO:0051247	7	positive regulation of protein metabolic process	1.3	0.164265	P15208	Insulin receptor OS=Mus musculus OX=10090 GN=Insr PE=1 SV=2	Insr	1.531	0.0399309	Up	155.61	6	8	4	1.84197	0.476426	0.614363	0.906265	0.585503	0.90514	1.29697	1.18595	1.18742
Biological Process	GO:0051247	7	positive regulation of protein metabolic process	1.3	0.164265	P11276	Fibronectin OS=Mus musculus OX=10090 GN=Fn1 PE=1 SV=4	Fn1	0.522	0.000900994	Down	272.53	7.5	16	16	1.77385	1.53109	1.1829	1.12102	0.892159	0.95182	0.519917	0.537192	0.490057
Biological Process	GO:0051247	7	positive regulation of protein metabolic process	1.3	0.164265	P0DOV1	Interferon-activable protein 205-B OS=Mus musculus OX=10090 GN=Mnda PE=1 SV=1	Mnda	0.646	0.0481274	Down	46.977	24.9	10	1				1.15489	1.38462		0.959894	0.698797	0.801792
Biological Process	GO:0051247	7	positive regulation of protein metabolic process	1.3	0.164265	O89086	RNA-binding protein 3 OS=Mus musculus OX=10090 GN=Rbm3 PE=1 SV=1	Rbm3	0.468	0.0216788	Down	16.604	36.6	5	5	0.170377	0.166451	0.236805	1.83498	1.74056	2.16535	0.973152	0.573433	1.13889
Biological Process	GO:0051247	7	positive regulation of protein metabolic process	1.3	0.164265	O35215	D-dopachrome decarboxylase OS=Mus musculus OX=10090 GN=Ddt PE=1 SV=3	Ddt	1.618	0.0195127	Up	13.077	59.3	5	5	2.09111	1.91918	1.70412	0.39935	0.423115	0.432733	0.840339	0.557848	0.632199
Biological Process	GO:0006950	3	response to stress	1.21	0.163769	Q9Z1W9	STE20/SPS1-related proline-alanine-rich protein kinase OS=Mus musculus OX=10090 GN=Stk39 PE=1 SV=1	Stk39	1.89	0.0168421	Up	60.319	10.6	6	3				0.573932	0.673425	0.829058	1.58083	1.04333	1.29942
Biological Process	GO:0051247	7	positive regulation of protein metabolic process	1.3	0.164265	P60335	Poly(rC)-binding protein 1 OS=Mus musculus OX=10090 GN=Pcbp1 PE=1 SV=1	Pcbp1	1.987	0.0340758	Up	37.497	43.8	11	7	1.67467	1.63532	1.48982	0.294201	0.49734	0.614705	1.05467	0.831387	0.907886
Biological Process	GO:0050896	2	response to stimulus	1.13	0.154267	P52019	Squalene monooxygenase OS=Mus musculus OX=10090 GN=Sqle PE=2 SV=1	Sqle	2.047	0.0111657	Up	63.769	15.6	7	7	0.995958	0.700824	1.22893	0.872979	0.547328	0.573	1.36554	1.52377	1.19167
Biological Process	GO:0050896	2	response to stimulus	1.13	0.154267	P51881	ADP/ATP translocase 2 OS=Mus musculus OX=10090 GN=Slc25a5 PE=1 SV=3	Slc25a5	1.668	0.00453468	Up	32.931	42.3	14	7	1.15015	1.15506	1.20836	0.787752	0.595066	0.673433	1.05764	1.19742	1.17511
Biological Process	GO:0050896	2	response to stimulus	1.13	0.154267	P51150	Ras-related protein Rab-7a OS=Mus musculus OX=10090 GN=Rab7a PE=1 SV=2	Rab7a	1.631	0.00876207	Up	23.489	44.9	8	8	1.43045	1.38308	1.55171	0.491543	0.660044	0.609812	1.04889	0.954517	0.869951
Biological Process	GO:0034097	5	response to cytokine	1.41	0.146235	Q61107	Guanylate-binding protein 4 OS=Mus musculus OX=10090 GN=Gbp4 PE=1 SV=1	Gbp4	0.475	0.00176086	Down	70.801	8.4	5	5	0.704149	0.880509	1.03196	1.26064	1.68539	1.38168	0.675025	0.750579	0.630072
Biological Process	GO:0034097	5	response to cytokine	1.41	0.146235	Q05915	GTP cyclohydrolase 1 OS=Mus musculus OX=10090 GN=Gch1 PE=1 SV=1	Gch1	1.704	0.00382744	Up	27.014	11.6	3	3				0.690571		0.715652	1.3185	1.13983	1.13544
Biological Process	GO:0034097	5	response to cytokine	1.41	0.146235	Q00993	Tyrosine-protein kinase receptor UFO OS=Mus musculus OX=10090 GN=Axl PE=1 SV=2	Axl	2.05	0.00808483	Up	98.19	11.5	8	8	1.00721		1.02602	0.757311	0.598577	0.600518	1.617	1.33399	1.05937
Biological Process	GO:0034097	5	response to cytokine	1.41	0.146235	P51881	ADP/ATP translocase 2 OS=Mus musculus OX=10090 GN=Slc25a5 PE=1 SV=3	Slc25a5	1.668	0.00453468	Up	32.931	42.3	14	7	1.15015	1.15506	1.20836	0.787752	0.595066	0.673433	1.05764	1.19742	1.17511
Biological Process	GO:0034097	5	response to cytokine	1.41	0.146235	P42225	Signal transducer and activator of transcription 1 OS=Mus musculus OX=10090 GN=Stat1 PE=1 SV=1	Stat1	0.43	1.69855e-05	Down	87.196	24.3	16	16	1.4594	1.07593	1.20764	1.30154	1.19556	1.17827	0.543614	0.519481	0.51856
Biological Process	GO:0034097	5	response to cytokine	1.41	0.146235	P15208	Insulin receptor OS=Mus musculus OX=10090 GN=Insr PE=1 SV=2	Insr	1.531	0.0399309	Up	155.61	6	8	4	1.84197	0.476426	0.614363	0.906265	0.585503	0.90514	1.29697	1.18595	1.18742
Biological Process	GO:0034097	5	response to cytokine	1.41	0.146235	P11276	Fibronectin OS=Mus musculus OX=10090 GN=Fn1 PE=1 SV=4	Fn1	0.522	0.000900994	Down	272.53	7.5	16	16	1.77385	1.53109	1.1829	1.12102	0.892159	0.95182	0.519917	0.537192	0.490057
Biological Process	GO:0034097	5	response to cytokine	1.41	0.146235	P0DOV1	Interferon-activable protein 205-B OS=Mus musculus OX=10090 GN=Mnda PE=1 SV=1	Mnda	0.646	0.0481274	Down	46.977	24.9	10	1				1.15489	1.38462		0.959894	0.698797	0.801792
Biological Process	GO:0034097	5	response to cytokine	1.41	0.146235	O54825	Bystin OS=Mus musculus OX=10090 GN=Bysl PE=1 SV=3	Bysl	1.604	0.013441	Up	49.783	12.2	5	5	1.40682	1.15172	1.09536	0.769815	0.562169	0.721281	1.22839	1.05952	1.00492
Biological Process	GO:0006364	10	rRNA processing	1.7	0.144075	Q921N6	Probable ATP-dependent RNA helicase DDX27 OS=Mus musculus OX=10090 GN=Ddx27 PE=1 SV=3	Ddx27	1.553	0.00643211	Up	85.938	15.3	11	11	0.692182	0.530618	0.603057	0.794042	1.0641	0.951974	1.43737	1.44902	1.47764
Biological Process	GO:0006364	10	rRNA processing	1.7	0.144075	Q8C7V3	U3 small nucleolar RNA-associated protein 15 homolog OS=Mus musculus OX=10090 GN=Utp15 PE=1 SV=1	Utp15	2.12	0.0204339	Up	59.374	8.9	4	4	1.62147	1.69924	1.36656	0.566181	0.300816	0.515341	1.08397	1.00077	0.845655
Biological Process	GO:0006364	10	rRNA processing	1.7	0.144075	Q8BHY2	Nucleolar complex protein 4 homolog OS=Mus musculus OX=10090 GN=Noc4l PE=2 SV=1	Noc4l	1.627	0.00960416	Up	58.675	12.4	6	6				0.871936	0.753578	0.658369	1.07943	1.31965	1.31703
Biological Process	GO:0006364	10	rRNA processing	1.7	0.144075	Q6NS46	Protein RRP5 homolog OS=Mus musculus OX=10090 GN=Pdcd11 PE=1 SV=2	Pdcd11	1.596	0.00689438	Up	207.78	11.1	18	18	0.806494		0.866799	0.722148	0.863649	0.851754	1.44921	1.3039	1.13604
Biological Process	GO:0006364	10	rRNA processing	1.7	0.144075	Q5XG71	Small subunit processome component 20 homolog OS=Mus musculus OX=10090 GN=Utp20 PE=1 SV=2	Utp20	1.647	0.000519597	Up	317.74	2.3	6	6				0.724899	0.7595	0.782066	1.16207	1.34789	1.22358
Biological Process	GO:0006364	10	rRNA processing	1.7	0.144075	P62858	40S ribosomal protein S28 OS=Mus musculus OX=10090 GN=Rps28 PE=1 SV=1	Rps28	0.569	0.0128102	Down	7.8409	65.2	4	4	0.894043	0.79407	0.897808	1.2367	1.14098	1.70975	0.729548	0.777099	0.819999
Biological Process	GO:0006364	10	rRNA processing	1.7	0.144075	P62849	40S ribosomal protein S24 OS=Mus musculus OX=10090 GN=Rps24 PE=1 SV=1	Rps24	1.841	0.0139393	Up	15.423	25.6	3	3	0.828306	0.769029	1.30975	0.692089	0.653972	0.798882	1.67456	1.11474	1.15868
Biological Process	GO:0006364	10	rRNA processing	1.7	0.144075	O54825	Bystin OS=Mus musculus OX=10090 GN=Bysl PE=1 SV=3	Bysl	1.604	0.013441	Up	49.783	12.2	5	5	1.40682	1.15172	1.09536	0.769815	0.562169	0.721281	1.22839	1.05952	1.00492
Biological Process	GO:0034097	5	response to cytokine	1.41	0.146235	Q64337	Sequestosome-1 OS=Mus musculus OX=10090 GN=Sqstm1 PE=1 SV=1	Sqstm1	1.623	0.0125601	Up	48.162	24.9	9	9	1.50512	0.779223	1.1395	0.639317	0.79171	0.694913	1.35717	1.10166	0.991392
Biological Process	GO:0034097	5	response to cytokine	1.41	0.146235	Q64339	Ubiquitin-like protein ISG15 OS=Mus musculus OX=10090 GN=Isg15 PE=1 SV=4	Isg15	0.394	0.00042844	Down	17.897	15.5	3	3	1.98133	1.5275	1.39461	0.820321	1.05223	1.06537	0.384407	0.378543	0.395695
Biological Process	GO:0034097	5	response to cytokine	1.41	0.146235	Q64345	Interferon-induced protein with tetratricopeptide repeats 3 OS=Mus musculus OX=10090 GN=Ifit3 PE=1 SV=1	Ifit3	0.235	0.0130401	Down	47.222	19.4	7	7	1.13543	1.02814	1.25666	0.844571	1.60408	1.51148	0.321954		0.297686
Biological Process	GO:0034097	5	response to cytokine	1.41	0.146235	Q8R2Q8	Bone marrow stromal antigen 2 OS=Mus musculus OX=10090 GN=Bst2 PE=1 SV=1	Bst2	0.454	0.000875587	Down	19.152	11	2	2				1.41471	1.31534	1.39531	0.526219	0.70509	0.643335
Biological Process	GO:0006518	6	peptide metabolic process	1.44	0.149571	O89086	RNA-binding protein 3 OS=Mus musculus OX=10090 GN=Rbm3 PE=1 SV=1	Rbm3	0.468	0.0216788	Down	16.604	36.6	5	5	0.170377	0.166451	0.236805	1.83498	1.74056	2.16535	0.973152	0.573433	1.13889
Biological Process	GO:0006518	6	peptide metabolic process	1.44	0.149571	O09167	60S ribosomal protein L21 OS=Mus musculus OX=10090 GN=Rpl21 PE=1 SV=3	Rpl21	0.273	0.00390408	Down	18.562	25.6	4	4		0.3388	0.336082	1.86645	1.87734	2.01224	0.750728	0.470912	0.347443
Biological Process	GO:0017157	8	regulation of exocytosis	1.94	0.149329	Q9R1Q9	V-type proton ATPase subunit S1 OS=Mus musculus OX=10090 GN=Atp6ap1 PE=1 SV=1	Atp6ap1	1.841	0.000409383	Up	51.007	16.2	7	7	1.3068	0.932857	1.20394	0.69924	0.62938	0.627048	1.19231	1.2944	1.11402
Biological Process	GO:0017157	8	regulation of exocytosis	1.94	0.149329	Q9JJV2	Profilin-2 OS=Mus musculus OX=10090 GN=Pfn2 PE=1 SV=3	Pfn2	0.363	0.0212824	Down	15.032	26.4	3	3	0.184072	0.211177	0.349027	1.89631	2.06444	2.09523	0.377	0.884812	0.937926
Biological Process	GO:0017157	8	regulation of exocytosis	1.94	0.149329	P51150	Ras-related protein Rab-7a OS=Mus musculus OX=10090 GN=Rab7a PE=1 SV=2	Rab7a	1.631	0.00876207	Up	23.489	44.9	8	8	1.43045	1.38308	1.55171	0.491543	0.660044	0.609812	1.04889	0.954517	0.869951
Biological Process	GO:0017157	8	regulation of exocytosis	1.94	0.149329	P22892	AP-1 complex subunit gamma-1 OS=Mus musculus OX=10090 GN=Ap1g1 PE=1 SV=3	Ap1g1	0.618	0.0250639	Down	91.349	10.2	9	9	0.175316	0.10918	0.201834	2.00133	1.33989	1.92039	1.0051	1.08983	1.15713
Biological Process	GO:0006936	5	muscle contraction	1.94	0.149329	P68134	Actin, alpha skeletal muscle OS=Mus musculus OX=10090 GN=Acta1 PE=1 SV=1	Acta1	1.864	0.0495752	Up	42.051	39	15	0	1.24194	1.7895	1.00894	0.420695	0.651525	0.659394	1.43248	0.973721	0.821795
Biological Process	GO:0006936	5	muscle contraction	1.94	0.149329	P58771	Tropomyosin alpha-1 chain OS=Mus musculus OX=10090 GN=Tpm1 PE=1 SV=1	Tpm1	0.639	0.0217102	Down	32.68	31.3	11	7	1.02141	0.68807	0.56125	1.20492	1.22977	1.67048	0.91479	0.931559	0.777753
Biological Process	GO:0010633	9	negative regulation of epithelial cell migration	3.02	0.140717	Q9JJV2	Profilin-2 OS=Mus musculus OX=10090 GN=Pfn2 PE=1 SV=3	Pfn2	0.363	0.0212824	Down	15.032	26.4	3	3	0.184072	0.211177	0.349027	1.89631	2.06444	2.09523	0.377	0.884812	0.937926
Biological Process	GO:0006936	5	muscle contraction	1.94	0.149329	P23927	Alpha-crystallin B chain OS=Mus musculus OX=10090 GN=Cryab PE=1 SV=2	Cryab	1.8	0.0146384	Up	20.069	24.6	4	4				0.628357	0.927652	0.587122	1.36956	1.20117	1.28614
Biological Process	GO:0071103	7	DNA conformation change	1.79	0.149044	Q9EST5	Acidic leucine-rich nuclear phosphoprotein 32 family member B OS=Mus musculus OX=10090 GN=Anp32b PE=1 SV=1	Anp32b	3.589	0.00511216	Up	31.078	22.1	6	3	1.52137	1.205	1.48963	0.248765	0.382699	0.410917	1.67562	1.10218	0.963808
Biological Process	GO:0071103	7	DNA conformation change	1.79	0.149044	Q9D2U9	Histone H2B type 3-A OS=Mus musculus OX=10090 GN=Hist3h2ba PE=1 SV=3	Hist3h2ba	0.311	0.010526	Down	13.994	54	8	1	0.429049	0.430509	0.439885	2.57538	1.60204	1.69701	0.893503	0.469559	0.463066
Biological Process	GO:0071103	7	DNA conformation change	1.79	0.149044	Q64511	DNA topoisomerase 2-beta OS=Mus musculus OX=10090 GN=Top2b PE=1 SV=2	Top2b	1.556	0.00286014	Up	181.91	22.1	34	19	0.372075	0.559467	0.810922	1.00519	0.984761	0.848969	1.58753	1.45954	1.37155
Biological Process	GO:0071103	7	DNA conformation change	1.79	0.149044	P28656	Nucleosome assembly protein 1-like 1 OS=Mus musculus OX=10090 GN=Nap1l1 PE=1 SV=2	Nap1l1	2.343	0.0227066	Up	45.345	16.1	5	4	1.66559	1.25975	1.31952	0.350939	0.486322	0.585068	1.34977	0.754956	1.22809
Biological Process	GO:0071103	7	DNA conformation change	1.79	0.149044	Q8CGP2	Histone H2B type 1-P OS=Mus musculus OX=10090 GN=Hist1h2bp PE=1 SV=3	Hist1h2bp	0.605	0.0483326	Down	13.992	59.5	10	3	0.625154	0.688448	0.682692	1.50549	1.60566	1.25243	1.15881	0.842381	0.638928
Biological Process	GO:0071103	7	DNA conformation change	1.79	0.149044	A2ASS6	Titin OS=Mus musculus OX=10090 GN=Ttn PE=1 SV=1	Ttn	0.628	0.0120274	Down	3906.4	0.2	6	6				1.12859	1.16109	1.39592	0.648561	0.847103	0.818731
Biological Process	GO:0034097	5	response to cytokine	1.41	0.146235	Q9Z2D3	Gasdermin-E OS=Mus musculus OX=10090 GN=Gsdme PE=1 SV=1	Gsdme	1.712	0.0264271	Up	56.63	12.3	5	5	0.97649	1.11674	1.16493	0.769566	0.559193		1.22316	1.03832	1.15159
Biological Process	GO:0034097	5	response to cytokine	1.41	0.146235	Q9QZ06	Toll-interacting protein OS=Mus musculus OX=10090 GN=Tollip PE=1 SV=1	Tollip	1.68	0.0255013	Up	30.345	13.9	3	3	1.43654	1.23346	1.45617	0.599389	0.512339	0.706801	1.12379	1.13327	0.798242
Biological Process	GO:0006936	5	muscle contraction	1.94	0.149329	A2ASS6	Titin OS=Mus musculus OX=10090 GN=Ttn PE=1 SV=1	Ttn	0.628	0.0120274	Down	3906.4	0.2	6	6				1.12859	1.16109	1.39592	0.648561	0.847103	0.818731
Biological Process	GO:0006518	6	peptide metabolic process	1.44	0.149571	P48774	Glutathione S-transferase Mu 5 OS=Mus musculus OX=10090 GN=Gstm5 PE=1 SV=1	Gstm5	0.563	0.0248522	Down	26.635	35.7	9	8	1.2486	1.00945	1.62797	1.44668	0.957047	0.868287	0.605613	0.609522	0.626834
Biological Process	GO:0010633	9	negative regulation of epithelial cell migration	3.02	0.140717	P41731	CD63 antigen OS=Mus musculus OX=10090 GN=Cd63 PE=1 SV=2	Cd63	1.909	0.00163121	Up	25.766	4.6	1	1		0.495548	0.696489	0.798998	0.860907	0.680703	1.62833	1.47016	1.36886
Biological Process	GO:0033059	3	cellular pigmentation	3.02	0.140717	P22892	AP-1 complex subunit gamma-1 OS=Mus musculus OX=10090 GN=Ap1g1 PE=1 SV=3	Ap1g1	0.618	0.0250639	Down	91.349	10.2	9	9	0.175316	0.10918	0.201834	2.00133	1.33989	1.92039	1.0051	1.08983	1.15713
Biological Process	GO:0055082	6	cellular chemical homeostasis	1.61	0.138006	Q62273	Sulfate transporter OS=Mus musculus OX=10090 GN=Slc26a2 PE=1 SV=1	Slc26a2	2.242	0.0415125	Up	81.603	5.1	4	4		0.424592		0.713673	0.481571	0.832706	2.19217	1.23967	1.11563
Biological Process	GO:0055082	6	cellular chemical homeostasis	1.61	0.138006	Q61147	Ceruloplasmin OS=Mus musculus OX=10090 GN=Cp PE=1 SV=2	Cp	0.499	0.00152261	Down	121.15	11.9	11	9				1.39572	1.41784	1.18961	0.646748	0.593598	0.75649
Biological Process	GO:0055082	6	cellular chemical homeostasis	1.61	0.138006	P97370	Sodium/potassium-transporting ATPase subunit beta-3 OS=Mus musculus OX=10090 GN=Atp1b3 PE=1 SV=1	Atp1b3	1.803	0.00683373	Up	31.775	23.7	5	5	1.44423	1.32086	1.46887	0.448263	0.64144	0.6105	0.998737	1.09035	0.976747
Biological Process	GO:0055082	6	cellular chemical homeostasis	1.61	0.138006	P97300	Neuroplastin OS=Mus musculus OX=10090 GN=Nptn PE=1 SV=3	Nptn	1.81	0.00197812	Up	44.373	17.4	6	6	1.71027	1.31503	1.66161	0.552108	0.464452	0.518091	0.905243	1.04047	0.832737
Biological Process	GO:0055082	6	cellular chemical homeostasis	1.61	0.138006	P51150	Ras-related protein Rab-7a OS=Mus musculus OX=10090 GN=Rab7a PE=1 SV=2	Rab7a	1.631	0.00876207	Up	23.489	44.9	8	8	1.43045	1.38308	1.55171	0.491543	0.660044	0.609812	1.04889	0.954517	0.869951
Biological Process	GO:0055082	6	cellular chemical homeostasis	1.61	0.138006	P29391	Ferritin light chain 1 OS=Mus musculus OX=10090 GN=Ftl1 PE=1 SV=2	Ftl1	1.982	0.0369105	Up	20.802	60.7	9	9	2.83548	1.57223	1.90642	0.267331	0.193899	0.439426	0.62463	0.557364	0.603214
Biological Process	GO:0055082	6	cellular chemical homeostasis	1.61	0.138006	P11276	Fibronectin OS=Mus musculus OX=10090 GN=Fn1 PE=1 SV=4	Fn1	0.522	0.000900994	Down	272.53	7.5	16	16	1.77385	1.53109	1.1829	1.12102	0.892159	0.95182	0.519917	0.537192	0.490057
Biological Process	GO:0055082	6	cellular chemical homeostasis	1.61	0.138006	P09528	Ferritin heavy chain OS=Mus musculus OX=10090 GN=Fth1 PE=1 SV=2	Fth1	1.65	0.00215272	Up	21.066	46.2	8	8	1.58198	1.35515	1.71116	0.525344	0.491781	0.625096	0.898197	0.916349	0.894945
Biological Process	GO:0006140	8	regulation of nucleotide metabolic process	2.32	0.137243	Q922H2	[Pyruvate dehydrogenase (acetyl-transferring)] kinase isozyme 3, mitochondrial OS=Mus musculus OX=10090 GN=Pdk3 PE=1 SV=1	Pdk3	2.199	9.82061e-05	Up	47.922	15.2	6	6	1.34598	1.47958	1.05534	0.481757	0.554869	0.563367	1.19411	1.1608	1.16421
Biological Process	GO:0006140	8	regulation of nucleotide metabolic process	2.32	0.137243	P15208	Insulin receptor OS=Mus musculus OX=10090 GN=Insr PE=1 SV=2	Insr	1.531	0.0399309	Up	155.61	6	8	4	1.84197	0.476426	0.614363	0.906265	0.585503	0.90514	1.29697	1.18595	1.18742
Biological Process	GO:0006140	8	regulation of nucleotide metabolic process	2.32	0.137243	P00405	Cytochrome c oxidase subunit 2 OS=Mus musculus OX=10090 GN=Mtco2 PE=1 SV=1	Mtco2	1.596	0.0309328	Up	25.976	11.9	3	3	0.733344	1.0287	1.15809	0.60411	0.955582	0.78202	1.24045	1.11114	1.38656
Biological Process	GO:0008217	6	regulation of blood pressure	2.32	0.137243	Q9Z1W9	STE20/SPS1-related proline-alanine-rich protein kinase OS=Mus musculus OX=10090 GN=Stk39 PE=1 SV=1	Stk39	1.89	0.0168421	Up	60.319	10.6	6	3				0.573932	0.673425	0.829058	1.58083	1.04333	1.29942
Biological Process	GO:0008217	6	regulation of blood pressure	2.32	0.137243	Q05915	GTP cyclohydrolase 1 OS=Mus musculus OX=10090 GN=Gch1 PE=1 SV=1	Gch1	1.704	0.00382744	Up	27.014	11.6	3	3				0.690571		0.715652	1.3185	1.13983	1.13544
Biological Process	GO:0008217	6	regulation of blood pressure	2.32	0.137243	P58771	Tropomyosin alpha-1 chain OS=Mus musculus OX=10090 GN=Tpm1 PE=1 SV=1	Tpm1	0.639	0.0217102	Down	32.68	31.3	11	7	1.02141	0.68807	0.56125	1.20492	1.22977	1.67048	0.91479	0.931559	0.777753
Biological Process	GO:0022406	3	membrane docking	2.01	0.136465	Q91W86	Vacuolar protein sorting-associated protein 11 homolog OS=Mus musculus OX=10090 GN=Vps11 PE=1 SV=3	Vps11	0.552	0.0443196	Down	107.72	2.8	2	2					1.22615	1.50905	0.642208	0.956065	0.666522
Biological Process	GO:0022406	3	membrane docking	2.01	0.136465	P99024	Tubulin beta-5 chain OS=Mus musculus OX=10090 GN=Tubb5 PE=1 SV=1	Tubb5	2.66	0.0369248	Up	49.67	39.6	15	2	1.32849	1.15398	2.84742	0.225166	0.375299	0.402326	1.2476	0.530757	0.888963
Biological Process	GO:0022406	3	membrane docking	2.01	0.136465	P68369	Tubulin alpha-1A chain OS=Mus musculus OX=10090 GN=Tuba1a PE=1 SV=1	Tuba1a	3.222	0.00202332	Up	50.135	44.6	16	1	1.30694		1.07011	0.338137	0.533394	0.460391	1.61138	1.17615	1.5035
Biological Process	GO:0055082	6	cellular chemical homeostasis	1.61	0.138006	Q922H2	[Pyruvate dehydrogenase (acetyl-transferring)] kinase isozyme 3, mitochondrial OS=Mus musculus OX=10090 GN=Pdk3 PE=1 SV=1	Pdk3	2.199	9.82061e-05	Up	47.922	15.2	6	6	1.34598	1.47958	1.05534	0.481757	0.554869	0.563367	1.19411	1.1608	1.16421
Biological Process	GO:0055082	6	cellular chemical homeostasis	1.61	0.138006	Q9R1Q9	V-type proton ATPase subunit S1 OS=Mus musculus OX=10090 GN=Atp6ap1 PE=1 SV=1	Atp6ap1	1.841	0.000409383	Up	51.007	16.2	7	7	1.3068	0.932857	1.20394	0.69924	0.62938	0.627048	1.19231	1.2944	1.11402
Biological Process	GO:0019725	5	cellular homeostasis	1.49	0.139476	P09528	Ferritin heavy chain OS=Mus musculus OX=10090 GN=Fth1 PE=1 SV=2	Fth1	1.65	0.00215272	Up	21.066	46.2	8	8	1.58198	1.35515	1.71116	0.525344	0.491781	0.625096	0.898197	0.916349	0.894945
Biological Process	GO:0019725	5	cellular homeostasis	1.49	0.139476	P11276	Fibronectin OS=Mus musculus OX=10090 GN=Fn1 PE=1 SV=4	Fn1	0.522	0.000900994	Down	272.53	7.5	16	16	1.77385	1.53109	1.1829	1.12102	0.892159	0.95182	0.519917	0.537192	0.490057
Biological Process	GO:0009581	4	detection of external stimulus	3.02	0.140717	Q9QYF1	Retinol dehydrogenase 11 OS=Mus musculus OX=10090 GN=Rdh11 PE=1 SV=2	Rdh11	1.595	0.00289415	Up	35.147	12.3	3	3	0.984694	0.798149	1.05832	0.824754	0.701017	0.848031	1.16106	1.30396	1.32002
Biological Process	GO:0009581	4	detection of external stimulus	3.02	0.140717	A2ASS6	Titin OS=Mus musculus OX=10090 GN=Ttn PE=1 SV=1	Ttn	0.628	0.0120274	Down	3906.4	0.2	6	6				1.12859	1.16109	1.39592	0.648561	0.847103	0.818731
Biological Process	GO:0060048	7	cardiac muscle contraction	3.02	0.140717	P58771	Tropomyosin alpha-1 chain OS=Mus musculus OX=10090 GN=Tpm1 PE=1 SV=1	Tpm1	0.639	0.0217102	Down	32.68	31.3	11	7	1.02141	0.68807	0.56125	1.20492	1.22977	1.67048	0.91479	0.931559	0.777753
Biological Process	GO:0060048	7	cardiac muscle contraction	3.02	0.140717	A2ASS6	Titin OS=Mus musculus OX=10090 GN=Ttn PE=1 SV=1	Ttn	0.628	0.0120274	Down	3906.4	0.2	6	6				1.12859	1.16109	1.39592	0.648561	0.847103	0.818731
Biological Process	GO:0044273	5	sulfur compound catabolic process	3.02	0.140717	Q91V12	Cytosolic acyl coenzyme A thioester hydrolase OS=Mus musculus OX=10090 GN=Acot7 PE=1 SV=2	Acot7	1.606	0.0299629	Up	42.536	26.8	8	8	1.42001	1.43514	1.23015	0.59537	0.610702	0.680151	1.26566	0.960349	0.802473
Biological Process	GO:0044273	5	sulfur compound catabolic process	3.02	0.140717	Q8C7K6	Prenylcysteine oxidase-like OS=Mus musculus OX=10090 GN=Pcyox1l PE=1 SV=1	Pcyox1l	1.646	0.0167489	Up	54.874	11.7	5	5				0.862874	0.811715	0.59287	1.24377	1.36226	1.12651
Biological Process	GO:0006213	8	pyrimidine nucleoside metabolic process	3.02	0.140717	P52624	Uridine phosphorylase 1 OS=Mus musculus OX=10090 GN=Upp1 PE=1 SV=2	Upp1	0.627	0.0225298	Down	34.086	19.9	5	5	0.898172	1.40385	0.874772	1.32161	1.07182	1.00798	0.71341	0.708383
Biological Process	GO:0006213	8	pyrimidine nucleoside metabolic process	3.02	0.140717	P00375	Dihydrofolate reductase OS=Mus musculus OX=10090 GN=Dhfr PE=1 SV=3	Dhfr	0.527	0.0332436	Down	21.606	20.3	4	4					1.51108	1.28137	0.565573	0.855584	0.786393
Biological Process	GO:0033059	3	cellular pigmentation	3.02	0.140717	P41731	CD63 antigen OS=Mus musculus OX=10090 GN=Cd63 PE=1 SV=2	Cd63	1.909	0.00163121	Up	25.766	4.6	1	1		0.495548	0.696489	0.798998	0.860907	0.680703	1.62833	1.47016	1.36886
Biological Process	GO:0019725	5	cellular homeostasis	1.49	0.139476	Q9R1Q9	V-type proton ATPase subunit S1 OS=Mus musculus OX=10090 GN=Atp6ap1 PE=1 SV=1	Atp6ap1	1.841	0.000409383	Up	51.007	16.2	7	7	1.3068	0.932857	1.20394	0.69924	0.62938	0.627048	1.19231	1.2944	1.11402
Biological Process	GO:0019725	5	cellular homeostasis	1.49	0.139476	Q922H2	[Pyruvate dehydrogenase (acetyl-transferring)] kinase isozyme 3, mitochondrial OS=Mus musculus OX=10090 GN=Pdk3 PE=1 SV=1	Pdk3	2.199	9.82061e-05	Up	47.922	15.2	6	6	1.34598	1.47958	1.05534	0.481757	0.554869	0.563367	1.19411	1.1608	1.16421
Biological Process	GO:0019725	5	cellular homeostasis	1.49	0.139476	Q8JZN7	Mitochondrial Rho GTPase 2 OS=Mus musculus OX=10090 GN=Rhot2 PE=1 SV=1	Rhot2	0.486	0.0349225	Down	69.07	8.4	4	3				1.53925	1.0604	1.17705	0.501218		0.722083
Biological Process	GO:0019725	5	cellular homeostasis	1.49	0.139476	Q62273	Sulfate transporter OS=Mus musculus OX=10090 GN=Slc26a2 PE=1 SV=1	Slc26a2	2.242	0.0415125	Up	81.603	5.1	4	4		0.424592		0.713673	0.481571	0.832706	2.19217	1.23967	1.11563
Biological Process	GO:0019725	5	cellular homeostasis	1.49	0.139476	Q61147	Ceruloplasmin OS=Mus musculus OX=10090 GN=Cp PE=1 SV=2	Cp	0.499	0.00152261	Down	121.15	11.9	11	9				1.39572	1.41784	1.18961	0.646748	0.593598	0.75649
Biological Process	GO:0019725	5	cellular homeostasis	1.49	0.139476	P97370	Sodium/potassium-transporting ATPase subunit beta-3 OS=Mus musculus OX=10090 GN=Atp1b3 PE=1 SV=1	Atp1b3	1.803	0.00683373	Up	31.775	23.7	5	5	1.44423	1.32086	1.46887	0.448263	0.64144	0.6105	0.998737	1.09035	0.976747
Biological Process	GO:0019725	5	cellular homeostasis	1.49	0.139476	P97300	Neuroplastin OS=Mus musculus OX=10090 GN=Nptn PE=1 SV=3	Nptn	1.81	0.00197812	Up	44.373	17.4	6	6	1.71027	1.31503	1.66161	0.552108	0.464452	0.518091	0.905243	1.04047	0.832737
Biological Process	GO:0019725	5	cellular homeostasis	1.49	0.139476	P51150	Ras-related protein Rab-7a OS=Mus musculus OX=10090 GN=Rab7a PE=1 SV=2	Rab7a	1.631	0.00876207	Up	23.489	44.9	8	8	1.43045	1.38308	1.55171	0.491543	0.660044	0.609812	1.04889	0.954517	0.869951
Biological Process	GO:0019725	5	cellular homeostasis	1.49	0.139476	P29391	Ferritin light chain 1 OS=Mus musculus OX=10090 GN=Ftl1 PE=1 SV=2	Ftl1	1.982	0.0369105	Up	20.802	60.7	9	9	2.83548	1.57223	1.90642	0.267331	0.193899	0.439426	0.62463	0.557364	0.603214
Biological Process	GO:0019725	5	cellular homeostasis	1.49	0.139476	Q9D1C1	Ubiquitin-conjugating enzyme E2 C OS=Mus musculus OX=10090 GN=Ube2c PE=1 SV=1	Ube2c	1.581	0.00617241	Up	19.606	27.4	4	4	0.664544			0.85041	0.741865	0.861967	1.21354	1.18336	1.48432
Biological Process	GO:0006518	6	peptide metabolic process	1.44	0.149571	P62281	40S ribosomal protein S11 OS=Mus musculus OX=10090 GN=Rps11 PE=1 SV=3	Rps11	0.647	0.0289192	Down	18.431	48.7	9	9	0.107001	0.270189	0.418774	1.86521	1.4679	1.6488	0.846358	1.20992	1.16585
Biological Process	GO:0006518	6	peptide metabolic process	1.44	0.149571	P62830	60S ribosomal protein L23 OS=Mus musculus OX=10090 GN=Rpl23 PE=1 SV=1	Rpl23	2.312	0.0024781	Up	14.865	37.9	4	4	0.962455	0.971117	1.34126	0.58564	0.582977	0.559998	1.64336	1.08667	1.26652
Biological Process	GO:0006518	6	peptide metabolic process	1.44	0.149571	P62849	40S ribosomal protein S24 OS=Mus musculus OX=10090 GN=Rps24 PE=1 SV=1	Rps24	1.841	0.0139393	Up	15.423	25.6	3	3	0.828306	0.769029	1.30975	0.692089	0.653972	0.798882	1.67456	1.11474	1.15868
Biological Process	GO:0050896	2	response to stimulus	1.13	0.154267	A2ASS6	Titin OS=Mus musculus OX=10090 GN=Ttn PE=1 SV=1	Ttn	0.628	0.0120274	Down	3906.4	0.2	6	6				1.12859	1.16109	1.39592	0.648561	0.847103	0.818731
Biological Process	GO:0030178	8	negative regulation of Wnt signaling pathway	2.2	0.153737	Q9WU28	Prefoldin subunit 5 OS=Mus musculus OX=10090 GN=Pfdn5 PE=1 SV=1	Pfdn5	2.349	0.0015929	Up	17.356	29.9	4	4	1.76534	1.34779	1.31984	0.496802	0.451811	0.415238	1.27705	0.917522	1.00861
Biological Process	GO:0030178	8	negative regulation of Wnt signaling pathway	2.2	0.153737	Q60838	Segment polarity protein dishevelled homolog DVL-2 OS=Mus musculus OX=10090 GN=Dvl2 PE=1 SV=2	Dvl2	0.663	0.0112876	Down	78.86	12.6	7	5	0.175845	0.156481	0.365437	1.86722	1.61444	1.50954	0.959706	1.16407	1.18726
Biological Process	GO:0030178	8	negative regulation of Wnt signaling pathway	2.2	0.153737	E9Q555	E3 ubiquitin-protein ligase RNF213 OS=Mus musculus OX=10090 GN=Rnf213 PE=1 SV=2	Rnf213	0.53	0.000731171	Down	584.78	11.8	58	58	1.23473	0.994726	1.02386	1.25345	1.31012	1.19186	0.583975	0.712512	0.694769
Biological Process	GO:0007032	7	endosome organization	2.2	0.153737	Q91W86	Vacuolar protein sorting-associated protein 11 homolog OS=Mus musculus OX=10090 GN=Vps11 PE=1 SV=3	Vps11	0.552	0.0443196	Down	107.72	2.8	2	2					1.22615	1.50905	0.642208	0.956065	0.666522
Biological Process	GO:0007032	7	endosome organization	2.2	0.153737	Q64337	Sequestosome-1 OS=Mus musculus OX=10090 GN=Sqstm1 PE=1 SV=1	Sqstm1	1.623	0.0125601	Up	48.162	24.9	9	9	1.50512	0.779223	1.1395	0.639317	0.79171	0.694913	1.35717	1.10166	0.991392
Biological Process	GO:0007032	7	endosome organization	2.2	0.153737	P61021	Ras-related protein Rab-5B OS=Mus musculus OX=10090 GN=Rab5b PE=1 SV=1	Rab5b	0.451	0.000554643	Down	23.707	39.1	7	4	0.529598	0.361687	0.64454	1.93287	1.56848	1.64207	0.739437	0.73291	0.848405
Biological Process	GO:0050707	9	regulation of cytokine secretion	2.2	0.153737	Q8R5F7	Interferon-induced helicase C domain-containing protein 1 OS=Mus musculus OX=10090 GN=Ifih1 PE=1 SV=1	Ifih1	0.654	0.0304587	Down	115.97	2	2	2				1.26899	1.06252	1.14987	0.669504		0.849116
Biological Process	GO:0050707	9	regulation of cytokine secretion	2.2	0.153737	Q6Q899	Antiviral innate immune response receptor RIG-I OS=Mus musculus OX=10090 GN=Ddx58 PE=1 SV=2	Ddx58	0.467	6.53911e-05	Down	105.97	20.1	19	19	1.45157	1.45988	1.08231	1.14305	1.17431	1.09524	0.518655	0.502655	0.572327
Biological Process	GO:0050707	9	regulation of cytokine secretion	2.2	0.153737	P11276	Fibronectin OS=Mus musculus OX=10090 GN=Fn1 PE=1 SV=4	Fn1	0.522	0.000900994	Down	272.53	7.5	16	16	1.77385	1.53109	1.1829	1.12102	0.892159	0.95182	0.519917	0.537192	0.490057
Biological Process	GO:0009582	4	detection of abiotic stimulus	2.86	0.152937	Q9QYF1	Retinol dehydrogenase 11 OS=Mus musculus OX=10090 GN=Rdh11 PE=1 SV=2	Rdh11	1.595	0.00289415	Up	35.147	12.3	3	3	0.984694	0.798149	1.05832	0.824754	0.701017	0.848031	1.16106	1.30396	1.32002
Biological Process	GO:0009582	4	detection of abiotic stimulus	2.86	0.152937	A2ASS6	Titin OS=Mus musculus OX=10090 GN=Ttn PE=1 SV=1	Ttn	0.628	0.0120274	Down	3906.4	0.2	6	6				1.12859	1.16109	1.39592	0.648561	0.847103	0.818731
Biological Process	GO:0042633	4	hair cycle	2.86	0.152937	Q8R422	CD109 antigen OS=Mus musculus OX=10090 GN=Cd109 PE=1 SV=1	Cd109	1.625	0.000794984	Up	161.66	4.9	6	6				0.722197	0.784698	0.77839	1.16893	1.19227	1.35351
Biological Process	GO:0042633	4	hair cycle	2.86	0.152937	P62305	Small nuclear ribonucleoprotein E OS=Mus musculus OX=10090 GN=Snrpe PE=1 SV=1	Snrpe	2.823	0.0245783	Up	10.803	25	2	2	1.71843	1.58512	1.56447	0.512331	0.243344	0.325021	1.46035	0.799767	0.791165
Biological Process	GO:0009409	5	response to cold	2.86	0.152937	P00405	Cytochrome c oxidase subunit 2 OS=Mus musculus OX=10090 GN=Mtco2 PE=1 SV=1	Mtco2	1.596	0.0309328	Up	25.976	11.9	3	3	0.733344	1.0287	1.15809	0.60411	0.955582	0.78202	1.24045	1.11114	1.38656
Biological Process	GO:0009409	5	response to cold	2.86	0.152937	O89086	RNA-binding protein 3 OS=Mus musculus OX=10090 GN=Rbm3 PE=1 SV=1	Rbm3	0.468	0.0216788	Down	16.604	36.6	5	5	0.170377	0.166451	0.236805	1.83498	1.74056	2.16535	0.973152	0.573433	1.13889
Biological Process	GO:0006835	9	dicarboxylic acid transport	2.86	0.152937	Q8CFE6	Sodium-coupled neutral amino acid transporter 2 OS=Mus musculus OX=10090 GN=Slc38a2 PE=1 SV=1	Slc38a2	2.326	0.0137594	Up	55.503	6.9	3	3	0.964756			0.614214	0.507625		1.10429	1.59952	1.2096
Biological Process	GO:0050896	2	response to stimulus	1.13	0.154267	E9Q634	Unconventional myosin-Ie OS=Mus musculus OX=10090 GN=Myo1e PE=1 SV=1	Myo1e	1.726	0.00155406	Up	126.82	10.8	11	9	1.46869	1.54987	1.75486	0.491204	0.486081	0.573324	0.968624	0.884514	0.822833
Biological Process	GO:0050896	2	response to stimulus	1.13	0.154267	O35215	D-dopachrome decarboxylase OS=Mus musculus OX=10090 GN=Ddt PE=1 SV=3	Ddt	1.618	0.0195127	Up	13.077	59.3	5	5	2.09111	1.91918	1.70412	0.39935	0.423115	0.432733	0.840339	0.557848	0.632199
Biological Process	GO:0050896	2	response to stimulus	1.13	0.154267	O54825	Bystin OS=Mus musculus OX=10090 GN=Bysl PE=1 SV=3	Bysl	1.604	0.013441	Up	49.783	12.2	5	5	1.40682	1.15172	1.09536	0.769815	0.562169	0.721281	1.22839	1.05952	1.00492
Biological Process	GO:0050896	2	response to stimulus	1.13	0.154267	O89086	RNA-binding protein 3 OS=Mus musculus OX=10090 GN=Rbm3 PE=1 SV=1	Rbm3	0.468	0.0216788	Down	16.604	36.6	5	5	0.170377	0.166451	0.236805	1.83498	1.74056	2.16535	0.973152	0.573433	1.13889
Biological Process	GO:0050896	2	response to stimulus	1.13	0.154267	P50543	Protein S100-A11 OS=Mus musculus OX=10090 GN=S100a11 PE=1 SV=1	S100a11	4.499	0.0279725	Up	11.083	20.4	2	2				0.410249	0.356254	0.324659	2.61112	1.62805	0.669671
Biological Process	GO:0050896	2	response to stimulus	1.13	0.154267	P48774	Glutathione S-transferase Mu 5 OS=Mus musculus OX=10090 GN=Gstm5 PE=1 SV=1	Gstm5	0.563	0.0248522	Down	26.635	35.7	9	8	1.2486	1.00945	1.62797	1.44668	0.957047	0.868287	0.605613	0.609522	0.626834
Biological Process	GO:0050896	2	response to stimulus	1.13	0.154267	P47754	F-actin-capping protein subunit alpha-2 OS=Mus musculus OX=10090 GN=Capza2 PE=1 SV=3	Capza2	2.918	0.0059706	Up	32.967	45.5	10	8	1.50524	1.38417	1.80527	0.283733	0.406804	0.408222	1.41175	0.830458	0.964354
Biological Process	GO:0050896	2	response to stimulus	1.13	0.154267	P42225	Signal transducer and activator of transcription 1 OS=Mus musculus OX=10090 GN=Stat1 PE=1 SV=1	Stat1	0.43	1.69855e-05	Down	87.196	24.3	16	16	1.4594	1.07593	1.20764	1.30154	1.19556	1.17827	0.543614	0.519481	0.51856
Biological Process	GO:0050896	2	response to stimulus	1.13	0.154267	P41731	CD63 antigen OS=Mus musculus OX=10090 GN=Cd63 PE=1 SV=2	Cd63	1.909	0.00163121	Up	25.766	4.6	1	1		0.495548	0.696489	0.798998	0.860907	0.680703	1.62833	1.47016	1.36886
Biological Process	GO:0050896	2	response to stimulus	1.13	0.154267	P29391	Ferritin light chain 1 OS=Mus musculus OX=10090 GN=Ftl1 PE=1 SV=2	Ftl1	1.982	0.0369105	Up	20.802	60.7	9	9	2.83548	1.57223	1.90642	0.267331	0.193899	0.439426	0.62463	0.557364	0.603214
Biological Process	GO:0050896	2	response to stimulus	1.13	0.154267	P28656	Nucleosome assembly protein 1-like 1 OS=Mus musculus OX=10090 GN=Nap1l1 PE=1 SV=2	Nap1l1	2.343	0.0227066	Up	45.345	16.1	5	4	1.66559	1.25975	1.31952	0.350939	0.486322	0.585068	1.34977	0.754956	1.22809
Biological Process	GO:0050896	2	response to stimulus	1.13	0.154267	P23927	Alpha-crystallin B chain OS=Mus musculus OX=10090 GN=Cryab PE=1 SV=2	Cryab	1.8	0.0146384	Up	20.069	24.6	4	4				0.628357	0.927652	0.587122	1.36956	1.20117	1.28614
Biological Process	GO:0006835	9	dicarboxylic acid transport	2.86	0.152937	Q62273	Sulfate transporter OS=Mus musculus OX=10090 GN=Slc26a2 PE=1 SV=1	Slc26a2	2.242	0.0415125	Up	81.603	5.1	4	4		0.424592		0.713673	0.481571	0.832706	2.19217	1.23967	1.11563
Biological Process	GO:0050896	2	response to stimulus	1.13	0.154267	P22892	AP-1 complex subunit gamma-1 OS=Mus musculus OX=10090 GN=Ap1g1 PE=1 SV=3	Ap1g1	0.618	0.0250639	Down	91.349	10.2	9	9	0.175316	0.10918	0.201834	2.00133	1.33989	1.92039	1.0051	1.08983	1.15713
Biological Process	GO:0050896	2	response to stimulus	1.13	0.154267	P19783	Cytochrome c oxidase subunit 4 isoform 1, mitochondrial OS=Mus musculus OX=10090 GN=Cox4i1 PE=1 SV=2	Cox4i1	1.614	0.00404345	Up	19.53	39.6	6	6	1.31287	1.36924	2.25278	0.562223	0.49779	0.495238	0.91502	0.866174	0.728668
Biological Process	GO:0050896	2	response to stimulus	1.13	0.154267	P15208	Insulin receptor OS=Mus musculus OX=10090 GN=Insr PE=1 SV=2	Insr	1.531	0.0399309	Up	155.61	6	8	4	1.84197	0.476426	0.614363	0.906265	0.585503	0.90514	1.29697	1.18595	1.18742
Biological Process	GO:0050896	2	response to stimulus	1.13	0.154267	P11276	Fibronectin OS=Mus musculus OX=10090 GN=Fn1 PE=1 SV=4	Fn1	0.522	0.000900994	Down	272.53	7.5	16	16	1.77385	1.53109	1.1829	1.12102	0.892159	0.95182	0.519917	0.537192	0.490057
Biological Process	GO:0050896	2	response to stimulus	1.13	0.154267	Q8CGP2	Histone H2B type 1-P OS=Mus musculus OX=10090 GN=Hist1h2bp PE=1 SV=3	Hist1h2bp	0.605	0.0483326	Down	13.992	59.5	10	3	0.625154	0.688448	0.682692	1.50549	1.60566	1.25243	1.15881	0.842381	0.638928
Biological Process	GO:0050896	2	response to stimulus	1.13	0.154267	P0DOV1	Interferon-activable protein 205-B OS=Mus musculus OX=10090 GN=Mnda PE=1 SV=1	Mnda	0.646	0.0481274	Down	46.977	24.9	10	1				1.15489	1.38462		0.959894	0.698797	0.801792
Biological Process	GO:0050896	2	response to stimulus	1.13	0.154267	P09528	Ferritin heavy chain OS=Mus musculus OX=10090 GN=Fth1 PE=1 SV=2	Fth1	1.65	0.00215272	Up	21.066	46.2	8	8	1.58198	1.35515	1.71116	0.525344	0.491781	0.625096	0.898197	0.916349	0.894945
Biological Process	GO:0050896	2	response to stimulus	1.13	0.154267	P00405	Cytochrome c oxidase subunit 2 OS=Mus musculus OX=10090 GN=Mtco2 PE=1 SV=1	Mtco2	1.596	0.0309328	Up	25.976	11.9	3	3	0.733344	1.0287	1.15809	0.60411	0.955582	0.78202	1.24045	1.11114	1.38656
Biological Process	GO:0050896	2	response to stimulus	1.13	0.154267	P00375	Dihydrofolate reductase OS=Mus musculus OX=10090 GN=Dhfr PE=1 SV=3	Dhfr	0.527	0.0332436	Down	21.606	20.3	4	4					1.51108	1.28137	0.565573	0.855584	0.786393
Biological Process	GO:0050896	2	response to stimulus	1.13	0.154267	P21956	Lactadherin OS=Mus musculus OX=10090 GN=Mfge8 PE=1 SV=3	Mfge8	2.495	0.00101858	Up	51.24	24.6	9	9	1.94687	1.23302	1.35243	0.412196	0.415447	0.450516	1.01422	1.27422	0.901075
Biological Process	GO:0002090	9	regulation of receptor internalization	2.86	0.152937	Q9QZM0	Ubiquilin-2 OS=Mus musculus OX=10090 GN=Ubqln2 PE=1 SV=2	Ubqln2	1.737	0.0125066	Up	67.35	21.3	9	7	1.54868	1.52372	1.27389	0.451681	0.653798	0.595091	1.10676	0.878172	0.968205
Biological Process	GO:0002090	9	regulation of receptor internalization	2.86	0.152937	P41731	CD63 antigen OS=Mus musculus OX=10090 GN=Cd63 PE=1 SV=2	Cd63	1.909	0.00163121	Up	25.766	4.6	1	1		0.495548	0.696489	0.798998	0.860907	0.680703	1.62833	1.47016	1.36886
Biological Process	GO:0042303	3	molting cycle	2.86	0.152937	Q8R422	CD109 antigen OS=Mus musculus OX=10090 GN=Cd109 PE=1 SV=1	Cd109	1.625	0.000794984	Up	161.66	4.9	6	6				0.722197	0.784698	0.77839	1.16893	1.19227	1.35351
Biological Process	GO:0030003	8	cellular cation homeostasis	1.66	0.149813	Q9R1Q9	V-type proton ATPase subunit S1 OS=Mus musculus OX=10090 GN=Atp6ap1 PE=1 SV=1	Atp6ap1	1.841	0.000409383	Up	51.007	16.2	7	7	1.3068	0.932857	1.20394	0.69924	0.62938	0.627048	1.19231	1.2944	1.11402
Biological Process	GO:0030003	8	cellular cation homeostasis	1.66	0.149813	Q62273	Sulfate transporter OS=Mus musculus OX=10090 GN=Slc26a2 PE=1 SV=1	Slc26a2	2.242	0.0415125	Up	81.603	5.1	4	4		0.424592		0.713673	0.481571	0.832706	2.19217	1.23967	1.11563
Biological Process	GO:0030003	8	cellular cation homeostasis	1.66	0.149813	Q61147	Ceruloplasmin OS=Mus musculus OX=10090 GN=Cp PE=1 SV=2	Cp	0.499	0.00152261	Down	121.15	11.9	11	9				1.39572	1.41784	1.18961	0.646748	0.593598	0.75649
Biological Process	GO:0030003	8	cellular cation homeostasis	1.66	0.149813	P97370	Sodium/potassium-transporting ATPase subunit beta-3 OS=Mus musculus OX=10090 GN=Atp1b3 PE=1 SV=1	Atp1b3	1.803	0.00683373	Up	31.775	23.7	5	5	1.44423	1.32086	1.46887	0.448263	0.64144	0.6105	0.998737	1.09035	0.976747
Biological Process	GO:0030003	8	cellular cation homeostasis	1.66	0.149813	P97300	Neuroplastin OS=Mus musculus OX=10090 GN=Nptn PE=1 SV=3	Nptn	1.81	0.00197812	Up	44.373	17.4	6	6	1.71027	1.31503	1.66161	0.552108	0.464452	0.518091	0.905243	1.04047	0.832737
Biological Process	GO:0030003	8	cellular cation homeostasis	1.66	0.149813	P51150	Ras-related protein Rab-7a OS=Mus musculus OX=10090 GN=Rab7a PE=1 SV=2	Rab7a	1.631	0.00876207	Up	23.489	44.9	8	8	1.43045	1.38308	1.55171	0.491543	0.660044	0.609812	1.04889	0.954517	0.869951
Biological Process	GO:0030003	8	cellular cation homeostasis	1.66	0.149813	P29391	Ferritin light chain 1 OS=Mus musculus OX=10090 GN=Ftl1 PE=1 SV=2	Ftl1	1.982	0.0369105	Up	20.802	60.7	9	9	2.83548	1.57223	1.90642	0.267331	0.193899	0.439426	0.62463	0.557364	0.603214
Biological Process	GO:0030003	8	cellular cation homeostasis	1.66	0.149813	P09528	Ferritin heavy chain OS=Mus musculus OX=10090 GN=Fth1 PE=1 SV=2	Fth1	1.65	0.00215272	Up	21.066	46.2	8	8	1.58198	1.35515	1.71116	0.525344	0.491781	0.625096	0.898197	0.916349	0.894945
Biological Process	GO:0055085	5	transmembrane transport	1.5	0.150247	O88396	GrpE protein homolog 2, mitochondrial OS=Mus musculus OX=10090 GN=Grpel2 PE=2 SV=2	Grpel2	2.107	0.0140996	Up	25.029	8.9	2	2				0.523205	0.678468		1.11332	1.47431	1.2107
Biological Process	GO:0006518	6	peptide metabolic process	1.44	0.149571	Q9R233	Tapasin OS=Mus musculus OX=10090 GN=Tapbp PE=1 SV=2	Tapbp	0.492	0.00125318	Down	49.736	11.6	5	5	1.04643	1.08803	1.60431	1.30985	1.17287	1.04355	0.514019	0.605376	0.615567
Biological Process	GO:0006518	6	peptide metabolic process	1.44	0.149571	Q99N95	39S ribosomal protein L3, mitochondrial OS=Mus musculus OX=10090 GN=Mrpl3 PE=1 SV=1	Mrpl3	2.507	0.0461096	Up	39.109	18.4	5	5	1.26763	1.25526	0.87263	0.600714		0.36657	0.861152	1.28203	1.49401
Biological Process	GO:0006518	6	peptide metabolic process	1.44	0.149571	Q99JX4	Eukaryotic translation initiation factor 3 subunit M OS=Mus musculus OX=10090 GN=Eif3m PE=1 SV=1	Eif3m	3.054	0.0235989	Up	42.516	26.7	8	8	1.76582	1.72392	1.68158	0.357142	0.326538	0.260715	1.54258	0.675094	0.666601
Biological Process	GO:0006518	6	peptide metabolic process	1.44	0.149571	Q499X9	Methionine--tRNA ligase, mitochondrial OS=Mus musculus OX=10090 GN=Mars2 PE=1 SV=2	Mars2	1.601	0.00230149	Up	65.804	5.8	3	3			1.02469		0.777274	0.685552	1.17816	1.18615	1.14818
Biological Process	GO:0006518	6	peptide metabolic process	1.44	0.149571	Q14C51	Pentatricopeptide repeat domain-containing protein 3, mitochondrial OS=Mus musculus OX=10090 GN=Ptcd3 PE=1 SV=2	Ptcd3	1.862	0.00987871	Up	77.795	13.4	10	10	0.674804	0.293803	0.791766	0.814044	0.680147	1.03527	1.76471	1.51589	1.42957
Biological Process	GO:0006518	6	peptide metabolic process	1.44	0.149571	P62900	60S ribosomal protein L31 OS=Mus musculus OX=10090 GN=Rpl31 PE=1 SV=1	Rpl31	0.622	0.0111771	Down	14.463	32.8	4	4	0.529735	0.757423	0.991144	1.35658	1.51819	1.26888	1.02752	0.786809	0.763714
Biological Process	GO:0006518	6	peptide metabolic process	1.44	0.149571	P62889	60S ribosomal protein L30 OS=Mus musculus OX=10090 GN=Rpl30 PE=1 SV=2	Rpl30	1.761	0.043358	Up	12.784	66.1	7	7	0.563124	1.17294	1.47656	0.780087	0.828774	0.487032	1.4973	1.1439	1.05028
Biological Process	GO:0006518	6	peptide metabolic process	1.44	0.149571	P62858	40S ribosomal protein S28 OS=Mus musculus OX=10090 GN=Rps28 PE=1 SV=1	Rps28	0.569	0.0128102	Down	7.8409	65.2	4	4	0.894043	0.79407	0.897808	1.2367	1.14098	1.70975	0.729548	0.777099	0.819999
Biological Process	GO:0006518	6	peptide metabolic process	1.44	0.149571	P62855	40S ribosomal protein S26 OS=Mus musculus OX=10090 GN=Rps26 PE=1 SV=3	Rps26	0.634	0.0180135	Down	13.015	38.3	6	6	0.42855	0.804207	1.59068	1.45612	1.04711	1.27738	0.696799	0.838065	0.861093
Biological Process	GO:0006518	6	peptide metabolic process	1.44	0.149571	Q9CQ21	Malignant T-cell-amplified sequence 2 OS=Mus musculus OX=10090 GN=Mcts2 PE=1 SV=1	Mcts2	1.633	0.022335	Up	20.437	32.6	5	3	0.766546				0.838755	0.678475	1.21317	1.38518	1.11788
Biological Process	GO:0043462	6	regulation of ATPase activity	2.1	0.170818	Q9JJV2	Profilin-2 OS=Mus musculus OX=10090 GN=Pfn2 PE=1 SV=3	Pfn2	0.363	0.0212824	Down	15.032	26.4	3	3	0.184072	0.211177	0.349027	1.89631	2.06444	2.09523	0.377	0.884812	0.937926
Biological Process	GO:0055085	5	transmembrane transport	1.5	0.150247	P00405	Cytochrome c oxidase subunit 2 OS=Mus musculus OX=10090 GN=Mtco2 PE=1 SV=1	Mtco2	1.596	0.0309328	Up	25.976	11.9	3	3	0.733344	1.0287	1.15809	0.60411	0.955582	0.78202	1.24045	1.11114	1.38656
Biological Process	GO:0055085	5	transmembrane transport	1.5	0.150247	P51881	ADP/ATP translocase 2 OS=Mus musculus OX=10090 GN=Slc25a5 PE=1 SV=3	Slc25a5	1.668	0.00453468	Up	32.931	42.3	14	7	1.15015	1.15506	1.20836	0.787752	0.595066	0.673433	1.05764	1.19742	1.17511
Biological Process	GO:0042303	3	molting cycle	2.86	0.152937	P62305	Small nuclear ribonucleoprotein E OS=Mus musculus OX=10090 GN=Snrpe PE=1 SV=1	Snrpe	2.823	0.0245783	Up	10.803	25	2	2	1.71843	1.58512	1.56447	0.512331	0.243344	0.325021	1.46035	0.799767	0.791165
Biological Process	GO:0052547	8	regulation of peptidase activity	1.65	0.151917	Q9EST5	Acidic leucine-rich nuclear phosphoprotein 32 family member B OS=Mus musculus OX=10090 GN=Anp32b PE=1 SV=1	Anp32b	3.589	0.00511216	Up	31.078	22.1	6	3	1.52137	1.205	1.48963	0.248765	0.382699	0.410917	1.67562	1.10218	0.963808
Biological Process	GO:0052547	8	regulation of peptidase activity	1.65	0.151917	Q8R2Q8	Bone marrow stromal antigen 2 OS=Mus musculus OX=10090 GN=Bst2 PE=1 SV=1	Bst2	0.454	0.000875587	Down	19.152	11	2	2				1.41471	1.31534	1.39531	0.526219	0.70509	0.643335
Biological Process	GO:0052547	8	regulation of peptidase activity	1.65	0.151917	Q60854	Serpin B6 OS=Mus musculus OX=10090 GN=Serpinb6 PE=1 SV=1	Serpinb6	0.244	9.63941e-05	Down	42.598	19.6	7	7	1.84265	1.47888	1.47225	1.16828	0.988745	1.22348	0.266496	0.250327	0.308888
Biological Process	GO:0052547	8	regulation of peptidase activity	1.65	0.151917	P42225	Signal transducer and activator of transcription 1 OS=Mus musculus OX=10090 GN=Stat1 PE=1 SV=1	Stat1	0.43	1.69855e-05	Down	87.196	24.3	16	16	1.4594	1.07593	1.20764	1.30154	1.19556	1.17827	0.543614	0.519481	0.51856
Biological Process	GO:0052547	8	regulation of peptidase activity	1.65	0.151917	P23927	Alpha-crystallin B chain OS=Mus musculus OX=10090 GN=Cryab PE=1 SV=2	Cryab	1.8	0.0146384	Up	20.069	24.6	4	4				0.628357	0.927652	0.587122	1.36956	1.20117	1.28614
Biological Process	GO:0052547	8	regulation of peptidase activity	1.65	0.151917	P11276	Fibronectin OS=Mus musculus OX=10090 GN=Fn1 PE=1 SV=4	Fn1	0.522	0.000900994	Down	272.53	7.5	16	16	1.77385	1.53109	1.1829	1.12102	0.892159	0.95182	0.519917	0.537192	0.490057
Biological Process	GO:0052547	8	regulation of peptidase activity	1.65	0.151917	P0DOV1	Interferon-activable protein 205-B OS=Mus musculus OX=10090 GN=Mnda PE=1 SV=1	Mnda	0.646	0.0481274	Down	46.977	24.9	10	1				1.15489	1.38462		0.959894	0.698797	0.801792
Biological Process	GO:0055085	5	transmembrane transport	1.5	0.150247	P19783	Cytochrome c oxidase subunit 4 isoform 1, mitochondrial OS=Mus musculus OX=10090 GN=Cox4i1 PE=1 SV=2	Cox4i1	1.614	0.00404345	Up	19.53	39.6	6	6	1.31287	1.36924	2.25278	0.562223	0.49779	0.495238	0.91502	0.866174	0.728668
Biological Process	GO:0052547	8	regulation of peptidase activity	1.65	0.151917	O88738	Baculoviral IAP repeat-containing protein 6 OS=Mus musculus OX=10090 GN=Birc6 PE=1 SV=2	Birc6	1.624	0.00732437	Up	532.16	5.8	25	25	0.555289	0.323576	0.418362	0.977458	1.0562	0.901306	1.85453	1.40081	1.51247
Biological Process	GO:0055085	5	transmembrane transport	1.5	0.150247	Q9R1Q9	V-type proton ATPase subunit S1 OS=Mus musculus OX=10090 GN=Atp6ap1 PE=1 SV=1	Atp6ap1	1.841	0.000409383	Up	51.007	16.2	7	7	1.3068	0.932857	1.20394	0.69924	0.62938	0.627048	1.19231	1.2944	1.11402
Biological Process	GO:0055085	5	transmembrane transport	1.5	0.150247	Q9D1K2	V-type proton ATPase subunit F OS=Mus musculus OX=10090 GN=Atp6v1f PE=1 SV=2	Atp6v1f	0.622	0.00510878	Down	13.37	41.2	5	5	1.67017	1.21821	1.43657	0.958543	0.827649	1.09695	0.624324	0.58534	0.582244
Biological Process	GO:0055085	5	transmembrane transport	1.5	0.150247	Q8CFE6	Sodium-coupled neutral amino acid transporter 2 OS=Mus musculus OX=10090 GN=Slc38a2 PE=1 SV=1	Slc38a2	2.326	0.0137594	Up	55.503	6.9	3	3	0.964756			0.614214	0.507625		1.10429	1.59952	1.2096
Biological Process	GO:0055085	5	transmembrane transport	1.5	0.150247	Q62273	Sulfate transporter OS=Mus musculus OX=10090 GN=Slc26a2 PE=1 SV=1	Slc26a2	2.242	0.0415125	Up	81.603	5.1	4	4		0.424592		0.713673	0.481571	0.832706	2.19217	1.23967	1.11563
Biological Process	GO:0055085	5	transmembrane transport	1.5	0.150247	Q61792	LIM and SH3 domain protein 1 OS=Mus musculus OX=10090 GN=Lasp1 PE=1 SV=1	Lasp1	0.627	0.00471284	Down	29.994	41.4	10	10	0.832626	1.45397	1.09313	1.31969	1.06472	1.06901	0.674186	0.718944	0.773708
Biological Process	GO:0055085	5	transmembrane transport	1.5	0.150247	Q61147	Ceruloplasmin OS=Mus musculus OX=10090 GN=Cp PE=1 SV=2	Cp	0.499	0.00152261	Down	121.15	11.9	11	9				1.39572	1.41784	1.18961	0.646748	0.593598	0.75649
Biological Process	GO:0055085	5	transmembrane transport	1.5	0.150247	Q60931	Voltage-dependent anion-selective channel protein 3 OS=Mus musculus OX=10090 GN=Vdac3 PE=1 SV=1	Vdac3	1.571	0.00753074	Up	30.752	39.9	9	9	1.33929	1.10814	1.30688	0.631438	0.691311	0.717634	1.19654	1.09907	0.909695
Biological Process	GO:0055085	5	transmembrane transport	1.5	0.150247	P97370	Sodium/potassium-transporting ATPase subunit beta-3 OS=Mus musculus OX=10090 GN=Atp1b3 PE=1 SV=1	Atp1b3	1.803	0.00683373	Up	31.775	23.7	5	5	1.44423	1.32086	1.46887	0.448263	0.64144	0.6105	0.998737	1.09035	0.976747
Biological Process	GO:0055085	5	transmembrane transport	1.5	0.150247	Q9R233	Tapasin OS=Mus musculus OX=10090 GN=Tapbp PE=1 SV=2	Tapbp	0.492	0.00125318	Down	49.736	11.6	5	5	1.04643	1.08803	1.60431	1.30985	1.17287	1.04355	0.514019	0.605376	0.615567
Biological Process	GO:0022406	3	membrane docking	2.01	0.136465	P51150	Ras-related protein Rab-7a OS=Mus musculus OX=10090 GN=Rab7a PE=1 SV=2	Rab7a	1.631	0.00876207	Up	23.489	44.9	8	8	1.43045	1.38308	1.55171	0.491543	0.660044	0.609812	1.04889	0.954517	0.869951
Biological Process	GO:0048284	6	organelle fusion	2.1	0.170818	P51150	Ras-related protein Rab-7a OS=Mus musculus OX=10090 GN=Rab7a PE=1 SV=2	Rab7a	1.631	0.00876207	Up	23.489	44.9	8	8	1.43045	1.38308	1.55171	0.491543	0.660044	0.609812	1.04889	0.954517	0.869951
Biological Process	GO:0048284	6	organelle fusion	2.1	0.170818	Q9R233	Tapasin OS=Mus musculus OX=10090 GN=Tapbp PE=1 SV=2	Tapbp	0.492	0.00125318	Down	49.736	11.6	5	5	1.04643	1.08803	1.60431	1.30985	1.17287	1.04355	0.514019	0.605376	0.615567
Biological Process	GO:0006941	6	striated muscle contraction	2.29	0.216468	A2ASS6	Titin OS=Mus musculus OX=10090 GN=Ttn PE=1 SV=1	Ttn	0.628	0.0120274	Down	3906.4	0.2	6	6				1.12859	1.16109	1.39592	0.648561	0.847103	0.818731
Biological Process	GO:0055001	6	muscle cell development	1.87	0.215625	P68134	Actin, alpha skeletal muscle OS=Mus musculus OX=10090 GN=Acta1 PE=1 SV=1	Acta1	1.864	0.0495752	Up	42.051	39	15	0	1.24194	1.7895	1.00894	0.420695	0.651525	0.659394	1.43248	0.973721	0.821795
Biological Process	GO:0055001	6	muscle cell development	1.87	0.215625	P58771	Tropomyosin alpha-1 chain OS=Mus musculus OX=10090 GN=Tpm1 PE=1 SV=1	Tpm1	0.639	0.0217102	Down	32.68	31.3	11	7	1.02141	0.68807	0.56125	1.20492	1.22977	1.67048	0.91479	0.931559	0.777753
Biological Process	GO:0055001	6	muscle cell development	1.87	0.215625	A2ASS6	Titin OS=Mus musculus OX=10090 GN=Ttn PE=1 SV=1	Ttn	0.628	0.0120274	Down	3906.4	0.2	6	6				1.12859	1.16109	1.39592	0.648561	0.847103	0.818731
Biological Process	GO:0045069	7	regulation of viral genome replication	1.87	0.215625	Q8R2Q8	Bone marrow stromal antigen 2 OS=Mus musculus OX=10090 GN=Bst2 PE=1 SV=1	Bst2	0.454	0.000875587	Down	19.152	11	2	2				1.41471	1.31534	1.39531	0.526219	0.70509	0.643335
Biological Process	GO:0045069	7	regulation of viral genome replication	1.87	0.215625	Q64339	Ubiquitin-like protein ISG15 OS=Mus musculus OX=10090 GN=Isg15 PE=1 SV=4	Isg15	0.394	0.00042844	Down	17.897	15.5	3	3	1.98133	1.5275	1.39461	0.820321	1.05223	1.06537	0.384407	0.378543	0.395695
Biological Process	GO:0045069	7	regulation of viral genome replication	1.87	0.215625	P0DOV1	Interferon-activable protein 205-B OS=Mus musculus OX=10090 GN=Mnda PE=1 SV=1	Mnda	0.646	0.0481274	Down	46.977	24.9	10	1				1.15489	1.38462		0.959894	0.698797	0.801792
Biological Process	GO:0033108	8	mitochondrial respiratory chain complex assembly	1.87	0.215625	Q9DCS9	NADH dehydrogenase [ubiquinone] 1 beta subcomplex subunit 10 OS=Mus musculus OX=10090 GN=Ndufb10 PE=1 SV=3	Ndufb10	1.707	0.0331144	Up	21.024	33	6	6	0.359407	0.456449	0.497977	0.733181	1.20856	0.897662	1.62131	1.8654	1.36006
Biological Process	GO:0033108	8	mitochondrial respiratory chain complex assembly	1.87	0.215625	Q9DCJ5	NADH dehydrogenase [ubiquinone] 1 alpha subcomplex subunit 8 OS=Mus musculus OX=10090 GN=Ndufa8 PE=1 SV=3	Ndufa8	0.577	0.0140867	Down	19.992	22.1	3	3				1.29822	1.08712	1.41965	0.848118	0.588914	0.757983
Biological Process	GO:0033108	8	mitochondrial respiratory chain complex assembly	1.87	0.215625	Q8BGH2	Sorting and assembly machinery component 50 homolog OS=Mus musculus OX=10090 GN=Samm50 PE=1 SV=1	Samm50	1.715	0.00256839	Up	51.863	22.2	9	9	1.65598	1.58642	1.70834	0.507106	0.424283	0.559991	0.857783	0.856579	0.843514
Biological Process	GO:0008015	5	blood circulation	1.75	0.209784	Q9Z1W9	STE20/SPS1-related proline-alanine-rich protein kinase OS=Mus musculus OX=10090 GN=Stk39 PE=1 SV=1	Stk39	1.89	0.0168421	Up	60.319	10.6	6	3				0.573932	0.673425	0.829058	1.58083	1.04333	1.29942
Biological Process	GO:0008015	5	blood circulation	1.75	0.209784	Q05915	GTP cyclohydrolase 1 OS=Mus musculus OX=10090 GN=Gch1 PE=1 SV=1	Gch1	1.704	0.00382744	Up	27.014	11.6	3	3				0.690571		0.715652	1.3185	1.13983	1.13544
Biological Process	GO:0008015	5	blood circulation	1.75	0.209784	P58771	Tropomyosin alpha-1 chain OS=Mus musculus OX=10090 GN=Tpm1 PE=1 SV=1	Tpm1	0.639	0.0217102	Down	32.68	31.3	11	7	1.02141	0.68807	0.56125	1.20492	1.22977	1.67048	0.91479	0.931559	0.777753
Biological Process	GO:0008015	5	blood circulation	1.75	0.209784	P42225	Signal transducer and activator of transcription 1 OS=Mus musculus OX=10090 GN=Stat1 PE=1 SV=1	Stat1	0.43	1.69855e-05	Down	87.196	24.3	16	16	1.4594	1.07593	1.20764	1.30154	1.19556	1.17827	0.543614	0.519481	0.51856
Biological Process	GO:0008015	5	blood circulation	1.75	0.209784	A2ASS6	Titin OS=Mus musculus OX=10090 GN=Ttn PE=1 SV=1	Ttn	0.628	0.0120274	Down	3906.4	0.2	6	6				1.12859	1.16109	1.39592	0.648561	0.847103	0.818731
Biological Process	GO:0098660	7	inorganic ion transmembrane transport	1.6	0.207538	Q9R1Q9	V-type proton ATPase subunit S1 OS=Mus musculus OX=10090 GN=Atp6ap1 PE=1 SV=1	Atp6ap1	1.841	0.000409383	Up	51.007	16.2	7	7	1.3068	0.932857	1.20394	0.69924	0.62938	0.627048	1.19231	1.2944	1.11402
Biological Process	GO:0098660	7	inorganic ion transmembrane transport	1.6	0.207538	Q9D1K2	V-type proton ATPase subunit F OS=Mus musculus OX=10090 GN=Atp6v1f PE=1 SV=2	Atp6v1f	0.622	0.00510878	Down	13.37	41.2	5	5	1.67017	1.21821	1.43657	0.958543	0.827649	1.09695	0.624324	0.58534	0.582244
Biological Process	GO:0006941	6	striated muscle contraction	2.29	0.216468	P58771	Tropomyosin alpha-1 chain OS=Mus musculus OX=10090 GN=Tpm1 PE=1 SV=1	Tpm1	0.639	0.0217102	Down	32.68	31.3	11	7	1.02141	0.68807	0.56125	1.20492	1.22977	1.67048	0.91479	0.931559	0.777753
Biological Process	GO:0002761	8	regulation of myeloid leukocyte differentiation	2.29	0.216468	Q9CYH2	Peroxiredoxin-like 2A OS=Mus musculus OX=10090 GN=Prxl2a PE=1 SV=2	Prxl2a	2.469	0.00687185	Up	24.394	16.5	3	3				0.618296	0.423975	0.687391	1.42382	1.67094	1.17558
Biological Process	GO:0002761	8	regulation of myeloid leukocyte differentiation	2.29	0.216468	Q9R1Q9	V-type proton ATPase subunit S1 OS=Mus musculus OX=10090 GN=Atp6ap1 PE=1 SV=1	Atp6ap1	1.841	0.000409383	Up	51.007	16.2	7	7	1.3068	0.932857	1.20394	0.69924	0.62938	0.627048	1.19231	1.2944	1.11402
Biological Process	GO:0071398	7	cellular response to fatty acid	2.29	0.216468	P11276	Fibronectin OS=Mus musculus OX=10090 GN=Fn1 PE=1 SV=4	Fn1	0.522	0.000900994	Down	272.53	7.5	16	16	1.77385	1.53109	1.1829	1.12102	0.892159	0.95182	0.519917	0.537192	0.490057
Biological Process	GO:0052548	9	regulation of endopeptidase activity	1.55	0.218121	Q8R2Q8	Bone marrow stromal antigen 2 OS=Mus musculus OX=10090 GN=Bst2 PE=1 SV=1	Bst2	0.454	0.000875587	Down	19.152	11	2	2				1.41471	1.31534	1.39531	0.526219	0.70509	0.643335
Biological Process	GO:0052548	9	regulation of endopeptidase activity	1.55	0.218121	Q60854	Serpin B6 OS=Mus musculus OX=10090 GN=Serpinb6 PE=1 SV=1	Serpinb6	0.244	9.63941e-05	Down	42.598	19.6	7	7	1.84265	1.47888	1.47225	1.16828	0.988745	1.22348	0.266496	0.250327	0.308888
Biological Process	GO:0052548	9	regulation of endopeptidase activity	1.55	0.218121	P42225	Signal transducer and activator of transcription 1 OS=Mus musculus OX=10090 GN=Stat1 PE=1 SV=1	Stat1	0.43	1.69855e-05	Down	87.196	24.3	16	16	1.4594	1.07593	1.20764	1.30154	1.19556	1.17827	0.543614	0.519481	0.51856
Biological Process	GO:0052548	9	regulation of endopeptidase activity	1.55	0.218121	P23927	Alpha-crystallin B chain OS=Mus musculus OX=10090 GN=Cryab PE=1 SV=2	Cryab	1.8	0.0146384	Up	20.069	24.6	4	4				0.628357	0.927652	0.587122	1.36956	1.20117	1.28614
Biological Process	GO:0052548	9	regulation of endopeptidase activity	1.55	0.218121	P0DOV1	Interferon-activable protein 205-B OS=Mus musculus OX=10090 GN=Mnda PE=1 SV=1	Mnda	0.646	0.0481274	Down	46.977	24.9	10	1				1.15489	1.38462		0.959894	0.698797	0.801792
Biological Process	GO:0052548	9	regulation of endopeptidase activity	1.55	0.218121	O88738	Baculoviral IAP repeat-containing protein 6 OS=Mus musculus OX=10090 GN=Birc6 PE=1 SV=2	Birc6	1.624	0.00732437	Up	532.16	5.8	25	25	0.555289	0.323576	0.418362	0.977458	1.0562	0.901306	1.85453	1.40081	1.51247
Biological Process	GO:0003013	4	circulatory system process	1.71	0.217532	Q9Z1W9	STE20/SPS1-related proline-alanine-rich protein kinase OS=Mus musculus OX=10090 GN=Stk39 PE=1 SV=1	Stk39	1.89	0.0168421	Up	60.319	10.6	6	3				0.573932	0.673425	0.829058	1.58083	1.04333	1.29942
Biological Process	GO:0003013	4	circulatory system process	1.71	0.217532	Q05915	GTP cyclohydrolase 1 OS=Mus musculus OX=10090 GN=Gch1 PE=1 SV=1	Gch1	1.704	0.00382744	Up	27.014	11.6	3	3				0.690571		0.715652	1.3185	1.13983	1.13544
Biological Process	GO:0098660	7	inorganic ion transmembrane transport	1.6	0.207538	Q62273	Sulfate transporter OS=Mus musculus OX=10090 GN=Slc26a2 PE=1 SV=1	Slc26a2	2.242	0.0415125	Up	81.603	5.1	4	4		0.424592		0.713673	0.481571	0.832706	2.19217	1.23967	1.11563
Biological Process	GO:0003013	4	circulatory system process	1.71	0.217532	P58771	Tropomyosin alpha-1 chain OS=Mus musculus OX=10090 GN=Tpm1 PE=1 SV=1	Tpm1	0.639	0.0217102	Down	32.68	31.3	11	7	1.02141	0.68807	0.56125	1.20492	1.22977	1.67048	0.91479	0.931559	0.777753
Biological Process	GO:0003013	4	circulatory system process	1.71	0.217532	A2ASS6	Titin OS=Mus musculus OX=10090 GN=Ttn PE=1 SV=1	Ttn	0.628	0.0120274	Down	3906.4	0.2	6	6				1.12859	1.16109	1.39592	0.648561	0.847103	0.818731
Biological Process	GO:0032272	8	negative regulation of protein polymerization	2.29	0.216468	Q9JJV2	Profilin-2 OS=Mus musculus OX=10090 GN=Pfn2 PE=1 SV=3	Pfn2	0.363	0.0212824	Down	15.032	26.4	3	3	0.184072	0.211177	0.349027	1.89631	2.06444	2.09523	0.377	0.884812	0.937926
Biological Process	GO:0032272	8	negative regulation of protein polymerization	2.29	0.216468	P58771	Tropomyosin alpha-1 chain OS=Mus musculus OX=10090 GN=Tpm1 PE=1 SV=1	Tpm1	0.639	0.0217102	Down	32.68	31.3	11	7	1.02141	0.68807	0.56125	1.20492	1.22977	1.67048	0.91479	0.931559	0.777753
Biological Process	GO:0106118	9	regulation of sterol biosynthetic process	2.29	0.216468	Q8JZK9	Hydroxymethylglutaryl-CoA synthase, cytoplasmic OS=Mus musculus OX=10090 GN=Hmgcs1 PE=1 SV=1	Hmgcs1	1.662	0.00411926	Up	57.568	21.3	10	10	0.501653	0.367652	0.402616	0.938228	0.916909	1.04811	1.60162	1.40414	1.81907
Biological Process	GO:0106118	9	regulation of sterol biosynthetic process	2.29	0.216468	P52019	Squalene monooxygenase OS=Mus musculus OX=10090 GN=Sqle PE=2 SV=1	Sqle	2.047	0.0111657	Up	63.769	15.6	7	7	0.995958	0.700824	1.22893	0.872979	0.547328	0.573	1.36554	1.52377	1.19167
Biological Process	GO:0045540	10	regulation of cholesterol biosynthetic process	2.29	0.216468	Q8JZK9	Hydroxymethylglutaryl-CoA synthase, cytoplasmic OS=Mus musculus OX=10090 GN=Hmgcs1 PE=1 SV=1	Hmgcs1	1.662	0.00411926	Up	57.568	21.3	10	10	0.501653	0.367652	0.402616	0.938228	0.916909	1.04811	1.60162	1.40414	1.81907
Biological Process	GO:0045540	10	regulation of cholesterol biosynthetic process	2.29	0.216468	P52019	Squalene monooxygenase OS=Mus musculus OX=10090 GN=Sqle PE=2 SV=1	Sqle	2.047	0.0111657	Up	63.769	15.6	7	7	0.995958	0.700824	1.22893	0.872979	0.547328	0.573	1.36554	1.52377	1.19167
Biological Process	GO:0071398	7	cellular response to fatty acid	2.29	0.216468	Q922H2	[Pyruvate dehydrogenase (acetyl-transferring)] kinase isozyme 3, mitochondrial OS=Mus musculus OX=10090 GN=Pdk3 PE=1 SV=1	Pdk3	2.199	9.82061e-05	Up	47.922	15.2	6	6	1.34598	1.47958	1.05534	0.481757	0.554869	0.563367	1.19411	1.1608	1.16421
Biological Process	GO:0003013	4	circulatory system process	1.71	0.217532	P42225	Signal transducer and activator of transcription 1 OS=Mus musculus OX=10090 GN=Stat1 PE=1 SV=1	Stat1	0.43	1.69855e-05	Down	87.196	24.3	16	16	1.4594	1.07593	1.20764	1.30154	1.19556	1.17827	0.543614	0.519481	0.51856
Biological Process	GO:0052548	9	regulation of endopeptidase activity	1.55	0.218121	Q9EST5	Acidic leucine-rich nuclear phosphoprotein 32 family member B OS=Mus musculus OX=10090 GN=Anp32b PE=1 SV=1	Anp32b	3.589	0.00511216	Up	31.078	22.1	6	3	1.52137	1.205	1.48963	0.248765	0.382699	0.410917	1.67562	1.10218	0.963808
Biological Process	GO:0098660	7	inorganic ion transmembrane transport	1.6	0.207538	Q61147	Ceruloplasmin OS=Mus musculus OX=10090 GN=Cp PE=1 SV=2	Cp	0.499	0.00152261	Down	121.15	11.9	11	9				1.39572	1.41784	1.18961	0.646748	0.593598	0.75649
Biological Process	GO:0098660	7	inorganic ion transmembrane transport	1.6	0.207538	P19783	Cytochrome c oxidase subunit 4 isoform 1, mitochondrial OS=Mus musculus OX=10090 GN=Cox4i1 PE=1 SV=2	Cox4i1	1.614	0.00404345	Up	19.53	39.6	6	6	1.31287	1.36924	2.25278	0.562223	0.49779	0.495238	0.91502	0.866174	0.728668
Biological Process	GO:0046907	5	intracellular transport	1.24	0.206552	P61211	ADP-ribosylation factor-like protein 1 OS=Mus musculus OX=10090 GN=Arl1 PE=1 SV=1	Arl1	1.848	0.0018512	Up	20.411	13.3	2	2	1.51144	1.4397	1.34508	0.618558	0.528429	0.504467	1.13609	0.965031	0.951212
Biological Process	GO:0046907	5	intracellular transport	1.24	0.206552	P58742	Aladin OS=Mus musculus OX=10090 GN=Aaas PE=1 SV=1	Aaas	1.901	0.0103286	Up	59.43	15.6	7	7	1.53262	0.848643	0.785188	0.530572	0.795921	0.684725	1.43769	1.28991	1.09473
Biological Process	GO:0046907	5	intracellular transport	1.24	0.206552	P51150	Ras-related protein Rab-7a OS=Mus musculus OX=10090 GN=Rab7a PE=1 SV=2	Rab7a	1.631	0.00876207	Up	23.489	44.9	8	8	1.43045	1.38308	1.55171	0.491543	0.660044	0.609812	1.04889	0.954517	0.869951
Biological Process	GO:0046907	5	intracellular transport	1.24	0.206552	P47754	F-actin-capping protein subunit alpha-2 OS=Mus musculus OX=10090 GN=Capza2 PE=1 SV=3	Capza2	2.918	0.0059706	Up	32.967	45.5	10	8	1.50524	1.38417	1.80527	0.283733	0.406804	0.408222	1.41175	0.830458	0.964354
Biological Process	GO:0046907	5	intracellular transport	1.24	0.206552	P41731	CD63 antigen OS=Mus musculus OX=10090 GN=Cd63 PE=1 SV=2	Cd63	1.909	0.00163121	Up	25.766	4.6	1	1		0.495548	0.696489	0.798998	0.860907	0.680703	1.62833	1.47016	1.36886
Biological Process	GO:0046907	5	intracellular transport	1.24	0.206552	P22892	AP-1 complex subunit gamma-1 OS=Mus musculus OX=10090 GN=Ap1g1 PE=1 SV=3	Ap1g1	0.618	0.0250639	Down	91.349	10.2	9	9	0.175316	0.10918	0.201834	2.00133	1.33989	1.92039	1.0051	1.08983	1.15713
Biological Process	GO:0046907	5	intracellular transport	1.24	0.206552	O89079	Coatomer subunit epsilon OS=Mus musculus OX=10090 GN=Cope PE=1 SV=3	Cope	2	0.0377539	Up	34.567	16.9	3	3	1.80092	1.76527	1.71705	0.278299	0.586556	0.374227	0.998914	0.738597	0.740167
Biological Process	GO:0046907	5	intracellular transport	1.24	0.206552	O88396	GrpE protein homolog 2, mitochondrial OS=Mus musculus OX=10090 GN=Grpel2 PE=2 SV=2	Grpel2	2.107	0.0140996	Up	25.029	8.9	2	2				0.523205	0.678468		1.11332	1.47431	1.2107
Biological Process	GO:0007369	7	gastrulation	1.91	0.206459	Q9CQJ4	E3 ubiquitin-protein ligase RING2 OS=Mus musculus OX=10090 GN=Rnf2 PE=1 SV=1	Rnf2	1.856	0.0442152	Up	37.623	11	3	3	2.82613			0.344024	0.434347	0.682875	1.04423	0.924836	0.743555
Biological Process	GO:0007369	7	gastrulation	1.91	0.206459	Q60838	Segment polarity protein dishevelled homolog DVL-2 OS=Mus musculus OX=10090 GN=Dvl2 PE=1 SV=2	Dvl2	0.663	0.0112876	Down	78.86	12.6	7	5	0.175845	0.156481	0.365437	1.86722	1.61444	1.50954	0.959706	1.16407	1.18726
Biological Process	GO:0007369	7	gastrulation	1.91	0.206459	P11276	Fibronectin OS=Mus musculus OX=10090 GN=Fn1 PE=1 SV=4	Fn1	0.522	0.000900994	Down	272.53	7.5	16	16	1.77385	1.53109	1.1829	1.12102	0.892159	0.95182	0.519917	0.537192	0.490057
Biological Process	GO:1905330	6	regulation of morphogenesis of an epithelium	2.39	0.203525	Q60838	Segment polarity protein dishevelled homolog DVL-2 OS=Mus musculus OX=10090 GN=Dvl2 PE=1 SV=2	Dvl2	0.663	0.0112876	Down	78.86	12.6	7	5	0.175845	0.156481	0.365437	1.86722	1.61444	1.50954	0.959706	1.16407	1.18726
Biological Process	GO:1905330	6	regulation of morphogenesis of an epithelium	2.39	0.203525	P42225	Signal transducer and activator of transcription 1 OS=Mus musculus OX=10090 GN=Stat1 PE=1 SV=1	Stat1	0.43	1.69855e-05	Down	87.196	24.3	16	16	1.4594	1.07593	1.20764	1.30154	1.19556	1.17827	0.543614	0.519481	0.51856
Biological Process	GO:0048469	6	cell maturation	2.39	0.203525	Q00993	Tyrosine-protein kinase receptor UFO OS=Mus musculus OX=10090 GN=Axl PE=1 SV=2	Axl	2.05	0.00808483	Up	98.19	11.5	8	8	1.00721		1.02602	0.757311	0.598577	0.600518	1.617	1.33399	1.05937
Biological Process	GO:0048469	6	cell maturation	2.39	0.203525	P60202	Myelin proteolipid protein OS=Mus musculus OX=10090 GN=Plp1 PE=1 SV=2	Plp1	1.502	0.00702344	Up	30.077	16.2	4	4				0.730405	0.806287		1.17123	1.07212	1.21995
Biological Process	GO:0090307	10	mitotic spindle assembly	2.39	0.203525	Q9CWI3	BRCA2 and CDKN1A-interacting protein OS=Mus musculus OX=10090 GN=Bccip PE=1 SV=1	Bccip	2.011	0.0160131	Up	35.942	18.7	5	5				0.690617	0.58942	0.712938	1.69756	0.981822	1.32765
Biological Process	GO:0090307	10	mitotic spindle assembly	2.39	0.203525	P58854	Gamma-tubulin complex component 3 OS=Mus musculus OX=10090 GN=Tubgcp3 PE=1 SV=2	Tubgcp3	1.719	0.00796842	Up	103.47	7.6	7	7		1.18449		0.585267	0.759576	0.79395	1.10145	1.34569	1.22958
Biological Process	GO:0046907	5	intracellular transport	1.24	0.206552	P62281	40S ribosomal protein S11 OS=Mus musculus OX=10090 GN=Rps11 PE=1 SV=3	Rps11	0.647	0.0289192	Down	18.431	48.7	9	9	0.107001	0.270189	0.418774	1.86521	1.4679	1.6488	0.846358	1.20992	1.16585
Biological Process	GO:0046907	5	intracellular transport	1.24	0.206552	P62305	Small nuclear ribonucleoprotein E OS=Mus musculus OX=10090 GN=Snrpe PE=1 SV=1	Snrpe	2.823	0.0245783	Up	10.803	25	2	2	1.71843	1.58512	1.56447	0.512331	0.243344	0.325021	1.46035	0.799767	0.791165
Biological Process	GO:0046907	5	intracellular transport	1.24	0.206552	P62830	60S ribosomal protein L23 OS=Mus musculus OX=10090 GN=Rpl23 PE=1 SV=1	Rpl23	2.312	0.0024781	Up	14.865	37.9	4	4	0.962455	0.971117	1.34126	0.58564	0.582977	0.559998	1.64336	1.08667	1.26652
Biological Process	GO:0046907	5	intracellular transport	1.24	0.206552	P62858	40S ribosomal protein S28 OS=Mus musculus OX=10090 GN=Rps28 PE=1 SV=1	Rps28	0.569	0.0128102	Down	7.8409	65.2	4	4	0.894043	0.79407	0.897808	1.2367	1.14098	1.70975	0.729548	0.777099	0.819999
Biological Process	GO:0098660	7	inorganic ion transmembrane transport	1.6	0.207538	P00405	Cytochrome c oxidase subunit 2 OS=Mus musculus OX=10090 GN=Mtco2 PE=1 SV=1	Mtco2	1.596	0.0309328	Up	25.976	11.9	3	3	0.733344	1.0287	1.15809	0.60411	0.955582	0.78202	1.24045	1.11114	1.38656
Biological Process	GO:0046907	5	intracellular transport	1.24	0.206552	Q9JKC8	AP-3 complex subunit mu-1 OS=Mus musculus OX=10090 GN=Ap3m1 PE=1 SV=1	Ap3m1	1.517	2.54031e-06	Up	46.936	14.1	4	4	2.03624	1.13732		0.645346	0.633699	0.638714	0.956809	0.986898	0.964978
Biological Process	GO:0046907	5	intracellular transport	1.24	0.206552	Q9JJ11	Transforming acidic coiled-coil-containing protein 3 OS=Mus musculus OX=10090 GN=Tacc3 PE=1 SV=1	Tacc3	4.578	0.0274687	Up	70.626	3.2	2	2					0.2676	0.368014	2.17933	0.869049	1.316
Biological Process	GO:0046907	5	intracellular transport	1.24	0.206552	Q9EST5	Acidic leucine-rich nuclear phosphoprotein 32 family member B OS=Mus musculus OX=10090 GN=Anp32b PE=1 SV=1	Anp32b	3.589	0.00511216	Up	31.078	22.1	6	3	1.52137	1.205	1.48963	0.248765	0.382699	0.410917	1.67562	1.10218	0.963808
Biological Process	GO:0046907	5	intracellular transport	1.24	0.206552	Q9D8V0	Minor histocompatibility antigen H13 OS=Mus musculus OX=10090 GN=Hm13 PE=1 SV=1	Hm13	1.509	0.000688651	Up	41.747	5.8	2	2	1.34024	1.15515	1.1124	0.689621	0.745589	0.713755	1.00431	1.13414	1.10478
Biological Process	GO:0046907	5	intracellular transport	1.24	0.206552	Q9CRT8	Exportin-T OS=Mus musculus OX=10090 GN=Xpot PE=1 SV=3	Xpot	1.538	0.023454	Up	109.73	15.2	13	13	1.5512	1.46816	1.43245	0.519296	0.646501	0.626378	1.09983	0.794793	0.861398
Biological Process	GO:0046907	5	intracellular transport	1.24	0.206552	Q91W86	Vacuolar protein sorting-associated protein 11 homolog OS=Mus musculus OX=10090 GN=Vps11 PE=1 SV=3	Vps11	0.552	0.0443196	Down	107.72	2.8	2	2					1.22615	1.50905	0.642208	0.956065	0.666522
Biological Process	GO:0046907	5	intracellular transport	1.24	0.206552	Q8VHE0	Translocation protein SEC63 homolog OS=Mus musculus OX=10090 GN=Sec63 PE=1 SV=4	Sec63	1.579	0.000637966	Up	87.869	17.4	13	13	0.924411	0.836159	0.983565	0.830399	0.787385	0.807844	1.30822	1.35358	1.16844
Biological Process	GO:0098660	7	inorganic ion transmembrane transport	1.6	0.207538	P97370	Sodium/potassium-transporting ATPase subunit beta-3 OS=Mus musculus OX=10090 GN=Atp1b3 PE=1 SV=1	Atp1b3	1.803	0.00683373	Up	31.775	23.7	5	5	1.44423	1.32086	1.46887	0.448263	0.64144	0.6105	0.998737	1.09035	0.976747
Biological Process	GO:0046907	5	intracellular transport	1.24	0.206552	Q8VE97	Serine/arginine-rich splicing factor 4 OS=Mus musculus OX=10090 GN=Srsf4 PE=2 SV=1	Srsf4	0.611	0.0266158	Down	55.979	13.7	7	3				1.14919	1.3236	1.25205	0.559454	0.882114	0.833591
Biological Process	GO:0046907	5	intracellular transport	1.24	0.206552	Q8BGH2	Sorting and assembly machinery component 50 homolog OS=Mus musculus OX=10090 GN=Samm50 PE=1 SV=1	Samm50	1.715	0.00256839	Up	51.863	22.2	9	9	1.65598	1.58642	1.70834	0.507106	0.424283	0.559991	0.857783	0.856579	0.843514
Biological Process	GO:0046907	5	intracellular transport	1.24	0.206552	Q80W00	Serine/threonine-protein phosphatase 1 regulatory subunit 10 OS=Mus musculus OX=10090 GN=Ppp1r10 PE=1 SV=1	Ppp1r10	1.553	0.0365551	Up	94.371	18.8	12	12	0.968267	0.437387	0.818528	1.11165	0.851083	0.691373	1.4822	1.23578	1.40373
Biological Process	GO:0046907	5	intracellular transport	1.24	0.206552	Q64337	Sequestosome-1 OS=Mus musculus OX=10090 GN=Sqstm1 PE=1 SV=1	Sqstm1	1.623	0.0125601	Up	48.162	24.9	9	9	1.50512	0.779223	1.1395	0.639317	0.79171	0.694913	1.35717	1.10166	0.991392
Biological Process	GO:0046907	5	intracellular transport	1.24	0.206552	Q61543	Golgi apparatus protein 1 OS=Mus musculus OX=10090 GN=Glg1 PE=1 SV=1	Glg1	0.441	0.00144069	Down	133.73	16.8	19	19	0.393149	0.623604	0.694351	1.90698	1.72944	1.42226	0.670837	0.821408	0.737972
Biological Process	GO:0046907	5	intracellular transport	1.24	0.206552	Q5SNZ0	Girdin OS=Mus musculus OX=10090 GN=Ccdc88a PE=1 SV=2	Ccdc88a	0.463	0.0172261	Down	215.92	2.3	4	4				1.337	1.14576	1.61752	0.439601	0.790193	0.669928
Biological Process	GO:0046907	5	intracellular transport	1.24	0.206552	P99024	Tubulin beta-5 chain OS=Mus musculus OX=10090 GN=Tubb5 PE=1 SV=1	Tubb5	2.66	0.0369248	Up	49.67	39.6	15	2	1.32849	1.15398	2.84742	0.225166	0.375299	0.402326	1.2476	0.530757	0.888963
Biological Process	GO:0046907	5	intracellular transport	1.24	0.206552	P68369	Tubulin alpha-1A chain OS=Mus musculus OX=10090 GN=Tuba1a PE=1 SV=1	Tuba1a	3.222	0.00202332	Up	50.135	44.6	16	1	1.30694		1.07011	0.338137	0.533394	0.460391	1.61138	1.17615	1.5035
Biological Process	GO:0046907	5	intracellular transport	1.24	0.206552	P62889	60S ribosomal protein L30 OS=Mus musculus OX=10090 GN=Rpl30 PE=1 SV=2	Rpl30	1.761	0.043358	Up	12.784	66.1	7	7	0.563124	1.17294	1.47656	0.780087	0.828774	0.487032	1.4973	1.1439	1.05028
Biological Process	GO:0046907	5	intracellular transport	1.24	0.206552	Q8JZN7	Mitochondrial Rho GTPase 2 OS=Mus musculus OX=10090 GN=Rhot2 PE=1 SV=1	Rhot2	0.486	0.0349225	Down	69.07	8.4	4	3				1.53925	1.0604	1.17705	0.501218		0.722083
Biological Process	GO:0008333	7	endosome to lysosome transport	2.39	0.203525	Q91W86	Vacuolar protein sorting-associated protein 11 homolog OS=Mus musculus OX=10090 GN=Vps11 PE=1 SV=3	Vps11	0.552	0.0443196	Down	107.72	2.8	2	2					1.22615	1.50905	0.642208	0.956065	0.666522
Biological Process	GO:0071345	6	cellular response to cytokine stimulus	1.42	0.220611	O54825	Bystin OS=Mus musculus OX=10090 GN=Bysl PE=1 SV=3	Bysl	1.604	0.013441	Up	49.783	12.2	5	5	1.40682	1.15172	1.09536	0.769815	0.562169	0.721281	1.22839	1.05952	1.00492
Biological Process	GO:0071345	6	cellular response to cytokine stimulus	1.42	0.220611	P11276	Fibronectin OS=Mus musculus OX=10090 GN=Fn1 PE=1 SV=4	Fn1	0.522	0.000900994	Down	272.53	7.5	16	16	1.77385	1.53109	1.1829	1.12102	0.892159	0.95182	0.519917	0.537192	0.490057
Biological Process	GO:0044265	6	cellular macromolecule catabolic process	1.31	0.225477	Q9D8V0	Minor histocompatibility antigen H13 OS=Mus musculus OX=10090 GN=Hm13 PE=1 SV=1	Hm13	1.509	0.000688651	Up	41.747	5.8	2	2	1.34024	1.15515	1.1124	0.689621	0.745589	0.713755	1.00431	1.13414	1.10478
Biological Process	GO:0044265	6	cellular macromolecule catabolic process	1.31	0.225477	Q9D735	Telomerase RNA component interacting RNase OS=Mus musculus OX=10090 GN=Trir PE=1 SV=1	Trir	0.617	0.0126128	Down	18.376	32.4	4	4				1.16444	1.49387	1.05186	0.783459	0.711551	0.794826
Biological Process	GO:0044265	6	cellular macromolecule catabolic process	1.31	0.225477	Q9D1C1	Ubiquitin-conjugating enzyme E2 C OS=Mus musculus OX=10090 GN=Ube2c PE=1 SV=1	Ube2c	1.581	0.00617241	Up	19.606	27.4	4	4	0.664544			0.85041	0.741865	0.861967	1.21354	1.18336	1.48432
Biological Process	GO:0044265	6	cellular macromolecule catabolic process	1.31	0.225477	Q8C7K6	Prenylcysteine oxidase-like OS=Mus musculus OX=10090 GN=Pcyox1l PE=1 SV=1	Pcyox1l	1.646	0.0167489	Up	54.874	11.7	5	5				0.862874	0.811715	0.59287	1.24377	1.36226	1.12651
Biological Process	GO:0044265	6	cellular macromolecule catabolic process	1.31	0.225477	Q6ZWZ2	Ubiquitin-conjugating enzyme E2 R2 OS=Mus musculus OX=10090 GN=Ube2r2 PE=1 SV=1	Ube2r2	1.705	0.019132	Up	27.166	13.4	3	2		1.20238		0.730495	0.618085		0.985016	1.21377	1.25026
Biological Process	GO:0044265	6	cellular macromolecule catabolic process	1.31	0.225477	Q64339	Ubiquitin-like protein ISG15 OS=Mus musculus OX=10090 GN=Isg15 PE=1 SV=4	Isg15	0.394	0.00042844	Down	17.897	15.5	3	3	1.98133	1.5275	1.39461	0.820321	1.05223	1.06537	0.384407	0.378543	0.395695
Biological Process	GO:0044265	6	cellular macromolecule catabolic process	1.31	0.225477	Q64337	Sequestosome-1 OS=Mus musculus OX=10090 GN=Sqstm1 PE=1 SV=1	Sqstm1	1.623	0.0125601	Up	48.162	24.9	9	9	1.50512	0.779223	1.1395	0.639317	0.79171	0.694913	1.35717	1.10166	0.991392
Biological Process	GO:0044265	6	cellular macromolecule catabolic process	1.31	0.225477	Q3TDQ1	Dolichyl-diphosphooligosaccharide--protein glycosyltransferase subunit STT3B OS=Mus musculus OX=10090 GN=Stt3b PE=1 SV=2	Stt3b	1.596	0.00980467	Up	93.245	11.8	9	8	1.12887	1.40398	1.18278	0.808664	0.6236	0.603685	1.15675	0.995609	1.09606
Biological Process	GO:0044265	6	cellular macromolecule catabolic process	1.31	0.225477	P62889	60S ribosomal protein L30 OS=Mus musculus OX=10090 GN=Rpl30 PE=1 SV=2	Rpl30	1.761	0.043358	Up	12.784	66.1	7	7	0.563124	1.17294	1.47656	0.780087	0.828774	0.487032	1.4973	1.1439	1.05028
Biological Process	GO:0044265	6	cellular macromolecule catabolic process	1.31	0.225477	P62858	40S ribosomal protein S28 OS=Mus musculus OX=10090 GN=Rps28 PE=1 SV=1	Rps28	0.569	0.0128102	Down	7.8409	65.2	4	4	0.894043	0.79407	0.897808	1.2367	1.14098	1.70975	0.729548	0.777099	0.819999
Biological Process	GO:0044265	6	cellular macromolecule catabolic process	1.31	0.225477	P62830	60S ribosomal protein L23 OS=Mus musculus OX=10090 GN=Rpl23 PE=1 SV=1	Rpl23	2.312	0.0024781	Up	14.865	37.9	4	4	0.962455	0.971117	1.34126	0.58564	0.582977	0.559998	1.64336	1.08667	1.26652
Biological Process	GO:0044265	6	cellular macromolecule catabolic process	1.31	0.225477	P62281	40S ribosomal protein S11 OS=Mus musculus OX=10090 GN=Rps11 PE=1 SV=3	Rps11	0.647	0.0289192	Down	18.431	48.7	9	9	0.107001	0.270189	0.418774	1.86521	1.4679	1.6488	0.846358	1.20992	1.16585
Biological Process	GO:0044265	6	cellular macromolecule catabolic process	1.31	0.225477	P51150	Ras-related protein Rab-7a OS=Mus musculus OX=10090 GN=Rab7a PE=1 SV=2	Rab7a	1.631	0.00876207	Up	23.489	44.9	8	8	1.43045	1.38308	1.55171	0.491543	0.660044	0.609812	1.04889	0.954517	0.869951
Biological Process	GO:0044265	6	cellular macromolecule catabolic process	1.31	0.225477	E9Q555	E3 ubiquitin-protein ligase RNF213 OS=Mus musculus OX=10090 GN=Rnf213 PE=1 SV=2	Rnf213	0.53	0.000731171	Down	584.78	11.8	58	58	1.23473	0.994726	1.02386	1.25345	1.31012	1.19186	0.583975	0.712512	0.694769
Biological Process	GO:0030278	5	regulation of ossification	1.83	0.224877	Q9R1Q9	V-type proton ATPase subunit S1 OS=Mus musculus OX=10090 GN=Atp6ap1 PE=1 SV=1	Atp6ap1	1.841	0.000409383	Up	51.007	16.2	7	7	1.3068	0.932857	1.20394	0.69924	0.62938	0.627048	1.19231	1.2944	1.11402
Biological Process	GO:0030278	5	regulation of ossification	1.83	0.224877	Q64339	Ubiquitin-like protein ISG15 OS=Mus musculus OX=10090 GN=Isg15 PE=1 SV=4	Isg15	0.394	0.00042844	Down	17.897	15.5	3	3	1.98133	1.5275	1.39461	0.820321	1.05223	1.06537	0.384407	0.378543	0.395695
Biological Process	GO:0030278	5	regulation of ossification	1.83	0.224877	P0DOV1	Interferon-activable protein 205-B OS=Mus musculus OX=10090 GN=Mnda PE=1 SV=1	Mnda	0.646	0.0481274	Down	46.977	24.9	10	1				1.15489	1.38462		0.959894	0.698797	0.801792
Biological Process	GO:0044265	6	cellular macromolecule catabolic process	1.31	0.225477	Q9QZ06	Toll-interacting protein OS=Mus musculus OX=10090 GN=Tollip PE=1 SV=1	Tollip	1.68	0.0255013	Up	30.345	13.9	3	3	1.43654	1.23346	1.45617	0.599389	0.512339	0.706801	1.12379	1.13327	0.798242
Biological Process	GO:0044265	6	cellular macromolecule catabolic process	1.31	0.225477	Q9QZM0	Ubiquilin-2 OS=Mus musculus OX=10090 GN=Ubqln2 PE=1 SV=2	Ubqln2	1.737	0.0125066	Up	67.35	21.3	9	7	1.54868	1.52372	1.27389	0.451681	0.653798	0.595091	1.10676	0.878172	0.968205
Biological Process	GO:0031349	7	positive regulation of defense response	1.67	0.225857	O35215	D-dopachrome decarboxylase OS=Mus musculus OX=10090 GN=Ddt PE=1 SV=3	Ddt	1.618	0.0195127	Up	13.077	59.3	5	5	2.09111	1.91918	1.70412	0.39935	0.423115	0.432733	0.840339	0.557848	0.632199
Biological Process	GO:0031349	7	positive regulation of defense response	1.67	0.225857	P0DOV1	Interferon-activable protein 205-B OS=Mus musculus OX=10090 GN=Mnda PE=1 SV=1	Mnda	0.646	0.0481274	Down	46.977	24.9	10	1				1.15489	1.38462		0.959894	0.698797	0.801792
Biological Process	GO:0006855	6	drug transmembrane transport	2.2	0.229484	Q8CFE6	Sodium-coupled neutral amino acid transporter 2 OS=Mus musculus OX=10090 GN=Slc38a2 PE=1 SV=1	Slc38a2	2.326	0.0137594	Up	55.503	6.9	3	3	0.964756			0.614214	0.507625		1.10429	1.59952	1.2096
Biological Process	GO:0006855	6	drug transmembrane transport	2.2	0.229484	P51881	ADP/ATP translocase 2 OS=Mus musculus OX=10090 GN=Slc25a5 PE=1 SV=3	Slc25a5	1.668	0.00453468	Up	32.931	42.3	14	7	1.15015	1.15506	1.20836	0.787752	0.595066	0.673433	1.05764	1.19742	1.17511
Biological Process	GO:0051785	8	positive regulation of nuclear division	2.2	0.229484	Q9D1C1	Ubiquitin-conjugating enzyme E2 C OS=Mus musculus OX=10090 GN=Ube2c PE=1 SV=1	Ube2c	1.581	0.00617241	Up	19.606	27.4	4	4	0.664544			0.85041	0.741865	0.861967	1.21354	1.18336	1.48432
Biological Process	GO:0051785	8	positive regulation of nuclear division	2.2	0.229484	P15208	Insulin receptor OS=Mus musculus OX=10090 GN=Insr PE=1 SV=2	Insr	1.531	0.0399309	Up	155.61	6	8	4	1.84197	0.476426	0.614363	0.906265	0.585503	0.90514	1.29697	1.18595	1.18742
Biological Process	GO:0002221	6	pattern recognition receptor signaling pathway	2.2	0.229484	Q8R5F7	Interferon-induced helicase C domain-containing protein 1 OS=Mus musculus OX=10090 GN=Ifih1 PE=1 SV=1	Ifih1	0.654	0.0304587	Down	115.97	2	2	2				1.26899	1.06252	1.14987	0.669504		0.849116
Biological Process	GO:0002221	6	pattern recognition receptor signaling pathway	2.2	0.229484	Q6Q899	Antiviral innate immune response receptor RIG-I OS=Mus musculus OX=10090 GN=Ddx58 PE=1 SV=2	Ddx58	0.467	6.53911e-05	Down	105.97	20.1	19	19	1.45157	1.45988	1.08231	1.14305	1.17431	1.09524	0.518655	0.502655	0.572327
Biological Process	GO:0080171	7	lytic vacuole organization	2.2	0.229484	Q91W86	Vacuolar protein sorting-associated protein 11 homolog OS=Mus musculus OX=10090 GN=Vps11 PE=1 SV=3	Vps11	0.552	0.0443196	Down	107.72	2.8	2	2					1.22615	1.50905	0.642208	0.956065	0.666522
Biological Process	GO:0080171	7	lytic vacuole organization	2.2	0.229484	P51150	Ras-related protein Rab-7a OS=Mus musculus OX=10090 GN=Rab7a PE=1 SV=2	Rab7a	1.631	0.00876207	Up	23.489	44.9	8	8	1.43045	1.38308	1.55171	0.491543	0.660044	0.609812	1.04889	0.954517	0.869951
Biological Process	GO:0048878	5	chemical homeostasis	1.4	0.223245	Q9Z1W9	STE20/SPS1-related proline-alanine-rich protein kinase OS=Mus musculus OX=10090 GN=Stk39 PE=1 SV=1	Stk39	1.89	0.0168421	Up	60.319	10.6	6	3				0.573932	0.673425	0.829058	1.58083	1.04333	1.29942
Biological Process	GO:0007040	8	lysosome organization	2.2	0.229484	Q91W86	Vacuolar protein sorting-associated protein 11 homolog OS=Mus musculus OX=10090 GN=Vps11 PE=1 SV=3	Vps11	0.552	0.0443196	Down	107.72	2.8	2	2					1.22615	1.50905	0.642208	0.956065	0.666522
Biological Process	GO:0050792	5	regulation of viral process	1.67	0.225857	Q8R2Q8	Bone marrow stromal antigen 2 OS=Mus musculus OX=10090 GN=Bst2 PE=1 SV=1	Bst2	0.454	0.000875587	Down	19.152	11	2	2				1.41471	1.31534	1.39531	0.526219	0.70509	0.643335
Biological Process	GO:0050792	5	regulation of viral process	1.67	0.225857	Q64339	Ubiquitin-like protein ISG15 OS=Mus musculus OX=10090 GN=Isg15 PE=1 SV=4	Isg15	0.394	0.00042844	Down	17.897	15.5	3	3	1.98133	1.5275	1.39461	0.820321	1.05223	1.06537	0.384407	0.378543	0.395695
Biological Process	GO:0050792	5	regulation of viral process	1.67	0.225857	P51150	Ras-related protein Rab-7a OS=Mus musculus OX=10090 GN=Rab7a PE=1 SV=2	Rab7a	1.631	0.00876207	Up	23.489	44.9	8	8	1.43045	1.38308	1.55171	0.491543	0.660044	0.609812	1.04889	0.954517	0.869951
Biological Process	GO:0050792	5	regulation of viral process	1.67	0.225857	P42225	Signal transducer and activator of transcription 1 OS=Mus musculus OX=10090 GN=Stat1 PE=1 SV=1	Stat1	0.43	1.69855e-05	Down	87.196	24.3	16	16	1.4594	1.07593	1.20764	1.30154	1.19556	1.17827	0.543614	0.519481	0.51856
Biological Process	GO:0050792	5	regulation of viral process	1.67	0.225857	P0DOV1	Interferon-activable protein 205-B OS=Mus musculus OX=10090 GN=Mnda PE=1 SV=1	Mnda	0.646	0.0481274	Down	46.977	24.9	10	1				1.15489	1.38462		0.959894	0.698797	0.801792
Biological Process	GO:0031349	7	positive regulation of defense response	1.67	0.225857	Q8R5F7	Interferon-induced helicase C domain-containing protein 1 OS=Mus musculus OX=10090 GN=Ifih1 PE=1 SV=1	Ifih1	0.654	0.0304587	Down	115.97	2	2	2				1.26899	1.06252	1.14987	0.669504		0.849116
Biological Process	GO:0031349	7	positive regulation of defense response	1.67	0.225857	Q6Q899	Antiviral innate immune response receptor RIG-I OS=Mus musculus OX=10090 GN=Ddx58 PE=1 SV=2	Ddx58	0.467	6.53911e-05	Down	105.97	20.1	19	19	1.45157	1.45988	1.08231	1.14305	1.17431	1.09524	0.518655	0.502655	0.572327
Biological Process	GO:0031349	7	positive regulation of defense response	1.67	0.225857	P22892	AP-1 complex subunit gamma-1 OS=Mus musculus OX=10090 GN=Ap1g1 PE=1 SV=3	Ap1g1	0.618	0.0250639	Down	91.349	10.2	9	9	0.175316	0.10918	0.201834	2.00133	1.33989	1.92039	1.0051	1.08983	1.15713
Biological Process	GO:0007040	8	lysosome organization	2.2	0.229484	P51150	Ras-related protein Rab-7a OS=Mus musculus OX=10090 GN=Rab7a PE=1 SV=2	Rab7a	1.631	0.00876207	Up	23.489	44.9	8	8	1.43045	1.38308	1.55171	0.491543	0.660044	0.609812	1.04889	0.954517	0.869951
Biological Process	GO:0071345	6	cellular response to cytokine stimulus	1.42	0.220611	P0DOV1	Interferon-activable protein 205-B OS=Mus musculus OX=10090 GN=Mnda PE=1 SV=1	Mnda	0.646	0.0481274	Down	46.977	24.9	10	1				1.15489	1.38462		0.959894	0.698797	0.801792
Biological Process	GO:0048878	5	chemical homeostasis	1.4	0.223245	Q9R1Q9	V-type proton ATPase subunit S1 OS=Mus musculus OX=10090 GN=Atp6ap1 PE=1 SV=1	Atp6ap1	1.841	0.000409383	Up	51.007	16.2	7	7	1.3068	0.932857	1.20394	0.69924	0.62938	0.627048	1.19231	1.2944	1.11402
Biological Process	GO:0048878	5	chemical homeostasis	1.4	0.223245	Q62273	Sulfate transporter OS=Mus musculus OX=10090 GN=Slc26a2 PE=1 SV=1	Slc26a2	2.242	0.0415125	Up	81.603	5.1	4	4		0.424592		0.713673	0.481571	0.832706	2.19217	1.23967	1.11563
Biological Process	GO:0060627	6	regulation of vesicle-mediated transport	1.49	0.221375	Q91W86	Vacuolar protein sorting-associated protein 11 homolog OS=Mus musculus OX=10090 GN=Vps11 PE=1 SV=3	Vps11	0.552	0.0443196	Down	107.72	2.8	2	2					1.22615	1.50905	0.642208	0.956065	0.666522
Biological Process	GO:0060627	6	regulation of vesicle-mediated transport	1.49	0.221375	Q00993	Tyrosine-protein kinase receptor UFO OS=Mus musculus OX=10090 GN=Axl PE=1 SV=2	Axl	2.05	0.00808483	Up	98.19	11.5	8	8	1.00721		1.02602	0.757311	0.598577	0.600518	1.617	1.33399	1.05937
Biological Process	GO:0060627	6	regulation of vesicle-mediated transport	1.49	0.221375	P61021	Ras-related protein Rab-5B OS=Mus musculus OX=10090 GN=Rab5b PE=1 SV=1	Rab5b	0.451	0.000554643	Down	23.707	39.1	7	4	0.529598	0.361687	0.64454	1.93287	1.56848	1.64207	0.739437	0.73291	0.848405
Biological Process	GO:0060627	6	regulation of vesicle-mediated transport	1.49	0.221375	P51150	Ras-related protein Rab-7a OS=Mus musculus OX=10090 GN=Rab7a PE=1 SV=2	Rab7a	1.631	0.00876207	Up	23.489	44.9	8	8	1.43045	1.38308	1.55171	0.491543	0.660044	0.609812	1.04889	0.954517	0.869951
Biological Process	GO:0060627	6	regulation of vesicle-mediated transport	1.49	0.221375	P41731	CD63 antigen OS=Mus musculus OX=10090 GN=Cd63 PE=1 SV=2	Cd63	1.909	0.00163121	Up	25.766	4.6	1	1		0.495548	0.696489	0.798998	0.860907	0.680703	1.62833	1.47016	1.36886
Biological Process	GO:0060627	6	regulation of vesicle-mediated transport	1.49	0.221375	P22892	AP-1 complex subunit gamma-1 OS=Mus musculus OX=10090 GN=Ap1g1 PE=1 SV=3	Ap1g1	0.618	0.0250639	Down	91.349	10.2	9	9	0.175316	0.10918	0.201834	2.00133	1.33989	1.92039	1.0051	1.08983	1.15713
Biological Process	GO:0060627	6	regulation of vesicle-mediated transport	1.49	0.221375	P21956	Lactadherin OS=Mus musculus OX=10090 GN=Mfge8 PE=1 SV=3	Mfge8	2.495	0.00101858	Up	51.24	24.6	9	9	1.94687	1.23302	1.35243	0.412196	0.415447	0.450516	1.01422	1.27422	0.901075
Biological Process	GO:0071345	6	cellular response to cytokine stimulus	1.42	0.220611	Q9Z2D3	Gasdermin-E OS=Mus musculus OX=10090 GN=Gsdme PE=1 SV=1	Gsdme	1.712	0.0264271	Up	56.63	12.3	5	5	0.97649	1.11674	1.16493	0.769566	0.559193		1.22316	1.03832	1.15159
Biological Process	GO:0071345	6	cellular response to cytokine stimulus	1.42	0.220611	Q9QZ06	Toll-interacting protein OS=Mus musculus OX=10090 GN=Tollip PE=1 SV=1	Tollip	1.68	0.0255013	Up	30.345	13.9	3	3	1.43654	1.23346	1.45617	0.599389	0.512339	0.706801	1.12379	1.13327	0.798242
Biological Process	GO:0071345	6	cellular response to cytokine stimulus	1.42	0.220611	Q8R2Q8	Bone marrow stromal antigen 2 OS=Mus musculus OX=10090 GN=Bst2 PE=1 SV=1	Bst2	0.454	0.000875587	Down	19.152	11	2	2				1.41471	1.31534	1.39531	0.526219	0.70509	0.643335
Biological Process	GO:0071345	6	cellular response to cytokine stimulus	1.42	0.220611	Q64345	Interferon-induced protein with tetratricopeptide repeats 3 OS=Mus musculus OX=10090 GN=Ifit3 PE=1 SV=1	Ifit3	0.235	0.0130401	Down	47.222	19.4	7	7	1.13543	1.02814	1.25666	0.844571	1.60408	1.51148	0.321954		0.297686
Biological Process	GO:0071345	6	cellular response to cytokine stimulus	1.42	0.220611	Q64339	Ubiquitin-like protein ISG15 OS=Mus musculus OX=10090 GN=Isg15 PE=1 SV=4	Isg15	0.394	0.00042844	Down	17.897	15.5	3	3	1.98133	1.5275	1.39461	0.820321	1.05223	1.06537	0.384407	0.378543	0.395695
Biological Process	GO:0071345	6	cellular response to cytokine stimulus	1.42	0.220611	Q64337	Sequestosome-1 OS=Mus musculus OX=10090 GN=Sqstm1 PE=1 SV=1	Sqstm1	1.623	0.0125601	Up	48.162	24.9	9	9	1.50512	0.779223	1.1395	0.639317	0.79171	0.694913	1.35717	1.10166	0.991392
Biological Process	GO:0071345	6	cellular response to cytokine stimulus	1.42	0.220611	Q61107	Guanylate-binding protein 4 OS=Mus musculus OX=10090 GN=Gbp4 PE=1 SV=1	Gbp4	0.475	0.00176086	Down	70.801	8.4	5	5	0.704149	0.880509	1.03196	1.26064	1.68539	1.38168	0.675025	0.750579	0.630072
Biological Process	GO:0071345	6	cellular response to cytokine stimulus	1.42	0.220611	Q00993	Tyrosine-protein kinase receptor UFO OS=Mus musculus OX=10090 GN=Axl PE=1 SV=2	Axl	2.05	0.00808483	Up	98.19	11.5	8	8	1.00721		1.02602	0.757311	0.598577	0.600518	1.617	1.33399	1.05937
Biological Process	GO:0071345	6	cellular response to cytokine stimulus	1.42	0.220611	P51881	ADP/ATP translocase 2 OS=Mus musculus OX=10090 GN=Slc25a5 PE=1 SV=3	Slc25a5	1.668	0.00453468	Up	32.931	42.3	14	7	1.15015	1.15506	1.20836	0.787752	0.595066	0.673433	1.05764	1.19742	1.17511
Biological Process	GO:0071345	6	cellular response to cytokine stimulus	1.42	0.220611	P42225	Signal transducer and activator of transcription 1 OS=Mus musculus OX=10090 GN=Stat1 PE=1 SV=1	Stat1	0.43	1.69855e-05	Down	87.196	24.3	16	16	1.4594	1.07593	1.20764	1.30154	1.19556	1.17827	0.543614	0.519481	0.51856
Biological Process	GO:0060627	6	regulation of vesicle-mediated transport	1.49	0.221375	Q9JJV2	Profilin-2 OS=Mus musculus OX=10090 GN=Pfn2 PE=1 SV=3	Pfn2	0.363	0.0212824	Down	15.032	26.4	3	3	0.184072	0.211177	0.349027	1.89631	2.06444	2.09523	0.377	0.884812	0.937926
Biological Process	GO:0060627	6	regulation of vesicle-mediated transport	1.49	0.221375	Q9QZM0	Ubiquilin-2 OS=Mus musculus OX=10090 GN=Ubqln2 PE=1 SV=2	Ubqln2	1.737	0.0125066	Up	67.35	21.3	9	7	1.54868	1.52372	1.27389	0.451681	0.653798	0.595091	1.10676	0.878172	0.968205
Biological Process	GO:0060627	6	regulation of vesicle-mediated transport	1.49	0.221375	Q9R1Q9	V-type proton ATPase subunit S1 OS=Mus musculus OX=10090 GN=Atp6ap1 PE=1 SV=1	Atp6ap1	1.841	0.000409383	Up	51.007	16.2	7	7	1.3068	0.932857	1.20394	0.69924	0.62938	0.627048	1.19231	1.2944	1.11402
Biological Process	GO:0040013	5	negative regulation of locomotion	1.69	0.221625	O35215	D-dopachrome decarboxylase OS=Mus musculus OX=10090 GN=Ddt PE=1 SV=3	Ddt	1.618	0.0195127	Up	13.077	59.3	5	5	2.09111	1.91918	1.70412	0.39935	0.423115	0.432733	0.840339	0.557848	0.632199
Biological Process	GO:0048878	5	chemical homeostasis	1.4	0.223245	Q61147	Ceruloplasmin OS=Mus musculus OX=10090 GN=Cp PE=1 SV=2	Cp	0.499	0.00152261	Down	121.15	11.9	11	9				1.39572	1.41784	1.18961	0.646748	0.593598	0.75649
Biological Process	GO:0048878	5	chemical homeostasis	1.4	0.223245	P97370	Sodium/potassium-transporting ATPase subunit beta-3 OS=Mus musculus OX=10090 GN=Atp1b3 PE=1 SV=1	Atp1b3	1.803	0.00683373	Up	31.775	23.7	5	5	1.44423	1.32086	1.46887	0.448263	0.64144	0.6105	0.998737	1.09035	0.976747
Biological Process	GO:0048878	5	chemical homeostasis	1.4	0.223245	P97300	Neuroplastin OS=Mus musculus OX=10090 GN=Nptn PE=1 SV=3	Nptn	1.81	0.00197812	Up	44.373	17.4	6	6	1.71027	1.31503	1.66161	0.552108	0.464452	0.518091	0.905243	1.04047	0.832737
Biological Process	GO:0048878	5	chemical homeostasis	1.4	0.223245	P51150	Ras-related protein Rab-7a OS=Mus musculus OX=10090 GN=Rab7a PE=1 SV=2	Rab7a	1.631	0.00876207	Up	23.489	44.9	8	8	1.43045	1.38308	1.55171	0.491543	0.660044	0.609812	1.04889	0.954517	0.869951
Biological Process	GO:0048878	5	chemical homeostasis	1.4	0.223245	P42225	Signal transducer and activator of transcription 1 OS=Mus musculus OX=10090 GN=Stat1 PE=1 SV=1	Stat1	0.43	1.69855e-05	Down	87.196	24.3	16	16	1.4594	1.07593	1.20764	1.30154	1.19556	1.17827	0.543614	0.519481	0.51856
Biological Process	GO:0048878	5	chemical homeostasis	1.4	0.223245	P29391	Ferritin light chain 1 OS=Mus musculus OX=10090 GN=Ftl1 PE=1 SV=2	Ftl1	1.982	0.0369105	Up	20.802	60.7	9	9	2.83548	1.57223	1.90642	0.267331	0.193899	0.439426	0.62463	0.557364	0.603214
Biological Process	GO:0048878	5	chemical homeostasis	1.4	0.223245	P15208	Insulin receptor OS=Mus musculus OX=10090 GN=Insr PE=1 SV=2	Insr	1.531	0.0399309	Up	155.61	6	8	4	1.84197	0.476426	0.614363	0.906265	0.585503	0.90514	1.29697	1.18595	1.18742
Biological Process	GO:0048878	5	chemical homeostasis	1.4	0.223245	P11276	Fibronectin OS=Mus musculus OX=10090 GN=Fn1 PE=1 SV=4	Fn1	0.522	0.000900994	Down	272.53	7.5	16	16	1.77385	1.53109	1.1829	1.12102	0.892159	0.95182	0.519917	0.537192	0.490057
Biological Process	GO:0048878	5	chemical homeostasis	1.4	0.223245	Q922H2	[Pyruvate dehydrogenase (acetyl-transferring)] kinase isozyme 3, mitochondrial OS=Mus musculus OX=10090 GN=Pdk3 PE=1 SV=1	Pdk3	2.199	9.82061e-05	Up	47.922	15.2	6	6	1.34598	1.47958	1.05534	0.481757	0.554869	0.563367	1.19411	1.1608	1.16421
Biological Process	GO:0048878	5	chemical homeostasis	1.4	0.223245	P09528	Ferritin heavy chain OS=Mus musculus OX=10090 GN=Fth1 PE=1 SV=2	Fth1	1.65	0.00215272	Up	21.066	46.2	8	8	1.58198	1.35515	1.71116	0.525344	0.491781	0.625096	0.898197	0.916349	0.894945
Biological Process	GO:0032496	8	response to lipopolysaccharide	1.69	0.221625	Q00993	Tyrosine-protein kinase receptor UFO OS=Mus musculus OX=10090 GN=Axl PE=1 SV=2	Axl	2.05	0.00808483	Up	98.19	11.5	8	8	1.00721		1.02602	0.757311	0.598577	0.600518	1.617	1.33399	1.05937
Biological Process	GO:0032496	8	response to lipopolysaccharide	1.69	0.221625	P42225	Signal transducer and activator of transcription 1 OS=Mus musculus OX=10090 GN=Stat1 PE=1 SV=1	Stat1	0.43	1.69855e-05	Down	87.196	24.3	16	16	1.4594	1.07593	1.20764	1.30154	1.19556	1.17827	0.543614	0.519481	0.51856
Biological Process	GO:0032496	8	response to lipopolysaccharide	1.69	0.221625	P11276	Fibronectin OS=Mus musculus OX=10090 GN=Fn1 PE=1 SV=4	Fn1	0.522	0.000900994	Down	272.53	7.5	16	16	1.77385	1.53109	1.1829	1.12102	0.892159	0.95182	0.519917	0.537192	0.490057
Biological Process	GO:0032496	8	response to lipopolysaccharide	1.69	0.221625	O54825	Bystin OS=Mus musculus OX=10090 GN=Bysl PE=1 SV=3	Bysl	1.604	0.013441	Up	49.783	12.2	5	5	1.40682	1.15172	1.09536	0.769815	0.562169	0.721281	1.22839	1.05952	1.00492
Biological Process	GO:0040013	5	negative regulation of locomotion	1.69	0.221625	Q9JJV2	Profilin-2 OS=Mus musculus OX=10090 GN=Pfn2 PE=1 SV=3	Pfn2	0.363	0.0212824	Down	15.032	26.4	3	3	0.184072	0.211177	0.349027	1.89631	2.06444	2.09523	0.377	0.884812	0.937926
Biological Process	GO:0040013	5	negative regulation of locomotion	1.69	0.221625	Q8R2Q8	Bone marrow stromal antigen 2 OS=Mus musculus OX=10090 GN=Bst2 PE=1 SV=1	Bst2	0.454	0.000875587	Down	19.152	11	2	2				1.41471	1.31534	1.39531	0.526219	0.70509	0.643335
Biological Process	GO:0040013	5	negative regulation of locomotion	1.69	0.221625	P58771	Tropomyosin alpha-1 chain OS=Mus musculus OX=10090 GN=Tpm1 PE=1 SV=1	Tpm1	0.639	0.0217102	Down	32.68	31.3	11	7	1.02141	0.68807	0.56125	1.20492	1.22977	1.67048	0.91479	0.931559	0.777753
Biological Process	GO:0040013	5	negative regulation of locomotion	1.69	0.221625	P41731	CD63 antigen OS=Mus musculus OX=10090 GN=Cd63 PE=1 SV=2	Cd63	1.909	0.00163121	Up	25.766	4.6	1	1		0.495548	0.696489	0.798998	0.860907	0.680703	1.62833	1.47016	1.36886
Biological Process	GO:0032496	8	response to lipopolysaccharide	1.69	0.221625	Q05915	GTP cyclohydrolase 1 OS=Mus musculus OX=10090 GN=Gch1 PE=1 SV=1	Gch1	1.704	0.00382744	Up	27.014	11.6	3	3				0.690571		0.715652	1.3185	1.13983	1.13544
Biological Process	GO:0008333	7	endosome to lysosome transport	2.39	0.203525	P51150	Ras-related protein Rab-7a OS=Mus musculus OX=10090 GN=Rab7a PE=1 SV=2	Rab7a	1.631	0.00876207	Up	23.489	44.9	8	8	1.43045	1.38308	1.55171	0.491543	0.660044	0.609812	1.04889	0.954517	0.869951
Biological Process	GO:0097581	7	lamellipodium organization	2.39	0.203525	Q9CPW4	Actin-related protein 2/3 complex subunit 5 OS=Mus musculus OX=10090 GN=Arpc5 PE=1 SV=3	Arpc5	1.524	0.00952622	Up	16.288	36.4	4	4	1.97546	0.979296	2.1061	0.448437	0.611594	0.500449	0.798718	0.770503	0.80944
Biological Process	GO:0097581	7	lamellipodium organization	2.39	0.203525	Q5SNZ0	Girdin OS=Mus musculus OX=10090 GN=Ccdc88a PE=1 SV=2	Ccdc88a	0.463	0.0172261	Down	215.92	2.3	4	4				1.337	1.14576	1.61752	0.439601	0.790193	0.669928
Biological Process	GO:0019941	9	modification-dependent protein catabolic process	1.56	0.1873	Q64339	Ubiquitin-like protein ISG15 OS=Mus musculus OX=10090 GN=Isg15 PE=1 SV=4	Isg15	0.394	0.00042844	Down	17.897	15.5	3	3	1.98133	1.5275	1.39461	0.820321	1.05223	1.06537	0.384407	0.378543	0.395695
Biological Process	GO:0019941	9	modification-dependent protein catabolic process	1.56	0.1873	Q64337	Sequestosome-1 OS=Mus musculus OX=10090 GN=Sqstm1 PE=1 SV=1	Sqstm1	1.623	0.0125601	Up	48.162	24.9	9	9	1.50512	0.779223	1.1395	0.639317	0.79171	0.694913	1.35717	1.10166	0.991392
Biological Process	GO:0019941	9	modification-dependent protein catabolic process	1.56	0.1873	Q3TDQ1	Dolichyl-diphosphooligosaccharide--protein glycosyltransferase subunit STT3B OS=Mus musculus OX=10090 GN=Stt3b PE=1 SV=2	Stt3b	1.596	0.00980467	Up	93.245	11.8	9	8	1.12887	1.40398	1.18278	0.808664	0.6236	0.603685	1.15675	0.995609	1.09606
Biological Process	GO:0019941	9	modification-dependent protein catabolic process	1.56	0.1873	E9Q555	E3 ubiquitin-protein ligase RNF213 OS=Mus musculus OX=10090 GN=Rnf213 PE=1 SV=2	Rnf213	0.53	0.000731171	Down	584.78	11.8	58	58	1.23473	0.994726	1.02386	1.25345	1.31012	1.19186	0.583975	0.712512	0.694769
Biological Process	GO:0002443	4	leukocyte mediated immunity	1.45	0.185712	Q9QZ06	Toll-interacting protein OS=Mus musculus OX=10090 GN=Tollip PE=1 SV=1	Tollip	1.68	0.0255013	Up	30.345	13.9	3	3	1.43654	1.23346	1.45617	0.599389	0.512339	0.706801	1.12379	1.13327	0.798242
Biological Process	GO:0002443	4	leukocyte mediated immunity	1.45	0.185712	Q9CXY6	Interleukin enhancer-binding factor 2 OS=Mus musculus OX=10090 GN=Ilf2 PE=1 SV=1	Ilf2	1.506	0.016167	Up	43.062	28.7	9	9	1.47526	1.42149	1.31127	0.557913	0.63985	0.714202	1.08742	0.843533	0.94906
Biological Process	GO:0002443	4	leukocyte mediated immunity	1.45	0.185712	Q9CPW4	Actin-related protein 2/3 complex subunit 5 OS=Mus musculus OX=10090 GN=Arpc5 PE=1 SV=3	Arpc5	1.524	0.00952622	Up	16.288	36.4	4	4	1.97546	0.979296	2.1061	0.448437	0.611594	0.500449	0.798718	0.770503	0.80944
Biological Process	GO:0002443	4	leukocyte mediated immunity	1.45	0.185712	Q8R2Q8	Bone marrow stromal antigen 2 OS=Mus musculus OX=10090 GN=Bst2 PE=1 SV=1	Bst2	0.454	0.000875587	Down	19.152	11	2	2				1.41471	1.31534	1.39531	0.526219	0.70509	0.643335
Biological Process	GO:0002443	4	leukocyte mediated immunity	1.45	0.185712	Q64310	Surfeit locus protein 4 OS=Mus musculus OX=10090 GN=Surf4 PE=1 SV=1	Surf4	2.172	0.00331336	Up	30.381	11.9	3	3	1.56718	1.27679	1.35615	0.623646	0.419226	0.470154	1.17123	1.00852	1.1071
Biological Process	GO:0002443	4	leukocyte mediated immunity	1.45	0.185712	Q60854	Serpin B6 OS=Mus musculus OX=10090 GN=Serpinb6 PE=1 SV=1	Serpinb6	0.244	9.63941e-05	Down	42.598	19.6	7	7	1.84265	1.47888	1.47225	1.16828	0.988745	1.22348	0.266496	0.250327	0.308888
Biological Process	GO:0002443	4	leukocyte mediated immunity	1.45	0.185712	P99024	Tubulin beta-5 chain OS=Mus musculus OX=10090 GN=Tubb5 PE=1 SV=1	Tubb5	2.66	0.0369248	Up	49.67	39.6	15	2	1.32849	1.15398	2.84742	0.225166	0.375299	0.402326	1.2476	0.530757	0.888963
Biological Process	GO:0002443	4	leukocyte mediated immunity	1.45	0.185712	P61021	Ras-related protein Rab-5B OS=Mus musculus OX=10090 GN=Rab5b PE=1 SV=1	Rab5b	0.451	0.000554643	Down	23.707	39.1	7	4	0.529598	0.361687	0.64454	1.93287	1.56848	1.64207	0.739437	0.73291	0.848405
Biological Process	GO:0002443	4	leukocyte mediated immunity	1.45	0.185712	P51150	Ras-related protein Rab-7a OS=Mus musculus OX=10090 GN=Rab7a PE=1 SV=2	Rab7a	1.631	0.00876207	Up	23.489	44.9	8	8	1.43045	1.38308	1.55171	0.491543	0.660044	0.609812	1.04889	0.954517	0.869951
Biological Process	GO:0002443	4	leukocyte mediated immunity	1.45	0.185712	P50543	Protein S100-A11 OS=Mus musculus OX=10090 GN=S100a11 PE=1 SV=1	S100a11	4.499	0.0279725	Up	11.083	20.4	2	2				0.410249	0.356254	0.324659	2.61112	1.62805	0.669671
Biological Process	GO:0002443	4	leukocyte mediated immunity	1.45	0.185712	P41731	CD63 antigen OS=Mus musculus OX=10090 GN=Cd63 PE=1 SV=2	Cd63	1.909	0.00163121	Up	25.766	4.6	1	1		0.495548	0.696489	0.798998	0.860907	0.680703	1.62833	1.47016	1.36886
Biological Process	GO:1902600	9	proton transmembrane transport	2.05	0.179557	Q9R1Q9	V-type proton ATPase subunit S1 OS=Mus musculus OX=10090 GN=Atp6ap1 PE=1 SV=1	Atp6ap1	1.841	0.000409383	Up	51.007	16.2	7	7	1.3068	0.932857	1.20394	0.69924	0.62938	0.627048	1.19231	1.2944	1.11402
Biological Process	GO:1902600	9	proton transmembrane transport	2.05	0.179557	P19783	Cytochrome c oxidase subunit 4 isoform 1, mitochondrial OS=Mus musculus OX=10090 GN=Cox4i1 PE=1 SV=2	Cox4i1	1.614	0.00404345	Up	19.53	39.6	6	6	1.31287	1.36924	2.25278	0.562223	0.49779	0.495238	0.91502	0.866174	0.728668
Biological Process	GO:0019941	9	modification-dependent protein catabolic process	1.56	0.1873	Q6ZWZ2	Ubiquitin-conjugating enzyme E2 R2 OS=Mus musculus OX=10090 GN=Ube2r2 PE=1 SV=1	Ube2r2	1.705	0.019132	Up	27.166	13.4	3	2		1.20238		0.730495	0.618085		0.985016	1.21377	1.25026
Biological Process	GO:0019941	9	modification-dependent protein catabolic process	1.56	0.1873	Q8C7K6	Prenylcysteine oxidase-like OS=Mus musculus OX=10090 GN=Pcyox1l PE=1 SV=1	Pcyox1l	1.646	0.0167489	Up	54.874	11.7	5	5				0.862874	0.811715	0.59287	1.24377	1.36226	1.12651
Biological Process	GO:0019941	9	modification-dependent protein catabolic process	1.56	0.1873	Q9D1C1	Ubiquitin-conjugating enzyme E2 C OS=Mus musculus OX=10090 GN=Ube2c PE=1 SV=1	Ube2c	1.581	0.00617241	Up	19.606	27.4	4	4	0.664544			0.85041	0.741865	0.861967	1.21354	1.18336	1.48432
Biological Process	GO:0019941	9	modification-dependent protein catabolic process	1.56	0.1873	Q9QZ06	Toll-interacting protein OS=Mus musculus OX=10090 GN=Tollip PE=1 SV=1	Tollip	1.68	0.0255013	Up	30.345	13.9	3	3	1.43654	1.23346	1.45617	0.599389	0.512339	0.706801	1.12379	1.13327	0.798242
Biological Process	GO:0019220	7	regulation of phosphate metabolic process	1.3	0.187944	Q5SNZ0	Girdin OS=Mus musculus OX=10090 GN=Ccdc88a PE=1 SV=2	Ccdc88a	0.463	0.0172261	Down	215.92	2.3	4	4				1.337	1.14576	1.61752	0.439601	0.790193	0.669928
Biological Process	GO:0019220	7	regulation of phosphate metabolic process	1.3	0.187944	P97300	Neuroplastin OS=Mus musculus OX=10090 GN=Nptn PE=1 SV=3	Nptn	1.81	0.00197812	Up	44.373	17.4	6	6	1.71027	1.31503	1.66161	0.552108	0.464452	0.518091	0.905243	1.04047	0.832737
Biological Process	GO:0019220	7	regulation of phosphate metabolic process	1.3	0.187944	P15208	Insulin receptor OS=Mus musculus OX=10090 GN=Insr PE=1 SV=2	Insr	1.531	0.0399309	Up	155.61	6	8	4	1.84197	0.476426	0.614363	0.906265	0.585503	0.90514	1.29697	1.18595	1.18742
Biological Process	GO:0019220	7	regulation of phosphate metabolic process	1.3	0.187944	P11276	Fibronectin OS=Mus musculus OX=10090 GN=Fn1 PE=1 SV=4	Fn1	0.522	0.000900994	Down	272.53	7.5	16	16	1.77385	1.53109	1.1829	1.12102	0.892159	0.95182	0.519917	0.537192	0.490057
Biological Process	GO:0019220	7	regulation of phosphate metabolic process	1.3	0.187944	P00405	Cytochrome c oxidase subunit 2 OS=Mus musculus OX=10090 GN=Mtco2 PE=1 SV=1	Mtco2	1.596	0.0309328	Up	25.976	11.9	3	3	0.733344	1.0287	1.15809	0.60411	0.955582	0.78202	1.24045	1.11114	1.38656
Biological Process	GO:0019220	7	regulation of phosphate metabolic process	1.3	0.187944	O35215	D-dopachrome decarboxylase OS=Mus musculus OX=10090 GN=Ddt PE=1 SV=3	Ddt	1.618	0.0195127	Up	13.077	59.3	5	5	2.09111	1.91918	1.70412	0.39935	0.423115	0.432733	0.840339	0.557848	0.632199
Biological Process	GO:0019220	7	regulation of phosphate metabolic process	1.3	0.187944	A2ASS6	Titin OS=Mus musculus OX=10090 GN=Ttn PE=1 SV=1	Ttn	0.628	0.0120274	Down	3906.4	0.2	6	6				1.12859	1.16109	1.39592	0.648561	0.847103	0.818731
Biological Process	GO:0071824	6	protein-DNA complex subunit organization	1.91	0.187749	Q9EST5	Acidic leucine-rich nuclear phosphoprotein 32 family member B OS=Mus musculus OX=10090 GN=Anp32b PE=1 SV=1	Anp32b	3.589	0.00511216	Up	31.078	22.1	6	3	1.52137	1.205	1.48963	0.248765	0.382699	0.410917	1.67562	1.10218	0.963808
Biological Process	GO:1902600	9	proton transmembrane transport	2.05	0.179557	P00405	Cytochrome c oxidase subunit 2 OS=Mus musculus OX=10090 GN=Mtco2 PE=1 SV=1	Mtco2	1.596	0.0309328	Up	25.976	11.9	3	3	0.733344	1.0287	1.15809	0.60411	0.955582	0.78202	1.24045	1.11114	1.38656
Biological Process	GO:0071824	6	protein-DNA complex subunit organization	1.91	0.187749	Q9D2U9	Histone H2B type 3-A OS=Mus musculus OX=10090 GN=Hist3h2ba PE=1 SV=3	Hist3h2ba	0.311	0.010526	Down	13.994	54	8	1	0.429049	0.430509	0.439885	2.57538	1.60204	1.69701	0.893503	0.469559	0.463066
Biological Process	GO:0071824	6	protein-DNA complex subunit organization	1.91	0.187749	P28656	Nucleosome assembly protein 1-like 1 OS=Mus musculus OX=10090 GN=Nap1l1 PE=1 SV=2	Nap1l1	2.343	0.0227066	Up	45.345	16.1	5	4	1.66559	1.25975	1.31952	0.350939	0.486322	0.585068	1.34977	0.754956	1.22809
Biological Process	GO:0071824	6	protein-DNA complex subunit organization	1.91	0.187749	Q8CGP2	Histone H2B type 1-P OS=Mus musculus OX=10090 GN=Hist1h2bp PE=1 SV=3	Hist1h2bp	0.605	0.0483326	Down	13.992	59.5	10	3	0.625154	0.688448	0.682692	1.50549	1.60566	1.25243	1.15881	0.842381	0.638928
Biological Process	GO:0019882	3	antigen processing and presentation	1.91	0.187749	Q9R233	Tapasin OS=Mus musculus OX=10090 GN=Tapbp PE=1 SV=2	Tapbp	0.492	0.00125318	Down	49.736	11.6	5	5	1.04643	1.08803	1.60431	1.30985	1.17287	1.04355	0.514019	0.605376	0.615567
Biological Process	GO:0019882	3	antigen processing and presentation	1.91	0.187749	P61021	Ras-related protein Rab-5B OS=Mus musculus OX=10090 GN=Rab5b PE=1 SV=1	Rab5b	0.451	0.000554643	Down	23.707	39.1	7	4	0.529598	0.361687	0.64454	1.93287	1.56848	1.64207	0.739437	0.73291	0.848405
Biological Process	GO:0019882	3	antigen processing and presentation	1.91	0.187749	P51150	Ras-related protein Rab-7a OS=Mus musculus OX=10090 GN=Rab7a PE=1 SV=2	Rab7a	1.631	0.00876207	Up	23.489	44.9	8	8	1.43045	1.38308	1.55171	0.491543	0.660044	0.609812	1.04889	0.954517	0.869951
Biological Process	GO:0019882	3	antigen processing and presentation	1.91	0.187749	P47754	F-actin-capping protein subunit alpha-2 OS=Mus musculus OX=10090 GN=Capza2 PE=1 SV=3	Capza2	2.918	0.0059706	Up	32.967	45.5	10	8	1.50524	1.38417	1.80527	0.283733	0.406804	0.408222	1.41175	0.830458	0.964354
Biological Process	GO:0019882	3	antigen processing and presentation	1.91	0.187749	P22892	AP-1 complex subunit gamma-1 OS=Mus musculus OX=10090 GN=Ap1g1 PE=1 SV=3	Ap1g1	0.618	0.0250639	Down	91.349	10.2	9	9	0.175316	0.10918	0.201834	2.00133	1.33989	1.92039	1.0051	1.08983	1.15713
Biological Process	GO:0019941	9	modification-dependent protein catabolic process	1.56	0.1873	Q9QZM0	Ubiquilin-2 OS=Mus musculus OX=10090 GN=Ubqln2 PE=1 SV=2	Ubqln2	1.737	0.0125066	Up	67.35	21.3	9	7	1.54868	1.52372	1.27389	0.451681	0.653798	0.595091	1.10676	0.878172	0.968205
Biological Process	GO:0071824	6	protein-DNA complex subunit organization	1.91	0.187749	P62830	60S ribosomal protein L23 OS=Mus musculus OX=10090 GN=Rpl23 PE=1 SV=1	Rpl23	2.312	0.0024781	Up	14.865	37.9	4	4	0.962455	0.971117	1.34126	0.58564	0.582977	0.559998	1.64336	1.08667	1.26652
Biological Process	GO:0019220	7	regulation of phosphate metabolic process	1.3	0.187944	Q60838	Segment polarity protein dishevelled homolog DVL-2 OS=Mus musculus OX=10090 GN=Dvl2 PE=1 SV=2	Dvl2	0.663	0.0112876	Down	78.86	12.6	7	5	0.175845	0.156481	0.365437	1.86722	1.61444	1.50954	0.959706	1.16407	1.18726
Biological Process	GO:0032675	8	regulation of interleukin-6 production	2.6	0.177944	Q8R5F7	Interferon-induced helicase C domain-containing protein 1 OS=Mus musculus OX=10090 GN=Ifih1 PE=1 SV=1	Ifih1	0.654	0.0304587	Down	115.97	2	2	2				1.26899	1.06252	1.14987	0.669504		0.849116
Biological Process	GO:0006826	9	iron ion transport	2.6	0.177944	Q9R1Q9	V-type proton ATPase subunit S1 OS=Mus musculus OX=10090 GN=Atp6ap1 PE=1 SV=1	Atp6ap1	1.841	0.000409383	Up	51.007	16.2	7	7	1.3068	0.932857	1.20394	0.69924	0.62938	0.627048	1.19231	1.2944	1.11402
Biological Process	GO:0007017	3	microtubule-based process	1.49	0.175422	Q9CWI3	BRCA2 and CDKN1A-interacting protein OS=Mus musculus OX=10090 GN=Bccip PE=1 SV=1	Bccip	2.011	0.0160131	Up	35.942	18.7	5	5				0.690617	0.58942	0.712938	1.69756	0.981822	1.32765
Biological Process	GO:0007017	3	microtubule-based process	1.49	0.175422	Q8JZN7	Mitochondrial Rho GTPase 2 OS=Mus musculus OX=10090 GN=Rhot2 PE=1 SV=1	Rhot2	0.486	0.0349225	Down	69.07	8.4	4	3				1.53925	1.0604	1.17705	0.501218		0.722083
Biological Process	GO:0007017	3	microtubule-based process	1.49	0.175422	Q5SNZ0	Girdin OS=Mus musculus OX=10090 GN=Ccdc88a PE=1 SV=2	Ccdc88a	0.463	0.0172261	Down	215.92	2.3	4	4				1.337	1.14576	1.61752	0.439601	0.790193	0.669928
Biological Process	GO:0007017	3	microtubule-based process	1.49	0.175422	P99024	Tubulin beta-5 chain OS=Mus musculus OX=10090 GN=Tubb5 PE=1 SV=1	Tubb5	2.66	0.0369248	Up	49.67	39.6	15	2	1.32849	1.15398	2.84742	0.225166	0.375299	0.402326	1.2476	0.530757	0.888963
Biological Process	GO:0007017	3	microtubule-based process	1.49	0.175422	P68369	Tubulin alpha-1A chain OS=Mus musculus OX=10090 GN=Tuba1a PE=1 SV=1	Tuba1a	3.222	0.00202332	Up	50.135	44.6	16	1	1.30694		1.07011	0.338137	0.533394	0.460391	1.61138	1.17615	1.5035
Biological Process	GO:0007017	3	microtubule-based process	1.49	0.175422	P58854	Gamma-tubulin complex component 3 OS=Mus musculus OX=10090 GN=Tubgcp3 PE=1 SV=2	Tubgcp3	1.719	0.00796842	Up	103.47	7.6	7	7		1.18449		0.585267	0.759576	0.79395	1.10145	1.34569	1.22958
Biological Process	GO:0007017	3	microtubule-based process	1.49	0.175422	P23927	Alpha-crystallin B chain OS=Mus musculus OX=10090 GN=Cryab PE=1 SV=2	Cryab	1.8	0.0146384	Up	20.069	24.6	4	4				0.628357	0.927652	0.587122	1.36956	1.20117	1.28614
Biological Process	GO:0007017	3	microtubule-based process	1.49	0.175422	P22892	AP-1 complex subunit gamma-1 OS=Mus musculus OX=10090 GN=Ap1g1 PE=1 SV=3	Ap1g1	0.618	0.0250639	Down	91.349	10.2	9	9	0.175316	0.10918	0.201834	2.00133	1.33989	1.92039	1.0051	1.08983	1.15713
Biological Process	GO:0007017	3	microtubule-based process	1.49	0.175422	A2AJI0	MAP7 domain-containing protein 1 OS=Mus musculus OX=10090 GN=Map7d1 PE=1 SV=1	Map7d1	0.658	0.0341725	Down	93.275	15.4	12	12	0.7638	0.873437	0.844879	1.46206	1.45571	1.01295	0.792813	0.897308	0.897035
Biological Process	GO:0022610	2	biological adhesion	1.55	0.174914	Q9WTS6	Teneurin-3 OS=Mus musculus OX=10090 GN=Tenm3 PE=1 SV=1	Tenm3	1.6	0.0367274	Up	303.06	3.9	9	9	0.832971	0.690116	0.515654	0.769416	1.13206	0.775806	1.55526	1.18637	1.54234
Biological Process	GO:0022610	2	biological adhesion	1.55	0.174914	Q61107	Guanylate-binding protein 4 OS=Mus musculus OX=10090 GN=Gbp4 PE=1 SV=1	Gbp4	0.475	0.00176086	Down	70.801	8.4	5	5	0.704149	0.880509	1.03196	1.26064	1.68539	1.38168	0.675025	0.750579	0.630072
Biological Process	GO:0022610	2	biological adhesion	1.55	0.174914	Q00993	Tyrosine-protein kinase receptor UFO OS=Mus musculus OX=10090 GN=Axl PE=1 SV=2	Axl	2.05	0.00808483	Up	98.19	11.5	8	8	1.00721		1.02602	0.757311	0.598577	0.600518	1.617	1.33399	1.05937
Biological Process	GO:0022610	2	biological adhesion	1.55	0.174914	P97300	Neuroplastin OS=Mus musculus OX=10090 GN=Nptn PE=1 SV=3	Nptn	1.81	0.00197812	Up	44.373	17.4	6	6	1.71027	1.31503	1.66161	0.552108	0.464452	0.518091	0.905243	1.04047	0.832737
Biological Process	GO:0022610	2	biological adhesion	1.55	0.174914	P41731	CD63 antigen OS=Mus musculus OX=10090 GN=Cd63 PE=1 SV=2	Cd63	1.909	0.00163121	Up	25.766	4.6	1	1		0.495548	0.696489	0.798998	0.860907	0.680703	1.62833	1.47016	1.36886
Biological Process	GO:0022610	2	biological adhesion	1.55	0.174914	P11276	Fibronectin OS=Mus musculus OX=10090 GN=Fn1 PE=1 SV=4	Fn1	0.522	0.000900994	Down	272.53	7.5	16	16	1.77385	1.53109	1.1829	1.12102	0.892159	0.95182	0.519917	0.537192	0.490057
Biological Process	GO:0022610	2	biological adhesion	1.55	0.174914	O54825	Bystin OS=Mus musculus OX=10090 GN=Bysl PE=1 SV=3	Bysl	1.604	0.013441	Up	49.783	12.2	5	5	1.40682	1.15172	1.09536	0.769815	0.562169	0.721281	1.22839	1.05952	1.00492
Biological Process	GO:0022610	2	biological adhesion	1.55	0.174914	O35691	Pinin OS=Mus musculus OX=10090 GN=Pnn PE=1 SV=4	Pnn	0.645	0.0019017	Down	82.435	16	12	12	0.456683	0.518506	0.612375	1.56289	1.4866	1.45614	1.03492	0.862757	1.00913
Biological Process	GO:0007017	3	microtubule-based process	1.49	0.175422	Q9JJ11	Transforming acidic coiled-coil-containing protein 3 OS=Mus musculus OX=10090 GN=Tacc3 PE=1 SV=1	Tacc3	4.578	0.0274687	Up	70.626	3.2	2	2					0.2676	0.368014	2.17933	0.869049	1.316
Biological Process	GO:0007017	3	microtubule-based process	1.49	0.175422	Q9JKC8	AP-3 complex subunit mu-1 OS=Mus musculus OX=10090 GN=Ap3m1 PE=1 SV=1	Ap3m1	1.517	2.54031e-06	Up	46.936	14.1	4	4	2.03624	1.13732		0.645346	0.633699	0.638714	0.956809	0.986898	0.964978
Biological Process	GO:0002274	5	myeloid leukocyte activation	1.48	0.176968	P41731	CD63 antigen OS=Mus musculus OX=10090 GN=Cd63 PE=1 SV=2	Cd63	1.909	0.00163121	Up	25.766	4.6	1	1		0.495548	0.696489	0.798998	0.860907	0.680703	1.62833	1.47016	1.36886
Biological Process	GO:0002274	5	myeloid leukocyte activation	1.48	0.176968	P50543	Protein S100-A11 OS=Mus musculus OX=10090 GN=S100a11 PE=1 SV=1	S100a11	4.499	0.0279725	Up	11.083	20.4	2	2				0.410249	0.356254	0.324659	2.61112	1.62805	0.669671
Biological Process	GO:0006826	9	iron ion transport	2.6	0.177944	P09528	Ferritin heavy chain OS=Mus musculus OX=10090 GN=Fth1 PE=1 SV=2	Fth1	1.65	0.00215272	Up	21.066	46.2	8	8	1.58198	1.35515	1.71116	0.525344	0.491781	0.625096	0.898197	0.916349	0.894945
Biological Process	GO:0051196	7	regulation of coenzyme metabolic process	2.6	0.177944	Q922H2	[Pyruvate dehydrogenase (acetyl-transferring)] kinase isozyme 3, mitochondrial OS=Mus musculus OX=10090 GN=Pdk3 PE=1 SV=1	Pdk3	2.199	9.82061e-05	Up	47.922	15.2	6	6	1.34598	1.47958	1.05534	0.481757	0.554869	0.563367	1.19411	1.1608	1.16421
Biological Process	GO:0051196	7	regulation of coenzyme metabolic process	2.6	0.177944	P15208	Insulin receptor OS=Mus musculus OX=10090 GN=Insr PE=1 SV=2	Insr	1.531	0.0399309	Up	155.61	6	8	4	1.84197	0.476426	0.614363	0.906265	0.585503	0.90514	1.29697	1.18595	1.18742
Biological Process	GO:0097421	9	liver regeneration	2.6	0.177944	P62889	60S ribosomal protein L30 OS=Mus musculus OX=10090 GN=Rpl30 PE=1 SV=2	Rpl30	1.761	0.043358	Up	12.784	66.1	7	7	0.563124	1.17294	1.47656	0.780087	0.828774	0.487032	1.4973	1.1439	1.05028
Biological Process	GO:0097421	9	liver regeneration	2.6	0.177944	P62849	40S ribosomal protein S24 OS=Mus musculus OX=10090 GN=Rps24 PE=1 SV=1	Rps24	1.841	0.0139393	Up	15.423	25.6	3	3	0.828306	0.769029	1.30975	0.692089	0.653972	0.798882	1.67456	1.11474	1.15868
Biological Process	GO:0006695	8	cholesterol biosynthetic process	2.6	0.177944	Q8JZK9	Hydroxymethylglutaryl-CoA synthase, cytoplasmic OS=Mus musculus OX=10090 GN=Hmgcs1 PE=1 SV=1	Hmgcs1	1.662	0.00411926	Up	57.568	21.3	10	10	0.501653	0.367652	0.402616	0.938228	0.916909	1.04811	1.60162	1.40414	1.81907
Biological Process	GO:0006695	8	cholesterol biosynthetic process	2.6	0.177944	P52019	Squalene monooxygenase OS=Mus musculus OX=10090 GN=Sqle PE=2 SV=1	Sqle	2.047	0.0111657	Up	63.769	15.6	7	7	0.995958	0.700824	1.22893	0.872979	0.547328	0.573	1.36554	1.52377	1.19167
Biological Process	GO:0031109	8	microtubule polymerization or depolymerization	2.6	0.177944	P58854	Gamma-tubulin complex component 3 OS=Mus musculus OX=10090 GN=Tubgcp3 PE=1 SV=2	Tubgcp3	1.719	0.00796842	Up	103.47	7.6	7	7		1.18449		0.585267	0.759576	0.79395	1.10145	1.34569	1.22958
Biological Process	GO:0032675	8	regulation of interleukin-6 production	2.6	0.177944	Q6Q899	Antiviral innate immune response receptor RIG-I OS=Mus musculus OX=10090 GN=Ddx58 PE=1 SV=2	Ddx58	0.467	6.53911e-05	Down	105.97	20.1	19	19	1.45157	1.45988	1.08231	1.14305	1.17431	1.09524	0.518655	0.502655	0.572327
Biological Process	GO:0031109	8	microtubule polymerization or depolymerization	2.6	0.177944	P23927	Alpha-crystallin B chain OS=Mus musculus OX=10090 GN=Cryab PE=1 SV=2	Cryab	1.8	0.0146384	Up	20.069	24.6	4	4				0.628357	0.927652	0.587122	1.36956	1.20117	1.28614
Biological Process	GO:0002274	5	myeloid leukocyte activation	1.48	0.176968	Q9CXY6	Interleukin enhancer-binding factor 2 OS=Mus musculus OX=10090 GN=Ilf2 PE=1 SV=1	Ilf2	1.506	0.016167	Up	43.062	28.7	9	9	1.47526	1.42149	1.31127	0.557913	0.63985	0.714202	1.08742	0.843533	0.94906
Biological Process	GO:0002274	5	myeloid leukocyte activation	1.48	0.176968	Q9CPW4	Actin-related protein 2/3 complex subunit 5 OS=Mus musculus OX=10090 GN=Arpc5 PE=1 SV=3	Arpc5	1.524	0.00952622	Up	16.288	36.4	4	4	1.97546	0.979296	2.1061	0.448437	0.611594	0.500449	0.798718	0.770503	0.80944
Biological Process	GO:0002274	5	myeloid leukocyte activation	1.48	0.176968	Q8R2Q8	Bone marrow stromal antigen 2 OS=Mus musculus OX=10090 GN=Bst2 PE=1 SV=1	Bst2	0.454	0.000875587	Down	19.152	11	2	2				1.41471	1.31534	1.39531	0.526219	0.70509	0.643335
Biological Process	GO:0002274	5	myeloid leukocyte activation	1.48	0.176968	Q64310	Surfeit locus protein 4 OS=Mus musculus OX=10090 GN=Surf4 PE=1 SV=1	Surf4	2.172	0.00331336	Up	30.381	11.9	3	3	1.56718	1.27679	1.35615	0.623646	0.419226	0.470154	1.17123	1.00852	1.1071
Biological Process	GO:0002274	5	myeloid leukocyte activation	1.48	0.176968	Q60854	Serpin B6 OS=Mus musculus OX=10090 GN=Serpinb6 PE=1 SV=1	Serpinb6	0.244	9.63941e-05	Down	42.598	19.6	7	7	1.84265	1.47888	1.47225	1.16828	0.988745	1.22348	0.266496	0.250327	0.308888
Biological Process	GO:0002274	5	myeloid leukocyte activation	1.48	0.176968	P99024	Tubulin beta-5 chain OS=Mus musculus OX=10090 GN=Tubb5 PE=1 SV=1	Tubb5	2.66	0.0369248	Up	49.67	39.6	15	2	1.32849	1.15398	2.84742	0.225166	0.375299	0.402326	1.2476	0.530757	0.888963
Biological Process	GO:0002274	5	myeloid leukocyte activation	1.48	0.176968	P61021	Ras-related protein Rab-5B OS=Mus musculus OX=10090 GN=Rab5b PE=1 SV=1	Rab5b	0.451	0.000554643	Down	23.707	39.1	7	4	0.529598	0.361687	0.64454	1.93287	1.56848	1.64207	0.739437	0.73291	0.848405
Biological Process	GO:0002274	5	myeloid leukocyte activation	1.48	0.176968	P51150	Ras-related protein Rab-7a OS=Mus musculus OX=10090 GN=Rab7a PE=1 SV=2	Rab7a	1.631	0.00876207	Up	23.489	44.9	8	8	1.43045	1.38308	1.55171	0.491543	0.660044	0.609812	1.04889	0.954517	0.869951
Biological Process	GO:0002274	5	myeloid leukocyte activation	1.48	0.176968	Q9QZ06	Toll-interacting protein OS=Mus musculus OX=10090 GN=Tollip PE=1 SV=1	Tollip	1.68	0.0255013	Up	30.345	13.9	3	3	1.43654	1.23346	1.45617	0.599389	0.512339	0.706801	1.12379	1.13327	0.798242
Biological Process	GO:0019220	7	regulation of phosphate metabolic process	1.3	0.187944	Q61151	Serine/threonine-protein phosphatase 2A 56 kDa regulatory subunit epsilon isoform OS=Mus musculus OX=10090 GN=Ppp2r5e PE=1 SV=3	Ppp2r5e	1.541	0.0129007	Up	54.713	12.6	5	4	1.40465	1.04321	1.28926	0.71514	0.760802	0.626521		1.13009	1.03033
Biological Process	GO:0019220	7	regulation of phosphate metabolic process	1.3	0.187944	Q64337	Sequestosome-1 OS=Mus musculus OX=10090 GN=Sqstm1 PE=1 SV=1	Sqstm1	1.623	0.0125601	Up	48.162	24.9	9	9	1.50512	0.779223	1.1395	0.639317	0.79171	0.694913	1.35717	1.10166	0.991392
Biological Process	GO:0019220	7	regulation of phosphate metabolic process	1.3	0.187944	Q6P9R2	Serine/threonine-protein kinase OSR1 OS=Mus musculus OX=10090 GN=Oxsr1 PE=1 SV=1	Oxsr1	1.813	0.0187209	Up	58.213	19	10	7	0.533049	1.42455	0.848184	0.735046	0.755196	0.712125	1.71828	1.03321	1.24036
Biological Process	GO:0043604	6	amide biosynthetic process	1.4	0.193905	P62849	40S ribosomal protein S24 OS=Mus musculus OX=10090 GN=Rps24 PE=1 SV=1	Rps24	1.841	0.0139393	Up	15.423	25.6	3	3	0.828306	0.769029	1.30975	0.692089	0.653972	0.798882	1.67456	1.11474	1.15868
Biological Process	GO:0043604	6	amide biosynthetic process	1.4	0.193905	P62830	60S ribosomal protein L23 OS=Mus musculus OX=10090 GN=Rpl23 PE=1 SV=1	Rpl23	2.312	0.0024781	Up	14.865	37.9	4	4	0.962455	0.971117	1.34126	0.58564	0.582977	0.559998	1.64336	1.08667	1.26652
Biological Process	GO:0043604	6	amide biosynthetic process	1.4	0.193905	P62281	40S ribosomal protein S11 OS=Mus musculus OX=10090 GN=Rps11 PE=1 SV=3	Rps11	0.647	0.0289192	Down	18.431	48.7	9	9	0.107001	0.270189	0.418774	1.86521	1.4679	1.6488	0.846358	1.20992	1.16585
Biological Process	GO:0043604	6	amide biosynthetic process	1.4	0.193905	P00375	Dihydrofolate reductase OS=Mus musculus OX=10090 GN=Dhfr PE=1 SV=3	Dhfr	0.527	0.0332436	Down	21.606	20.3	4	4					1.51108	1.28137	0.565573	0.855584	0.786393
Biological Process	GO:0043604	6	amide biosynthetic process	1.4	0.193905	O89086	RNA-binding protein 3 OS=Mus musculus OX=10090 GN=Rbm3 PE=1 SV=1	Rbm3	0.468	0.0216788	Down	16.604	36.6	5	5	0.170377	0.166451	0.236805	1.83498	1.74056	2.16535	0.973152	0.573433	1.13889
Biological Process	GO:0043604	6	amide biosynthetic process	1.4	0.193905	O09167	60S ribosomal protein L21 OS=Mus musculus OX=10090 GN=Rpl21 PE=1 SV=3	Rpl21	0.273	0.00390408	Down	18.562	25.6	4	4		0.3388	0.336082	1.86645	1.87734	2.01224	0.750728	0.470912	0.347443
Biological Process	GO:2000146	7	negative regulation of cell motility	1.86	0.193181	Q9JJV2	Profilin-2 OS=Mus musculus OX=10090 GN=Pfn2 PE=1 SV=3	Pfn2	0.363	0.0212824	Down	15.032	26.4	3	3	0.184072	0.211177	0.349027	1.89631	2.06444	2.09523	0.377	0.884812	0.937926
Biological Process	GO:2000146	7	negative regulation of cell motility	1.86	0.193181	Q8R2Q8	Bone marrow stromal antigen 2 OS=Mus musculus OX=10090 GN=Bst2 PE=1 SV=1	Bst2	0.454	0.000875587	Down	19.152	11	2	2				1.41471	1.31534	1.39531	0.526219	0.70509	0.643335
Biological Process	GO:2000146	7	negative regulation of cell motility	1.86	0.193181	P58771	Tropomyosin alpha-1 chain OS=Mus musculus OX=10090 GN=Tpm1 PE=1 SV=1	Tpm1	0.639	0.0217102	Down	32.68	31.3	11	7	1.02141	0.68807	0.56125	1.20492	1.22977	1.67048	0.91479	0.931559	0.777753
Biological Process	GO:2000146	7	negative regulation of cell motility	1.86	0.193181	P41731	CD63 antigen OS=Mus musculus OX=10090 GN=Cd63 PE=1 SV=2	Cd63	1.909	0.00163121	Up	25.766	4.6	1	1		0.495548	0.696489	0.798998	0.860907	0.680703	1.62833	1.47016	1.36886
Biological Process	GO:2000146	7	negative regulation of cell motility	1.86	0.193181	O35215	D-dopachrome decarboxylase OS=Mus musculus OX=10090 GN=Ddt PE=1 SV=3	Ddt	1.618	0.0195127	Up	13.077	59.3	5	5	2.09111	1.91918	1.70412	0.39935	0.423115	0.432733	0.840339	0.557848	0.632199
Biological Process	GO:1902653	7	secondary alcohol biosynthetic process	2.49	0.190675	Q8JZK9	Hydroxymethylglutaryl-CoA synthase, cytoplasmic OS=Mus musculus OX=10090 GN=Hmgcs1 PE=1 SV=1	Hmgcs1	1.662	0.00411926	Up	57.568	21.3	10	10	0.501653	0.367652	0.402616	0.938228	0.916909	1.04811	1.60162	1.40414	1.81907
Biological Process	GO:1902653	7	secondary alcohol biosynthetic process	2.49	0.190675	P52019	Squalene monooxygenase OS=Mus musculus OX=10090 GN=Sqle PE=2 SV=1	Sqle	2.047	0.0111657	Up	63.769	15.6	7	7	0.995958	0.700824	1.22893	0.872979	0.547328	0.573	1.36554	1.52377	1.19167
Biological Process	GO:0043388	6	positive regulation of DNA binding	2.49	0.190675	Q9ESU6	Bromodomain-containing protein 4 OS=Mus musculus OX=10090 GN=Brd4 PE=1 SV=2	Brd4	0.454	0.00505108	Down	155.89	6.2	9	7				1.22408	1.35337	1.54986	0.48425	0.743859	0.644578
Biological Process	GO:0043388	6	positive regulation of DNA binding	2.49	0.190675	P0DOV1	Interferon-activable protein 205-B OS=Mus musculus OX=10090 GN=Mnda PE=1 SV=1	Mnda	0.646	0.0481274	Down	46.977	24.9	10	1				1.15489	1.38462		0.959894	0.698797	0.801792
Biological Process	GO:0016126	7	sterol biosynthetic process	2.49	0.190675	Q8JZK9	Hydroxymethylglutaryl-CoA synthase, cytoplasmic OS=Mus musculus OX=10090 GN=Hmgcs1 PE=1 SV=1	Hmgcs1	1.662	0.00411926	Up	57.568	21.3	10	10	0.501653	0.367652	0.402616	0.938228	0.916909	1.04811	1.60162	1.40414	1.81907
Biological Process	GO:0016126	7	sterol biosynthetic process	2.49	0.190675	P52019	Squalene monooxygenase OS=Mus musculus OX=10090 GN=Sqle PE=2 SV=1	Sqle	2.047	0.0111657	Up	63.769	15.6	7	7	0.995958	0.700824	1.22893	0.872979	0.547328	0.573	1.36554	1.52377	1.19167
Biological Process	GO:0043604	6	amide biosynthetic process	1.4	0.193905	P62855	40S ribosomal protein S26 OS=Mus musculus OX=10090 GN=Rps26 PE=1 SV=3	Rps26	0.634	0.0180135	Down	13.015	38.3	6	6	0.42855	0.804207	1.59068	1.45612	1.04711	1.27738	0.696799	0.838065	0.861093
Biological Process	GO:0043604	6	amide biosynthetic process	1.4	0.193905	P62858	40S ribosomal protein S28 OS=Mus musculus OX=10090 GN=Rps28 PE=1 SV=1	Rps28	0.569	0.0128102	Down	7.8409	65.2	4	4	0.894043	0.79407	0.897808	1.2367	1.14098	1.70975	0.729548	0.777099	0.819999
Biological Process	GO:0043604	6	amide biosynthetic process	1.4	0.193905	P62889	60S ribosomal protein L30 OS=Mus musculus OX=10090 GN=Rpl30 PE=1 SV=2	Rpl30	1.761	0.043358	Up	12.784	66.1	7	7	0.563124	1.17294	1.47656	0.780087	0.828774	0.487032	1.4973	1.1439	1.05028
Biological Process	GO:0043604	6	amide biosynthetic process	1.4	0.193905	P62900	60S ribosomal protein L31 OS=Mus musculus OX=10090 GN=Rpl31 PE=1 SV=1	Rpl31	0.622	0.0111771	Down	14.463	32.8	4	4	0.529735	0.757423	0.991144	1.35658	1.51819	1.26888	1.02752	0.786809	0.763714
Biological Process	GO:0051453	11	regulation of intracellular pH	2.39	0.203525	Q62273	Sulfate transporter OS=Mus musculus OX=10090 GN=Slc26a2 PE=1 SV=1	Slc26a2	2.242	0.0415125	Up	81.603	5.1	4	4		0.424592		0.713673	0.481571	0.832706	2.19217	1.23967	1.11563
Biological Process	GO:0051453	11	regulation of intracellular pH	2.39	0.203525	P51150	Ras-related protein Rab-7a OS=Mus musculus OX=10090 GN=Rab7a PE=1 SV=2	Rab7a	1.631	0.00876207	Up	23.489	44.9	8	8	1.43045	1.38308	1.55171	0.491543	0.660044	0.609812	1.04889	0.954517	0.869951
Biological Process	GO:0045840	9	positive regulation of mitotic nuclear division	2.39	0.203525	Q9D1C1	Ubiquitin-conjugating enzyme E2 C OS=Mus musculus OX=10090 GN=Ube2c PE=1 SV=1	Ube2c	1.581	0.00617241	Up	19.606	27.4	4	4	0.664544			0.85041	0.741865	0.861967	1.21354	1.18336	1.48432
Biological Process	GO:0045840	9	positive regulation of mitotic nuclear division	2.39	0.203525	P15208	Insulin receptor OS=Mus musculus OX=10090 GN=Insr PE=1 SV=2	Insr	1.531	0.0399309	Up	155.61	6	8	4	1.84197	0.476426	0.614363	0.906265	0.585503	0.90514	1.29697	1.18595	1.18742
Biological Process	GO:0044419	2	interspecies interaction between organisms	1.49	0.202439	Q61107	Guanylate-binding protein 4 OS=Mus musculus OX=10090 GN=Gbp4 PE=1 SV=1	Gbp4	0.475	0.00176086	Down	70.801	8.4	5	5	0.704149	0.880509	1.03196	1.26064	1.68539	1.38168	0.675025	0.750579	0.630072
Biological Process	GO:0044419	2	interspecies interaction between organisms	1.49	0.202439	Q00993	Tyrosine-protein kinase receptor UFO OS=Mus musculus OX=10090 GN=Axl PE=1 SV=2	Axl	2.05	0.00808483	Up	98.19	11.5	8	8	1.00721		1.02602	0.757311	0.598577	0.600518	1.617	1.33399	1.05937
Biological Process	GO:0044419	2	interspecies interaction between organisms	1.49	0.202439	P62889	60S ribosomal protein L30 OS=Mus musculus OX=10090 GN=Rpl30 PE=1 SV=2	Rpl30	1.761	0.043358	Up	12.784	66.1	7	7	0.563124	1.17294	1.47656	0.780087	0.828774	0.487032	1.4973	1.1439	1.05028
Biological Process	GO:0044419	2	interspecies interaction between organisms	1.49	0.202439	P60335	Poly(rC)-binding protein 1 OS=Mus musculus OX=10090 GN=Pcbp1 PE=1 SV=1	Pcbp1	1.987	0.0340758	Up	37.497	43.8	11	7	1.67467	1.63532	1.48982	0.294201	0.49734	0.614705	1.05467	0.831387	0.907886
Biological Process	GO:0060047	6	heart contraction	2.49	0.190675	P58771	Tropomyosin alpha-1 chain OS=Mus musculus OX=10090 GN=Tpm1 PE=1 SV=1	Tpm1	0.639	0.0217102	Down	32.68	31.3	11	7	1.02141	0.68807	0.56125	1.20492	1.22977	1.67048	0.91479	0.931559	0.777753
Biological Process	GO:0044419	2	interspecies interaction between organisms	1.49	0.202439	P58742	Aladin OS=Mus musculus OX=10090 GN=Aaas PE=1 SV=1	Aaas	1.901	0.0103286	Up	59.43	15.6	7	7	1.53262	0.848643	0.785188	0.530572	0.795921	0.684725	1.43769	1.28991	1.09473
Biological Process	GO:0044419	2	interspecies interaction between organisms	1.49	0.202439	P22892	AP-1 complex subunit gamma-1 OS=Mus musculus OX=10090 GN=Ap1g1 PE=1 SV=3	Ap1g1	0.618	0.0250639	Down	91.349	10.2	9	9	0.175316	0.10918	0.201834	2.00133	1.33989	1.92039	1.0051	1.08983	1.15713
Biological Process	GO:0044419	2	interspecies interaction between organisms	1.49	0.202439	P15208	Insulin receptor OS=Mus musculus OX=10090 GN=Insr PE=1 SV=2	Insr	1.531	0.0399309	Up	155.61	6	8	4	1.84197	0.476426	0.614363	0.906265	0.585503	0.90514	1.29697	1.18595	1.18742
Biological Process	GO:0044419	2	interspecies interaction between organisms	1.49	0.202439	P11276	Fibronectin OS=Mus musculus OX=10090 GN=Fn1 PE=1 SV=4	Fn1	0.522	0.000900994	Down	272.53	7.5	16	16	1.77385	1.53109	1.1829	1.12102	0.892159	0.95182	0.519917	0.537192	0.490057
Biological Process	GO:0043604	6	amide biosynthetic process	1.4	0.193905	Q9CQ21	Malignant T-cell-amplified sequence 2 OS=Mus musculus OX=10090 GN=Mcts2 PE=1 SV=1	Mcts2	1.633	0.022335	Up	20.437	32.6	5	3	0.766546				0.838755	0.678475	1.21317	1.38518	1.11788
Biological Process	GO:0043604	6	amide biosynthetic process	1.4	0.193905	Q99N95	39S ribosomal protein L3, mitochondrial OS=Mus musculus OX=10090 GN=Mrpl3 PE=1 SV=1	Mrpl3	2.507	0.0461096	Up	39.109	18.4	5	5	1.26763	1.25526	0.87263	0.600714		0.36657	0.861152	1.28203	1.49401
Biological Process	GO:0043604	6	amide biosynthetic process	1.4	0.193905	Q99JX4	Eukaryotic translation initiation factor 3 subunit M OS=Mus musculus OX=10090 GN=Eif3m PE=1 SV=1	Eif3m	3.054	0.0235989	Up	42.516	26.7	8	8	1.76582	1.72392	1.68158	0.357142	0.326538	0.260715	1.54258	0.675094	0.666601
Biological Process	GO:0043604	6	amide biosynthetic process	1.4	0.193905	Q499X9	Methionine--tRNA ligase, mitochondrial OS=Mus musculus OX=10090 GN=Mars2 PE=1 SV=2	Mars2	1.601	0.00230149	Up	65.804	5.8	3	3			1.02469		0.777274	0.685552	1.17816	1.18615	1.14818
Biological Process	GO:0043604	6	amide biosynthetic process	1.4	0.193905	Q14C51	Pentatricopeptide repeat domain-containing protein 3, mitochondrial OS=Mus musculus OX=10090 GN=Ptcd3 PE=1 SV=2	Ptcd3	1.862	0.00987871	Up	77.795	13.4	10	10	0.674804	0.293803	0.791766	0.814044	0.680147	1.03527	1.76471	1.51589	1.42957
Biological Process	GO:0044419	2	interspecies interaction between organisms	1.49	0.202439	P51150	Ras-related protein Rab-7a OS=Mus musculus OX=10090 GN=Rab7a PE=1 SV=2	Rab7a	1.631	0.00876207	Up	23.489	44.9	8	8	1.43045	1.38308	1.55171	0.491543	0.660044	0.609812	1.04889	0.954517	0.869951
Biological Process	GO:0060047	6	heart contraction	2.49	0.190675	A2ASS6	Titin OS=Mus musculus OX=10090 GN=Ttn PE=1 SV=1	Ttn	0.628	0.0120274	Down	3906.4	0.2	6	6				1.12859	1.16109	1.39592	0.648561	0.847103	0.818731
Biological Process	GO:0050801	6	ion homeostasis	1.54	0.19056	Q9Z1W9	STE20/SPS1-related proline-alanine-rich protein kinase OS=Mus musculus OX=10090 GN=Stk39 PE=1 SV=1	Stk39	1.89	0.0168421	Up	60.319	10.6	6	3				0.573932	0.673425	0.829058	1.58083	1.04333	1.29942
Biological Process	GO:0050801	6	ion homeostasis	1.54	0.19056	Q9R1Q9	V-type proton ATPase subunit S1 OS=Mus musculus OX=10090 GN=Atp6ap1 PE=1 SV=1	Atp6ap1	1.841	0.000409383	Up	51.007	16.2	7	7	1.3068	0.932857	1.20394	0.69924	0.62938	0.627048	1.19231	1.2944	1.11402
Biological Process	GO:0051174	6	regulation of phosphorus metabolic process	1.3	0.187944	Q5SNZ0	Girdin OS=Mus musculus OX=10090 GN=Ccdc88a PE=1 SV=2	Ccdc88a	0.463	0.0172261	Down	215.92	2.3	4	4				1.337	1.14576	1.61752	0.439601	0.790193	0.669928
Biological Process	GO:0051174	6	regulation of phosphorus metabolic process	1.3	0.187944	P97300	Neuroplastin OS=Mus musculus OX=10090 GN=Nptn PE=1 SV=3	Nptn	1.81	0.00197812	Up	44.373	17.4	6	6	1.71027	1.31503	1.66161	0.552108	0.464452	0.518091	0.905243	1.04047	0.832737
Biological Process	GO:0051174	6	regulation of phosphorus metabolic process	1.3	0.187944	P15208	Insulin receptor OS=Mus musculus OX=10090 GN=Insr PE=1 SV=2	Insr	1.531	0.0399309	Up	155.61	6	8	4	1.84197	0.476426	0.614363	0.906265	0.585503	0.90514	1.29697	1.18595	1.18742
Biological Process	GO:0051174	6	regulation of phosphorus metabolic process	1.3	0.187944	P11276	Fibronectin OS=Mus musculus OX=10090 GN=Fn1 PE=1 SV=4	Fn1	0.522	0.000900994	Down	272.53	7.5	16	16	1.77385	1.53109	1.1829	1.12102	0.892159	0.95182	0.519917	0.537192	0.490057
Biological Process	GO:0051174	6	regulation of phosphorus metabolic process	1.3	0.187944	P00405	Cytochrome c oxidase subunit 2 OS=Mus musculus OX=10090 GN=Mtco2 PE=1 SV=1	Mtco2	1.596	0.0309328	Up	25.976	11.9	3	3	0.733344	1.0287	1.15809	0.60411	0.955582	0.78202	1.24045	1.11114	1.38656
Biological Process	GO:0051174	6	regulation of phosphorus metabolic process	1.3	0.187944	O35215	D-dopachrome decarboxylase OS=Mus musculus OX=10090 GN=Ddt PE=1 SV=3	Ddt	1.618	0.0195127	Up	13.077	59.3	5	5	2.09111	1.91918	1.70412	0.39935	0.423115	0.432733	0.840339	0.557848	0.632199
Biological Process	GO:0051174	6	regulation of phosphorus metabolic process	1.3	0.187944	A2ASS6	Titin OS=Mus musculus OX=10090 GN=Ttn PE=1 SV=1	Ttn	0.628	0.0120274	Down	3906.4	0.2	6	6				1.12859	1.16109	1.39592	0.648561	0.847103	0.818731
Biological Process	GO:0019220	7	regulation of phosphate metabolic process	1.3	0.187944	Q9Z2D3	Gasdermin-E OS=Mus musculus OX=10090 GN=Gsdme PE=1 SV=1	Gsdme	1.712	0.0264271	Up	56.63	12.3	5	5	0.97649	1.11674	1.16493	0.769566	0.559193		1.22316	1.03832	1.15159
Biological Process	GO:0051174	6	regulation of phosphorus metabolic process	1.3	0.187944	Q60838	Segment polarity protein dishevelled homolog DVL-2 OS=Mus musculus OX=10090 GN=Dvl2 PE=1 SV=2	Dvl2	0.663	0.0112876	Down	78.86	12.6	7	5	0.175845	0.156481	0.365437	1.86722	1.61444	1.50954	0.959706	1.16407	1.18726
Biological Process	GO:0019220	7	regulation of phosphate metabolic process	1.3	0.187944	Q9Z1W9	STE20/SPS1-related proline-alanine-rich protein kinase OS=Mus musculus OX=10090 GN=Stk39 PE=1 SV=1	Stk39	1.89	0.0168421	Up	60.319	10.6	6	3				0.573932	0.673425	0.829058	1.58083	1.04333	1.29942
Biological Process	GO:0019220	7	regulation of phosphate metabolic process	1.3	0.187944	Q9JJV2	Profilin-2 OS=Mus musculus OX=10090 GN=Pfn2 PE=1 SV=3	Pfn2	0.363	0.0212824	Down	15.032	26.4	3	3	0.184072	0.211177	0.349027	1.89631	2.06444	2.09523	0.377	0.884812	0.937926
Biological Process	GO:0019220	7	regulation of phosphate metabolic process	1.3	0.187944	Q9ESU6	Bromodomain-containing protein 4 OS=Mus musculus OX=10090 GN=Brd4 PE=1 SV=2	Brd4	0.454	0.00505108	Down	155.89	6.2	9	7				1.22408	1.35337	1.54986	0.48425	0.743859	0.644578
Biological Process	GO:0019220	7	regulation of phosphate metabolic process	1.3	0.187944	Q9CYL5	Golgi-associated plant pathogenesis-related protein 1 OS=Mus musculus OX=10090 GN=Glipr2 PE=1 SV=3	Glipr2	0.663	0.0161998	Down	17.09	27.9	3	3	1.20031	1.30659	1.18798	1.0748	1.03618	0.874271		0.669923	0.649948
Biological Process	GO:0019220	7	regulation of phosphate metabolic process	1.3	0.187944	Q9CWI3	BRCA2 and CDKN1A-interacting protein OS=Mus musculus OX=10090 GN=Bccip PE=1 SV=1	Bccip	2.011	0.0160131	Up	35.942	18.7	5	5				0.690617	0.58942	0.712938	1.69756	0.981822	1.32765
Biological Process	GO:0019220	7	regulation of phosphate metabolic process	1.3	0.187944	Q922H2	[Pyruvate dehydrogenase (acetyl-transferring)] kinase isozyme 3, mitochondrial OS=Mus musculus OX=10090 GN=Pdk3 PE=1 SV=1	Pdk3	2.199	9.82061e-05	Up	47.922	15.2	6	6	1.34598	1.47958	1.05534	0.481757	0.554869	0.563367	1.19411	1.1608	1.16421
Biological Process	GO:0019220	7	regulation of phosphate metabolic process	1.3	0.187944	Q8R422	CD109 antigen OS=Mus musculus OX=10090 GN=Cd109 PE=1 SV=1	Cd109	1.625	0.000794984	Up	161.66	4.9	6	6				0.722197	0.784698	0.77839	1.16893	1.19227	1.35351
Biological Process	GO:0019220	7	regulation of phosphate metabolic process	1.3	0.187944	Q8BVQ5	Protein phosphatase methylesterase 1 OS=Mus musculus OX=10090 GN=Ppme1 PE=1 SV=5	Ppme1	1.7	0.0362869	Up	42.256	23.1	9	9	1.07837	0.872038	0.569963	0.9561	0.872267	0.571075	1.5349	1.17091	1.37438
Biological Process	GO:0019220	7	regulation of phosphate metabolic process	1.3	0.187944	Q80W00	Serine/threonine-protein phosphatase 1 regulatory subunit 10 OS=Mus musculus OX=10090 GN=Ppp1r10 PE=1 SV=1	Ppp1r10	1.553	0.0365551	Up	94.371	18.8	12	12	0.968267	0.437387	0.818528	1.11165	0.851083	0.691373	1.4822	1.23578	1.40373
Biological Process	GO:0019220	7	regulation of phosphate metabolic process	1.3	0.187944	Q9R1Q9	V-type proton ATPase subunit S1 OS=Mus musculus OX=10090 GN=Atp6ap1 PE=1 SV=1	Atp6ap1	1.841	0.000409383	Up	51.007	16.2	7	7	1.3068	0.932857	1.20394	0.69924	0.62938	0.627048	1.19231	1.2944	1.11402
Biological Process	GO:0048284	6	organelle fusion	2.1	0.170818	Q91W86	Vacuolar protein sorting-associated protein 11 homolog OS=Mus musculus OX=10090 GN=Vps11 PE=1 SV=3	Vps11	0.552	0.0443196	Down	107.72	2.8	2	2					1.22615	1.50905	0.642208	0.956065	0.666522
Biological Process	GO:0051174	6	regulation of phosphorus metabolic process	1.3	0.187944	Q61151	Serine/threonine-protein phosphatase 2A 56 kDa regulatory subunit epsilon isoform OS=Mus musculus OX=10090 GN=Ppp2r5e PE=1 SV=3	Ppp2r5e	1.541	0.0129007	Up	54.713	12.6	5	4	1.40465	1.04321	1.28926	0.71514	0.760802	0.626521		1.13009	1.03033
Biological Process	GO:0051174	6	regulation of phosphorus metabolic process	1.3	0.187944	Q6P9R2	Serine/threonine-protein kinase OSR1 OS=Mus musculus OX=10090 GN=Oxsr1 PE=1 SV=1	Oxsr1	1.813	0.0187209	Up	58.213	19	10	7	0.533049	1.42455	0.848184	0.735046	0.755196	0.712125	1.71828	1.03321	1.24036
Biological Process	GO:0050801	6	ion homeostasis	1.54	0.19056	Q62273	Sulfate transporter OS=Mus musculus OX=10090 GN=Slc26a2 PE=1 SV=1	Slc26a2	2.242	0.0415125	Up	81.603	5.1	4	4		0.424592		0.713673	0.481571	0.832706	2.19217	1.23967	1.11563
Biological Process	GO:0050801	6	ion homeostasis	1.54	0.19056	Q61147	Ceruloplasmin OS=Mus musculus OX=10090 GN=Cp PE=1 SV=2	Cp	0.499	0.00152261	Down	121.15	11.9	11	9				1.39572	1.41784	1.18961	0.646748	0.593598	0.75649
Biological Process	GO:0050801	6	ion homeostasis	1.54	0.19056	P97370	Sodium/potassium-transporting ATPase subunit beta-3 OS=Mus musculus OX=10090 GN=Atp1b3 PE=1 SV=1	Atp1b3	1.803	0.00683373	Up	31.775	23.7	5	5	1.44423	1.32086	1.46887	0.448263	0.64144	0.6105	0.998737	1.09035	0.976747
Biological Process	GO:0050801	6	ion homeostasis	1.54	0.19056	P97300	Neuroplastin OS=Mus musculus OX=10090 GN=Nptn PE=1 SV=3	Nptn	1.81	0.00197812	Up	44.373	17.4	6	6	1.71027	1.31503	1.66161	0.552108	0.464452	0.518091	0.905243	1.04047	0.832737
Biological Process	GO:0050801	6	ion homeostasis	1.54	0.19056	P51150	Ras-related protein Rab-7a OS=Mus musculus OX=10090 GN=Rab7a PE=1 SV=2	Rab7a	1.631	0.00876207	Up	23.489	44.9	8	8	1.43045	1.38308	1.55171	0.491543	0.660044	0.609812	1.04889	0.954517	0.869951
Biological Process	GO:0050801	6	ion homeostasis	1.54	0.19056	P29391	Ferritin light chain 1 OS=Mus musculus OX=10090 GN=Ftl1 PE=1 SV=2	Ftl1	1.982	0.0369105	Up	20.802	60.7	9	9	2.83548	1.57223	1.90642	0.267331	0.193899	0.439426	0.62463	0.557364	0.603214
Biological Process	GO:0050801	6	ion homeostasis	1.54	0.19056	P09528	Ferritin heavy chain OS=Mus musculus OX=10090 GN=Fth1 PE=1 SV=2	Fth1	1.65	0.00215272	Up	21.066	46.2	8	8	1.58198	1.35515	1.71116	0.525344	0.491781	0.625096	0.898197	0.916349	0.894945
Biological Process	GO:0051174	6	regulation of phosphorus metabolic process	1.3	0.187944	Q9Z2D3	Gasdermin-E OS=Mus musculus OX=10090 GN=Gsdme PE=1 SV=1	Gsdme	1.712	0.0264271	Up	56.63	12.3	5	5	0.97649	1.11674	1.16493	0.769566	0.559193		1.22316	1.03832	1.15159
Biological Process	GO:0051174	6	regulation of phosphorus metabolic process	1.3	0.187944	Q64337	Sequestosome-1 OS=Mus musculus OX=10090 GN=Sqstm1 PE=1 SV=1	Sqstm1	1.623	0.0125601	Up	48.162	24.9	9	9	1.50512	0.779223	1.1395	0.639317	0.79171	0.694913	1.35717	1.10166	0.991392
Biological Process	GO:0051174	6	regulation of phosphorus metabolic process	1.3	0.187944	Q9Z1W9	STE20/SPS1-related proline-alanine-rich protein kinase OS=Mus musculus OX=10090 GN=Stk39 PE=1 SV=1	Stk39	1.89	0.0168421	Up	60.319	10.6	6	3				0.573932	0.673425	0.829058	1.58083	1.04333	1.29942
Biological Process	GO:0051174	6	regulation of phosphorus metabolic process	1.3	0.187944	Q9JJV2	Profilin-2 OS=Mus musculus OX=10090 GN=Pfn2 PE=1 SV=3	Pfn2	0.363	0.0212824	Down	15.032	26.4	3	3	0.184072	0.211177	0.349027	1.89631	2.06444	2.09523	0.377	0.884812	0.937926
Biological Process	GO:0051174	6	regulation of phosphorus metabolic process	1.3	0.187944	Q9ESU6	Bromodomain-containing protein 4 OS=Mus musculus OX=10090 GN=Brd4 PE=1 SV=2	Brd4	0.454	0.00505108	Down	155.89	6.2	9	7				1.22408	1.35337	1.54986	0.48425	0.743859	0.644578
Biological Process	GO:0051174	6	regulation of phosphorus metabolic process	1.3	0.187944	Q9CYL5	Golgi-associated plant pathogenesis-related protein 1 OS=Mus musculus OX=10090 GN=Glipr2 PE=1 SV=3	Glipr2	0.663	0.0161998	Down	17.09	27.9	3	3	1.20031	1.30659	1.18798	1.0748	1.03618	0.874271		0.669923	0.649948
Biological Process	GO:0051174	6	regulation of phosphorus metabolic process	1.3	0.187944	Q9CWI3	BRCA2 and CDKN1A-interacting protein OS=Mus musculus OX=10090 GN=Bccip PE=1 SV=1	Bccip	2.011	0.0160131	Up	35.942	18.7	5	5				0.690617	0.58942	0.712938	1.69756	0.981822	1.32765
Biological Process	GO:0051174	6	regulation of phosphorus metabolic process	1.3	0.187944	Q922H2	[Pyruvate dehydrogenase (acetyl-transferring)] kinase isozyme 3, mitochondrial OS=Mus musculus OX=10090 GN=Pdk3 PE=1 SV=1	Pdk3	2.199	9.82061e-05	Up	47.922	15.2	6	6	1.34598	1.47958	1.05534	0.481757	0.554869	0.563367	1.19411	1.1608	1.16421
Biological Process	GO:0051174	6	regulation of phosphorus metabolic process	1.3	0.187944	Q8R422	CD109 antigen OS=Mus musculus OX=10090 GN=Cd109 PE=1 SV=1	Cd109	1.625	0.000794984	Up	161.66	4.9	6	6				0.722197	0.784698	0.77839	1.16893	1.19227	1.35351
Biological Process	GO:0051174	6	regulation of phosphorus metabolic process	1.3	0.187944	Q8BVQ5	Protein phosphatase methylesterase 1 OS=Mus musculus OX=10090 GN=Ppme1 PE=1 SV=5	Ppme1	1.7	0.0362869	Up	42.256	23.1	9	9	1.07837	0.872038	0.569963	0.9561	0.872267	0.571075	1.5349	1.17091	1.37438
Biological Process	GO:0051174	6	regulation of phosphorus metabolic process	1.3	0.187944	Q80W00	Serine/threonine-protein phosphatase 1 regulatory subunit 10 OS=Mus musculus OX=10090 GN=Ppp1r10 PE=1 SV=1	Ppp1r10	1.553	0.0365551	Up	94.371	18.8	12	12	0.968267	0.437387	0.818528	1.11165	0.851083	0.691373	1.4822	1.23578	1.40373
Biological Process	GO:0051174	6	regulation of phosphorus metabolic process	1.3	0.187944	Q9R1Q9	V-type proton ATPase subunit S1 OS=Mus musculus OX=10090 GN=Atp6ap1 PE=1 SV=1	Atp6ap1	1.841	0.000409383	Up	51.007	16.2	7	7	1.3068	0.932857	1.20394	0.69924	0.62938	0.627048	1.19231	1.2944	1.11402
Biological Process	GO:0030641	10	regulation of cellular pH	2.2	0.229484	P51150	Ras-related protein Rab-7a OS=Mus musculus OX=10090 GN=Rab7a PE=1 SV=2	Rab7a	1.631	0.00876207	Up	23.489	44.9	8	8	1.43045	1.38308	1.55171	0.491543	0.660044	0.609812	1.04889	0.954517	0.869951
Biological Process	GO:0034612	6	response to tumor necrosis factor	2.01	0.136465	Q9Z2D3	Gasdermin-E OS=Mus musculus OX=10090 GN=Gsdme PE=1 SV=1	Gsdme	1.712	0.0264271	Up	56.63	12.3	5	5	0.97649	1.11674	1.16493	0.769566	0.559193		1.22316	1.03832	1.15159
Biological Process	GO:0034612	6	response to tumor necrosis factor	2.01	0.136465	P42225	Signal transducer and activator of transcription 1 OS=Mus musculus OX=10090 GN=Stat1 PE=1 SV=1	Stat1	0.43	1.69855e-05	Down	87.196	24.3	16	16	1.4594	1.07593	1.20764	1.30154	1.19556	1.17827	0.543614	0.519481	0.51856
Biological Process	GO:0032268	7	regulation of cellular protein metabolic process	1.3	0.0736781	Q9CWI3	BRCA2 and CDKN1A-interacting protein OS=Mus musculus OX=10090 GN=Bccip PE=1 SV=1	Bccip	2.011	0.0160131	Up	35.942	18.7	5	5				0.690617	0.58942	0.712938	1.69756	0.981822	1.32765
Biological Process	GO:0032268	7	regulation of cellular protein metabolic process	1.3	0.0736781	Q91W86	Vacuolar protein sorting-associated protein 11 homolog OS=Mus musculus OX=10090 GN=Vps11 PE=1 SV=3	Vps11	0.552	0.0443196	Down	107.72	2.8	2	2					1.22615	1.50905	0.642208	0.956065	0.666522
Biological Process	GO:0032268	7	regulation of cellular protein metabolic process	1.3	0.0736781	Q8R422	CD109 antigen OS=Mus musculus OX=10090 GN=Cd109 PE=1 SV=1	Cd109	1.625	0.000794984	Up	161.66	4.9	6	6				0.722197	0.784698	0.77839	1.16893	1.19227	1.35351
Biological Process	GO:0032268	7	regulation of cellular protein metabolic process	1.3	0.0736781	Q8R2Q8	Bone marrow stromal antigen 2 OS=Mus musculus OX=10090 GN=Bst2 PE=1 SV=1	Bst2	0.454	0.000875587	Down	19.152	11	2	2				1.41471	1.31534	1.39531	0.526219	0.70509	0.643335
Biological Process	GO:0032268	7	regulation of cellular protein metabolic process	1.3	0.0736781	Q8CII2	Cell division cycle protein 123 homolog OS=Mus musculus OX=10090 GN=Cdc123 PE=1 SV=2	Cdc123	2.304	0.00146591	Up	38.816	11.9	4	4				0.685539	0.631971	0.498454	1.43396	1.48885	1.26123
Biological Process	GO:0032268	7	regulation of cellular protein metabolic process	1.3	0.0736781	Q8BVQ5	Protein phosphatase methylesterase 1 OS=Mus musculus OX=10090 GN=Ppme1 PE=1 SV=5	Ppme1	1.7	0.0362869	Up	42.256	23.1	9	9	1.07837	0.872038	0.569963	0.9561	0.872267	0.571075	1.5349	1.17091	1.37438
Biological Process	GO:0032268	7	regulation of cellular protein metabolic process	1.3	0.0736781	Q80W00	Serine/threonine-protein phosphatase 1 regulatory subunit 10 OS=Mus musculus OX=10090 GN=Ppp1r10 PE=1 SV=1	Ppp1r10	1.553	0.0365551	Up	94.371	18.8	12	12	0.968267	0.437387	0.818528	1.11165	0.851083	0.691373	1.4822	1.23578	1.40373
Biological Process	GO:0032268	7	regulation of cellular protein metabolic process	1.3	0.0736781	Q6P9R2	Serine/threonine-protein kinase OSR1 OS=Mus musculus OX=10090 GN=Oxsr1 PE=1 SV=1	Oxsr1	1.813	0.0187209	Up	58.213	19	10	7	0.533049	1.42455	0.848184	0.735046	0.755196	0.712125	1.71828	1.03321	1.24036
Biological Process	GO:0032268	7	regulation of cellular protein metabolic process	1.3	0.0736781	Q64339	Ubiquitin-like protein ISG15 OS=Mus musculus OX=10090 GN=Isg15 PE=1 SV=4	Isg15	0.394	0.00042844	Down	17.897	15.5	3	3	1.98133	1.5275	1.39461	0.820321	1.05223	1.06537	0.384407	0.378543	0.395695
Biological Process	GO:0032268	7	regulation of cellular protein metabolic process	1.3	0.0736781	Q64337	Sequestosome-1 OS=Mus musculus OX=10090 GN=Sqstm1 PE=1 SV=1	Sqstm1	1.623	0.0125601	Up	48.162	24.9	9	9	1.50512	0.779223	1.1395	0.639317	0.79171	0.694913	1.35717	1.10166	0.991392
Biological Process	GO:0032268	7	regulation of cellular protein metabolic process	1.3	0.0736781	Q61543	Golgi apparatus protein 1 OS=Mus musculus OX=10090 GN=Glg1 PE=1 SV=1	Glg1	0.441	0.00144069	Down	133.73	16.8	19	19	0.393149	0.623604	0.694351	1.90698	1.72944	1.42226	0.670837	0.821408	0.737972
Biological Process	GO:0032268	7	regulation of cellular protein metabolic process	1.3	0.0736781	Q61151	Serine/threonine-protein phosphatase 2A 56 kDa regulatory subunit epsilon isoform OS=Mus musculus OX=10090 GN=Ppp2r5e PE=1 SV=3	Ppp2r5e	1.541	0.0129007	Up	54.713	12.6	5	4	1.40465	1.04321	1.28926	0.71514	0.760802	0.626521		1.13009	1.03033
Biological Process	GO:0032268	7	regulation of cellular protein metabolic process	1.3	0.0736781	Q60854	Serpin B6 OS=Mus musculus OX=10090 GN=Serpinb6 PE=1 SV=1	Serpinb6	0.244	9.63941e-05	Down	42.598	19.6	7	7	1.84265	1.47888	1.47225	1.16828	0.988745	1.22348	0.266496	0.250327	0.308888
Biological Process	GO:0032268	7	regulation of cellular protein metabolic process	1.3	0.0736781	Q60838	Segment polarity protein dishevelled homolog DVL-2 OS=Mus musculus OX=10090 GN=Dvl2 PE=1 SV=2	Dvl2	0.663	0.0112876	Down	78.86	12.6	7	5	0.175845	0.156481	0.365437	1.86722	1.61444	1.50954	0.959706	1.16407	1.18726
Biological Process	GO:0032268	7	regulation of cellular protein metabolic process	1.3	0.0736781	Q5SNZ0	Girdin OS=Mus musculus OX=10090 GN=Ccdc88a PE=1 SV=2	Ccdc88a	0.463	0.0172261	Down	215.92	2.3	4	4				1.337	1.14576	1.61752	0.439601	0.790193	0.669928
Biological Process	GO:0032268	7	regulation of cellular protein metabolic process	1.3	0.0736781	P97300	Neuroplastin OS=Mus musculus OX=10090 GN=Nptn PE=1 SV=3	Nptn	1.81	0.00197812	Up	44.373	17.4	6	6	1.71027	1.31503	1.66161	0.552108	0.464452	0.518091	0.905243	1.04047	0.832737
Biological Process	GO:0032268	7	regulation of cellular protein metabolic process	1.3	0.0736781	P62889	60S ribosomal protein L30 OS=Mus musculus OX=10090 GN=Rpl30 PE=1 SV=2	Rpl30	1.761	0.043358	Up	12.784	66.1	7	7	0.563124	1.17294	1.47656	0.780087	0.828774	0.487032	1.4973	1.1439	1.05028
Biological Process	GO:0032268	7	regulation of cellular protein metabolic process	1.3	0.0736781	Q9CYL5	Golgi-associated plant pathogenesis-related protein 1 OS=Mus musculus OX=10090 GN=Glipr2 PE=1 SV=3	Glipr2	0.663	0.0161998	Down	17.09	27.9	3	3	1.20031	1.30659	1.18798	1.0748	1.03618	0.874271		0.669923	0.649948
Biological Process	GO:0032268	7	regulation of cellular protein metabolic process	1.3	0.0736781	Q9ESU6	Bromodomain-containing protein 4 OS=Mus musculus OX=10090 GN=Brd4 PE=1 SV=2	Brd4	0.454	0.00505108	Down	155.89	6.2	9	7				1.22408	1.35337	1.54986	0.48425	0.743859	0.644578
Biological Process	GO:0032268	7	regulation of cellular protein metabolic process	1.3	0.0736781	Q9JJV2	Profilin-2 OS=Mus musculus OX=10090 GN=Pfn2 PE=1 SV=3	Pfn2	0.363	0.0212824	Down	15.032	26.4	3	3	0.184072	0.211177	0.349027	1.89631	2.06444	2.09523	0.377	0.884812	0.937926
Biological Process	GO:0032268	7	regulation of cellular protein metabolic process	1.3	0.0736781	Q9QZ06	Toll-interacting protein OS=Mus musculus OX=10090 GN=Tollip PE=1 SV=1	Tollip	1.68	0.0255013	Up	30.345	13.9	3	3	1.43654	1.23346	1.45617	0.599389	0.512339	0.706801	1.12379	1.13327	0.798242
Biological Process	GO:0060759	5	regulation of response to cytokine stimulus	2.49	0.0750756	Q00993	Tyrosine-protein kinase receptor UFO OS=Mus musculus OX=10090 GN=Axl PE=1 SV=2	Axl	2.05	0.00808483	Up	98.19	11.5	8	8	1.00721		1.02602	0.757311	0.598577	0.600518	1.617	1.33399	1.05937
Biological Process	GO:0060759	5	regulation of response to cytokine stimulus	2.49	0.0750756	P42225	Signal transducer and activator of transcription 1 OS=Mus musculus OX=10090 GN=Stat1 PE=1 SV=1	Stat1	0.43	1.69855e-05	Down	87.196	24.3	16	16	1.4594	1.07593	1.20764	1.30154	1.19556	1.17827	0.543614	0.519481	0.51856
Biological Process	GO:0034728	8	nucleosome organization	2.49	0.0750756	Q9EST5	Acidic leucine-rich nuclear phosphoprotein 32 family member B OS=Mus musculus OX=10090 GN=Anp32b PE=1 SV=1	Anp32b	3.589	0.00511216	Up	31.078	22.1	6	3	1.52137	1.205	1.48963	0.248765	0.382699	0.410917	1.67562	1.10218	0.963808
Biological Process	GO:0034728	8	nucleosome organization	2.49	0.0750756	Q9D2U9	Histone H2B type 3-A OS=Mus musculus OX=10090 GN=Hist3h2ba PE=1 SV=3	Hist3h2ba	0.311	0.010526	Down	13.994	54	8	1	0.429049	0.430509	0.439885	2.57538	1.60204	1.69701	0.893503	0.469559	0.463066
Biological Process	GO:0034728	8	nucleosome organization	2.49	0.0750756	P28656	Nucleosome assembly protein 1-like 1 OS=Mus musculus OX=10090 GN=Nap1l1 PE=1 SV=2	Nap1l1	2.343	0.0227066	Up	45.345	16.1	5	4	1.66559	1.25975	1.31952	0.350939	0.486322	0.585068	1.34977	0.754956	1.22809
Biological Process	GO:0034728	8	nucleosome organization	2.49	0.0750756	Q8CGP2	Histone H2B type 1-P OS=Mus musculus OX=10090 GN=Hist1h2bp PE=1 SV=3	Hist1h2bp	0.605	0.0483326	Down	13.992	59.5	10	3	0.625154	0.688448	0.682692	1.50549	1.60566	1.25243	1.15881	0.842381	0.638928
Biological Process	GO:0021700	3	developmental maturation	2.49	0.0750756	Q00993	Tyrosine-protein kinase receptor UFO OS=Mus musculus OX=10090 GN=Axl PE=1 SV=2	Axl	2.05	0.00808483	Up	98.19	11.5	8	8	1.00721		1.02602	0.757311	0.598577	0.600518	1.617	1.33399	1.05937
Biological Process	GO:0021700	3	developmental maturation	2.49	0.0750756	P60202	Myelin proteolipid protein OS=Mus musculus OX=10090 GN=Plp1 PE=1 SV=2	Plp1	1.502	0.00702344	Up	30.077	16.2	4	4				0.730405	0.806287		1.17123	1.07212	1.21995
Biological Process	GO:0032268	7	regulation of cellular protein metabolic process	1.3	0.0736781	P62830	60S ribosomal protein L23 OS=Mus musculus OX=10090 GN=Rpl23 PE=1 SV=1	Rpl23	2.312	0.0024781	Up	14.865	37.9	4	4	0.962455	0.971117	1.34126	0.58564	0.582977	0.559998	1.64336	1.08667	1.26652
Biological Process	GO:0021700	3	developmental maturation	2.49	0.0750756	P41731	CD63 antigen OS=Mus musculus OX=10090 GN=Cd63 PE=1 SV=2	Cd63	1.909	0.00163121	Up	25.766	4.6	1	1		0.495548	0.696489	0.798998	0.860907	0.680703	1.62833	1.47016	1.36886
Biological Process	GO:0007041	6	lysosomal transport	2.49	0.0750756	Q9JKC8	AP-3 complex subunit mu-1 OS=Mus musculus OX=10090 GN=Ap3m1 PE=1 SV=1	Ap3m1	1.517	2.54031e-06	Up	46.936	14.1	4	4	2.03624	1.13732		0.645346	0.633699	0.638714	0.956809	0.986898	0.964978
Biological Process	GO:0007041	6	lysosomal transport	2.49	0.0750756	Q91W86	Vacuolar protein sorting-associated protein 11 homolog OS=Mus musculus OX=10090 GN=Vps11 PE=1 SV=3	Vps11	0.552	0.0443196	Down	107.72	2.8	2	2					1.22615	1.50905	0.642208	0.956065	0.666522
Biological Process	GO:0007041	6	lysosomal transport	2.49	0.0750756	P51150	Ras-related protein Rab-7a OS=Mus musculus OX=10090 GN=Rab7a PE=1 SV=2	Rab7a	1.631	0.00876207	Up	23.489	44.9	8	8	1.43045	1.38308	1.55171	0.491543	0.660044	0.609812	1.04889	0.954517	0.869951
Biological Process	GO:0007041	6	lysosomal transport	2.49	0.0750756	P22892	AP-1 complex subunit gamma-1 OS=Mus musculus OX=10090 GN=Ap1g1 PE=1 SV=3	Ap1g1	0.618	0.0250639	Down	91.349	10.2	9	9	0.175316	0.10918	0.201834	2.00133	1.33989	1.92039	1.0051	1.08983	1.15713
Biological Process	GO:0032268	7	regulation of cellular protein metabolic process	1.3	0.0736781	Q9Z2D3	Gasdermin-E OS=Mus musculus OX=10090 GN=Gsdme PE=1 SV=1	Gsdme	1.712	0.0264271	Up	56.63	12.3	5	5	0.97649	1.11674	1.16493	0.769566	0.559193		1.22316	1.03832	1.15159
Biological Process	GO:0032268	7	regulation of cellular protein metabolic process	1.3	0.0736781	Q9Z1W9	STE20/SPS1-related proline-alanine-rich protein kinase OS=Mus musculus OX=10090 GN=Stk39 PE=1 SV=1	Stk39	1.89	0.0168421	Up	60.319	10.6	6	3				0.573932	0.673425	0.829058	1.58083	1.04333	1.29942
Biological Process	GO:0032268	7	regulation of cellular protein metabolic process	1.3	0.0736781	Q9R1Q9	V-type proton ATPase subunit S1 OS=Mus musculus OX=10090 GN=Atp6ap1 PE=1 SV=1	Atp6ap1	1.841	0.000409383	Up	51.007	16.2	7	7	1.3068	0.932857	1.20394	0.69924	0.62938	0.627048	1.19231	1.2944	1.11402
Biological Process	GO:0032268	7	regulation of cellular protein metabolic process	1.3	0.0736781	Q9QZM0	Ubiquilin-2 OS=Mus musculus OX=10090 GN=Ubqln2 PE=1 SV=2	Ubqln2	1.737	0.0125066	Up	67.35	21.3	9	7	1.54868	1.52372	1.27389	0.451681	0.653798	0.595091	1.10676	0.878172	0.968205
Biological Process	GO:0021700	3	developmental maturation	2.49	0.0750756	P22892	AP-1 complex subunit gamma-1 OS=Mus musculus OX=10090 GN=Ap1g1 PE=1 SV=3	Ap1g1	0.618	0.0250639	Down	91.349	10.2	9	9	0.175316	0.10918	0.201834	2.00133	1.33989	1.92039	1.0051	1.08983	1.15713
Biological Process	GO:0060759	5	regulation of response to cytokine stimulus	2.49	0.0750756	Q6Q899	Antiviral innate immune response receptor RIG-I OS=Mus musculus OX=10090 GN=Ddx58 PE=1 SV=2	Ddx58	0.467	6.53911e-05	Down	105.97	20.1	19	19	1.45157	1.45988	1.08231	1.14305	1.17431	1.09524	0.518655	0.502655	0.572327
Biological Process	GO:0032268	7	regulation of cellular protein metabolic process	1.3	0.0736781	P61957	Small ubiquitin-related modifier 2 OS=Mus musculus OX=10090 GN=Sumo2 PE=1 SV=1	Sumo2	0.631	0.0114164	Down	10.871	23.2	2	1				1.02364	1.40136	1.2529	0.70603	0.812784	0.803274
Biological Process	GO:0032268	7	regulation of cellular protein metabolic process	1.3	0.0736781	P42225	Signal transducer and activator of transcription 1 OS=Mus musculus OX=10090 GN=Stat1 PE=1 SV=1	Stat1	0.43	1.69855e-05	Down	87.196	24.3	16	16	1.4594	1.07593	1.20764	1.30154	1.19556	1.17827	0.543614	0.519481	0.51856
Biological Process	GO:0045055	8	regulated exocytosis	1.62	0.0714129	Q9QZ06	Toll-interacting protein OS=Mus musculus OX=10090 GN=Tollip PE=1 SV=1	Tollip	1.68	0.0255013	Up	30.345	13.9	3	3	1.43654	1.23346	1.45617	0.599389	0.512339	0.706801	1.12379	1.13327	0.798242
Biological Process	GO:0045055	8	regulated exocytosis	1.62	0.0714129	Q9CXY6	Interleukin enhancer-binding factor 2 OS=Mus musculus OX=10090 GN=Ilf2 PE=1 SV=1	Ilf2	1.506	0.016167	Up	43.062	28.7	9	9	1.47526	1.42149	1.31127	0.557913	0.63985	0.714202	1.08742	0.843533	0.94906
Biological Process	GO:0045055	8	regulated exocytosis	1.62	0.0714129	Q9CPW4	Actin-related protein 2/3 complex subunit 5 OS=Mus musculus OX=10090 GN=Arpc5 PE=1 SV=3	Arpc5	1.524	0.00952622	Up	16.288	36.4	4	4	1.97546	0.979296	2.1061	0.448437	0.611594	0.500449	0.798718	0.770503	0.80944
Biological Process	GO:0045055	8	regulated exocytosis	1.62	0.0714129	Q8R2Q8	Bone marrow stromal antigen 2 OS=Mus musculus OX=10090 GN=Bst2 PE=1 SV=1	Bst2	0.454	0.000875587	Down	19.152	11	2	2				1.41471	1.31534	1.39531	0.526219	0.70509	0.643335
Biological Process	GO:0045055	8	regulated exocytosis	1.62	0.0714129	Q8C7K6	Prenylcysteine oxidase-like OS=Mus musculus OX=10090 GN=Pcyox1l PE=1 SV=1	Pcyox1l	1.646	0.0167489	Up	54.874	11.7	5	5				0.862874	0.811715	0.59287	1.24377	1.36226	1.12651
Biological Process	GO:0045055	8	regulated exocytosis	1.62	0.0714129	Q64310	Surfeit locus protein 4 OS=Mus musculus OX=10090 GN=Surf4 PE=1 SV=1	Surf4	2.172	0.00331336	Up	30.381	11.9	3	3	1.56718	1.27679	1.35615	0.623646	0.419226	0.470154	1.17123	1.00852	1.1071
Biological Process	GO:0045055	8	regulated exocytosis	1.62	0.0714129	Q60854	Serpin B6 OS=Mus musculus OX=10090 GN=Serpinb6 PE=1 SV=1	Serpinb6	0.244	9.63941e-05	Down	42.598	19.6	7	7	1.84265	1.47888	1.47225	1.16828	0.988745	1.22348	0.266496	0.250327	0.308888
Biological Process	GO:0045055	8	regulated exocytosis	1.62	0.0714129	P99024	Tubulin beta-5 chain OS=Mus musculus OX=10090 GN=Tubb5 PE=1 SV=1	Tubb5	2.66	0.0369248	Up	49.67	39.6	15	2	1.32849	1.15398	2.84742	0.225166	0.375299	0.402326	1.2476	0.530757	0.888963
Biological Process	GO:0045055	8	regulated exocytosis	1.62	0.0714129	P61021	Ras-related protein Rab-5B OS=Mus musculus OX=10090 GN=Rab5b PE=1 SV=1	Rab5b	0.451	0.000554643	Down	23.707	39.1	7	4	0.529598	0.361687	0.64454	1.93287	1.56848	1.64207	0.739437	0.73291	0.848405
Biological Process	GO:0045055	8	regulated exocytosis	1.62	0.0714129	P51150	Ras-related protein Rab-7a OS=Mus musculus OX=10090 GN=Rab7a PE=1 SV=2	Rab7a	1.631	0.00876207	Up	23.489	44.9	8	8	1.43045	1.38308	1.55171	0.491543	0.660044	0.609812	1.04889	0.954517	0.869951
Biological Process	GO:0045055	8	regulated exocytosis	1.62	0.0714129	P50543	Protein S100-A11 OS=Mus musculus OX=10090 GN=S100a11 PE=1 SV=1	S100a11	4.499	0.0279725	Up	11.083	20.4	2	2				0.410249	0.356254	0.324659	2.61112	1.62805	0.669671
Biological Process	GO:0045055	8	regulated exocytosis	1.62	0.0714129	P41731	CD63 antigen OS=Mus musculus OX=10090 GN=Cd63 PE=1 SV=2	Cd63	1.909	0.00163121	Up	25.766	4.6	1	1		0.495548	0.696489	0.798998	0.860907	0.680703	1.62833	1.47016	1.36886
Biological Process	GO:0045055	8	regulated exocytosis	1.62	0.0714129	P11276	Fibronectin OS=Mus musculus OX=10090 GN=Fn1 PE=1 SV=4	Fn1	0.522	0.000900994	Down	272.53	7.5	16	16	1.77385	1.53109	1.1829	1.12102	0.892159	0.95182	0.519917	0.537192	0.490057
Biological Process	GO:0045055	8	regulated exocytosis	1.62	0.0714129	A2ASS6	Titin OS=Mus musculus OX=10090 GN=Ttn PE=1 SV=1	Ttn	0.628	0.0120274	Down	3906.4	0.2	6	6				1.12859	1.16109	1.39592	0.648561	0.847103	0.818731
Biological Process	GO:0010466	10	negative regulation of peptidase activity	2.24	0.0712267	Q8R2Q8	Bone marrow stromal antigen 2 OS=Mus musculus OX=10090 GN=Bst2 PE=1 SV=1	Bst2	0.454	0.000875587	Down	19.152	11	2	2				1.41471	1.31534	1.39531	0.526219	0.70509	0.643335
Biological Process	GO:0010466	10	negative regulation of peptidase activity	2.24	0.0712267	Q60854	Serpin B6 OS=Mus musculus OX=10090 GN=Serpinb6 PE=1 SV=1	Serpinb6	0.244	9.63941e-05	Down	42.598	19.6	7	7	1.84265	1.47888	1.47225	1.16828	0.988745	1.22348	0.266496	0.250327	0.308888
Biological Process	GO:0010466	10	negative regulation of peptidase activity	2.24	0.0712267	P23927	Alpha-crystallin B chain OS=Mus musculus OX=10090 GN=Cryab PE=1 SV=2	Cryab	1.8	0.0146384	Up	20.069	24.6	4	4				0.628357	0.927652	0.587122	1.36956	1.20117	1.28614
Biological Process	GO:0006885	9	regulation of pH	3.07	0.0722549	P51150	Ras-related protein Rab-7a OS=Mus musculus OX=10090 GN=Rab7a PE=1 SV=2	Rab7a	1.631	0.00876207	Up	23.489	44.9	8	8	1.43045	1.38308	1.55171	0.491543	0.660044	0.609812	1.04889	0.954517	0.869951
Biological Process	GO:0006885	9	regulation of pH	3.07	0.0722549	Q62273	Sulfate transporter OS=Mus musculus OX=10090 GN=Slc26a2 PE=1 SV=1	Slc26a2	2.242	0.0415125	Up	81.603	5.1	4	4		0.424592		0.713673	0.481571	0.832706	2.19217	1.23967	1.11563
Biological Process	GO:0006885	9	regulation of pH	3.07	0.0722549	Q9R1Q9	V-type proton ATPase subunit S1 OS=Mus musculus OX=10090 GN=Atp6ap1 PE=1 SV=1	Atp6ap1	1.841	0.000409383	Up	51.007	16.2	7	7	1.3068	0.932857	1.20394	0.69924	0.62938	0.627048	1.19231	1.2944	1.11402
Biological Process	GO:0006906	8	vesicle fusion	3.07	0.0722549	P51150	Ras-related protein Rab-7a OS=Mus musculus OX=10090 GN=Rab7a PE=1 SV=2	Rab7a	1.631	0.00876207	Up	23.489	44.9	8	8	1.43045	1.38308	1.55171	0.491543	0.660044	0.609812	1.04889	0.954517	0.869951
Biological Process	GO:0032268	7	regulation of cellular protein metabolic process	1.3	0.0736781	P23927	Alpha-crystallin B chain OS=Mus musculus OX=10090 GN=Cryab PE=1 SV=2	Cryab	1.8	0.0146384	Up	20.069	24.6	4	4				0.628357	0.927652	0.587122	1.36956	1.20117	1.28614
Biological Process	GO:0032268	7	regulation of cellular protein metabolic process	1.3	0.0736781	P15208	Insulin receptor OS=Mus musculus OX=10090 GN=Insr PE=1 SV=2	Insr	1.531	0.0399309	Up	155.61	6	8	4	1.84197	0.476426	0.614363	0.906265	0.585503	0.90514	1.29697	1.18595	1.18742
Biological Process	GO:0032268	7	regulation of cellular protein metabolic process	1.3	0.0736781	P11276	Fibronectin OS=Mus musculus OX=10090 GN=Fn1 PE=1 SV=4	Fn1	0.522	0.000900994	Down	272.53	7.5	16	16	1.77385	1.53109	1.1829	1.12102	0.892159	0.95182	0.519917	0.537192	0.490057
Biological Process	GO:0032268	7	regulation of cellular protein metabolic process	1.3	0.0736781	P0DOV1	Interferon-activable protein 205-B OS=Mus musculus OX=10090 GN=Mnda PE=1 SV=1	Mnda	0.646	0.0481274	Down	46.977	24.9	10	1				1.15489	1.38462		0.959894	0.698797	0.801792
Biological Process	GO:0032268	7	regulation of cellular protein metabolic process	1.3	0.0736781	P00375	Dihydrofolate reductase OS=Mus musculus OX=10090 GN=Dhfr PE=1 SV=3	Dhfr	0.527	0.0332436	Down	21.606	20.3	4	4					1.51108	1.28137	0.565573	0.855584	0.786393
Biological Process	GO:0032268	7	regulation of cellular protein metabolic process	1.3	0.0736781	O89086	RNA-binding protein 3 OS=Mus musculus OX=10090 GN=Rbm3 PE=1 SV=1	Rbm3	0.468	0.0216788	Down	16.604	36.6	5	5	0.170377	0.166451	0.236805	1.83498	1.74056	2.16535	0.973152	0.573433	1.13889
Biological Process	GO:0032268	7	regulation of cellular protein metabolic process	1.3	0.0736781	O88738	Baculoviral IAP repeat-containing protein 6 OS=Mus musculus OX=10090 GN=Birc6 PE=1 SV=2	Birc6	1.624	0.00732437	Up	532.16	5.8	25	25	0.555289	0.323576	0.418362	0.977458	1.0562	0.901306	1.85453	1.40081	1.51247
Biological Process	GO:0032268	7	regulation of cellular protein metabolic process	1.3	0.0736781	O35215	D-dopachrome decarboxylase OS=Mus musculus OX=10090 GN=Ddt PE=1 SV=3	Ddt	1.618	0.0195127	Up	13.077	59.3	5	5	2.09111	1.91918	1.70412	0.39935	0.423115	0.432733	0.840339	0.557848	0.632199
Biological Process	GO:0032268	7	regulation of cellular protein metabolic process	1.3	0.0736781	P60335	Poly(rC)-binding protein 1 OS=Mus musculus OX=10090 GN=Pcbp1 PE=1 SV=1	Pcbp1	1.987	0.0340758	Up	37.497	43.8	11	7	1.67467	1.63532	1.48982	0.294201	0.49734	0.614705	1.05467	0.831387	0.907886
Biological Process	GO:0032268	7	regulation of cellular protein metabolic process	1.3	0.0736781	A2ASS6	Titin OS=Mus musculus OX=10090 GN=Ttn PE=1 SV=1	Ttn	0.628	0.0120274	Down	3906.4	0.2	6	6				1.12859	1.16109	1.39592	0.648561	0.847103	0.818731
Biological Process	GO:0033233	10	regulation of protein sumoylation	4.41	0.0733879	P61957	Small ubiquitin-related modifier 2 OS=Mus musculus OX=10090 GN=Sumo2 PE=1 SV=1	Sumo2	0.631	0.0114164	Down	10.871	23.2	2	1				1.02364	1.40136	1.2529	0.70603	0.812784	0.803274
Biological Process	GO:0010259	5	multicellular organism aging	4.41	0.0733879	Q8VHE0	Translocation protein SEC63 homolog OS=Mus musculus OX=10090 GN=Sec63 PE=1 SV=4	Sec63	1.579	0.000637966	Up	87.869	17.4	13	13	0.924411	0.836159	0.983565	0.830399	0.787385	0.807844	1.30822	1.35358	1.16844
Biological Process	GO:0010259	5	multicellular organism aging	4.41	0.0733879	P23927	Alpha-crystallin B chain OS=Mus musculus OX=10090 GN=Cryab PE=1 SV=2	Cryab	1.8	0.0146384	Up	20.069	24.6	4	4				0.628357	0.927652	0.587122	1.36956	1.20117	1.28614
Biological Process	GO:0002028	8	regulation of sodium ion transport	3.07	0.0722549	Q9Z1W9	STE20/SPS1-related proline-alanine-rich protein kinase OS=Mus musculus OX=10090 GN=Stk39 PE=1 SV=1	Stk39	1.89	0.0168421	Up	60.319	10.6	6	3				0.573932	0.673425	0.829058	1.58083	1.04333	1.29942
Biological Process	GO:0002028	8	regulation of sodium ion transport	3.07	0.0722549	Q8BVQ5	Protein phosphatase methylesterase 1 OS=Mus musculus OX=10090 GN=Ppme1 PE=1 SV=5	Ppme1	1.7	0.0362869	Up	42.256	23.1	9	9	1.07837	0.872038	0.569963	0.9561	0.872267	0.571075	1.5349	1.17091	1.37438
Biological Process	GO:0002028	8	regulation of sodium ion transport	3.07	0.0722549	P97370	Sodium/potassium-transporting ATPase subunit beta-3 OS=Mus musculus OX=10090 GN=Atp1b3 PE=1 SV=1	Atp1b3	1.803	0.00683373	Up	31.775	23.7	5	5	1.44423	1.32086	1.46887	0.448263	0.64144	0.6105	0.998737	1.09035	0.976747
Biological Process	GO:0006906	8	vesicle fusion	3.07	0.0722549	Q9R233	Tapasin OS=Mus musculus OX=10090 GN=Tapbp PE=1 SV=2	Tapbp	0.492	0.00125318	Down	49.736	11.6	5	5	1.04643	1.08803	1.60431	1.30985	1.17287	1.04355	0.514019	0.605376	0.615567
Biological Process	GO:0006906	8	vesicle fusion	3.07	0.0722549	Q91W86	Vacuolar protein sorting-associated protein 11 homolog OS=Mus musculus OX=10090 GN=Vps11 PE=1 SV=3	Vps11	0.552	0.0443196	Down	107.72	2.8	2	2					1.22615	1.50905	0.642208	0.956065	0.666522
Biological Process	GO:0033233	10	regulation of protein sumoylation	4.41	0.0733879	Q9QZ06	Toll-interacting protein OS=Mus musculus OX=10090 GN=Tollip PE=1 SV=1	Tollip	1.68	0.0255013	Up	30.345	13.9	3	3	1.43654	1.23346	1.45617	0.599389	0.512339	0.706801	1.12379	1.13327	0.798242
Biological Process	GO:0010466	10	negative regulation of peptidase activity	2.24	0.0712267	P0DOV1	Interferon-activable protein 205-B OS=Mus musculus OX=10090 GN=Mnda PE=1 SV=1	Mnda	0.646	0.0481274	Down	46.977	24.9	10	1				1.15489	1.38462		0.959894	0.698797	0.801792
Biological Process	GO:0060759	5	regulation of response to cytokine stimulus	2.49	0.0750756	Q8R5F7	Interferon-induced helicase C domain-containing protein 1 OS=Mus musculus OX=10090 GN=Ifih1 PE=1 SV=1	Ifih1	0.654	0.0304587	Down	115.97	2	2	2				1.26899	1.06252	1.14987	0.669504		0.849116
Biological Process	GO:0006323	8	DNA packaging	2.2	0.075094	Q8CGP2	Histone H2B type 1-P OS=Mus musculus OX=10090 GN=Hist1h2bp PE=1 SV=3	Hist1h2bp	0.605	0.0483326	Down	13.992	59.5	10	3	0.625154	0.688448	0.682692	1.50549	1.60566	1.25243	1.15881	0.842381	0.638928
Biological Process	GO:1903580	6	positive regulation of ATP metabolic process	4.09	0.0837143	P15208	Insulin receptor OS=Mus musculus OX=10090 GN=Insr PE=1 SV=2	Insr	1.531	0.0399309	Up	155.61	6	8	4	1.84197	0.476426	0.614363	0.906265	0.585503	0.90514	1.29697	1.18595	1.18742
Biological Process	GO:1903580	6	positive regulation of ATP metabolic process	4.09	0.0837143	P00405	Cytochrome c oxidase subunit 2 OS=Mus musculus OX=10090 GN=Mtco2 PE=1 SV=1	Mtco2	1.596	0.0309328	Up	25.976	11.9	3	3	0.733344	1.0287	1.15809	0.60411	0.955582	0.78202	1.24045	1.11114	1.38656
Biological Process	GO:0048747	8	muscle fiber development	4.09	0.0837143	P68134	Actin, alpha skeletal muscle OS=Mus musculus OX=10090 GN=Acta1 PE=1 SV=1	Acta1	1.864	0.0495752	Up	42.051	39	15	0	1.24194	1.7895	1.00894	0.420695	0.651525	0.659394	1.43248	0.973721	0.821795
Biological Process	GO:0048747	8	muscle fiber development	4.09	0.0837143	A2ASS6	Titin OS=Mus musculus OX=10090 GN=Ttn PE=1 SV=1	Ttn	0.628	0.0120274	Down	3906.4	0.2	6	6				1.12859	1.16109	1.39592	0.648561	0.847103	0.818731
Biological Process	GO:0048066	3	developmental pigmentation	4.09	0.0837143	P41731	CD63 antigen OS=Mus musculus OX=10090 GN=Cd63 PE=1 SV=2	Cd63	1.909	0.00163121	Up	25.766	4.6	1	1		0.495548	0.696489	0.798998	0.860907	0.680703	1.62833	1.47016	1.36886
Biological Process	GO:0048066	3	developmental pigmentation	4.09	0.0837143	P22892	AP-1 complex subunit gamma-1 OS=Mus musculus OX=10090 GN=Ap1g1 PE=1 SV=3	Ap1g1	0.618	0.0250639	Down	91.349	10.2	9	9	0.175316	0.10918	0.201834	2.00133	1.33989	1.92039	1.0051	1.08983	1.15713
Biological Process	GO:0001906	3	cell killing	4.09	0.0837143	P99024	Tubulin beta-5 chain OS=Mus musculus OX=10090 GN=Tubb5 PE=1 SV=1	Tubb5	2.66	0.0369248	Up	49.67	39.6	15	2	1.32849	1.15398	2.84742	0.225166	0.375299	0.402326	1.2476	0.530757	0.888963
Biological Process	GO:0001906	3	cell killing	4.09	0.0837143	P62889	60S ribosomal protein L30 OS=Mus musculus OX=10090 GN=Rpl30 PE=1 SV=2	Rpl30	1.761	0.043358	Up	12.784	66.1	7	7	0.563124	1.17294	1.47656	0.780087	0.828774	0.487032	1.4973	1.1439	1.05028
Biological Process	GO:0032940	6	secretion by cell	1.53	0.0784029	Q9QZ06	Toll-interacting protein OS=Mus musculus OX=10090 GN=Tollip PE=1 SV=1	Tollip	1.68	0.0255013	Up	30.345	13.9	3	3	1.43654	1.23346	1.45617	0.599389	0.512339	0.706801	1.12379	1.13327	0.798242
Biological Process	GO:0032940	6	secretion by cell	1.53	0.0784029	Q9CXY6	Interleukin enhancer-binding factor 2 OS=Mus musculus OX=10090 GN=Ilf2 PE=1 SV=1	Ilf2	1.506	0.016167	Up	43.062	28.7	9	9	1.47526	1.42149	1.31127	0.557913	0.63985	0.714202	1.08742	0.843533	0.94906
Biological Process	GO:0032940	6	secretion by cell	1.53	0.0784029	Q9CPW4	Actin-related protein 2/3 complex subunit 5 OS=Mus musculus OX=10090 GN=Arpc5 PE=1 SV=3	Arpc5	1.524	0.00952622	Up	16.288	36.4	4	4	1.97546	0.979296	2.1061	0.448437	0.611594	0.500449	0.798718	0.770503	0.80944
Biological Process	GO:0032940	6	secretion by cell	1.53	0.0784029	Q91W86	Vacuolar protein sorting-associated protein 11 homolog OS=Mus musculus OX=10090 GN=Vps11 PE=1 SV=3	Vps11	0.552	0.0443196	Down	107.72	2.8	2	2					1.22615	1.50905	0.642208	0.956065	0.666522
Biological Process	GO:0032940	6	secretion by cell	1.53	0.0784029	Q8R2Q8	Bone marrow stromal antigen 2 OS=Mus musculus OX=10090 GN=Bst2 PE=1 SV=1	Bst2	0.454	0.000875587	Down	19.152	11	2	2				1.41471	1.31534	1.39531	0.526219	0.70509	0.643335
Biological Process	GO:0032940	6	secretion by cell	1.53	0.0784029	Q8CFE6	Sodium-coupled neutral amino acid transporter 2 OS=Mus musculus OX=10090 GN=Slc38a2 PE=1 SV=1	Slc38a2	2.326	0.0137594	Up	55.503	6.9	3	3	0.964756			0.614214	0.507625		1.10429	1.59952	1.2096
Biological Process	GO:0032940	6	secretion by cell	1.53	0.0784029	Q8C7K6	Prenylcysteine oxidase-like OS=Mus musculus OX=10090 GN=Pcyox1l PE=1 SV=1	Pcyox1l	1.646	0.0167489	Up	54.874	11.7	5	5				0.862874	0.811715	0.59287	1.24377	1.36226	1.12651
Biological Process	GO:0032940	6	secretion by cell	1.53	0.0784029	Q64310	Surfeit locus protein 4 OS=Mus musculus OX=10090 GN=Surf4 PE=1 SV=1	Surf4	2.172	0.00331336	Up	30.381	11.9	3	3	1.56718	1.27679	1.35615	0.623646	0.419226	0.470154	1.17123	1.00852	1.1071
Biological Process	GO:0032940	6	secretion by cell	1.53	0.0784029	Q60854	Serpin B6 OS=Mus musculus OX=10090 GN=Serpinb6 PE=1 SV=1	Serpinb6	0.244	9.63941e-05	Down	42.598	19.6	7	7	1.84265	1.47888	1.47225	1.16828	0.988745	1.22348	0.266496	0.250327	0.308888
Biological Process	GO:0046173	7	polyol biosynthetic process	4.09	0.0837143	P00375	Dihydrofolate reductase OS=Mus musculus OX=10090 GN=Dhfr PE=1 SV=3	Dhfr	0.527	0.0332436	Down	21.606	20.3	4	4					1.51108	1.28137	0.565573	0.855584	0.786393
Biological Process	GO:0046173	7	polyol biosynthetic process	4.09	0.0837143	Q05915	GTP cyclohydrolase 1 OS=Mus musculus OX=10090 GN=Gch1 PE=1 SV=1	Gch1	1.704	0.00382744	Up	27.014	11.6	3	3				0.690571		0.715652	1.3185	1.13983	1.13544
Biological Process	GO:0050999	7	regulation of nitric-oxide synthase activity	4.09	0.0837143	P00375	Dihydrofolate reductase OS=Mus musculus OX=10090 GN=Dhfr PE=1 SV=3	Dhfr	0.527	0.0332436	Down	21.606	20.3	4	4					1.51108	1.28137	0.565573	0.855584	0.786393
Biological Process	GO:0050999	7	regulation of nitric-oxide synthase activity	4.09	0.0837143	Q05915	GTP cyclohydrolase 1 OS=Mus musculus OX=10090 GN=Gch1 PE=1 SV=1	Gch1	1.704	0.00382744	Up	27.014	11.6	3	3				0.690571		0.715652	1.3185	1.13983	1.13544
Biological Process	GO:0030004	9	cellular monovalent inorganic cation homeostasis	2.86	0.0852047	P97370	Sodium/potassium-transporting ATPase subunit beta-3 OS=Mus musculus OX=10090 GN=Atp1b3 PE=1 SV=1	Atp1b3	1.803	0.00683373	Up	31.775	23.7	5	5	1.44423	1.32086	1.46887	0.448263	0.64144	0.6105	0.998737	1.09035	0.976747
Biological Process	GO:0030004	9	cellular monovalent inorganic cation homeostasis	2.86	0.0852047	P51150	Ras-related protein Rab-7a OS=Mus musculus OX=10090 GN=Rab7a PE=1 SV=2	Rab7a	1.631	0.00876207	Up	23.489	44.9	8	8	1.43045	1.38308	1.55171	0.491543	0.660044	0.609812	1.04889	0.954517	0.869951
Biological Process	GO:0070555	6	response to interleukin-1	2.39	0.0849471	Q9QZ06	Toll-interacting protein OS=Mus musculus OX=10090 GN=Tollip PE=1 SV=1	Tollip	1.68	0.0255013	Up	30.345	13.9	3	3	1.43654	1.23346	1.45617	0.599389	0.512339	0.706801	1.12379	1.13327	0.798242
Biological Process	GO:0070555	6	response to interleukin-1	2.39	0.0849471	Q64337	Sequestosome-1 OS=Mus musculus OX=10090 GN=Sqstm1 PE=1 SV=1	Sqstm1	1.623	0.0125601	Up	48.162	24.9	9	9	1.50512	0.779223	1.1395	0.639317	0.79171	0.694913	1.35717	1.10166	0.991392
Biological Process	GO:0070555	6	response to interleukin-1	2.39	0.0849471	P11276	Fibronectin OS=Mus musculus OX=10090 GN=Fn1 PE=1 SV=4	Fn1	0.522	0.000900994	Down	272.53	7.5	16	16	1.77385	1.53109	1.1829	1.12102	0.892159	0.95182	0.519917	0.537192	0.490057
Biological Process	GO:0070555	6	response to interleukin-1	2.39	0.0849471	O54825	Bystin OS=Mus musculus OX=10090 GN=Bysl PE=1 SV=3	Bysl	1.604	0.013441	Up	49.783	12.2	5	5	1.40682	1.15172	1.09536	0.769815	0.562169	0.721281	1.22839	1.05952	1.00492
Biological Process	GO:0043583	8	ear development	2.39	0.0849471	Q9Z2D3	Gasdermin-E OS=Mus musculus OX=10090 GN=Gsdme PE=1 SV=1	Gsdme	1.712	0.0264271	Up	56.63	12.3	5	5	0.97649	1.11674	1.16493	0.769566	0.559193		1.22316	1.03832	1.15159
Biological Process	GO:0043583	8	ear development	2.39	0.0849471	Q9EST5	Acidic leucine-rich nuclear phosphoprotein 32 family member B OS=Mus musculus OX=10090 GN=Anp32b PE=1 SV=1	Anp32b	3.589	0.00511216	Up	31.078	22.1	6	3	1.52137	1.205	1.48963	0.248765	0.382699	0.410917	1.67562	1.10218	0.963808
Biological Process	GO:0032940	6	secretion by cell	1.53	0.0784029	Q00993	Tyrosine-protein kinase receptor UFO OS=Mus musculus OX=10090 GN=Axl PE=1 SV=2	Axl	2.05	0.00808483	Up	98.19	11.5	8	8	1.00721		1.02602	0.757311	0.598577	0.600518	1.617	1.33399	1.05937
Biological Process	GO:0043583	8	ear development	2.39	0.0849471	Q60838	Segment polarity protein dishevelled homolog DVL-2 OS=Mus musculus OX=10090 GN=Dvl2 PE=1 SV=2	Dvl2	0.663	0.0112876	Down	78.86	12.6	7	5	0.175845	0.156481	0.365437	1.86722	1.61444	1.50954	0.959706	1.16407	1.18726
Biological Process	GO:1901617	5	organic hydroxy compound biosynthetic process	2.39	0.0849471	Q8JZK9	Hydroxymethylglutaryl-CoA synthase, cytoplasmic OS=Mus musculus OX=10090 GN=Hmgcs1 PE=1 SV=1	Hmgcs1	1.662	0.00411926	Up	57.568	21.3	10	10	0.501653	0.367652	0.402616	0.938228	0.916909	1.04811	1.60162	1.40414	1.81907
Biological Process	GO:1901617	5	organic hydroxy compound biosynthetic process	2.39	0.0849471	Q05915	GTP cyclohydrolase 1 OS=Mus musculus OX=10090 GN=Gch1 PE=1 SV=1	Gch1	1.704	0.00382744	Up	27.014	11.6	3	3				0.690571		0.715652	1.3185	1.13983	1.13544
Biological Process	GO:1901617	5	organic hydroxy compound biosynthetic process	2.39	0.0849471	P52019	Squalene monooxygenase OS=Mus musculus OX=10090 GN=Sqle PE=2 SV=1	Sqle	2.047	0.0111657	Up	63.769	15.6	7	7	0.995958	0.700824	1.22893	0.872979	0.547328	0.573	1.36554	1.52377	1.19167
Biological Process	GO:1901617	5	organic hydroxy compound biosynthetic process	2.39	0.0849471	P00375	Dihydrofolate reductase OS=Mus musculus OX=10090 GN=Dhfr PE=1 SV=3	Dhfr	0.527	0.0332436	Down	21.606	20.3	4	4					1.51108	1.28137	0.565573	0.855584	0.786393
Biological Process	GO:0046134	9	pyrimidine nucleoside biosynthetic process	4.09	0.0837143	P52624	Uridine phosphorylase 1 OS=Mus musculus OX=10090 GN=Upp1 PE=1 SV=2	Upp1	0.627	0.0225298	Down	34.086	19.9	5	5	0.898172	1.40385	0.874772	1.32161	1.07182	1.00798	0.71341	0.708383
Biological Process	GO:0046134	9	pyrimidine nucleoside biosynthetic process	4.09	0.0837143	P00375	Dihydrofolate reductase OS=Mus musculus OX=10090 GN=Dhfr PE=1 SV=3	Dhfr	0.527	0.0332436	Down	21.606	20.3	4	4					1.51108	1.28137	0.565573	0.855584	0.786393
Biological Process	GO:0050691	8	regulation of defense response to virus by host	4.09	0.0837143	Q6Q899	Antiviral innate immune response receptor RIG-I OS=Mus musculus OX=10090 GN=Ddx58 PE=1 SV=2	Ddx58	0.467	6.53911e-05	Down	105.97	20.1	19	19	1.45157	1.45988	1.08231	1.14305	1.17431	1.09524	0.518655	0.502655	0.572327
Biological Process	GO:0050691	8	regulation of defense response to virus by host	4.09	0.0837143	P42225	Signal transducer and activator of transcription 1 OS=Mus musculus OX=10090 GN=Stat1 PE=1 SV=1	Stat1	0.43	1.69855e-05	Down	87.196	24.3	16	16	1.4594	1.07593	1.20764	1.30154	1.19556	1.17827	0.543614	0.519481	0.51856
Biological Process	GO:0043583	8	ear development	2.39	0.0849471	P0DOV1	Interferon-activable protein 205-B OS=Mus musculus OX=10090 GN=Mnda PE=1 SV=1	Mnda	0.646	0.0481274	Down	46.977	24.9	10	1				1.15489	1.38462		0.959894	0.698797	0.801792
Biological Process	GO:0006323	8	DNA packaging	2.2	0.075094	A2ASS6	Titin OS=Mus musculus OX=10090 GN=Ttn PE=1 SV=1	Ttn	0.628	0.0120274	Down	3906.4	0.2	6	6				1.12859	1.16109	1.39592	0.648561	0.847103	0.818731
Biological Process	GO:0032940	6	secretion by cell	1.53	0.0784029	P99024	Tubulin beta-5 chain OS=Mus musculus OX=10090 GN=Tubb5 PE=1 SV=1	Tubb5	2.66	0.0369248	Up	49.67	39.6	15	2	1.32849	1.15398	2.84742	0.225166	0.375299	0.402326	1.2476	0.530757	0.888963
Biological Process	GO:0032940	6	secretion by cell	1.53	0.0784029	P51150	Ras-related protein Rab-7a OS=Mus musculus OX=10090 GN=Rab7a PE=1 SV=2	Rab7a	1.631	0.00876207	Up	23.489	44.9	8	8	1.43045	1.38308	1.55171	0.491543	0.660044	0.609812	1.04889	0.954517	0.869951
Biological Process	GO:0043410	11	positive regulation of MAPK cascade	1.86	0.076037	Q60838	Segment polarity protein dishevelled homolog DVL-2 OS=Mus musculus OX=10090 GN=Dvl2 PE=1 SV=2	Dvl2	0.663	0.0112876	Down	78.86	12.6	7	5	0.175845	0.156481	0.365437	1.86722	1.61444	1.50954	0.959706	1.16407	1.18726
Biological Process	GO:0043410	11	positive regulation of MAPK cascade	1.86	0.076037	P97300	Neuroplastin OS=Mus musculus OX=10090 GN=Nptn PE=1 SV=3	Nptn	1.81	0.00197812	Up	44.373	17.4	6	6	1.71027	1.31503	1.66161	0.552108	0.464452	0.518091	0.905243	1.04047	0.832737
Biological Process	GO:0043410	11	positive regulation of MAPK cascade	1.86	0.076037	P15208	Insulin receptor OS=Mus musculus OX=10090 GN=Insr PE=1 SV=2	Insr	1.531	0.0399309	Up	155.61	6	8	4	1.84197	0.476426	0.614363	0.906265	0.585503	0.90514	1.29697	1.18595	1.18742
Biological Process	GO:0043410	11	positive regulation of MAPK cascade	1.86	0.076037	O35215	D-dopachrome decarboxylase OS=Mus musculus OX=10090 GN=Ddt PE=1 SV=3	Ddt	1.618	0.0195127	Up	13.077	59.3	5	5	2.09111	1.91918	1.70412	0.39935	0.423115	0.432733	0.840339	0.557848	0.632199
Biological Process	GO:0006612	11	protein targeting to membrane	2.2	0.075094	Q8VHE0	Translocation protein SEC63 homolog OS=Mus musculus OX=10090 GN=Sec63 PE=1 SV=4	Sec63	1.579	0.000637966	Up	87.869	17.4	13	13	0.924411	0.836159	0.983565	0.830399	0.787385	0.807844	1.30822	1.35358	1.16844
Biological Process	GO:0006612	11	protein targeting to membrane	2.2	0.075094	P62889	60S ribosomal protein L30 OS=Mus musculus OX=10090 GN=Rpl30 PE=1 SV=2	Rpl30	1.761	0.043358	Up	12.784	66.1	7	7	0.563124	1.17294	1.47656	0.780087	0.828774	0.487032	1.4973	1.1439	1.05028
Biological Process	GO:0006612	11	protein targeting to membrane	2.2	0.075094	P62858	40S ribosomal protein S28 OS=Mus musculus OX=10090 GN=Rps28 PE=1 SV=1	Rps28	0.569	0.0128102	Down	7.8409	65.2	4	4	0.894043	0.79407	0.897808	1.2367	1.14098	1.70975	0.729548	0.777099	0.819999
Biological Process	GO:0006612	11	protein targeting to membrane	2.2	0.075094	P62830	60S ribosomal protein L23 OS=Mus musculus OX=10090 GN=Rpl23 PE=1 SV=1	Rpl23	2.312	0.0024781	Up	14.865	37.9	4	4	0.962455	0.971117	1.34126	0.58564	0.582977	0.559998	1.64336	1.08667	1.26652
Biological Process	GO:0006612	11	protein targeting to membrane	2.2	0.075094	P62281	40S ribosomal protein S11 OS=Mus musculus OX=10090 GN=Rps11 PE=1 SV=3	Rps11	0.647	0.0289192	Down	18.431	48.7	9	9	0.107001	0.270189	0.418774	1.86521	1.4679	1.6488	0.846358	1.20992	1.16585
Biological Process	GO:0070972	7	protein localization to endoplasmic reticulum	2.2	0.075094	Q8VHE0	Translocation protein SEC63 homolog OS=Mus musculus OX=10090 GN=Sec63 PE=1 SV=4	Sec63	1.579	0.000637966	Up	87.869	17.4	13	13	0.924411	0.836159	0.983565	0.830399	0.787385	0.807844	1.30822	1.35358	1.16844
Biological Process	GO:0070972	7	protein localization to endoplasmic reticulum	2.2	0.075094	P62889	60S ribosomal protein L30 OS=Mus musculus OX=10090 GN=Rpl30 PE=1 SV=2	Rpl30	1.761	0.043358	Up	12.784	66.1	7	7	0.563124	1.17294	1.47656	0.780087	0.828774	0.487032	1.4973	1.1439	1.05028
Biological Process	GO:0070972	7	protein localization to endoplasmic reticulum	2.2	0.075094	P62858	40S ribosomal protein S28 OS=Mus musculus OX=10090 GN=Rps28 PE=1 SV=1	Rps28	0.569	0.0128102	Down	7.8409	65.2	4	4	0.894043	0.79407	0.897808	1.2367	1.14098	1.70975	0.729548	0.777099	0.819999
Biological Process	GO:0070972	7	protein localization to endoplasmic reticulum	2.2	0.075094	P62830	60S ribosomal protein L23 OS=Mus musculus OX=10090 GN=Rpl23 PE=1 SV=1	Rpl23	2.312	0.0024781	Up	14.865	37.9	4	4	0.962455	0.971117	1.34126	0.58564	0.582977	0.559998	1.64336	1.08667	1.26652
Biological Process	GO:0070972	7	protein localization to endoplasmic reticulum	2.2	0.075094	P62281	40S ribosomal protein S11 OS=Mus musculus OX=10090 GN=Rps11 PE=1 SV=3	Rps11	0.647	0.0289192	Down	18.431	48.7	9	9	0.107001	0.270189	0.418774	1.86521	1.4679	1.6488	0.846358	1.20992	1.16585
Biological Process	GO:0006323	8	DNA packaging	2.2	0.075094	Q9EST5	Acidic leucine-rich nuclear phosphoprotein 32 family member B OS=Mus musculus OX=10090 GN=Anp32b PE=1 SV=1	Anp32b	3.589	0.00511216	Up	31.078	22.1	6	3	1.52137	1.205	1.48963	0.248765	0.382699	0.410917	1.67562	1.10218	0.963808
Biological Process	GO:0006323	8	DNA packaging	2.2	0.075094	Q9D2U9	Histone H2B type 3-A OS=Mus musculus OX=10090 GN=Hist3h2ba PE=1 SV=3	Hist3h2ba	0.311	0.010526	Down	13.994	54	8	1	0.429049	0.430509	0.439885	2.57538	1.60204	1.69701	0.893503	0.469559	0.463066
Biological Process	GO:0006323	8	DNA packaging	2.2	0.075094	P28656	Nucleosome assembly protein 1-like 1 OS=Mus musculus OX=10090 GN=Nap1l1 PE=1 SV=2	Nap1l1	2.343	0.0227066	Up	45.345	16.1	5	4	1.66559	1.25975	1.31952	0.350939	0.486322	0.585068	1.34977	0.754956	1.22809
Biological Process	GO:0043410	11	positive regulation of MAPK cascade	1.86	0.076037	Q9CYL5	Golgi-associated plant pathogenesis-related protein 1 OS=Mus musculus OX=10090 GN=Glipr2 PE=1 SV=3	Glipr2	0.663	0.0161998	Down	17.09	27.9	3	3	1.20031	1.30659	1.18798	1.0748	1.03618	0.874271		0.669923	0.649948
Biological Process	GO:0043410	11	positive regulation of MAPK cascade	1.86	0.076037	Q9R1Q9	V-type proton ATPase subunit S1 OS=Mus musculus OX=10090 GN=Atp6ap1 PE=1 SV=1	Atp6ap1	1.841	0.000409383	Up	51.007	16.2	7	7	1.3068	0.932857	1.20394	0.69924	0.62938	0.627048	1.19231	1.2944	1.11402
Biological Process	GO:0043410	11	positive regulation of MAPK cascade	1.86	0.076037	Q9Z1W9	STE20/SPS1-related proline-alanine-rich protein kinase OS=Mus musculus OX=10090 GN=Stk39 PE=1 SV=1	Stk39	1.89	0.0168421	Up	60.319	10.6	6	3				0.573932	0.673425	0.829058	1.58083	1.04333	1.29942
Biological Process	GO:0043410	11	positive regulation of MAPK cascade	1.86	0.076037	Q9Z2D3	Gasdermin-E OS=Mus musculus OX=10090 GN=Gsdme PE=1 SV=1	Gsdme	1.712	0.0264271	Up	56.63	12.3	5	5	0.97649	1.11674	1.16493	0.769566	0.559193		1.22316	1.03832	1.15159
Biological Process	GO:0032940	6	secretion by cell	1.53	0.0784029	P50543	Protein S100-A11 OS=Mus musculus OX=10090 GN=S100a11 PE=1 SV=1	S100a11	4.499	0.0279725	Up	11.083	20.4	2	2				0.410249	0.356254	0.324659	2.61112	1.62805	0.669671
Biological Process	GO:0032940	6	secretion by cell	1.53	0.0784029	P41731	CD63 antigen OS=Mus musculus OX=10090 GN=Cd63 PE=1 SV=2	Cd63	1.909	0.00163121	Up	25.766	4.6	1	1		0.495548	0.696489	0.798998	0.860907	0.680703	1.62833	1.47016	1.36886
Biological Process	GO:0032940	6	secretion by cell	1.53	0.0784029	P11276	Fibronectin OS=Mus musculus OX=10090 GN=Fn1 PE=1 SV=4	Fn1	0.522	0.000900994	Down	272.53	7.5	16	16	1.77385	1.53109	1.1829	1.12102	0.892159	0.95182	0.519917	0.537192	0.490057
Biological Process	GO:0032940	6	secretion by cell	1.53	0.0784029	A2ASS6	Titin OS=Mus musculus OX=10090 GN=Ttn PE=1 SV=1	Ttn	0.628	0.0120274	Down	3906.4	0.2	6	6				1.12859	1.16109	1.39592	0.648561	0.847103	0.818731
Biological Process	GO:0006412	8	translation	1.57	0.07799	Q9CQ21	Malignant T-cell-amplified sequence 2 OS=Mus musculus OX=10090 GN=Mcts2 PE=1 SV=1	Mcts2	1.633	0.022335	Up	20.437	32.6	5	3	0.766546				0.838755	0.678475	1.21317	1.38518	1.11788
Biological Process	GO:0006412	8	translation	1.57	0.07799	Q99N95	39S ribosomal protein L3, mitochondrial OS=Mus musculus OX=10090 GN=Mrpl3 PE=1 SV=1	Mrpl3	2.507	0.0461096	Up	39.109	18.4	5	5	1.26763	1.25526	0.87263	0.600714		0.36657	0.861152	1.28203	1.49401
Biological Process	GO:0006412	8	translation	1.57	0.07799	Q99JX4	Eukaryotic translation initiation factor 3 subunit M OS=Mus musculus OX=10090 GN=Eif3m PE=1 SV=1	Eif3m	3.054	0.0235989	Up	42.516	26.7	8	8	1.76582	1.72392	1.68158	0.357142	0.326538	0.260715	1.54258	0.675094	0.666601
Biological Process	GO:0006412	8	translation	1.57	0.07799	Q499X9	Methionine--tRNA ligase, mitochondrial OS=Mus musculus OX=10090 GN=Mars2 PE=1 SV=2	Mars2	1.601	0.00230149	Up	65.804	5.8	3	3			1.02469		0.777274	0.685552	1.17816	1.18615	1.14818
Biological Process	GO:0032940	6	secretion by cell	1.53	0.0784029	P61021	Ras-related protein Rab-5B OS=Mus musculus OX=10090 GN=Rab5b PE=1 SV=1	Rab5b	0.451	0.000554643	Down	23.707	39.1	7	4	0.529598	0.361687	0.64454	1.93287	1.56848	1.64207	0.739437	0.73291	0.848405
Biological Process	GO:0006412	8	translation	1.57	0.07799	Q14C51	Pentatricopeptide repeat domain-containing protein 3, mitochondrial OS=Mus musculus OX=10090 GN=Ptcd3 PE=1 SV=2	Ptcd3	1.862	0.00987871	Up	77.795	13.4	10	10	0.674804	0.293803	0.791766	0.814044	0.680147	1.03527	1.76471	1.51589	1.42957
Biological Process	GO:0006412	8	translation	1.57	0.07799	P62889	60S ribosomal protein L30 OS=Mus musculus OX=10090 GN=Rpl30 PE=1 SV=2	Rpl30	1.761	0.043358	Up	12.784	66.1	7	7	0.563124	1.17294	1.47656	0.780087	0.828774	0.487032	1.4973	1.1439	1.05028
Biological Process	GO:0006412	8	translation	1.57	0.07799	P62858	40S ribosomal protein S28 OS=Mus musculus OX=10090 GN=Rps28 PE=1 SV=1	Rps28	0.569	0.0128102	Down	7.8409	65.2	4	4	0.894043	0.79407	0.897808	1.2367	1.14098	1.70975	0.729548	0.777099	0.819999
Biological Process	GO:0006412	8	translation	1.57	0.07799	P62855	40S ribosomal protein S26 OS=Mus musculus OX=10090 GN=Rps26 PE=1 SV=3	Rps26	0.634	0.0180135	Down	13.015	38.3	6	6	0.42855	0.804207	1.59068	1.45612	1.04711	1.27738	0.696799	0.838065	0.861093
Biological Process	GO:0006412	8	translation	1.57	0.07799	P62849	40S ribosomal protein S24 OS=Mus musculus OX=10090 GN=Rps24 PE=1 SV=1	Rps24	1.841	0.0139393	Up	15.423	25.6	3	3	0.828306	0.769029	1.30975	0.692089	0.653972	0.798882	1.67456	1.11474	1.15868
Biological Process	GO:0006412	8	translation	1.57	0.07799	P62830	60S ribosomal protein L23 OS=Mus musculus OX=10090 GN=Rpl23 PE=1 SV=1	Rpl23	2.312	0.0024781	Up	14.865	37.9	4	4	0.962455	0.971117	1.34126	0.58564	0.582977	0.559998	1.64336	1.08667	1.26652
Biological Process	GO:0006412	8	translation	1.57	0.07799	P62281	40S ribosomal protein S11 OS=Mus musculus OX=10090 GN=Rps11 PE=1 SV=3	Rps11	0.647	0.0289192	Down	18.431	48.7	9	9	0.107001	0.270189	0.418774	1.86521	1.4679	1.6488	0.846358	1.20992	1.16585
Biological Process	GO:0006412	8	translation	1.57	0.07799	O89086	RNA-binding protein 3 OS=Mus musculus OX=10090 GN=Rbm3 PE=1 SV=1	Rbm3	0.468	0.0216788	Down	16.604	36.6	5	5	0.170377	0.166451	0.236805	1.83498	1.74056	2.16535	0.973152	0.573433	1.13889
Biological Process	GO:0006412	8	translation	1.57	0.07799	O09167	60S ribosomal protein L21 OS=Mus musculus OX=10090 GN=Rpl21 PE=1 SV=3	Rpl21	0.273	0.00390408	Down	18.562	25.6	4	4		0.3388	0.336082	1.86645	1.87734	2.01224	0.750728	0.470912	0.347443
Biological Process	GO:0006412	8	translation	1.57	0.07799	P62900	60S ribosomal protein L31 OS=Mus musculus OX=10090 GN=Rpl31 PE=1 SV=1	Rpl31	0.622	0.0111771	Down	14.463	32.8	4	4	0.529735	0.757423	0.991144	1.35658	1.51819	1.26888	1.02752	0.786809	0.763714
Biological Process	GO:0010466	10	negative regulation of peptidase activity	2.24	0.0712267	O88738	Baculoviral IAP repeat-containing protein 6 OS=Mus musculus OX=10090 GN=Birc6 PE=1 SV=2	Birc6	1.624	0.00732437	Up	532.16	5.8	25	25	0.555289	0.323576	0.418362	0.977458	1.0562	0.901306	1.85453	1.40081	1.51247
Biological Process	GO:0055076	9	transition metal ion homeostasis	2.55	0.0703718	Q9R1Q9	V-type proton ATPase subunit S1 OS=Mus musculus OX=10090 GN=Atp6ap1 PE=1 SV=1	Atp6ap1	1.841	0.000409383	Up	51.007	16.2	7	7	1.3068	0.932857	1.20394	0.69924	0.62938	0.627048	1.19231	1.2944	1.11402
Biological Process	GO:0055076	9	transition metal ion homeostasis	2.55	0.0703718	Q61147	Ceruloplasmin OS=Mus musculus OX=10090 GN=Cp PE=1 SV=2	Cp	0.499	0.00152261	Down	121.15	11.9	11	9				1.39572	1.41784	1.18961	0.646748	0.593598	0.75649
Biological Process	GO:0030808	9	regulation of nucleotide biosynthetic process	3.44	0.0546749	P00405	Cytochrome c oxidase subunit 2 OS=Mus musculus OX=10090 GN=Mtco2 PE=1 SV=1	Mtco2	1.596	0.0309328	Up	25.976	11.9	3	3	0.733344	1.0287	1.15809	0.60411	0.955582	0.78202	1.24045	1.11114	1.38656
Biological Process	GO:0032410	7	negative regulation of transporter activity	3.44	0.0546749	Q9Z1W9	STE20/SPS1-related proline-alanine-rich protein kinase OS=Mus musculus OX=10090 GN=Stk39 PE=1 SV=1	Stk39	1.89	0.0168421	Up	60.319	10.6	6	3				0.573932	0.673425	0.829058	1.58083	1.04333	1.29942
Biological Process	GO:0032410	7	negative regulation of transporter activity	3.44	0.0546749	Q6P9R2	Serine/threonine-protein kinase OSR1 OS=Mus musculus OX=10090 GN=Oxsr1 PE=1 SV=1	Oxsr1	1.813	0.0187209	Up	58.213	19	10	7	0.533049	1.42455	0.848184	0.735046	0.755196	0.712125	1.71828	1.03321	1.24036
Biological Process	GO:0032410	7	negative regulation of transporter activity	3.44	0.0546749	P15208	Insulin receptor OS=Mus musculus OX=10090 GN=Insr PE=1 SV=2	Insr	1.531	0.0399309	Up	155.61	6	8	4	1.84197	0.476426	0.614363	0.906265	0.585503	0.90514	1.29697	1.18595	1.18742
Biological Process	GO:0032649	8	regulation of interferon-gamma production	5.21	0.0541409	Q64339	Ubiquitin-like protein ISG15 OS=Mus musculus OX=10090 GN=Isg15 PE=1 SV=4	Isg15	0.394	0.00042844	Down	17.897	15.5	3	3	1.98133	1.5275	1.39461	0.820321	1.05223	1.06537	0.384407	0.378543	0.395695
Biological Process	GO:0032649	8	regulation of interferon-gamma production	5.21	0.0541409	Q00993	Tyrosine-protein kinase receptor UFO OS=Mus musculus OX=10090 GN=Axl PE=1 SV=2	Axl	2.05	0.00808483	Up	98.19	11.5	8	8	1.00721		1.02602	0.757311	0.598577	0.600518	1.617	1.33399	1.05937
Biological Process	GO:0045670	9	regulation of osteoclast differentiation	5.21	0.0541409	Q9R1Q9	V-type proton ATPase subunit S1 OS=Mus musculus OX=10090 GN=Atp6ap1 PE=1 SV=1	Atp6ap1	1.841	0.000409383	Up	51.007	16.2	7	7	1.3068	0.932857	1.20394	0.69924	0.62938	0.627048	1.19231	1.2944	1.11402
Biological Process	GO:0045670	9	regulation of osteoclast differentiation	5.21	0.0541409	Q9CYH2	Peroxiredoxin-like 2A OS=Mus musculus OX=10090 GN=Prxl2a PE=1 SV=2	Prxl2a	2.469	0.00687185	Up	24.394	16.5	3	3				0.618296	0.423975	0.687391	1.42382	1.67094	1.17558
Biological Process	GO:0021591	9	ventricular system development	5.21	0.0541409	Q9EST5	Acidic leucine-rich nuclear phosphoprotein 32 family member B OS=Mus musculus OX=10090 GN=Anp32b PE=1 SV=1	Anp32b	3.589	0.00511216	Up	31.078	22.1	6	3	1.52137	1.205	1.48963	0.248765	0.382699	0.410917	1.67562	1.10218	0.963808
Biological Process	GO:0021591	9	ventricular system development	5.21	0.0541409	A2ASS6	Titin OS=Mus musculus OX=10090 GN=Ttn PE=1 SV=1	Ttn	0.628	0.0120274	Down	3906.4	0.2	6	6				1.12859	1.16109	1.39592	0.648561	0.847103	0.818731
Biological Process	GO:0043268	9	positive regulation of potassium ion transport	5.21	0.0541409	Q9Z1W9	STE20/SPS1-related proline-alanine-rich protein kinase OS=Mus musculus OX=10090 GN=Stk39 PE=1 SV=1	Stk39	1.89	0.0168421	Up	60.319	10.6	6	3				0.573932	0.673425	0.829058	1.58083	1.04333	1.29942
Biological Process	GO:0043268	9	positive regulation of potassium ion transport	5.21	0.0541409	P97370	Sodium/potassium-transporting ATPase subunit beta-3 OS=Mus musculus OX=10090 GN=Atp1b3 PE=1 SV=1	Atp1b3	1.803	0.00683373	Up	31.775	23.7	5	5	1.44423	1.32086	1.46887	0.448263	0.64144	0.6105	0.998737	1.09035	0.976747
Biological Process	GO:0043277	7	apoptotic cell clearance	5.21	0.0541409	Q00993	Tyrosine-protein kinase receptor UFO OS=Mus musculus OX=10090 GN=Axl PE=1 SV=2	Axl	2.05	0.00808483	Up	98.19	11.5	8	8	1.00721		1.02602	0.757311	0.598577	0.600518	1.617	1.33399	1.05937
Biological Process	GO:0043277	7	apoptotic cell clearance	5.21	0.0541409	P21956	Lactadherin OS=Mus musculus OX=10090 GN=Mfge8 PE=1 SV=3	Mfge8	2.495	0.00101858	Up	51.24	24.6	9	9	1.94687	1.23302	1.35243	0.412196	0.415447	0.450516	1.01422	1.27422	0.901075
Biological Process	GO:2001171	12	positive regulation of ATP biosynthetic process	5.21	0.0541409	P15208	Insulin receptor OS=Mus musculus OX=10090 GN=Insr PE=1 SV=2	Insr	1.531	0.0399309	Up	155.61	6	8	4	1.84197	0.476426	0.614363	0.906265	0.585503	0.90514	1.29697	1.18595	1.18742
Biological Process	GO:2001171	12	positive regulation of ATP biosynthetic process	5.21	0.0541409	P00405	Cytochrome c oxidase subunit 2 OS=Mus musculus OX=10090 GN=Mtco2 PE=1 SV=1	Mtco2	1.596	0.0309328	Up	25.976	11.9	3	3	0.733344	1.0287	1.15809	0.60411	0.955582	0.78202	1.24045	1.11114	1.38656
Biological Process	GO:0042773	8	ATP synthesis coupled electron transport	2.79	0.0531494	Q9DCS9	NADH dehydrogenase [ubiquinone] 1 beta subcomplex subunit 10 OS=Mus musculus OX=10090 GN=Ndufb10 PE=1 SV=3	Ndufb10	1.707	0.0331144	Up	21.024	33	6	6	0.359407	0.456449	0.497977	0.733181	1.20856	0.897662	1.62131	1.8654	1.36006
Biological Process	GO:0030808	9	regulation of nucleotide biosynthetic process	3.44	0.0546749	P15208	Insulin receptor OS=Mus musculus OX=10090 GN=Insr PE=1 SV=2	Insr	1.531	0.0399309	Up	155.61	6	8	4	1.84197	0.476426	0.614363	0.906265	0.585503	0.90514	1.29697	1.18595	1.18742
Biological Process	GO:0030808	9	regulation of nucleotide biosynthetic process	3.44	0.0546749	Q922H2	[Pyruvate dehydrogenase (acetyl-transferring)] kinase isozyme 3, mitochondrial OS=Mus musculus OX=10090 GN=Pdk3 PE=1 SV=1	Pdk3	2.199	9.82061e-05	Up	47.922	15.2	6	6	1.34598	1.47958	1.05534	0.481757	0.554869	0.563367	1.19411	1.1608	1.16421
Biological Process	GO:0001889	8	liver development	2.15	0.0592553	E9PVX6	Proliferation marker protein Ki-67 OS=Mus musculus OX=10090 GN=Mki67 PE=1 SV=1	Mki67	2.07	0.00833605	Up	350.86	16.9	48	48	0.1503		0.061377	0.821164	0.901854	0.81411	2.27651	1.46741	1.50727
Biological Process	GO:0001889	8	liver development	2.15	0.0592553	P62849	40S ribosomal protein S24 OS=Mus musculus OX=10090 GN=Rps24 PE=1 SV=1	Rps24	1.841	0.0139393	Up	15.423	25.6	3	3	0.828306	0.769029	1.30975	0.692089	0.653972	0.798882	1.67456	1.11474	1.15868
Biological Process	GO:0061008	6	hepaticobiliary system development	2.12	0.0622347	Q8VHE0	Translocation protein SEC63 homolog OS=Mus musculus OX=10090 GN=Sec63 PE=1 SV=4	Sec63	1.579	0.000637966	Up	87.869	17.4	13	13	0.924411	0.836159	0.983565	0.830399	0.787385	0.807844	1.30822	1.35358	1.16844
Biological Process	GO:0061008	6	hepaticobiliary system development	2.12	0.0622347	Q8JZK9	Hydroxymethylglutaryl-CoA synthase, cytoplasmic OS=Mus musculus OX=10090 GN=Hmgcs1 PE=1 SV=1	Hmgcs1	1.662	0.00411926	Up	57.568	21.3	10	10	0.501653	0.367652	0.402616	0.938228	0.916909	1.04811	1.60162	1.40414	1.81907
Biological Process	GO:0061008	6	hepaticobiliary system development	2.12	0.0622347	Q61147	Ceruloplasmin OS=Mus musculus OX=10090 GN=Cp PE=1 SV=2	Cp	0.499	0.00152261	Down	121.15	11.9	11	9				1.39572	1.41784	1.18961	0.646748	0.593598	0.75649
Biological Process	GO:0061008	6	hepaticobiliary system development	2.12	0.0622347	P62889	60S ribosomal protein L30 OS=Mus musculus OX=10090 GN=Rpl30 PE=1 SV=2	Rpl30	1.761	0.043358	Up	12.784	66.1	7	7	0.563124	1.17294	1.47656	0.780087	0.828774	0.487032	1.4973	1.1439	1.05028
Biological Process	GO:0061008	6	hepaticobiliary system development	2.12	0.0622347	P62849	40S ribosomal protein S24 OS=Mus musculus OX=10090 GN=Rps24 PE=1 SV=1	Rps24	1.841	0.0139393	Up	15.423	25.6	3	3	0.828306	0.769029	1.30975	0.692089	0.653972	0.798882	1.67456	1.11474	1.15868
Biological Process	GO:0061008	6	hepaticobiliary system development	2.12	0.0622347	E9PVX6	Proliferation marker protein Ki-67 OS=Mus musculus OX=10090 GN=Mki67 PE=1 SV=1	Mki67	2.07	0.00833605	Up	350.86	16.9	48	48	0.1503		0.061377	0.821164	0.901854	0.81411	2.27651	1.46741	1.50727
Biological Process	GO:0043331	6	response to dsRNA	2.66	0.0614386	Q8R5F7	Interferon-induced helicase C domain-containing protein 1 OS=Mus musculus OX=10090 GN=Ifih1 PE=1 SV=1	Ifih1	0.654	0.0304587	Down	115.97	2	2	2				1.26899	1.06252	1.14987	0.669504		0.849116
Biological Process	GO:0043331	6	response to dsRNA	2.66	0.0614386	Q6Q899	Antiviral innate immune response receptor RIG-I OS=Mus musculus OX=10090 GN=Ddx58 PE=1 SV=2	Ddx58	0.467	6.53911e-05	Down	105.97	20.1	19	19	1.45157	1.45988	1.08231	1.14305	1.17431	1.09524	0.518655	0.502655	0.572327
Biological Process	GO:0042773	8	ATP synthesis coupled electron transport	2.79	0.0531494	Q9DCJ5	NADH dehydrogenase [ubiquinone] 1 alpha subcomplex subunit 8 OS=Mus musculus OX=10090 GN=Ndufa8 PE=1 SV=3	Ndufa8	0.577	0.0140867	Down	19.992	22.1	3	3				1.29822	1.08712	1.41965	0.848118	0.588914	0.757983
Biological Process	GO:0043331	6	response to dsRNA	2.66	0.0614386	P42225	Signal transducer and activator of transcription 1 OS=Mus musculus OX=10090 GN=Stat1 PE=1 SV=1	Stat1	0.43	1.69855e-05	Down	87.196	24.3	16	16	1.4594	1.07593	1.20764	1.30154	1.19556	1.17827	0.543614	0.519481	0.51856
Biological Process	GO:1903708	7	positive regulation of hemopoiesis	2.66	0.0614386	Q9R1Q9	V-type proton ATPase subunit S1 OS=Mus musculus OX=10090 GN=Atp6ap1 PE=1 SV=1	Atp6ap1	1.841	0.000409383	Up	51.007	16.2	7	7	1.3068	0.932857	1.20394	0.69924	0.62938	0.627048	1.19231	1.2944	1.11402
Biological Process	GO:1903708	7	positive regulation of hemopoiesis	2.66	0.0614386	Q64339	Ubiquitin-like protein ISG15 OS=Mus musculus OX=10090 GN=Isg15 PE=1 SV=4	Isg15	0.394	0.00042844	Down	17.897	15.5	3	3	1.98133	1.5275	1.39461	0.820321	1.05223	1.06537	0.384407	0.378543	0.395695
Biological Process	GO:1903708	7	positive regulation of hemopoiesis	2.66	0.0614386	Q00993	Tyrosine-protein kinase receptor UFO OS=Mus musculus OX=10090 GN=Axl PE=1 SV=2	Axl	2.05	0.00808483	Up	98.19	11.5	8	8	1.00721		1.02602	0.757311	0.598577	0.600518	1.617	1.33399	1.05937
Biological Process	GO:1903708	7	positive regulation of hemopoiesis	2.66	0.0614386	P42225	Signal transducer and activator of transcription 1 OS=Mus musculus OX=10090 GN=Stat1 PE=1 SV=1	Stat1	0.43	1.69855e-05	Down	87.196	24.3	16	16	1.4594	1.07593	1.20764	1.30154	1.19556	1.17827	0.543614	0.519481	0.51856
Biological Process	GO:0001889	8	liver development	2.15	0.0592553	Q8VHE0	Translocation protein SEC63 homolog OS=Mus musculus OX=10090 GN=Sec63 PE=1 SV=4	Sec63	1.579	0.000637966	Up	87.869	17.4	13	13	0.924411	0.836159	0.983565	0.830399	0.787385	0.807844	1.30822	1.35358	1.16844
Biological Process	GO:0001889	8	liver development	2.15	0.0592553	Q8JZK9	Hydroxymethylglutaryl-CoA synthase, cytoplasmic OS=Mus musculus OX=10090 GN=Hmgcs1 PE=1 SV=1	Hmgcs1	1.662	0.00411926	Up	57.568	21.3	10	10	0.501653	0.367652	0.402616	0.938228	0.916909	1.04811	1.60162	1.40414	1.81907
Biological Process	GO:0001889	8	liver development	2.15	0.0592553	Q61147	Ceruloplasmin OS=Mus musculus OX=10090 GN=Cp PE=1 SV=2	Cp	0.499	0.00152261	Down	121.15	11.9	11	9				1.39572	1.41784	1.18961	0.646748	0.593598	0.75649
Biological Process	GO:0001889	8	liver development	2.15	0.0592553	P62889	60S ribosomal protein L30 OS=Mus musculus OX=10090 GN=Rpl30 PE=1 SV=2	Rpl30	1.761	0.043358	Up	12.784	66.1	7	7	0.563124	1.17294	1.47656	0.780087	0.828774	0.487032	1.4973	1.1439	1.05028
Biological Process	GO:0043331	6	response to dsRNA	2.66	0.0614386	O89086	RNA-binding protein 3 OS=Mus musculus OX=10090 GN=Rbm3 PE=1 SV=1	Rbm3	0.468	0.0216788	Down	16.604	36.6	5	5	0.170377	0.166451	0.236805	1.83498	1.74056	2.16535	0.973152	0.573433	1.13889
Biological Process	GO:0051246	6	regulation of protein metabolic process	1.31	0.0623162	A2ASS6	Titin OS=Mus musculus OX=10090 GN=Ttn PE=1 SV=1	Ttn	0.628	0.0120274	Down	3906.4	0.2	6	6				1.12859	1.16109	1.39592	0.648561	0.847103	0.818731
Biological Process	GO:0042773	8	ATP synthesis coupled electron transport	2.79	0.0531494	P19783	Cytochrome c oxidase subunit 4 isoform 1, mitochondrial OS=Mus musculus OX=10090 GN=Cox4i1 PE=1 SV=2	Cox4i1	1.614	0.00404345	Up	19.53	39.6	6	6	1.31287	1.36924	2.25278	0.562223	0.49779	0.495238	0.91502	0.866174	0.728668
Biological Process	GO:0048839	9	inner ear development	2.79	0.0531494	Q9Z2D3	Gasdermin-E OS=Mus musculus OX=10090 GN=Gsdme PE=1 SV=1	Gsdme	1.712	0.0264271	Up	56.63	12.3	5	5	0.97649	1.11674	1.16493	0.769566	0.559193		1.22316	1.03832	1.15159
Biological Process	GO:0051234	3	establishment of localization	1.25	0.0468665	Q9QZ06	Toll-interacting protein OS=Mus musculus OX=10090 GN=Tollip PE=1 SV=1	Tollip	1.68	0.0255013	Up	30.345	13.9	3	3	1.43654	1.23346	1.45617	0.599389	0.512339	0.706801	1.12379	1.13327	0.798242
Biological Process	GO:0051234	3	establishment of localization	1.25	0.0468665	Q9JKC8	AP-3 complex subunit mu-1 OS=Mus musculus OX=10090 GN=Ap3m1 PE=1 SV=1	Ap3m1	1.517	2.54031e-06	Up	46.936	14.1	4	4	2.03624	1.13732		0.645346	0.633699	0.638714	0.956809	0.986898	0.964978
Biological Process	GO:0051234	3	establishment of localization	1.25	0.0468665	Q9JJ11	Transforming acidic coiled-coil-containing protein 3 OS=Mus musculus OX=10090 GN=Tacc3 PE=1 SV=1	Tacc3	4.578	0.0274687	Up	70.626	3.2	2	2					0.2676	0.368014	2.17933	0.869049	1.316
Biological Process	GO:0051234	3	establishment of localization	1.25	0.0468665	Q9EST5	Acidic leucine-rich nuclear phosphoprotein 32 family member B OS=Mus musculus OX=10090 GN=Anp32b PE=1 SV=1	Anp32b	3.589	0.00511216	Up	31.078	22.1	6	3	1.52137	1.205	1.48963	0.248765	0.382699	0.410917	1.67562	1.10218	0.963808
Biological Process	GO:0051234	3	establishment of localization	1.25	0.0468665	Q9D8V0	Minor histocompatibility antigen H13 OS=Mus musculus OX=10090 GN=Hm13 PE=1 SV=1	Hm13	1.509	0.000688651	Up	41.747	5.8	2	2	1.34024	1.15515	1.1124	0.689621	0.745589	0.713755	1.00431	1.13414	1.10478
Biological Process	GO:0051234	3	establishment of localization	1.25	0.0468665	Q9D1K2	V-type proton ATPase subunit F OS=Mus musculus OX=10090 GN=Atp6v1f PE=1 SV=2	Atp6v1f	0.622	0.00510878	Down	13.37	41.2	5	5	1.67017	1.21821	1.43657	0.958543	0.827649	1.09695	0.624324	0.58534	0.582244
Biological Process	GO:0051234	3	establishment of localization	1.25	0.0468665	Q9CXY6	Interleukin enhancer-binding factor 2 OS=Mus musculus OX=10090 GN=Ilf2 PE=1 SV=1	Ilf2	1.506	0.016167	Up	43.062	28.7	9	9	1.47526	1.42149	1.31127	0.557913	0.63985	0.714202	1.08742	0.843533	0.94906
Biological Process	GO:0051234	3	establishment of localization	1.25	0.0468665	Q9CWI3	BRCA2 and CDKN1A-interacting protein OS=Mus musculus OX=10090 GN=Bccip PE=1 SV=1	Bccip	2.011	0.0160131	Up	35.942	18.7	5	5				0.690617	0.58942	0.712938	1.69756	0.981822	1.32765
Biological Process	GO:0051234	3	establishment of localization	1.25	0.0468665	Q9CRT8	Exportin-T OS=Mus musculus OX=10090 GN=Xpot PE=1 SV=3	Xpot	1.538	0.023454	Up	109.73	15.2	13	13	1.5512	1.46816	1.43245	0.519296	0.646501	0.626378	1.09983	0.794793	0.861398
Biological Process	GO:0051234	3	establishment of localization	1.25	0.0468665	Q9CPW4	Actin-related protein 2/3 complex subunit 5 OS=Mus musculus OX=10090 GN=Arpc5 PE=1 SV=3	Arpc5	1.524	0.00952622	Up	16.288	36.4	4	4	1.97546	0.979296	2.1061	0.448437	0.611594	0.500449	0.798718	0.770503	0.80944
Biological Process	GO:0051234	3	establishment of localization	1.25	0.0468665	Q91W86	Vacuolar protein sorting-associated protein 11 homolog OS=Mus musculus OX=10090 GN=Vps11 PE=1 SV=3	Vps11	0.552	0.0443196	Down	107.72	2.8	2	2					1.22615	1.50905	0.642208	0.956065	0.666522
Biological Process	GO:0051234	3	establishment of localization	1.25	0.0468665	Q8VHE0	Translocation protein SEC63 homolog OS=Mus musculus OX=10090 GN=Sec63 PE=1 SV=4	Sec63	1.579	0.000637966	Up	87.869	17.4	13	13	0.924411	0.836159	0.983565	0.830399	0.787385	0.807844	1.30822	1.35358	1.16844
Biological Process	GO:0051234	3	establishment of localization	1.25	0.0468665	Q8VE97	Serine/arginine-rich splicing factor 4 OS=Mus musculus OX=10090 GN=Srsf4 PE=2 SV=1	Srsf4	0.611	0.0266158	Down	55.979	13.7	7	3				1.14919	1.3236	1.25205	0.559454	0.882114	0.833591
Biological Process	GO:0051234	3	establishment of localization	1.25	0.0468665	Q8R2Q8	Bone marrow stromal antigen 2 OS=Mus musculus OX=10090 GN=Bst2 PE=1 SV=1	Bst2	0.454	0.000875587	Down	19.152	11	2	2				1.41471	1.31534	1.39531	0.526219	0.70509	0.643335
Biological Process	GO:0051234	3	establishment of localization	1.25	0.0468665	Q8JZN7	Mitochondrial Rho GTPase 2 OS=Mus musculus OX=10090 GN=Rhot2 PE=1 SV=1	Rhot2	0.486	0.0349225	Down	69.07	8.4	4	3				1.53925	1.0604	1.17705	0.501218		0.722083
Biological Process	GO:0051234	3	establishment of localization	1.25	0.0468665	Q8CFE6	Sodium-coupled neutral amino acid transporter 2 OS=Mus musculus OX=10090 GN=Slc38a2 PE=1 SV=1	Slc38a2	2.326	0.0137594	Up	55.503	6.9	3	3	0.964756			0.614214	0.507625		1.10429	1.59952	1.2096
Biological Process	GO:0051234	3	establishment of localization	1.25	0.0468665	Q8C7K6	Prenylcysteine oxidase-like OS=Mus musculus OX=10090 GN=Pcyox1l PE=1 SV=1	Pcyox1l	1.646	0.0167489	Up	54.874	11.7	5	5				0.862874	0.811715	0.59287	1.24377	1.36226	1.12651
Biological Process	GO:0051234	3	establishment of localization	1.25	0.0468665	Q9R1Q9	V-type proton ATPase subunit S1 OS=Mus musculus OX=10090 GN=Atp6ap1 PE=1 SV=1	Atp6ap1	1.841	0.000409383	Up	51.007	16.2	7	7	1.3068	0.932857	1.20394	0.69924	0.62938	0.627048	1.19231	1.2944	1.11402
Biological Process	GO:0051234	3	establishment of localization	1.25	0.0468665	Q9R233	Tapasin OS=Mus musculus OX=10090 GN=Tapbp PE=1 SV=2	Tapbp	0.492	0.00125318	Down	49.736	11.6	5	5	1.04643	1.08803	1.60431	1.30985	1.17287	1.04355	0.514019	0.605376	0.615567
Biological Process	GO:0043901	5	negative regulation of multi-organism process	2.51	0.0473462	P0DOV1	Interferon-activable protein 205-B OS=Mus musculus OX=10090 GN=Mnda PE=1 SV=1	Mnda	0.646	0.0481274	Down	46.977	24.9	10	1				1.15489	1.38462		0.959894	0.698797	0.801792
Biological Process	GO:0043901	5	negative regulation of multi-organism process	2.51	0.0473462	P42225	Signal transducer and activator of transcription 1 OS=Mus musculus OX=10090 GN=Stat1 PE=1 SV=1	Stat1	0.43	1.69855e-05	Down	87.196	24.3	16	16	1.4594	1.07593	1.20764	1.30154	1.19556	1.17827	0.543614	0.519481	0.51856
Biological Process	GO:0048839	9	inner ear development	2.79	0.0531494	Q9EST5	Acidic leucine-rich nuclear phosphoprotein 32 family member B OS=Mus musculus OX=10090 GN=Anp32b PE=1 SV=1	Anp32b	3.589	0.00511216	Up	31.078	22.1	6	3	1.52137	1.205	1.48963	0.248765	0.382699	0.410917	1.67562	1.10218	0.963808
Biological Process	GO:0048839	9	inner ear development	2.79	0.0531494	Q60838	Segment polarity protein dishevelled homolog DVL-2 OS=Mus musculus OX=10090 GN=Dvl2 PE=1 SV=2	Dvl2	0.663	0.0112876	Down	78.86	12.6	7	5	0.175845	0.156481	0.365437	1.86722	1.61444	1.50954	0.959706	1.16407	1.18726
Biological Process	GO:0048839	9	inner ear development	2.79	0.0531494	P0DOV1	Interferon-activable protein 205-B OS=Mus musculus OX=10090 GN=Mnda PE=1 SV=1	Mnda	0.646	0.0481274	Down	46.977	24.9	10	1				1.15489	1.38462		0.959894	0.698797	0.801792
Biological Process	GO:0070372	11	regulation of ERK1 and ERK2 cascade	2.47	0.0504141	Q9R1Q9	V-type proton ATPase subunit S1 OS=Mus musculus OX=10090 GN=Atp6ap1 PE=1 SV=1	Atp6ap1	1.841	0.000409383	Up	51.007	16.2	7	7	1.3068	0.932857	1.20394	0.69924	0.62938	0.627048	1.19231	1.2944	1.11402
Biological Process	GO:0070372	11	regulation of ERK1 and ERK2 cascade	2.47	0.0504141	Q9CYL5	Golgi-associated plant pathogenesis-related protein 1 OS=Mus musculus OX=10090 GN=Glipr2 PE=1 SV=3	Glipr2	0.663	0.0161998	Down	17.09	27.9	3	3	1.20031	1.30659	1.18798	1.0748	1.03618	0.874271		0.669923	0.649948
Biological Process	GO:0070372	11	regulation of ERK1 and ERK2 cascade	2.47	0.0504141	P97300	Neuroplastin OS=Mus musculus OX=10090 GN=Nptn PE=1 SV=3	Nptn	1.81	0.00197812	Up	44.373	17.4	6	6	1.71027	1.31503	1.66161	0.552108	0.464452	0.518091	0.905243	1.04047	0.832737
Biological Process	GO:0070372	11	regulation of ERK1 and ERK2 cascade	2.47	0.0504141	P11276	Fibronectin OS=Mus musculus OX=10090 GN=Fn1 PE=1 SV=4	Fn1	0.522	0.000900994	Down	272.53	7.5	16	16	1.77385	1.53109	1.1829	1.12102	0.892159	0.95182	0.519917	0.537192	0.490057
Biological Process	GO:0070372	11	regulation of ERK1 and ERK2 cascade	2.47	0.0504141	O35215	D-dopachrome decarboxylase OS=Mus musculus OX=10090 GN=Ddt PE=1 SV=3	Ddt	1.618	0.0195127	Up	13.077	59.3	5	5	2.09111	1.91918	1.70412	0.39935	0.423115	0.432733	0.840339	0.557848	0.632199
Biological Process	GO:0042773	8	ATP synthesis coupled electron transport	2.79	0.0531494	P00405	Cytochrome c oxidase subunit 2 OS=Mus musculus OX=10090 GN=Mtco2 PE=1 SV=1	Mtco2	1.596	0.0309328	Up	25.976	11.9	3	3	0.733344	1.0287	1.15809	0.60411	0.955582	0.78202	1.24045	1.11114	1.38656
Biological Process	GO:0048771	3	tissue remodeling	3.58	0.0493353	Q9Z0M5	Lysosomal acid lipase/cholesteryl ester hydrolase OS=Mus musculus OX=10090 GN=Lipa PE=1 SV=2	Lipa	3.535	0.00614772	Up	45.325	10.3	4	4	0.592726	0.997403	0.758897	0.338298	0.575852	0.552318	2.31142	1.5558	1.31728
Biological Process	GO:0048771	3	tissue remodeling	3.58	0.0493353	P51150	Ras-related protein Rab-7a OS=Mus musculus OX=10090 GN=Rab7a PE=1 SV=2	Rab7a	1.631	0.00876207	Up	23.489	44.9	8	8	1.43045	1.38308	1.55171	0.491543	0.660044	0.609812	1.04889	0.954517	0.869951
Biological Process	GO:0031497	9	chromatin assembly	2.86	0.0492496	Q9EST5	Acidic leucine-rich nuclear phosphoprotein 32 family member B OS=Mus musculus OX=10090 GN=Anp32b PE=1 SV=1	Anp32b	3.589	0.00511216	Up	31.078	22.1	6	3	1.52137	1.205	1.48963	0.248765	0.382699	0.410917	1.67562	1.10218	0.963808
Biological Process	GO:0031497	9	chromatin assembly	2.86	0.0492496	Q9D2U9	Histone H2B type 3-A OS=Mus musculus OX=10090 GN=Hist3h2ba PE=1 SV=3	Hist3h2ba	0.311	0.010526	Down	13.994	54	8	1	0.429049	0.430509	0.439885	2.57538	1.60204	1.69701	0.893503	0.469559	0.463066
Biological Process	GO:0031497	9	chromatin assembly	2.86	0.0492496	P28656	Nucleosome assembly protein 1-like 1 OS=Mus musculus OX=10090 GN=Nap1l1 PE=1 SV=2	Nap1l1	2.343	0.0227066	Up	45.345	16.1	5	4	1.66559	1.25975	1.31952	0.350939	0.486322	0.585068	1.34977	0.754956	1.22809
Biological Process	GO:0031497	9	chromatin assembly	2.86	0.0492496	Q8CGP2	Histone H2B type 1-P OS=Mus musculus OX=10090 GN=Hist1h2bp PE=1 SV=3	Hist1h2bp	0.605	0.0483326	Down	13.992	59.5	10	3	0.625154	0.688448	0.682692	1.50549	1.60566	1.25243	1.15881	0.842381	0.638928
Biological Process	GO:0043901	5	negative regulation of multi-organism process	2.51	0.0473462	Q8R2Q8	Bone marrow stromal antigen 2 OS=Mus musculus OX=10090 GN=Bst2 PE=1 SV=1	Bst2	0.454	0.000875587	Down	19.152	11	2	2				1.41471	1.31534	1.39531	0.526219	0.70509	0.643335
Biological Process	GO:0043901	5	negative regulation of multi-organism process	2.51	0.0473462	Q64339	Ubiquitin-like protein ISG15 OS=Mus musculus OX=10090 GN=Isg15 PE=1 SV=4	Isg15	0.394	0.00042844	Down	17.897	15.5	3	3	1.98133	1.5275	1.39461	0.820321	1.05223	1.06537	0.384407	0.378543	0.395695
Biological Process	GO:0043901	5	negative regulation of multi-organism process	2.51	0.0473462	Q64337	Sequestosome-1 OS=Mus musculus OX=10090 GN=Sqstm1 PE=1 SV=1	Sqstm1	1.623	0.0125601	Up	48.162	24.9	9	9	1.50512	0.779223	1.1395	0.639317	0.79171	0.694913	1.35717	1.10166	0.991392
Biological Process	GO:0048771	3	tissue remodeling	3.58	0.0493353	Q00993	Tyrosine-protein kinase receptor UFO OS=Mus musculus OX=10090 GN=Axl PE=1 SV=2	Axl	2.05	0.00808483	Up	98.19	11.5	8	8	1.00721		1.02602	0.757311	0.598577	0.600518	1.617	1.33399	1.05937
Biological Process	GO:0051246	6	regulation of protein metabolic process	1.31	0.0623162	O35215	D-dopachrome decarboxylase OS=Mus musculus OX=10090 GN=Ddt PE=1 SV=3	Ddt	1.618	0.0195127	Up	13.077	59.3	5	5	2.09111	1.91918	1.70412	0.39935	0.423115	0.432733	0.840339	0.557848	0.632199
Biological Process	GO:0051246	6	regulation of protein metabolic process	1.31	0.0623162	O88738	Baculoviral IAP repeat-containing protein 6 OS=Mus musculus OX=10090 GN=Birc6 PE=1 SV=2	Birc6	1.624	0.00732437	Up	532.16	5.8	25	25	0.555289	0.323576	0.418362	0.977458	1.0562	0.901306	1.85453	1.40081	1.51247
Biological Process	GO:0051246	6	regulation of protein metabolic process	1.31	0.0623162	O89086	RNA-binding protein 3 OS=Mus musculus OX=10090 GN=Rbm3 PE=1 SV=1	Rbm3	0.468	0.0216788	Down	16.604	36.6	5	5	0.170377	0.166451	0.236805	1.83498	1.74056	2.16535	0.973152	0.573433	1.13889
Biological Process	GO:0046903	5	secretion	1.51	0.0658228	Q8C7K6	Prenylcysteine oxidase-like OS=Mus musculus OX=10090 GN=Pcyox1l PE=1 SV=1	Pcyox1l	1.646	0.0167489	Up	54.874	11.7	5	5				0.862874	0.811715	0.59287	1.24377	1.36226	1.12651
Biological Process	GO:0046903	5	secretion	1.51	0.0658228	Q64310	Surfeit locus protein 4 OS=Mus musculus OX=10090 GN=Surf4 PE=1 SV=1	Surf4	2.172	0.00331336	Up	30.381	11.9	3	3	1.56718	1.27679	1.35615	0.623646	0.419226	0.470154	1.17123	1.00852	1.1071
Biological Process	GO:0046903	5	secretion	1.51	0.0658228	Q60854	Serpin B6 OS=Mus musculus OX=10090 GN=Serpinb6 PE=1 SV=1	Serpinb6	0.244	9.63941e-05	Down	42.598	19.6	7	7	1.84265	1.47888	1.47225	1.16828	0.988745	1.22348	0.266496	0.250327	0.308888
Biological Process	GO:0046903	5	secretion	1.51	0.0658228	Q00993	Tyrosine-protein kinase receptor UFO OS=Mus musculus OX=10090 GN=Axl PE=1 SV=2	Axl	2.05	0.00808483	Up	98.19	11.5	8	8	1.00721		1.02602	0.757311	0.598577	0.600518	1.617	1.33399	1.05937
Biological Process	GO:0046903	5	secretion	1.51	0.0658228	P99024	Tubulin beta-5 chain OS=Mus musculus OX=10090 GN=Tubb5 PE=1 SV=1	Tubb5	2.66	0.0369248	Up	49.67	39.6	15	2	1.32849	1.15398	2.84742	0.225166	0.375299	0.402326	1.2476	0.530757	0.888963
Biological Process	GO:0046903	5	secretion	1.51	0.0658228	P61021	Ras-related protein Rab-5B OS=Mus musculus OX=10090 GN=Rab5b PE=1 SV=1	Rab5b	0.451	0.000554643	Down	23.707	39.1	7	4	0.529598	0.361687	0.64454	1.93287	1.56848	1.64207	0.739437	0.73291	0.848405
Biological Process	GO:0046903	5	secretion	1.51	0.0658228	P51150	Ras-related protein Rab-7a OS=Mus musculus OX=10090 GN=Rab7a PE=1 SV=2	Rab7a	1.631	0.00876207	Up	23.489	44.9	8	8	1.43045	1.38308	1.55171	0.491543	0.660044	0.609812	1.04889	0.954517	0.869951
Biological Process	GO:0046903	5	secretion	1.51	0.0658228	P50543	Protein S100-A11 OS=Mus musculus OX=10090 GN=S100a11 PE=1 SV=1	S100a11	4.499	0.0279725	Up	11.083	20.4	2	2				0.410249	0.356254	0.324659	2.61112	1.62805	0.669671
Biological Process	GO:0046903	5	secretion	1.51	0.0658228	P41731	CD63 antigen OS=Mus musculus OX=10090 GN=Cd63 PE=1 SV=2	Cd63	1.909	0.00163121	Up	25.766	4.6	1	1		0.495548	0.696489	0.798998	0.860907	0.680703	1.62833	1.47016	1.36886
Biological Process	GO:0046903	5	secretion	1.51	0.0658228	P11276	Fibronectin OS=Mus musculus OX=10090 GN=Fn1 PE=1 SV=4	Fn1	0.522	0.000900994	Down	272.53	7.5	16	16	1.77385	1.53109	1.1829	1.12102	0.892159	0.95182	0.519917	0.537192	0.490057
Biological Process	GO:0046903	5	secretion	1.51	0.0658228	P00405	Cytochrome c oxidase subunit 2 OS=Mus musculus OX=10090 GN=Mtco2 PE=1 SV=1	Mtco2	1.596	0.0309328	Up	25.976	11.9	3	3	0.733344	1.0287	1.15809	0.60411	0.955582	0.78202	1.24045	1.11114	1.38656
Biological Process	GO:0046903	5	secretion	1.51	0.0658228	A2ASS6	Titin OS=Mus musculus OX=10090 GN=Ttn PE=1 SV=1	Ttn	0.628	0.0120274	Down	3906.4	0.2	6	6				1.12859	1.16109	1.39592	0.648561	0.847103	0.818731
Biological Process	GO:0006954	5	inflammatory response	2.31	0.0638319	Q9Z0M5	Lysosomal acid lipase/cholesteryl ester hydrolase OS=Mus musculus OX=10090 GN=Lipa PE=1 SV=2	Lipa	3.535	0.00614772	Up	45.325	10.3	4	4	0.592726	0.997403	0.758897	0.338298	0.575852	0.552318	2.31142	1.5558	1.31728
Biological Process	GO:0006954	5	inflammatory response	2.31	0.0638319	Q9QZ06	Toll-interacting protein OS=Mus musculus OX=10090 GN=Tollip PE=1 SV=1	Tollip	1.68	0.0255013	Up	30.345	13.9	3	3	1.43654	1.23346	1.45617	0.599389	0.512339	0.706801	1.12379	1.13327	0.798242
Biological Process	GO:0006954	5	inflammatory response	2.31	0.0638319	Q00993	Tyrosine-protein kinase receptor UFO OS=Mus musculus OX=10090 GN=Axl PE=1 SV=2	Axl	2.05	0.00808483	Up	98.19	11.5	8	8	1.00721		1.02602	0.757311	0.598577	0.600518	1.617	1.33399	1.05937
Biological Process	GO:0006954	5	inflammatory response	2.31	0.0638319	P60202	Myelin proteolipid protein OS=Mus musculus OX=10090 GN=Plp1 PE=1 SV=2	Plp1	1.502	0.00702344	Up	30.077	16.2	4	4				0.730405	0.806287		1.17123	1.07212	1.21995
Biological Process	GO:0006954	5	inflammatory response	2.31	0.0638319	O35215	D-dopachrome decarboxylase OS=Mus musculus OX=10090 GN=Ddt PE=1 SV=3	Ddt	1.618	0.0195127	Up	13.077	59.3	5	5	2.09111	1.91918	1.70412	0.39935	0.423115	0.432733	0.840339	0.557848	0.632199
Biological Process	GO:0046903	5	secretion	1.51	0.0658228	Q8CFE6	Sodium-coupled neutral amino acid transporter 2 OS=Mus musculus OX=10090 GN=Slc38a2 PE=1 SV=1	Slc38a2	2.326	0.0137594	Up	55.503	6.9	3	3	0.964756			0.614214	0.507625		1.10429	1.59952	1.2096
Biological Process	GO:0046903	5	secretion	1.51	0.0658228	Q8R2Q8	Bone marrow stromal antigen 2 OS=Mus musculus OX=10090 GN=Bst2 PE=1 SV=1	Bst2	0.454	0.000875587	Down	19.152	11	2	2				1.41471	1.31534	1.39531	0.526219	0.70509	0.643335
Biological Process	GO:0046903	5	secretion	1.51	0.0658228	Q91W86	Vacuolar protein sorting-associated protein 11 homolog OS=Mus musculus OX=10090 GN=Vps11 PE=1 SV=3	Vps11	0.552	0.0443196	Down	107.72	2.8	2	2					1.22615	1.50905	0.642208	0.956065	0.666522
Biological Process	GO:0046903	5	secretion	1.51	0.0658228	Q9CPW4	Actin-related protein 2/3 complex subunit 5 OS=Mus musculus OX=10090 GN=Arpc5 PE=1 SV=3	Arpc5	1.524	0.00952622	Up	16.288	36.4	4	4	1.97546	0.979296	2.1061	0.448437	0.611594	0.500449	0.798718	0.770503	0.80944
Biological Process	GO:0055076	9	transition metal ion homeostasis	2.55	0.0703718	P29391	Ferritin light chain 1 OS=Mus musculus OX=10090 GN=Ftl1 PE=1 SV=2	Ftl1	1.982	0.0369105	Up	20.802	60.7	9	9	2.83548	1.57223	1.90642	0.267331	0.193899	0.439426	0.62463	0.557364	0.603214
Biological Process	GO:0055076	9	transition metal ion homeostasis	2.55	0.0703718	P09528	Ferritin heavy chain OS=Mus musculus OX=10090 GN=Fth1 PE=1 SV=2	Fth1	1.65	0.00215272	Up	21.066	46.2	8	8	1.58198	1.35515	1.71116	0.525344	0.491781	0.625096	0.898197	0.916349	0.894945
Biological Process	GO:0010951	11	negative regulation of endopeptidase activity	2.27	0.0674724	Q8R2Q8	Bone marrow stromal antigen 2 OS=Mus musculus OX=10090 GN=Bst2 PE=1 SV=1	Bst2	0.454	0.000875587	Down	19.152	11	2	2				1.41471	1.31534	1.39531	0.526219	0.70509	0.643335
Biological Process	GO:0010951	11	negative regulation of endopeptidase activity	2.27	0.0674724	Q60854	Serpin B6 OS=Mus musculus OX=10090 GN=Serpinb6 PE=1 SV=1	Serpinb6	0.244	9.63941e-05	Down	42.598	19.6	7	7	1.84265	1.47888	1.47225	1.16828	0.988745	1.22348	0.266496	0.250327	0.308888
Biological Process	GO:0010951	11	negative regulation of endopeptidase activity	2.27	0.0674724	P23927	Alpha-crystallin B chain OS=Mus musculus OX=10090 GN=Cryab PE=1 SV=2	Cryab	1.8	0.0146384	Up	20.069	24.6	4	4				0.628357	0.927652	0.587122	1.36956	1.20117	1.28614
Biological Process	GO:0010951	11	negative regulation of endopeptidase activity	2.27	0.0674724	P0DOV1	Interferon-activable protein 205-B OS=Mus musculus OX=10090 GN=Mnda PE=1 SV=1	Mnda	0.646	0.0481274	Down	46.977	24.9	10	1				1.15489	1.38462		0.959894	0.698797	0.801792
Biological Process	GO:0010951	11	negative regulation of endopeptidase activity	2.27	0.0674724	O88738	Baculoviral IAP repeat-containing protein 6 OS=Mus musculus OX=10090 GN=Birc6 PE=1 SV=2	Birc6	1.624	0.00732437	Up	532.16	5.8	25	25	0.555289	0.323576	0.418362	0.977458	1.0562	0.901306	1.85453	1.40081	1.51247
Biological Process	GO:0051193	6	regulation of cofactor metabolic process	3.18	0.0661415	Q922H2	[Pyruvate dehydrogenase (acetyl-transferring)] kinase isozyme 3, mitochondrial OS=Mus musculus OX=10090 GN=Pdk3 PE=1 SV=1	Pdk3	2.199	9.82061e-05	Up	47.922	15.2	6	6	1.34598	1.47958	1.05534	0.481757	0.554869	0.563367	1.19411	1.1608	1.16421
Biological Process	GO:0002183	10	cytoplasmic translational initiation	4.77	0.0635149	Q9CQ21	Malignant T-cell-amplified sequence 2 OS=Mus musculus OX=10090 GN=Mcts2 PE=1 SV=1	Mcts2	1.633	0.022335	Up	20.437	32.6	5	3	0.766546				0.838755	0.678475	1.21317	1.38518	1.11788
Biological Process	GO:0051193	6	regulation of cofactor metabolic process	3.18	0.0661415	P15208	Insulin receptor OS=Mus musculus OX=10090 GN=Insr PE=1 SV=2	Insr	1.531	0.0399309	Up	155.61	6	8	4	1.84197	0.476426	0.614363	0.906265	0.585503	0.90514	1.29697	1.18595	1.18742
Biological Process	GO:0045921	9	positive regulation of exocytosis	3.18	0.0661415	Q9R1Q9	V-type proton ATPase subunit S1 OS=Mus musculus OX=10090 GN=Atp6ap1 PE=1 SV=1	Atp6ap1	1.841	0.000409383	Up	51.007	16.2	7	7	1.3068	0.932857	1.20394	0.69924	0.62938	0.627048	1.19231	1.2944	1.11402
Biological Process	GO:0045921	9	positive regulation of exocytosis	3.18	0.0661415	P51150	Ras-related protein Rab-7a OS=Mus musculus OX=10090 GN=Rab7a PE=1 SV=2	Rab7a	1.631	0.00876207	Up	23.489	44.9	8	8	1.43045	1.38308	1.55171	0.491543	0.660044	0.609812	1.04889	0.954517	0.869951
Biological Process	GO:0045921	9	positive regulation of exocytosis	3.18	0.0661415	P22892	AP-1 complex subunit gamma-1 OS=Mus musculus OX=10090 GN=Ap1g1 PE=1 SV=3	Ap1g1	0.618	0.0250639	Down	91.349	10.2	9	9	0.175316	0.10918	0.201834	2.00133	1.33989	1.92039	1.0051	1.08983	1.15713
Biological Process	GO:0045778	6	positive regulation of ossification	3.18	0.0661415	Q9R1Q9	V-type proton ATPase subunit S1 OS=Mus musculus OX=10090 GN=Atp6ap1 PE=1 SV=1	Atp6ap1	1.841	0.000409383	Up	51.007	16.2	7	7	1.3068	0.932857	1.20394	0.69924	0.62938	0.627048	1.19231	1.2944	1.11402
Biological Process	GO:0045778	6	positive regulation of ossification	3.18	0.0661415	Q64339	Ubiquitin-like protein ISG15 OS=Mus musculus OX=10090 GN=Isg15 PE=1 SV=4	Isg15	0.394	0.00042844	Down	17.897	15.5	3	3	1.98133	1.5275	1.39461	0.820321	1.05223	1.06537	0.384407	0.378543	0.395695
Biological Process	GO:0045778	6	positive regulation of ossification	3.18	0.0661415	P0DOV1	Interferon-activable protein 205-B OS=Mus musculus OX=10090 GN=Mnda PE=1 SV=1	Mnda	0.646	0.0481274	Down	46.977	24.9	10	1				1.15489	1.38462		0.959894	0.698797	0.801792
Biological Process	GO:0046903	5	secretion	1.51	0.0658228	Q9QZ06	Toll-interacting protein OS=Mus musculus OX=10090 GN=Tollip PE=1 SV=1	Tollip	1.68	0.0255013	Up	30.345	13.9	3	3	1.43654	1.23346	1.45617	0.599389	0.512339	0.706801	1.12379	1.13327	0.798242
Biological Process	GO:0046903	5	secretion	1.51	0.0658228	Q9CXY6	Interleukin enhancer-binding factor 2 OS=Mus musculus OX=10090 GN=Ilf2 PE=1 SV=1	Ilf2	1.506	0.016167	Up	43.062	28.7	9	9	1.47526	1.42149	1.31127	0.557913	0.63985	0.714202	1.08742	0.843533	0.94906
Biological Process	GO:0051193	6	regulation of cofactor metabolic process	3.18	0.0661415	P00405	Cytochrome c oxidase subunit 2 OS=Mus musculus OX=10090 GN=Mtco2 PE=1 SV=1	Mtco2	1.596	0.0309328	Up	25.976	11.9	3	3	0.733344	1.0287	1.15809	0.60411	0.955582	0.78202	1.24045	1.11114	1.38656
Biological Process	GO:0002183	10	cytoplasmic translational initiation	4.77	0.0635149	Q99JX4	Eukaryotic translation initiation factor 3 subunit M OS=Mus musculus OX=10090 GN=Eif3m PE=1 SV=1	Eif3m	3.054	0.0235989	Up	42.516	26.7	8	8	1.76582	1.72392	1.68158	0.357142	0.326538	0.260715	1.54258	0.675094	0.666601
Biological Process	GO:0051353	6	positive regulation of oxidoreductase activity	4.77	0.0635149	Q05915	GTP cyclohydrolase 1 OS=Mus musculus OX=10090 GN=Gch1 PE=1 SV=1	Gch1	1.704	0.00382744	Up	27.014	11.6	3	3				0.690571		0.715652	1.3185	1.13983	1.13544
Biological Process	GO:0051353	6	positive regulation of oxidoreductase activity	4.77	0.0635149	P00375	Dihydrofolate reductase OS=Mus musculus OX=10090 GN=Dhfr PE=1 SV=3	Dhfr	0.527	0.0332436	Down	21.606	20.3	4	4					1.51108	1.28137	0.565573	0.855584	0.786393
Biological Process	GO:0051246	6	regulation of protein metabolic process	1.31	0.0623162	Q64337	Sequestosome-1 OS=Mus musculus OX=10090 GN=Sqstm1 PE=1 SV=1	Sqstm1	1.623	0.0125601	Up	48.162	24.9	9	9	1.50512	0.779223	1.1395	0.639317	0.79171	0.694913	1.35717	1.10166	0.991392
Biological Process	GO:0051246	6	regulation of protein metabolic process	1.31	0.0623162	Q61543	Golgi apparatus protein 1 OS=Mus musculus OX=10090 GN=Glg1 PE=1 SV=1	Glg1	0.441	0.00144069	Down	133.73	16.8	19	19	0.393149	0.623604	0.694351	1.90698	1.72944	1.42226	0.670837	0.821408	0.737972
Biological Process	GO:0051246	6	regulation of protein metabolic process	1.31	0.0623162	Q61151	Serine/threonine-protein phosphatase 2A 56 kDa regulatory subunit epsilon isoform OS=Mus musculus OX=10090 GN=Ppp2r5e PE=1 SV=3	Ppp2r5e	1.541	0.0129007	Up	54.713	12.6	5	4	1.40465	1.04321	1.28926	0.71514	0.760802	0.626521		1.13009	1.03033
Biological Process	GO:0051246	6	regulation of protein metabolic process	1.31	0.0623162	Q60854	Serpin B6 OS=Mus musculus OX=10090 GN=Serpinb6 PE=1 SV=1	Serpinb6	0.244	9.63941e-05	Down	42.598	19.6	7	7	1.84265	1.47888	1.47225	1.16828	0.988745	1.22348	0.266496	0.250327	0.308888
Biological Process	GO:0051246	6	regulation of protein metabolic process	1.31	0.0623162	Q60838	Segment polarity protein dishevelled homolog DVL-2 OS=Mus musculus OX=10090 GN=Dvl2 PE=1 SV=2	Dvl2	0.663	0.0112876	Down	78.86	12.6	7	5	0.175845	0.156481	0.365437	1.86722	1.61444	1.50954	0.959706	1.16407	1.18726
Biological Process	GO:0051246	6	regulation of protein metabolic process	1.31	0.0623162	Q5SNZ0	Girdin OS=Mus musculus OX=10090 GN=Ccdc88a PE=1 SV=2	Ccdc88a	0.463	0.0172261	Down	215.92	2.3	4	4				1.337	1.14576	1.61752	0.439601	0.790193	0.669928
Biological Process	GO:0051246	6	regulation of protein metabolic process	1.31	0.0623162	P97300	Neuroplastin OS=Mus musculus OX=10090 GN=Nptn PE=1 SV=3	Nptn	1.81	0.00197812	Up	44.373	17.4	6	6	1.71027	1.31503	1.66161	0.552108	0.464452	0.518091	0.905243	1.04047	0.832737
Biological Process	GO:0051246	6	regulation of protein metabolic process	1.31	0.0623162	P62889	60S ribosomal protein L30 OS=Mus musculus OX=10090 GN=Rpl30 PE=1 SV=2	Rpl30	1.761	0.043358	Up	12.784	66.1	7	7	0.563124	1.17294	1.47656	0.780087	0.828774	0.487032	1.4973	1.1439	1.05028
Biological Process	GO:0051246	6	regulation of protein metabolic process	1.31	0.0623162	Q64339	Ubiquitin-like protein ISG15 OS=Mus musculus OX=10090 GN=Isg15 PE=1 SV=4	Isg15	0.394	0.00042844	Down	17.897	15.5	3	3	1.98133	1.5275	1.39461	0.820321	1.05223	1.06537	0.384407	0.378543	0.395695
Biological Process	GO:0051246	6	regulation of protein metabolic process	1.31	0.0623162	P62830	60S ribosomal protein L23 OS=Mus musculus OX=10090 GN=Rpl23 PE=1 SV=1	Rpl23	2.312	0.0024781	Up	14.865	37.9	4	4	0.962455	0.971117	1.34126	0.58564	0.582977	0.559998	1.64336	1.08667	1.26652
Biological Process	GO:0051246	6	regulation of protein metabolic process	1.31	0.0623162	P60335	Poly(rC)-binding protein 1 OS=Mus musculus OX=10090 GN=Pcbp1 PE=1 SV=1	Pcbp1	1.987	0.0340758	Up	37.497	43.8	11	7	1.67467	1.63532	1.48982	0.294201	0.49734	0.614705	1.05467	0.831387	0.907886
Biological Process	GO:0051246	6	regulation of protein metabolic process	1.31	0.0623162	P51150	Ras-related protein Rab-7a OS=Mus musculus OX=10090 GN=Rab7a PE=1 SV=2	Rab7a	1.631	0.00876207	Up	23.489	44.9	8	8	1.43045	1.38308	1.55171	0.491543	0.660044	0.609812	1.04889	0.954517	0.869951
Biological Process	GO:0051246	6	regulation of protein metabolic process	1.31	0.0623162	P42225	Signal transducer and activator of transcription 1 OS=Mus musculus OX=10090 GN=Stat1 PE=1 SV=1	Stat1	0.43	1.69855e-05	Down	87.196	24.3	16	16	1.4594	1.07593	1.20764	1.30154	1.19556	1.17827	0.543614	0.519481	0.51856
Biological Process	GO:0051246	6	regulation of protein metabolic process	1.31	0.0623162	P23927	Alpha-crystallin B chain OS=Mus musculus OX=10090 GN=Cryab PE=1 SV=2	Cryab	1.8	0.0146384	Up	20.069	24.6	4	4				0.628357	0.927652	0.587122	1.36956	1.20117	1.28614
Biological Process	GO:0051246	6	regulation of protein metabolic process	1.31	0.0623162	P15208	Insulin receptor OS=Mus musculus OX=10090 GN=Insr PE=1 SV=2	Insr	1.531	0.0399309	Up	155.61	6	8	4	1.84197	0.476426	0.614363	0.906265	0.585503	0.90514	1.29697	1.18595	1.18742
Biological Process	GO:0051246	6	regulation of protein metabolic process	1.31	0.0623162	P11276	Fibronectin OS=Mus musculus OX=10090 GN=Fn1 PE=1 SV=4	Fn1	0.522	0.000900994	Down	272.53	7.5	16	16	1.77385	1.53109	1.1829	1.12102	0.892159	0.95182	0.519917	0.537192	0.490057
Biological Process	GO:0051246	6	regulation of protein metabolic process	1.31	0.0623162	P0DOV1	Interferon-activable protein 205-B OS=Mus musculus OX=10090 GN=Mnda PE=1 SV=1	Mnda	0.646	0.0481274	Down	46.977	24.9	10	1				1.15489	1.38462		0.959894	0.698797	0.801792
Biological Process	GO:0051246	6	regulation of protein metabolic process	1.31	0.0623162	P00375	Dihydrofolate reductase OS=Mus musculus OX=10090 GN=Dhfr PE=1 SV=3	Dhfr	0.527	0.0332436	Down	21.606	20.3	4	4					1.51108	1.28137	0.565573	0.855584	0.786393
Biological Process	GO:0051246	6	regulation of protein metabolic process	1.31	0.0623162	P61957	Small ubiquitin-related modifier 2 OS=Mus musculus OX=10090 GN=Sumo2 PE=1 SV=1	Sumo2	0.631	0.0114164	Down	10.871	23.2	2	1				1.02364	1.40136	1.2529	0.70603	0.812784	0.803274
Biological Process	GO:0030004	9	cellular monovalent inorganic cation homeostasis	2.86	0.0852047	Q62273	Sulfate transporter OS=Mus musculus OX=10090 GN=Slc26a2 PE=1 SV=1	Slc26a2	2.242	0.0415125	Up	81.603	5.1	4	4		0.424592		0.713673	0.481571	0.832706	2.19217	1.23967	1.11563
Biological Process	GO:0051246	6	regulation of protein metabolic process	1.31	0.0623162	Q6P9R2	Serine/threonine-protein kinase OSR1 OS=Mus musculus OX=10090 GN=Oxsr1 PE=1 SV=1	Oxsr1	1.813	0.0187209	Up	58.213	19	10	7	0.533049	1.42455	0.848184	0.735046	0.755196	0.712125	1.71828	1.03321	1.24036
Biological Process	GO:0051246	6	regulation of protein metabolic process	1.31	0.0623162	Q8BVQ5	Protein phosphatase methylesterase 1 OS=Mus musculus OX=10090 GN=Ppme1 PE=1 SV=5	Ppme1	1.7	0.0362869	Up	42.256	23.1	9	9	1.07837	0.872038	0.569963	0.9561	0.872267	0.571075	1.5349	1.17091	1.37438
Biological Process	GO:0061462	8	protein localization to lysosome	4.77	0.0635149	Q9JKC8	AP-3 complex subunit mu-1 OS=Mus musculus OX=10090 GN=Ap3m1 PE=1 SV=1	Ap3m1	1.517	2.54031e-06	Up	46.936	14.1	4	4	2.03624	1.13732		0.645346	0.633699	0.638714	0.956809	0.986898	0.964978
Biological Process	GO:0061462	8	protein localization to lysosome	4.77	0.0635149	P51150	Ras-related protein Rab-7a OS=Mus musculus OX=10090 GN=Rab7a PE=1 SV=2	Rab7a	1.631	0.00876207	Up	23.489	44.9	8	8	1.43045	1.38308	1.55171	0.491543	0.660044	0.609812	1.04889	0.954517	0.869951
Biological Process	GO:0006623	11	protein targeting to vacuole	4.77	0.0635149	Q9JKC8	AP-3 complex subunit mu-1 OS=Mus musculus OX=10090 GN=Ap3m1 PE=1 SV=1	Ap3m1	1.517	2.54031e-06	Up	46.936	14.1	4	4	2.03624	1.13732		0.645346	0.633699	0.638714	0.956809	0.986898	0.964978
Biological Process	GO:0006623	11	protein targeting to vacuole	4.77	0.0635149	P51150	Ras-related protein Rab-7a OS=Mus musculus OX=10090 GN=Rab7a PE=1 SV=2	Rab7a	1.631	0.00876207	Up	23.489	44.9	8	8	1.43045	1.38308	1.55171	0.491543	0.660044	0.609812	1.04889	0.954517	0.869951
Biological Process	GO:0051246	6	regulation of protein metabolic process	1.31	0.0623162	Q9Z2D3	Gasdermin-E OS=Mus musculus OX=10090 GN=Gsdme PE=1 SV=1	Gsdme	1.712	0.0264271	Up	56.63	12.3	5	5	0.97649	1.11674	1.16493	0.769566	0.559193		1.22316	1.03832	1.15159
Biological Process	GO:0051246	6	regulation of protein metabolic process	1.31	0.0623162	Q9Z1W9	STE20/SPS1-related proline-alanine-rich protein kinase OS=Mus musculus OX=10090 GN=Stk39 PE=1 SV=1	Stk39	1.89	0.0168421	Up	60.319	10.6	6	3				0.573932	0.673425	0.829058	1.58083	1.04333	1.29942
Biological Process	GO:0051246	6	regulation of protein metabolic process	1.31	0.0623162	Q9R1Q9	V-type proton ATPase subunit S1 OS=Mus musculus OX=10090 GN=Atp6ap1 PE=1 SV=1	Atp6ap1	1.841	0.000409383	Up	51.007	16.2	7	7	1.3068	0.932857	1.20394	0.69924	0.62938	0.627048	1.19231	1.2944	1.11402
Biological Process	GO:0051246	6	regulation of protein metabolic process	1.31	0.0623162	Q9QZM0	Ubiquilin-2 OS=Mus musculus OX=10090 GN=Ubqln2 PE=1 SV=2	Ubqln2	1.737	0.0125066	Up	67.35	21.3	9	7	1.54868	1.52372	1.27389	0.451681	0.653798	0.595091	1.10676	0.878172	0.968205
Biological Process	GO:0051246	6	regulation of protein metabolic process	1.31	0.0623162	Q80W00	Serine/threonine-protein phosphatase 1 regulatory subunit 10 OS=Mus musculus OX=10090 GN=Ppp1r10 PE=1 SV=1	Ppp1r10	1.553	0.0365551	Up	94.371	18.8	12	12	0.968267	0.437387	0.818528	1.11165	0.851083	0.691373	1.4822	1.23578	1.40373
Biological Process	GO:0051246	6	regulation of protein metabolic process	1.31	0.0623162	Q9QZ06	Toll-interacting protein OS=Mus musculus OX=10090 GN=Tollip PE=1 SV=1	Tollip	1.68	0.0255013	Up	30.345	13.9	3	3	1.43654	1.23346	1.45617	0.599389	0.512339	0.706801	1.12379	1.13327	0.798242
Biological Process	GO:0051246	6	regulation of protein metabolic process	1.31	0.0623162	Q9ESU6	Bromodomain-containing protein 4 OS=Mus musculus OX=10090 GN=Brd4 PE=1 SV=2	Brd4	0.454	0.00505108	Down	155.89	6.2	9	7				1.22408	1.35337	1.54986	0.48425	0.743859	0.644578
Biological Process	GO:0051246	6	regulation of protein metabolic process	1.31	0.0623162	Q9EST5	Acidic leucine-rich nuclear phosphoprotein 32 family member B OS=Mus musculus OX=10090 GN=Anp32b PE=1 SV=1	Anp32b	3.589	0.00511216	Up	31.078	22.1	6	3	1.52137	1.205	1.48963	0.248765	0.382699	0.410917	1.67562	1.10218	0.963808
Biological Process	GO:0051246	6	regulation of protein metabolic process	1.31	0.0623162	Q9CYL5	Golgi-associated plant pathogenesis-related protein 1 OS=Mus musculus OX=10090 GN=Glipr2 PE=1 SV=3	Glipr2	0.663	0.0161998	Down	17.09	27.9	3	3	1.20031	1.30659	1.18798	1.0748	1.03618	0.874271		0.669923	0.649948
Biological Process	GO:0051246	6	regulation of protein metabolic process	1.31	0.0623162	Q9CWI3	BRCA2 and CDKN1A-interacting protein OS=Mus musculus OX=10090 GN=Bccip PE=1 SV=1	Bccip	2.011	0.0160131	Up	35.942	18.7	5	5				0.690617	0.58942	0.712938	1.69756	0.981822	1.32765
Biological Process	GO:0051246	6	regulation of protein metabolic process	1.31	0.0623162	Q91W86	Vacuolar protein sorting-associated protein 11 homolog OS=Mus musculus OX=10090 GN=Vps11 PE=1 SV=3	Vps11	0.552	0.0443196	Down	107.72	2.8	2	2					1.22615	1.50905	0.642208	0.956065	0.666522
Biological Process	GO:0051246	6	regulation of protein metabolic process	1.31	0.0623162	Q8R422	CD109 antigen OS=Mus musculus OX=10090 GN=Cd109 PE=1 SV=1	Cd109	1.625	0.000794984	Up	161.66	4.9	6	6				0.722197	0.784698	0.77839	1.16893	1.19227	1.35351
Biological Process	GO:0051246	6	regulation of protein metabolic process	1.31	0.0623162	Q8R2Q8	Bone marrow stromal antigen 2 OS=Mus musculus OX=10090 GN=Bst2 PE=1 SV=1	Bst2	0.454	0.000875587	Down	19.152	11	2	2				1.41471	1.31534	1.39531	0.526219	0.70509	0.643335
Biological Process	GO:0051246	6	regulation of protein metabolic process	1.31	0.0623162	Q8CII2	Cell division cycle protein 123 homolog OS=Mus musculus OX=10090 GN=Cdc123 PE=1 SV=2	Cdc123	2.304	0.00146591	Up	38.816	11.9	4	4				0.685539	0.631971	0.498454	1.43396	1.48885	1.26123
Biological Process	GO:0051246	6	regulation of protein metabolic process	1.31	0.0623162	Q9JJV2	Profilin-2 OS=Mus musculus OX=10090 GN=Pfn2 PE=1 SV=3	Pfn2	0.363	0.0212824	Down	15.032	26.4	3	3	0.184072	0.211177	0.349027	1.89631	2.06444	2.09523	0.377	0.884812	0.937926
Biological Process	GO:0034612	6	response to tumor necrosis factor	2.01	0.136465	Q05915	GTP cyclohydrolase 1 OS=Mus musculus OX=10090 GN=Gch1 PE=1 SV=1	Gch1	1.704	0.00382744	Up	27.014	11.6	3	3				0.690571		0.715652	1.3185	1.13983	1.13544
Biological Process	GO:0006887	7	exocytosis	1.55	0.0880804	A2ASS6	Titin OS=Mus musculus OX=10090 GN=Ttn PE=1 SV=1	Ttn	0.628	0.0120274	Down	3906.4	0.2	6	6				1.12859	1.16109	1.39592	0.648561	0.847103	0.818731
Biological Process	GO:0006887	7	exocytosis	1.55	0.0880804	P41731	CD63 antigen OS=Mus musculus OX=10090 GN=Cd63 PE=1 SV=2	Cd63	1.909	0.00163121	Up	25.766	4.6	1	1		0.495548	0.696489	0.798998	0.860907	0.680703	1.62833	1.47016	1.36886
Biological Process	GO:0002444	5	myeloid leukocyte mediated immunity	1.56	0.117324	Q8R2Q8	Bone marrow stromal antigen 2 OS=Mus musculus OX=10090 GN=Bst2 PE=1 SV=1	Bst2	0.454	0.000875587	Down	19.152	11	2	2				1.41471	1.31534	1.39531	0.526219	0.70509	0.643335
Biological Process	GO:0002444	5	myeloid leukocyte mediated immunity	1.56	0.117324	Q64310	Surfeit locus protein 4 OS=Mus musculus OX=10090 GN=Surf4 PE=1 SV=1	Surf4	2.172	0.00331336	Up	30.381	11.9	3	3	1.56718	1.27679	1.35615	0.623646	0.419226	0.470154	1.17123	1.00852	1.1071
Biological Process	GO:0002444	5	myeloid leukocyte mediated immunity	1.56	0.117324	Q60854	Serpin B6 OS=Mus musculus OX=10090 GN=Serpinb6 PE=1 SV=1	Serpinb6	0.244	9.63941e-05	Down	42.598	19.6	7	7	1.84265	1.47888	1.47225	1.16828	0.988745	1.22348	0.266496	0.250327	0.308888
Biological Process	GO:0002444	5	myeloid leukocyte mediated immunity	1.56	0.117324	P99024	Tubulin beta-5 chain OS=Mus musculus OX=10090 GN=Tubb5 PE=1 SV=1	Tubb5	2.66	0.0369248	Up	49.67	39.6	15	2	1.32849	1.15398	2.84742	0.225166	0.375299	0.402326	1.2476	0.530757	0.888963
Biological Process	GO:0002444	5	myeloid leukocyte mediated immunity	1.56	0.117324	P61021	Ras-related protein Rab-5B OS=Mus musculus OX=10090 GN=Rab5b PE=1 SV=1	Rab5b	0.451	0.000554643	Down	23.707	39.1	7	4	0.529598	0.361687	0.64454	1.93287	1.56848	1.64207	0.739437	0.73291	0.848405
Biological Process	GO:0002444	5	myeloid leukocyte mediated immunity	1.56	0.117324	P51150	Ras-related protein Rab-7a OS=Mus musculus OX=10090 GN=Rab7a PE=1 SV=2	Rab7a	1.631	0.00876207	Up	23.489	44.9	8	8	1.43045	1.38308	1.55171	0.491543	0.660044	0.609812	1.04889	0.954517	0.869951
Biological Process	GO:0002444	5	myeloid leukocyte mediated immunity	1.56	0.117324	P50543	Protein S100-A11 OS=Mus musculus OX=10090 GN=S100a11 PE=1 SV=1	S100a11	4.499	0.0279725	Up	11.083	20.4	2	2				0.410249	0.356254	0.324659	2.61112	1.62805	0.669671
Biological Process	GO:0002444	5	myeloid leukocyte mediated immunity	1.56	0.117324	P41731	CD63 antigen OS=Mus musculus OX=10090 GN=Cd63 PE=1 SV=2	Cd63	1.909	0.00163121	Up	25.766	4.6	1	1		0.495548	0.696489	0.798998	0.860907	0.680703	1.62833	1.47016	1.36886
Biological Process	GO:0035282	7	segmentation	3.37	0.116993	Q60838	Segment polarity protein dishevelled homolog DVL-2 OS=Mus musculus OX=10090 GN=Dvl2 PE=1 SV=2	Dvl2	0.663	0.0112876	Down	78.86	12.6	7	5	0.175845	0.156481	0.365437	1.86722	1.61444	1.50954	0.959706	1.16407	1.18726
Biological Process	GO:0035282	7	segmentation	3.37	0.116993	A2ASS6	Titin OS=Mus musculus OX=10090 GN=Ttn PE=1 SV=1	Ttn	0.628	0.0120274	Down	3906.4	0.2	6	6				1.12859	1.16109	1.39592	0.648561	0.847103	0.818731
Biological Process	GO:0070498	8	interleukin-1-mediated signaling pathway	3.37	0.116993	Q9QZ06	Toll-interacting protein OS=Mus musculus OX=10090 GN=Tollip PE=1 SV=1	Tollip	1.68	0.0255013	Up	30.345	13.9	3	3	1.43654	1.23346	1.45617	0.599389	0.512339	0.706801	1.12379	1.13327	0.798242
Biological Process	GO:0070498	8	interleukin-1-mediated signaling pathway	3.37	0.116993	Q64337	Sequestosome-1 OS=Mus musculus OX=10090 GN=Sqstm1 PE=1 SV=1	Sqstm1	1.623	0.0125601	Up	48.162	24.9	9	9	1.50512	0.779223	1.1395	0.639317	0.79171	0.694913	1.35717	1.10166	0.991392
Biological Process	GO:0016925	10	protein sumoylation	3.37	0.116993	Q8R5F7	Interferon-induced helicase C domain-containing protein 1 OS=Mus musculus OX=10090 GN=Ifih1 PE=1 SV=1	Ifih1	0.654	0.0304587	Down	115.97	2	2	2				1.26899	1.06252	1.14987	0.669504		0.849116
Biological Process	GO:0016925	10	protein sumoylation	3.37	0.116993	P61957	Small ubiquitin-related modifier 2 OS=Mus musculus OX=10090 GN=Sumo2 PE=1 SV=1	Sumo2	0.631	0.0114164	Down	10.871	23.2	2	1				1.02364	1.40136	1.2529	0.70603	0.812784	0.803274
Biological Process	GO:0032768	6	regulation of monooxygenase activity	3.37	0.116993	Q05915	GTP cyclohydrolase 1 OS=Mus musculus OX=10090 GN=Gch1 PE=1 SV=1	Gch1	1.704	0.00382744	Up	27.014	11.6	3	3				0.690571		0.715652	1.3185	1.13983	1.13544
Biological Process	GO:0032768	6	regulation of monooxygenase activity	3.37	0.116993	P00375	Dihydrofolate reductase OS=Mus musculus OX=10090 GN=Dhfr PE=1 SV=3	Dhfr	0.527	0.0332436	Down	21.606	20.3	4	4					1.51108	1.28137	0.565573	0.855584	0.786393
Biological Process	GO:0036230	6	granulocyte activation	1.57	0.115564	Q9QZ06	Toll-interacting protein OS=Mus musculus OX=10090 GN=Tollip PE=1 SV=1	Tollip	1.68	0.0255013	Up	30.345	13.9	3	3	1.43654	1.23346	1.45617	0.599389	0.512339	0.706801	1.12379	1.13327	0.798242
Biological Process	GO:0002444	5	myeloid leukocyte mediated immunity	1.56	0.117324	Q9CPW4	Actin-related protein 2/3 complex subunit 5 OS=Mus musculus OX=10090 GN=Arpc5 PE=1 SV=3	Arpc5	1.524	0.00952622	Up	16.288	36.4	4	4	1.97546	0.979296	2.1061	0.448437	0.611594	0.500449	0.798718	0.770503	0.80944
Biological Process	GO:0002444	5	myeloid leukocyte mediated immunity	1.56	0.117324	Q9CXY6	Interleukin enhancer-binding factor 2 OS=Mus musculus OX=10090 GN=Ilf2 PE=1 SV=1	Ilf2	1.506	0.016167	Up	43.062	28.7	9	9	1.47526	1.42149	1.31127	0.557913	0.63985	0.714202	1.08742	0.843533	0.94906
Biological Process	GO:0002444	5	myeloid leukocyte mediated immunity	1.56	0.117324	Q9QZ06	Toll-interacting protein OS=Mus musculus OX=10090 GN=Tollip PE=1 SV=1	Tollip	1.68	0.0255013	Up	30.345	13.9	3	3	1.43654	1.23346	1.45617	0.599389	0.512339	0.706801	1.12379	1.13327	0.798242
Biological Process	GO:0022904	7	respiratory electron transport chain	2.12	0.118079	P00405	Cytochrome c oxidase subunit 2 OS=Mus musculus OX=10090 GN=Mtco2 PE=1 SV=1	Mtco2	1.596	0.0309328	Up	25.976	11.9	3	3	0.733344	1.0287	1.15809	0.60411	0.955582	0.78202	1.24045	1.11114	1.38656
Biological Process	GO:0071214	5	cellular response to abiotic stimulus	1.74	0.121408	Q6P9R2	Serine/threonine-protein kinase OSR1 OS=Mus musculus OX=10090 GN=Oxsr1 PE=1 SV=1	Oxsr1	1.813	0.0187209	Up	58.213	19	10	7	0.533049	1.42455	0.848184	0.735046	0.755196	0.712125	1.71828	1.03321	1.24036
Biological Process	GO:0071214	5	cellular response to abiotic stimulus	1.74	0.121408	Q60854	Serpin B6 OS=Mus musculus OX=10090 GN=Serpinb6 PE=1 SV=1	Serpinb6	0.244	9.63941e-05	Down	42.598	19.6	7	7	1.84265	1.47888	1.47225	1.16828	0.988745	1.22348	0.266496	0.250327	0.308888
Biological Process	GO:0071214	5	cellular response to abiotic stimulus	1.74	0.121408	P23927	Alpha-crystallin B chain OS=Mus musculus OX=10090 GN=Cryab PE=1 SV=2	Cryab	1.8	0.0146384	Up	20.069	24.6	4	4				0.628357	0.927652	0.587122	1.36956	1.20117	1.28614
Biological Process	GO:0071214	5	cellular response to abiotic stimulus	1.74	0.121408	P0DOV1	Interferon-activable protein 205-B OS=Mus musculus OX=10090 GN=Mnda PE=1 SV=1	Mnda	0.646	0.0481274	Down	46.977	24.9	10	1				1.15489	1.38462		0.959894	0.698797	0.801792
Biological Process	GO:0007423	7	sensory organ development	1.74	0.121408	Q9Z2D3	Gasdermin-E OS=Mus musculus OX=10090 GN=Gsdme PE=1 SV=1	Gsdme	1.712	0.0264271	Up	56.63	12.3	5	5	0.97649	1.11674	1.16493	0.769566	0.559193		1.22316	1.03832	1.15159
Biological Process	GO:0007423	7	sensory organ development	1.74	0.121408	Q9WU28	Prefoldin subunit 5 OS=Mus musculus OX=10090 GN=Pfdn5 PE=1 SV=1	Pfdn5	2.349	0.0015929	Up	17.356	29.9	4	4	1.76534	1.34779	1.31984	0.496802	0.451811	0.415238	1.27705	0.917522	1.00861
Biological Process	GO:0007423	7	sensory organ development	1.74	0.121408	Q9WTS6	Teneurin-3 OS=Mus musculus OX=10090 GN=Tenm3 PE=1 SV=1	Tenm3	1.6	0.0367274	Up	303.06	3.9	9	9	0.832971	0.690116	0.515654	0.769416	1.13206	0.775806	1.55526	1.18637	1.54234
Biological Process	GO:0007423	7	sensory organ development	1.74	0.121408	Q9EST5	Acidic leucine-rich nuclear phosphoprotein 32 family member B OS=Mus musculus OX=10090 GN=Anp32b PE=1 SV=1	Anp32b	3.589	0.00511216	Up	31.078	22.1	6	3	1.52137	1.205	1.48963	0.248765	0.382699	0.410917	1.67562	1.10218	0.963808
Biological Process	GO:0036230	6	granulocyte activation	1.57	0.115564	Q9CXY6	Interleukin enhancer-binding factor 2 OS=Mus musculus OX=10090 GN=Ilf2 PE=1 SV=1	Ilf2	1.506	0.016167	Up	43.062	28.7	9	9	1.47526	1.42149	1.31127	0.557913	0.63985	0.714202	1.08742	0.843533	0.94906
Biological Process	GO:0007423	7	sensory organ development	1.74	0.121408	Q60838	Segment polarity protein dishevelled homolog DVL-2 OS=Mus musculus OX=10090 GN=Dvl2 PE=1 SV=2	Dvl2	0.663	0.0112876	Down	78.86	12.6	7	5	0.175845	0.156481	0.365437	1.86722	1.61444	1.50954	0.959706	1.16407	1.18726
Biological Process	GO:0007423	7	sensory organ development	1.74	0.121408	P0DOV1	Interferon-activable protein 205-B OS=Mus musculus OX=10090 GN=Mnda PE=1 SV=1	Mnda	0.646	0.0481274	Down	46.977	24.9	10	1				1.15489	1.38462		0.959894	0.698797	0.801792
Biological Process	GO:0006909	6	phagocytosis	2.12	0.118079	Q9CPW4	Actin-related protein 2/3 complex subunit 5 OS=Mus musculus OX=10090 GN=Arpc5 PE=1 SV=3	Arpc5	1.524	0.00952622	Up	16.288	36.4	4	4	1.97546	0.979296	2.1061	0.448437	0.611594	0.500449	0.798718	0.770503	0.80944
Biological Process	GO:0006909	6	phagocytosis	2.12	0.118079	Q00993	Tyrosine-protein kinase receptor UFO OS=Mus musculus OX=10090 GN=Axl PE=1 SV=2	Axl	2.05	0.00808483	Up	98.19	11.5	8	8	1.00721		1.02602	0.757311	0.598577	0.600518	1.617	1.33399	1.05937
Biological Process	GO:0006909	6	phagocytosis	2.12	0.118079	P51150	Ras-related protein Rab-7a OS=Mus musculus OX=10090 GN=Rab7a PE=1 SV=2	Rab7a	1.631	0.00876207	Up	23.489	44.9	8	8	1.43045	1.38308	1.55171	0.491543	0.660044	0.609812	1.04889	0.954517	0.869951
Biological Process	GO:0006909	6	phagocytosis	2.12	0.118079	P21956	Lactadherin OS=Mus musculus OX=10090 GN=Mfge8 PE=1 SV=3	Mfge8	2.495	0.00101858	Up	51.24	24.6	9	9	1.94687	1.23302	1.35243	0.412196	0.415447	0.450516	1.01422	1.27422	0.901075
Biological Process	GO:0022904	7	respiratory electron transport chain	2.12	0.118079	Q9DCS9	NADH dehydrogenase [ubiquinone] 1 beta subcomplex subunit 10 OS=Mus musculus OX=10090 GN=Ndufb10 PE=1 SV=3	Ndufb10	1.707	0.0331144	Up	21.024	33	6	6	0.359407	0.456449	0.497977	0.733181	1.20856	0.897662	1.62131	1.8654	1.36006
Biological Process	GO:0022904	7	respiratory electron transport chain	2.12	0.118079	Q9DCJ5	NADH dehydrogenase [ubiquinone] 1 alpha subcomplex subunit 8 OS=Mus musculus OX=10090 GN=Ndufa8 PE=1 SV=3	Ndufa8	0.577	0.0140867	Down	19.992	22.1	3	3				1.29822	1.08712	1.41965	0.848118	0.588914	0.757983
Biological Process	GO:0022904	7	respiratory electron transport chain	2.12	0.118079	P19783	Cytochrome c oxidase subunit 4 isoform 1, mitochondrial OS=Mus musculus OX=10090 GN=Cox4i1 PE=1 SV=2	Cox4i1	1.614	0.00404345	Up	19.53	39.6	6	6	1.31287	1.36924	2.25278	0.562223	0.49779	0.495238	0.91502	0.866174	0.728668
Biological Process	GO:0007423	7	sensory organ development	1.74	0.121408	P23927	Alpha-crystallin B chain OS=Mus musculus OX=10090 GN=Cryab PE=1 SV=2	Cryab	1.8	0.0146384	Up	20.069	24.6	4	4				0.628357	0.927652	0.587122	1.36956	1.20117	1.28614
Biological Process	GO:0071214	5	cellular response to abiotic stimulus	1.74	0.121408	Q8CFE6	Sodium-coupled neutral amino acid transporter 2 OS=Mus musculus OX=10090 GN=Slc38a2 PE=1 SV=1	Slc38a2	2.326	0.0137594	Up	55.503	6.9	3	3	0.964756			0.614214	0.507625		1.10429	1.59952	1.2096
Biological Process	GO:0036230	6	granulocyte activation	1.57	0.115564	Q9CPW4	Actin-related protein 2/3 complex subunit 5 OS=Mus musculus OX=10090 GN=Arpc5 PE=1 SV=3	Arpc5	1.524	0.00952622	Up	16.288	36.4	4	4	1.97546	0.979296	2.1061	0.448437	0.611594	0.500449	0.798718	0.770503	0.80944
Biological Process	GO:0036230	6	granulocyte activation	1.57	0.115564	Q64310	Surfeit locus protein 4 OS=Mus musculus OX=10090 GN=Surf4 PE=1 SV=1	Surf4	2.172	0.00331336	Up	30.381	11.9	3	3	1.56718	1.27679	1.35615	0.623646	0.419226	0.470154	1.17123	1.00852	1.1071
Biological Process	GO:0043043	7	peptide biosynthetic process	1.53	0.114751	Q9CQ21	Malignant T-cell-amplified sequence 2 OS=Mus musculus OX=10090 GN=Mcts2 PE=1 SV=1	Mcts2	1.633	0.022335	Up	20.437	32.6	5	3	0.766546				0.838755	0.678475	1.21317	1.38518	1.11788
Biological Process	GO:0043043	7	peptide biosynthetic process	1.53	0.114751	Q99N95	39S ribosomal protein L3, mitochondrial OS=Mus musculus OX=10090 GN=Mrpl3 PE=1 SV=1	Mrpl3	2.507	0.0461096	Up	39.109	18.4	5	5	1.26763	1.25526	0.87263	0.600714		0.36657	0.861152	1.28203	1.49401
Biological Process	GO:0043043	7	peptide biosynthetic process	1.53	0.114751	Q99JX4	Eukaryotic translation initiation factor 3 subunit M OS=Mus musculus OX=10090 GN=Eif3m PE=1 SV=1	Eif3m	3.054	0.0235989	Up	42.516	26.7	8	8	1.76582	1.72392	1.68158	0.357142	0.326538	0.260715	1.54258	0.675094	0.666601
Biological Process	GO:0043043	7	peptide biosynthetic process	1.53	0.114751	Q499X9	Methionine--tRNA ligase, mitochondrial OS=Mus musculus OX=10090 GN=Mars2 PE=1 SV=2	Mars2	1.601	0.00230149	Up	65.804	5.8	3	3			1.02469		0.777274	0.685552	1.17816	1.18615	1.14818
Biological Process	GO:0043043	7	peptide biosynthetic process	1.53	0.114751	Q14C51	Pentatricopeptide repeat domain-containing protein 3, mitochondrial OS=Mus musculus OX=10090 GN=Ptcd3 PE=1 SV=2	Ptcd3	1.862	0.00987871	Up	77.795	13.4	10	10	0.674804	0.293803	0.791766	0.814044	0.680147	1.03527	1.76471	1.51589	1.42957
Biological Process	GO:0043043	7	peptide biosynthetic process	1.53	0.114751	P62900	60S ribosomal protein L31 OS=Mus musculus OX=10090 GN=Rpl31 PE=1 SV=1	Rpl31	0.622	0.0111771	Down	14.463	32.8	4	4	0.529735	0.757423	0.991144	1.35658	1.51819	1.26888	1.02752	0.786809	0.763714
Biological Process	GO:0043043	7	peptide biosynthetic process	1.53	0.114751	P62889	60S ribosomal protein L30 OS=Mus musculus OX=10090 GN=Rpl30 PE=1 SV=2	Rpl30	1.761	0.043358	Up	12.784	66.1	7	7	0.563124	1.17294	1.47656	0.780087	0.828774	0.487032	1.4973	1.1439	1.05028
Biological Process	GO:0043043	7	peptide biosynthetic process	1.53	0.114751	P62858	40S ribosomal protein S28 OS=Mus musculus OX=10090 GN=Rps28 PE=1 SV=1	Rps28	0.569	0.0128102	Down	7.8409	65.2	4	4	0.894043	0.79407	0.897808	1.2367	1.14098	1.70975	0.729548	0.777099	0.819999
Biological Process	GO:0043043	7	peptide biosynthetic process	1.53	0.114751	P62855	40S ribosomal protein S26 OS=Mus musculus OX=10090 GN=Rps26 PE=1 SV=3	Rps26	0.634	0.0180135	Down	13.015	38.3	6	6	0.42855	0.804207	1.59068	1.45612	1.04711	1.27738	0.696799	0.838065	0.861093
Biological Process	GO:0043043	7	peptide biosynthetic process	1.53	0.114751	P62849	40S ribosomal protein S24 OS=Mus musculus OX=10090 GN=Rps24 PE=1 SV=1	Rps24	1.841	0.0139393	Up	15.423	25.6	3	3	0.828306	0.769029	1.30975	0.692089	0.653972	0.798882	1.67456	1.11474	1.15868
Biological Process	GO:0043043	7	peptide biosynthetic process	1.53	0.114751	P62830	60S ribosomal protein L23 OS=Mus musculus OX=10090 GN=Rpl23 PE=1 SV=1	Rpl23	2.312	0.0024781	Up	14.865	37.9	4	4	0.962455	0.971117	1.34126	0.58564	0.582977	0.559998	1.64336	1.08667	1.26652
Biological Process	GO:0043043	7	peptide biosynthetic process	1.53	0.114751	P62281	40S ribosomal protein S11 OS=Mus musculus OX=10090 GN=Rps11 PE=1 SV=3	Rps11	0.647	0.0289192	Down	18.431	48.7	9	9	0.107001	0.270189	0.418774	1.86521	1.4679	1.6488	0.846358	1.20992	1.16585
Biological Process	GO:0043043	7	peptide biosynthetic process	1.53	0.114751	O89086	RNA-binding protein 3 OS=Mus musculus OX=10090 GN=Rbm3 PE=1 SV=1	Rbm3	0.468	0.0216788	Down	16.604	36.6	5	5	0.170377	0.166451	0.236805	1.83498	1.74056	2.16535	0.973152	0.573433	1.13889
Biological Process	GO:0043043	7	peptide biosynthetic process	1.53	0.114751	O09167	60S ribosomal protein L21 OS=Mus musculus OX=10090 GN=Rpl21 PE=1 SV=3	Rpl21	0.273	0.00390408	Down	18.562	25.6	4	4		0.3388	0.336082	1.86645	1.87734	2.01224	0.750728	0.470912	0.347443
Biological Process	GO:0043299	9	leukocyte degranulation	1.58	0.113863	Q9QZ06	Toll-interacting protein OS=Mus musculus OX=10090 GN=Tollip PE=1 SV=1	Tollip	1.68	0.0255013	Up	30.345	13.9	3	3	1.43654	1.23346	1.45617	0.599389	0.512339	0.706801	1.12379	1.13327	0.798242
Biological Process	GO:0043299	9	leukocyte degranulation	1.58	0.113863	Q9CXY6	Interleukin enhancer-binding factor 2 OS=Mus musculus OX=10090 GN=Ilf2 PE=1 SV=1	Ilf2	1.506	0.016167	Up	43.062	28.7	9	9	1.47526	1.42149	1.31127	0.557913	0.63985	0.714202	1.08742	0.843533	0.94906
Biological Process	GO:0043299	9	leukocyte degranulation	1.58	0.113863	Q9CPW4	Actin-related protein 2/3 complex subunit 5 OS=Mus musculus OX=10090 GN=Arpc5 PE=1 SV=3	Arpc5	1.524	0.00952622	Up	16.288	36.4	4	4	1.97546	0.979296	2.1061	0.448437	0.611594	0.500449	0.798718	0.770503	0.80944
Biological Process	GO:0006605	10	protein targeting	1.66	0.11546	O88396	GrpE protein homolog 2, mitochondrial OS=Mus musculus OX=10090 GN=Grpel2 PE=2 SV=2	Grpel2	2.107	0.0140996	Up	25.029	8.9	2	2				0.523205	0.678468		1.11332	1.47431	1.2107
Biological Process	GO:0006605	10	protein targeting	1.66	0.11546	P51150	Ras-related protein Rab-7a OS=Mus musculus OX=10090 GN=Rab7a PE=1 SV=2	Rab7a	1.631	0.00876207	Up	23.489	44.9	8	8	1.43045	1.38308	1.55171	0.491543	0.660044	0.609812	1.04889	0.954517	0.869951
Biological Process	GO:0006605	10	protein targeting	1.66	0.11546	P62281	40S ribosomal protein S11 OS=Mus musculus OX=10090 GN=Rps11 PE=1 SV=3	Rps11	0.647	0.0289192	Down	18.431	48.7	9	9	0.107001	0.270189	0.418774	1.86521	1.4679	1.6488	0.846358	1.20992	1.16585
Biological Process	GO:0006605	10	protein targeting	1.66	0.11546	P62830	60S ribosomal protein L23 OS=Mus musculus OX=10090 GN=Rpl23 PE=1 SV=1	Rpl23	2.312	0.0024781	Up	14.865	37.9	4	4	0.962455	0.971117	1.34126	0.58564	0.582977	0.559998	1.64336	1.08667	1.26652
Biological Process	GO:0036230	6	granulocyte activation	1.57	0.115564	Q60854	Serpin B6 OS=Mus musculus OX=10090 GN=Serpinb6 PE=1 SV=1	Serpinb6	0.244	9.63941e-05	Down	42.598	19.6	7	7	1.84265	1.47888	1.47225	1.16828	0.988745	1.22348	0.266496	0.250327	0.308888
Biological Process	GO:0036230	6	granulocyte activation	1.57	0.115564	P99024	Tubulin beta-5 chain OS=Mus musculus OX=10090 GN=Tubb5 PE=1 SV=1	Tubb5	2.66	0.0369248	Up	49.67	39.6	15	2	1.32849	1.15398	2.84742	0.225166	0.375299	0.402326	1.2476	0.530757	0.888963
Biological Process	GO:0036230	6	granulocyte activation	1.57	0.115564	P61021	Ras-related protein Rab-5B OS=Mus musculus OX=10090 GN=Rab5b PE=1 SV=1	Rab5b	0.451	0.000554643	Down	23.707	39.1	7	4	0.529598	0.361687	0.64454	1.93287	1.56848	1.64207	0.739437	0.73291	0.848405
Biological Process	GO:0036230	6	granulocyte activation	1.57	0.115564	P51150	Ras-related protein Rab-7a OS=Mus musculus OX=10090 GN=Rab7a PE=1 SV=2	Rab7a	1.631	0.00876207	Up	23.489	44.9	8	8	1.43045	1.38308	1.55171	0.491543	0.660044	0.609812	1.04889	0.954517	0.869951
Biological Process	GO:0036230	6	granulocyte activation	1.57	0.115564	P50543	Protein S100-A11 OS=Mus musculus OX=10090 GN=S100a11 PE=1 SV=1	S100a11	4.499	0.0279725	Up	11.083	20.4	2	2				0.410249	0.356254	0.324659	2.61112	1.62805	0.669671
Biological Process	GO:0036230	6	granulocyte activation	1.57	0.115564	P41731	CD63 antigen OS=Mus musculus OX=10090 GN=Cd63 PE=1 SV=2	Cd63	1.909	0.00163121	Up	25.766	4.6	1	1		0.495548	0.696489	0.798998	0.860907	0.680703	1.62833	1.47016	1.36886
Biological Process	GO:0019221	7	cytokine-mediated signaling pathway	1.77	0.115483	Q9QZ06	Toll-interacting protein OS=Mus musculus OX=10090 GN=Tollip PE=1 SV=1	Tollip	1.68	0.0255013	Up	30.345	13.9	3	3	1.43654	1.23346	1.45617	0.599389	0.512339	0.706801	1.12379	1.13327	0.798242
Biological Process	GO:0019221	7	cytokine-mediated signaling pathway	1.77	0.115483	Q8R2Q8	Bone marrow stromal antigen 2 OS=Mus musculus OX=10090 GN=Bst2 PE=1 SV=1	Bst2	0.454	0.000875587	Down	19.152	11	2	2				1.41471	1.31534	1.39531	0.526219	0.70509	0.643335
Biological Process	GO:0036230	6	granulocyte activation	1.57	0.115564	Q8R2Q8	Bone marrow stromal antigen 2 OS=Mus musculus OX=10090 GN=Bst2 PE=1 SV=1	Bst2	0.454	0.000875587	Down	19.152	11	2	2				1.41471	1.31534	1.39531	0.526219	0.70509	0.643335
Biological Process	GO:0019221	7	cytokine-mediated signaling pathway	1.77	0.115483	Q64345	Interferon-induced protein with tetratricopeptide repeats 3 OS=Mus musculus OX=10090 GN=Ifit3 PE=1 SV=1	Ifit3	0.235	0.0130401	Down	47.222	19.4	7	7	1.13543	1.02814	1.25666	0.844571	1.60408	1.51148	0.321954		0.297686
Biological Process	GO:0019221	7	cytokine-mediated signaling pathway	1.77	0.115483	Q64337	Sequestosome-1 OS=Mus musculus OX=10090 GN=Sqstm1 PE=1 SV=1	Sqstm1	1.623	0.0125601	Up	48.162	24.9	9	9	1.50512	0.779223	1.1395	0.639317	0.79171	0.694913	1.35717	1.10166	0.991392
Biological Process	GO:0019221	7	cytokine-mediated signaling pathway	1.77	0.115483	P42225	Signal transducer and activator of transcription 1 OS=Mus musculus OX=10090 GN=Stat1 PE=1 SV=1	Stat1	0.43	1.69855e-05	Down	87.196	24.3	16	16	1.4594	1.07593	1.20764	1.30154	1.19556	1.17827	0.543614	0.519481	0.51856
Biological Process	GO:0019221	7	cytokine-mediated signaling pathway	1.77	0.115483	P11276	Fibronectin OS=Mus musculus OX=10090 GN=Fn1 PE=1 SV=4	Fn1	0.522	0.000900994	Down	272.53	7.5	16	16	1.77385	1.53109	1.1829	1.12102	0.892159	0.95182	0.519917	0.537192	0.490057
Biological Process	GO:0006605	10	protein targeting	1.66	0.11546	Q9JKC8	AP-3 complex subunit mu-1 OS=Mus musculus OX=10090 GN=Ap3m1 PE=1 SV=1	Ap3m1	1.517	2.54031e-06	Up	46.936	14.1	4	4	2.03624	1.13732		0.645346	0.633699	0.638714	0.956809	0.986898	0.964978
Biological Process	GO:0006605	10	protein targeting	1.66	0.11546	Q8VHE0	Translocation protein SEC63 homolog OS=Mus musculus OX=10090 GN=Sec63 PE=1 SV=4	Sec63	1.579	0.000637966	Up	87.869	17.4	13	13	0.924411	0.836159	0.983565	0.830399	0.787385	0.807844	1.30822	1.35358	1.16844
Biological Process	GO:0006605	10	protein targeting	1.66	0.11546	Q8BGH2	Sorting and assembly machinery component 50 homolog OS=Mus musculus OX=10090 GN=Samm50 PE=1 SV=1	Samm50	1.715	0.00256839	Up	51.863	22.2	9	9	1.65598	1.58642	1.70834	0.507106	0.424283	0.559991	0.857783	0.856579	0.843514
Biological Process	GO:0006605	10	protein targeting	1.66	0.11546	P62889	60S ribosomal protein L30 OS=Mus musculus OX=10090 GN=Rpl30 PE=1 SV=2	Rpl30	1.761	0.043358	Up	12.784	66.1	7	7	0.563124	1.17294	1.47656	0.780087	0.828774	0.487032	1.4973	1.1439	1.05028
Biological Process	GO:0006605	10	protein targeting	1.66	0.11546	P62858	40S ribosomal protein S28 OS=Mus musculus OX=10090 GN=Rps28 PE=1 SV=1	Rps28	0.569	0.0128102	Down	7.8409	65.2	4	4	0.894043	0.79407	0.897808	1.2367	1.14098	1.70975	0.729548	0.777099	0.819999
Biological Process	GO:0019221	7	cytokine-mediated signaling pathway	1.77	0.115483	Q64339	Ubiquitin-like protein ISG15 OS=Mus musculus OX=10090 GN=Isg15 PE=1 SV=4	Isg15	0.394	0.00042844	Down	17.897	15.5	3	3	1.98133	1.5275	1.39461	0.820321	1.05223	1.06537	0.384407	0.378543	0.395695
Biological Process	GO:0043299	9	leukocyte degranulation	1.58	0.113863	Q8R2Q8	Bone marrow stromal antigen 2 OS=Mus musculus OX=10090 GN=Bst2 PE=1 SV=1	Bst2	0.454	0.000875587	Down	19.152	11	2	2				1.41471	1.31534	1.39531	0.526219	0.70509	0.643335
Biological Process	GO:0071214	5	cellular response to abiotic stimulus	1.74	0.121408	Q9QYF1	Retinol dehydrogenase 11 OS=Mus musculus OX=10090 GN=Rdh11 PE=1 SV=2	Rdh11	1.595	0.00289415	Up	35.147	12.3	3	3	0.984694	0.798149	1.05832	0.824754	0.701017	0.848031	1.16106	1.30396	1.32002
Biological Process	GO:0104004	4	cellular response to environmental stimulus	1.74	0.121408	P0DOV1	Interferon-activable protein 205-B OS=Mus musculus OX=10090 GN=Mnda PE=1 SV=1	Mnda	0.646	0.0481274	Down	46.977	24.9	10	1				1.15489	1.38462		0.959894	0.698797	0.801792
Biological Process	GO:0048513	6	animal organ development	1.25	0.134938	Q60854	Serpin B6 OS=Mus musculus OX=10090 GN=Serpinb6 PE=1 SV=1	Serpinb6	0.244	9.63941e-05	Down	42.598	19.6	7	7	1.84265	1.47888	1.47225	1.16828	0.988745	1.22348	0.266496	0.250327	0.308888
Biological Process	GO:0048513	6	animal organ development	1.25	0.134938	Q60838	Segment polarity protein dishevelled homolog DVL-2 OS=Mus musculus OX=10090 GN=Dvl2 PE=1 SV=2	Dvl2	0.663	0.0112876	Down	78.86	12.6	7	5	0.175845	0.156481	0.365437	1.86722	1.61444	1.50954	0.959706	1.16407	1.18726
Biological Process	GO:0048513	6	animal organ development	1.25	0.134938	Q00993	Tyrosine-protein kinase receptor UFO OS=Mus musculus OX=10090 GN=Axl PE=1 SV=2	Axl	2.05	0.00808483	Up	98.19	11.5	8	8	1.00721		1.02602	0.757311	0.598577	0.600518	1.617	1.33399	1.05937
Biological Process	GO:0048513	6	animal organ development	1.25	0.134938	P68134	Actin, alpha skeletal muscle OS=Mus musculus OX=10090 GN=Acta1 PE=1 SV=1	Acta1	1.864	0.0495752	Up	42.051	39	15	0	1.24194	1.7895	1.00894	0.420695	0.651525	0.659394	1.43248	0.973721	0.821795
Biological Process	GO:0048513	6	animal organ development	1.25	0.134938	P62889	60S ribosomal protein L30 OS=Mus musculus OX=10090 GN=Rpl30 PE=1 SV=2	Rpl30	1.761	0.043358	Up	12.784	66.1	7	7	0.563124	1.17294	1.47656	0.780087	0.828774	0.487032	1.4973	1.1439	1.05028
Biological Process	GO:0048513	6	animal organ development	1.25	0.134938	P62849	40S ribosomal protein S24 OS=Mus musculus OX=10090 GN=Rps24 PE=1 SV=1	Rps24	1.841	0.0139393	Up	15.423	25.6	3	3	0.828306	0.769029	1.30975	0.692089	0.653972	0.798882	1.67456	1.11474	1.15868
Biological Process	GO:0048513	6	animal organ development	1.25	0.134938	P58771	Tropomyosin alpha-1 chain OS=Mus musculus OX=10090 GN=Tpm1 PE=1 SV=1	Tpm1	0.639	0.0217102	Down	32.68	31.3	11	7	1.02141	0.68807	0.56125	1.20492	1.22977	1.67048	0.91479	0.931559	0.777753
Biological Process	GO:0048513	6	animal organ development	1.25	0.134938	P42225	Signal transducer and activator of transcription 1 OS=Mus musculus OX=10090 GN=Stat1 PE=1 SV=1	Stat1	0.43	1.69855e-05	Down	87.196	24.3	16	16	1.4594	1.07593	1.20764	1.30154	1.19556	1.17827	0.543614	0.519481	0.51856
Biological Process	GO:0048513	6	animal organ development	1.25	0.134938	P23927	Alpha-crystallin B chain OS=Mus musculus OX=10090 GN=Cryab PE=1 SV=2	Cryab	1.8	0.0146384	Up	20.069	24.6	4	4				0.628357	0.927652	0.587122	1.36956	1.20117	1.28614
Biological Process	GO:0048513	6	animal organ development	1.25	0.134938	P15208	Insulin receptor OS=Mus musculus OX=10090 GN=Insr PE=1 SV=2	Insr	1.531	0.0399309	Up	155.61	6	8	4	1.84197	0.476426	0.614363	0.906265	0.585503	0.90514	1.29697	1.18595	1.18742
Biological Process	GO:0048513	6	animal organ development	1.25	0.134938	P11276	Fibronectin OS=Mus musculus OX=10090 GN=Fn1 PE=1 SV=4	Fn1	0.522	0.000900994	Down	272.53	7.5	16	16	1.77385	1.53109	1.1829	1.12102	0.892159	0.95182	0.519917	0.537192	0.490057
Biological Process	GO:0048513	6	animal organ development	1.25	0.134938	P0DOV1	Interferon-activable protein 205-B OS=Mus musculus OX=10090 GN=Mnda PE=1 SV=1	Mnda	0.646	0.0481274	Down	46.977	24.9	10	1				1.15489	1.38462		0.959894	0.698797	0.801792
Biological Process	GO:0048513	6	animal organ development	1.25	0.134938	P00405	Cytochrome c oxidase subunit 2 OS=Mus musculus OX=10090 GN=Mtco2 PE=1 SV=1	Mtco2	1.596	0.0309328	Up	25.976	11.9	3	3	0.733344	1.0287	1.15809	0.60411	0.955582	0.78202	1.24045	1.11114	1.38656
Biological Process	GO:0048513	6	animal organ development	1.25	0.134938	O88738	Baculoviral IAP repeat-containing protein 6 OS=Mus musculus OX=10090 GN=Birc6 PE=1 SV=2	Birc6	1.624	0.00732437	Up	532.16	5.8	25	25	0.555289	0.323576	0.418362	0.977458	1.0562	0.901306	1.85453	1.40081	1.51247
Biological Process	GO:0048513	6	animal organ development	1.25	0.134938	O54825	Bystin OS=Mus musculus OX=10090 GN=Bysl PE=1 SV=3	Bysl	1.604	0.013441	Up	49.783	12.2	5	5	1.40682	1.15172	1.09536	0.769815	0.562169	0.721281	1.22839	1.05952	1.00492
Biological Process	GO:0048513	6	animal organ development	1.25	0.134938	E9Q634	Unconventional myosin-Ie OS=Mus musculus OX=10090 GN=Myo1e PE=1 SV=1	Myo1e	1.726	0.00155406	Up	126.82	10.8	11	9	1.46869	1.54987	1.75486	0.491204	0.486081	0.573324	0.968624	0.884514	0.822833
Biological Process	GO:0048513	6	animal organ development	1.25	0.134938	E9PVX6	Proliferation marker protein Ki-67 OS=Mus musculus OX=10090 GN=Mki67 PE=1 SV=1	Mki67	2.07	0.00833605	Up	350.86	16.9	48	48	0.1503		0.061377	0.821164	0.901854	0.81411	2.27651	1.46741	1.50727
Biological Process	GO:0048513	6	animal organ development	1.25	0.134938	Q61147	Ceruloplasmin OS=Mus musculus OX=10090 GN=Cp PE=1 SV=2	Cp	0.499	0.00152261	Down	121.15	11.9	11	9				1.39572	1.41784	1.18961	0.646748	0.593598	0.75649
Biological Process	GO:0048513	6	animal organ development	1.25	0.134938	Q61543	Golgi apparatus protein 1 OS=Mus musculus OX=10090 GN=Glg1 PE=1 SV=1	Glg1	0.441	0.00144069	Down	133.73	16.8	19	19	0.393149	0.623604	0.694351	1.90698	1.72944	1.42226	0.670837	0.821408	0.737972
Biological Process	GO:0048513	6	animal organ development	1.25	0.134938	Q64511	DNA topoisomerase 2-beta OS=Mus musculus OX=10090 GN=Top2b PE=1 SV=2	Top2b	1.556	0.00286014	Up	181.91	22.1	34	19	0.372075	0.559467	0.810922	1.00519	0.984761	0.848969	1.58753	1.45954	1.37155
Biological Process	GO:0048513	6	animal organ development	1.25	0.134938	Q8BP40	Lysophosphatidic acid phosphatase type 6 OS=Mus musculus OX=10090 GN=Acp6 PE=1 SV=1	Acp6	0.626	0.00972586	Down	47.624	17.2	6	6	1.20413	1.69062	1.39151	1.07583	0.840351	0.983167	0.677599	0.530774	0.60602
Biological Process	GO:0034612	6	response to tumor necrosis factor	2.01	0.136465	P15208	Insulin receptor OS=Mus musculus OX=10090 GN=Insr PE=1 SV=2	Insr	1.531	0.0399309	Up	155.61	6	8	4	1.84197	0.476426	0.614363	0.906265	0.585503	0.90514	1.29697	1.18595	1.18742
Biological Process	GO:0065004	8	protein-DNA complex assembly	2.01	0.136465	Q9EST5	Acidic leucine-rich nuclear phosphoprotein 32 family member B OS=Mus musculus OX=10090 GN=Anp32b PE=1 SV=1	Anp32b	3.589	0.00511216	Up	31.078	22.1	6	3	1.52137	1.205	1.48963	0.248765	0.382699	0.410917	1.67562	1.10218	0.963808
Biological Process	GO:0065004	8	protein-DNA complex assembly	2.01	0.136465	Q9D2U9	Histone H2B type 3-A OS=Mus musculus OX=10090 GN=Hist3h2ba PE=1 SV=3	Hist3h2ba	0.311	0.010526	Down	13.994	54	8	1	0.429049	0.430509	0.439885	2.57538	1.60204	1.69701	0.893503	0.469559	0.463066
Biological Process	GO:0065004	8	protein-DNA complex assembly	2.01	0.136465	P28656	Nucleosome assembly protein 1-like 1 OS=Mus musculus OX=10090 GN=Nap1l1 PE=1 SV=2	Nap1l1	2.343	0.0227066	Up	45.345	16.1	5	4	1.66559	1.25975	1.31952	0.350939	0.486322	0.585068	1.34977	0.754956	1.22809
Biological Process	GO:0065004	8	protein-DNA complex assembly	2.01	0.136465	Q8CGP2	Histone H2B type 1-P OS=Mus musculus OX=10090 GN=Hist1h2bp PE=1 SV=3	Hist1h2bp	0.605	0.0483326	Down	13.992	59.5	10	3	0.625154	0.688448	0.682692	1.50549	1.60566	1.25243	1.15881	0.842381	0.638928
Biological Process	GO:0048513	6	animal organ development	1.25	0.134938	Q9Z2D3	Gasdermin-E OS=Mus musculus OX=10090 GN=Gsdme PE=1 SV=1	Gsdme	1.712	0.0264271	Up	56.63	12.3	5	5	0.97649	1.11674	1.16493	0.769566	0.559193		1.22316	1.03832	1.15159
Biological Process	GO:0048513	6	animal organ development	1.25	0.134938	Q9Z0M5	Lysosomal acid lipase/cholesteryl ester hydrolase OS=Mus musculus OX=10090 GN=Lipa PE=1 SV=2	Lipa	3.535	0.00614772	Up	45.325	10.3	4	4	0.592726	0.997403	0.758897	0.338298	0.575852	0.552318	2.31142	1.5558	1.31728
Biological Process	GO:0048513	6	animal organ development	1.25	0.134938	Q9WU28	Prefoldin subunit 5 OS=Mus musculus OX=10090 GN=Pfdn5 PE=1 SV=1	Pfdn5	2.349	0.0015929	Up	17.356	29.9	4	4	1.76534	1.34779	1.31984	0.496802	0.451811	0.415238	1.27705	0.917522	1.00861
Biological Process	GO:0048513	6	animal organ development	1.25	0.134938	A2ASS6	Titin OS=Mus musculus OX=10090 GN=Ttn PE=1 SV=1	Ttn	0.628	0.0120274	Down	3906.4	0.2	6	6				1.12859	1.16109	1.39592	0.648561	0.847103	0.818731
Biological Process	GO:0048513	6	animal organ development	1.25	0.134938	Q9WTS6	Teneurin-3 OS=Mus musculus OX=10090 GN=Tenm3 PE=1 SV=1	Tenm3	1.6	0.0367274	Up	303.06	3.9	9	9	0.832971	0.690116	0.515654	0.769416	1.13206	0.775806	1.55526	1.18637	1.54234
Biological Process	GO:0048513	6	animal organ development	1.25	0.134938	Q9EST5	Acidic leucine-rich nuclear phosphoprotein 32 family member B OS=Mus musculus OX=10090 GN=Anp32b PE=1 SV=1	Anp32b	3.589	0.00511216	Up	31.078	22.1	6	3	1.52137	1.205	1.48963	0.248765	0.382699	0.410917	1.67562	1.10218	0.963808
Biological Process	GO:0048513	6	animal organ development	1.25	0.134938	Q9CQJ4	E3 ubiquitin-protein ligase RING2 OS=Mus musculus OX=10090 GN=Rnf2 PE=1 SV=1	Rnf2	1.856	0.0442152	Up	37.623	11	3	3	2.82613			0.344024	0.434347	0.682875	1.04423	0.924836	0.743555
Biological Process	GO:0048513	6	animal organ development	1.25	0.134938	Q9CPW4	Actin-related protein 2/3 complex subunit 5 OS=Mus musculus OX=10090 GN=Arpc5 PE=1 SV=3	Arpc5	1.524	0.00952622	Up	16.288	36.4	4	4	1.97546	0.979296	2.1061	0.448437	0.611594	0.500449	0.798718	0.770503	0.80944
Biological Process	GO:0048513	6	animal organ development	1.25	0.134938	Q8VHE0	Translocation protein SEC63 homolog OS=Mus musculus OX=10090 GN=Sec63 PE=1 SV=4	Sec63	1.579	0.000637966	Up	87.869	17.4	13	13	0.924411	0.836159	0.983565	0.830399	0.787385	0.807844	1.30822	1.35358	1.16844
Biological Process	GO:0048513	6	animal organ development	1.25	0.134938	Q8VE97	Serine/arginine-rich splicing factor 4 OS=Mus musculus OX=10090 GN=Srsf4 PE=2 SV=1	Srsf4	0.611	0.0266158	Down	55.979	13.7	7	3				1.14919	1.3236	1.25205	0.559454	0.882114	0.833591
Biological Process	GO:0048513	6	animal organ development	1.25	0.134938	Q8R422	CD109 antigen OS=Mus musculus OX=10090 GN=Cd109 PE=1 SV=1	Cd109	1.625	0.000794984	Up	161.66	4.9	6	6				0.722197	0.784698	0.77839	1.16893	1.19227	1.35351
Biological Process	GO:0048513	6	animal organ development	1.25	0.134938	Q8JZK9	Hydroxymethylglutaryl-CoA synthase, cytoplasmic OS=Mus musculus OX=10090 GN=Hmgcs1 PE=1 SV=1	Hmgcs1	1.662	0.00411926	Up	57.568	21.3	10	10	0.501653	0.367652	0.402616	0.938228	0.916909	1.04811	1.60162	1.40414	1.81907
Biological Process	GO:0048513	6	animal organ development	1.25	0.134938	Q8CFE6	Sodium-coupled neutral amino acid transporter 2 OS=Mus musculus OX=10090 GN=Slc38a2 PE=1 SV=1	Slc38a2	2.326	0.0137594	Up	55.503	6.9	3	3	0.964756			0.614214	0.507625		1.10429	1.59952	1.2096
Biological Process	GO:0048513	6	animal organ development	1.25	0.134938	Q9JJ11	Transforming acidic coiled-coil-containing protein 3 OS=Mus musculus OX=10090 GN=Tacc3 PE=1 SV=1	Tacc3	4.578	0.0274687	Up	70.626	3.2	2	2					0.2676	0.368014	2.17933	0.869049	1.316
Biological Process	GO:0071214	5	cellular response to abiotic stimulus	1.74	0.121408	Q9Z1W9	STE20/SPS1-related proline-alanine-rich protein kinase OS=Mus musculus OX=10090 GN=Stk39 PE=1 SV=1	Stk39	1.89	0.0168421	Up	60.319	10.6	6	3				0.573932	0.673425	0.829058	1.58083	1.04333	1.29942
Biological Process	GO:0007034	5	vacuolar transport	2.05	0.130211	Q9JKC8	AP-3 complex subunit mu-1 OS=Mus musculus OX=10090 GN=Ap3m1 PE=1 SV=1	Ap3m1	1.517	2.54031e-06	Up	46.936	14.1	4	4	2.03624	1.13732		0.645346	0.633699	0.638714	0.956809	0.986898	0.964978
Biological Process	GO:0007034	5	vacuolar transport	2.05	0.130211	P51150	Ras-related protein Rab-7a OS=Mus musculus OX=10090 GN=Rab7a PE=1 SV=2	Rab7a	1.631	0.00876207	Up	23.489	44.9	8	8	1.43045	1.38308	1.55171	0.491543	0.660044	0.609812	1.04889	0.954517	0.869951
Biological Process	GO:0000041	8	transition metal ion transport	2.46	0.121412	Q61147	Ceruloplasmin OS=Mus musculus OX=10090 GN=Cp PE=1 SV=2	Cp	0.499	0.00152261	Down	121.15	11.9	11	9				1.39572	1.41784	1.18961	0.646748	0.593598	0.75649
Biological Process	GO:0000041	8	transition metal ion transport	2.46	0.121412	P09528	Ferritin heavy chain OS=Mus musculus OX=10090 GN=Fth1 PE=1 SV=2	Fth1	1.65	0.00215272	Up	21.066	46.2	8	8	1.58198	1.35515	1.71116	0.525344	0.491781	0.625096	0.898197	0.916349	0.894945
Biological Process	GO:0001894	6	tissue homeostasis	2.46	0.121412	Q9Z1W9	STE20/SPS1-related proline-alanine-rich protein kinase OS=Mus musculus OX=10090 GN=Stk39 PE=1 SV=1	Stk39	1.89	0.0168421	Up	60.319	10.6	6	3				0.573932	0.673425	0.829058	1.58083	1.04333	1.29942
Biological Process	GO:0001894	6	tissue homeostasis	2.46	0.121412	Q9Z0M5	Lysosomal acid lipase/cholesteryl ester hydrolase OS=Mus musculus OX=10090 GN=Lipa PE=1 SV=2	Lipa	3.535	0.00614772	Up	45.325	10.3	4	4	0.592726	0.997403	0.758897	0.338298	0.575852	0.552318	2.31142	1.5558	1.31728
Biological Process	GO:0001894	6	tissue homeostasis	2.46	0.121412	P51150	Ras-related protein Rab-7a OS=Mus musculus OX=10090 GN=Rab7a PE=1 SV=2	Rab7a	1.631	0.00876207	Up	23.489	44.9	8	8	1.43045	1.38308	1.55171	0.491543	0.660044	0.609812	1.04889	0.954517	0.869951
Biological Process	GO:0051225	9	spindle assembly	2.46	0.121412	Q9CWI3	BRCA2 and CDKN1A-interacting protein OS=Mus musculus OX=10090 GN=Bccip PE=1 SV=1	Bccip	2.011	0.0160131	Up	35.942	18.7	5	5				0.690617	0.58942	0.712938	1.69756	0.981822	1.32765
Biological Process	GO:0051225	9	spindle assembly	2.46	0.121412	P99024	Tubulin beta-5 chain OS=Mus musculus OX=10090 GN=Tubb5 PE=1 SV=1	Tubb5	2.66	0.0369248	Up	49.67	39.6	15	2	1.32849	1.15398	2.84742	0.225166	0.375299	0.402326	1.2476	0.530757	0.888963
Biological Process	GO:0051225	9	spindle assembly	2.46	0.121412	P58854	Gamma-tubulin complex component 3 OS=Mus musculus OX=10090 GN=Tubgcp3 PE=1 SV=2	Tubgcp3	1.719	0.00796842	Up	103.47	7.6	7	7		1.18449		0.585267	0.759576	0.79395	1.10145	1.34569	1.22958
Biological Process	GO:0031032	8	actomyosin structure organization	2.46	0.121412	P68134	Actin, alpha skeletal muscle OS=Mus musculus OX=10090 GN=Acta1 PE=1 SV=1	Acta1	1.864	0.0495752	Up	42.051	39	15	0	1.24194	1.7895	1.00894	0.420695	0.651525	0.659394	1.43248	0.973721	0.821795
Biological Process	GO:0031032	8	actomyosin structure organization	2.46	0.121412	P58771	Tropomyosin alpha-1 chain OS=Mus musculus OX=10090 GN=Tpm1 PE=1 SV=1	Tpm1	0.639	0.0217102	Down	32.68	31.3	11	7	1.02141	0.68807	0.56125	1.20492	1.22977	1.67048	0.91479	0.931559	0.777753
Biological Process	GO:0031032	8	actomyosin structure organization	2.46	0.121412	A2ASS6	Titin OS=Mus musculus OX=10090 GN=Ttn PE=1 SV=1	Ttn	0.628	0.0120274	Down	3906.4	0.2	6	6				1.12859	1.16109	1.39592	0.648561	0.847103	0.818731
Biological Process	GO:0104004	4	cellular response to environmental stimulus	1.74	0.121408	Q9Z1W9	STE20/SPS1-related proline-alanine-rich protein kinase OS=Mus musculus OX=10090 GN=Stk39 PE=1 SV=1	Stk39	1.89	0.0168421	Up	60.319	10.6	6	3				0.573932	0.673425	0.829058	1.58083	1.04333	1.29942
Biological Process	GO:0104004	4	cellular response to environmental stimulus	1.74	0.121408	Q9QYF1	Retinol dehydrogenase 11 OS=Mus musculus OX=10090 GN=Rdh11 PE=1 SV=2	Rdh11	1.595	0.00289415	Up	35.147	12.3	3	3	0.984694	0.798149	1.05832	0.824754	0.701017	0.848031	1.16106	1.30396	1.32002
Biological Process	GO:0104004	4	cellular response to environmental stimulus	1.74	0.121408	Q8CFE6	Sodium-coupled neutral amino acid transporter 2 OS=Mus musculus OX=10090 GN=Slc38a2 PE=1 SV=1	Slc38a2	2.326	0.0137594	Up	55.503	6.9	3	3	0.964756			0.614214	0.507625		1.10429	1.59952	1.2096
Biological Process	GO:0104004	4	cellular response to environmental stimulus	1.74	0.121408	Q6P9R2	Serine/threonine-protein kinase OSR1 OS=Mus musculus OX=10090 GN=Oxsr1 PE=1 SV=1	Oxsr1	1.813	0.0187209	Up	58.213	19	10	7	0.533049	1.42455	0.848184	0.735046	0.755196	0.712125	1.71828	1.03321	1.24036
Biological Process	GO:0104004	4	cellular response to environmental stimulus	1.74	0.121408	Q60854	Serpin B6 OS=Mus musculus OX=10090 GN=Serpinb6 PE=1 SV=1	Serpinb6	0.244	9.63941e-05	Down	42.598	19.6	7	7	1.84265	1.47888	1.47225	1.16828	0.988745	1.22348	0.266496	0.250327	0.308888
Biological Process	GO:0104004	4	cellular response to environmental stimulus	1.74	0.121408	P23927	Alpha-crystallin B chain OS=Mus musculus OX=10090 GN=Cryab PE=1 SV=2	Cryab	1.8	0.0146384	Up	20.069	24.6	4	4				0.628357	0.927652	0.587122	1.36956	1.20117	1.28614
Biological Process	GO:0000041	8	transition metal ion transport	2.46	0.121412	Q9R1Q9	V-type proton ATPase subunit S1 OS=Mus musculus OX=10090 GN=Atp6ap1 PE=1 SV=1	Atp6ap1	1.841	0.000409383	Up	51.007	16.2	7	7	1.3068	0.932857	1.20394	0.69924	0.62938	0.627048	1.19231	1.2944	1.11402
Biological Process	GO:0044770	5	cell cycle phase transition	1.71	0.127691	P00375	Dihydrofolate reductase OS=Mus musculus OX=10090 GN=Dhfr PE=1 SV=3	Dhfr	0.527	0.0332436	Down	21.606	20.3	4	4					1.51108	1.28137	0.565573	0.855584	0.786393
Biological Process	GO:0044770	5	cell cycle phase transition	1.71	0.127691	P68369	Tubulin alpha-1A chain OS=Mus musculus OX=10090 GN=Tuba1a PE=1 SV=1	Tuba1a	3.222	0.00202332	Up	50.135	44.6	16	1	1.30694		1.07011	0.338137	0.533394	0.460391	1.61138	1.17615	1.5035
Biological Process	GO:0044770	5	cell cycle phase transition	1.71	0.127691	P99024	Tubulin beta-5 chain OS=Mus musculus OX=10090 GN=Tubb5 PE=1 SV=1	Tubb5	2.66	0.0369248	Up	49.67	39.6	15	2	1.32849	1.15398	2.84742	0.225166	0.375299	0.402326	1.2476	0.530757	0.888963
Biological Process	GO:0007034	5	vacuolar transport	2.05	0.130211	P22892	AP-1 complex subunit gamma-1 OS=Mus musculus OX=10090 GN=Ap1g1 PE=1 SV=3	Ap1g1	0.618	0.0250639	Down	91.349	10.2	9	9	0.175316	0.10918	0.201834	2.00133	1.33989	1.92039	1.0051	1.08983	1.15713
Biological Process	GO:0006119	7	oxidative phosphorylation	2.05	0.130211	Q9DCS9	NADH dehydrogenase [ubiquinone] 1 beta subcomplex subunit 10 OS=Mus musculus OX=10090 GN=Ndufb10 PE=1 SV=3	Ndufb10	1.707	0.0331144	Up	21.024	33	6	6	0.359407	0.456449	0.497977	0.733181	1.20856	0.897662	1.62131	1.8654	1.36006
Biological Process	GO:0006119	7	oxidative phosphorylation	2.05	0.130211	Q9DCJ5	NADH dehydrogenase [ubiquinone] 1 alpha subcomplex subunit 8 OS=Mus musculus OX=10090 GN=Ndufa8 PE=1 SV=3	Ndufa8	0.577	0.0140867	Down	19.992	22.1	3	3				1.29822	1.08712	1.41965	0.848118	0.588914	0.757983
Biological Process	GO:0006119	7	oxidative phosphorylation	2.05	0.130211	P19783	Cytochrome c oxidase subunit 4 isoform 1, mitochondrial OS=Mus musculus OX=10090 GN=Cox4i1 PE=1 SV=2	Cox4i1	1.614	0.00404345	Up	19.53	39.6	6	6	1.31287	1.36924	2.25278	0.562223	0.49779	0.495238	0.91502	0.866174	0.728668
Biological Process	GO:0006119	7	oxidative phosphorylation	2.05	0.130211	P00405	Cytochrome c oxidase subunit 2 OS=Mus musculus OX=10090 GN=Mtco2 PE=1 SV=1	Mtco2	1.596	0.0309328	Up	25.976	11.9	3	3	0.733344	1.0287	1.15809	0.60411	0.955582	0.78202	1.24045	1.11114	1.38656
Biological Process	GO:0016125	6	sterol metabolic process	2.39	0.12924	Q9Z0M5	Lysosomal acid lipase/cholesteryl ester hydrolase OS=Mus musculus OX=10090 GN=Lipa PE=1 SV=2	Lipa	3.535	0.00614772	Up	45.325	10.3	4	4	0.592726	0.997403	0.758897	0.338298	0.575852	0.552318	2.31142	1.5558	1.31728
Biological Process	GO:0016125	6	sterol metabolic process	2.39	0.12924	Q8JZK9	Hydroxymethylglutaryl-CoA synthase, cytoplasmic OS=Mus musculus OX=10090 GN=Hmgcs1 PE=1 SV=1	Hmgcs1	1.662	0.00411926	Up	57.568	21.3	10	10	0.501653	0.367652	0.402616	0.938228	0.916909	1.04811	1.60162	1.40414	1.81907
Biological Process	GO:0016125	6	sterol metabolic process	2.39	0.12924	P52019	Squalene monooxygenase OS=Mus musculus OX=10090 GN=Sqle PE=2 SV=1	Sqle	2.047	0.0111657	Up	63.769	15.6	7	7	0.995958	0.700824	1.22893	0.872979	0.547328	0.573	1.36554	1.52377	1.19167
Biological Process	GO:0007034	5	vacuolar transport	2.05	0.130211	Q91W86	Vacuolar protein sorting-associated protein 11 homolog OS=Mus musculus OX=10090 GN=Vps11 PE=1 SV=3	Vps11	0.552	0.0443196	Down	107.72	2.8	2	2					1.22615	1.50905	0.642208	0.956065	0.666522
Biological Process	GO:0072665	7	protein localization to vacuole	3.18	0.128725	Q9JKC8	AP-3 complex subunit mu-1 OS=Mus musculus OX=10090 GN=Ap3m1 PE=1 SV=1	Ap3m1	1.517	2.54031e-06	Up	46.936	14.1	4	4	2.03624	1.13732		0.645346	0.633699	0.638714	0.956809	0.986898	0.964978
Biological Process	GO:0002027	8	regulation of heart rate	3.18	0.128725	Q05915	GTP cyclohydrolase 1 OS=Mus musculus OX=10090 GN=Gch1 PE=1 SV=1	Gch1	1.704	0.00382744	Up	27.014	11.6	3	3				0.690571		0.715652	1.3185	1.13983	1.13544
Biological Process	GO:0002027	8	regulation of heart rate	3.18	0.128725	P58771	Tropomyosin alpha-1 chain OS=Mus musculus OX=10090 GN=Tpm1 PE=1 SV=1	Tpm1	0.639	0.0217102	Down	32.68	31.3	11	7	1.02141	0.68807	0.56125	1.20492	1.22977	1.67048	0.91479	0.931559	0.777753
Biological Process	GO:1902305	9	regulation of sodium ion transmembrane transport	3.18	0.128725	Q9Z1W9	STE20/SPS1-related proline-alanine-rich protein kinase OS=Mus musculus OX=10090 GN=Stk39 PE=1 SV=1	Stk39	1.89	0.0168421	Up	60.319	10.6	6	3				0.573932	0.673425	0.829058	1.58083	1.04333	1.29942
Biological Process	GO:1902305	9	regulation of sodium ion transmembrane transport	3.18	0.128725	P97370	Sodium/potassium-transporting ATPase subunit beta-3 OS=Mus musculus OX=10090 GN=Atp1b3 PE=1 SV=1	Atp1b3	1.803	0.00683373	Up	31.775	23.7	5	5	1.44423	1.32086	1.46887	0.448263	0.64144	0.6105	0.998737	1.09035	0.976747
Biological Process	GO:0044770	5	cell cycle phase transition	1.71	0.127691	Q9JJ11	Transforming acidic coiled-coil-containing protein 3 OS=Mus musculus OX=10090 GN=Tacc3 PE=1 SV=1	Tacc3	4.578	0.0274687	Up	70.626	3.2	2	2					0.2676	0.368014	2.17933	0.869049	1.316
Biological Process	GO:0044770	5	cell cycle phase transition	1.71	0.127691	Q9ESU6	Bromodomain-containing protein 4 OS=Mus musculus OX=10090 GN=Brd4 PE=1 SV=2	Brd4	0.454	0.00505108	Down	155.89	6.2	9	7				1.22408	1.35337	1.54986	0.48425	0.743859	0.644578
Biological Process	GO:0044770	5	cell cycle phase transition	1.71	0.127691	Q9EST5	Acidic leucine-rich nuclear phosphoprotein 32 family member B OS=Mus musculus OX=10090 GN=Anp32b PE=1 SV=1	Anp32b	3.589	0.00511216	Up	31.078	22.1	6	3	1.52137	1.205	1.48963	0.248765	0.382699	0.410917	1.67562	1.10218	0.963808
Biological Process	GO:0044770	5	cell cycle phase transition	1.71	0.127691	Q9D1C1	Ubiquitin-conjugating enzyme E2 C OS=Mus musculus OX=10090 GN=Ube2c PE=1 SV=1	Ube2c	1.581	0.00617241	Up	19.606	27.4	4	4	0.664544			0.85041	0.741865	0.861967	1.21354	1.18336	1.48432
Biological Process	GO:0072665	7	protein localization to vacuole	3.18	0.128725	P51150	Ras-related protein Rab-7a OS=Mus musculus OX=10090 GN=Rab7a PE=1 SV=2	Rab7a	1.631	0.00876207	Up	23.489	44.9	8	8	1.43045	1.38308	1.55171	0.491543	0.660044	0.609812	1.04889	0.954517	0.869951
Biological Process	GO:0043299	9	leukocyte degranulation	1.58	0.113863	Q64310	Surfeit locus protein 4 OS=Mus musculus OX=10090 GN=Surf4 PE=1 SV=1	Surf4	2.172	0.00331336	Up	30.381	11.9	3	3	1.56718	1.27679	1.35615	0.623646	0.419226	0.470154	1.17123	1.00852	1.1071
Biological Process	GO:0043299	9	leukocyte degranulation	1.58	0.113863	Q60854	Serpin B6 OS=Mus musculus OX=10090 GN=Serpinb6 PE=1 SV=1	Serpinb6	0.244	9.63941e-05	Down	42.598	19.6	7	7	1.84265	1.47888	1.47225	1.16828	0.988745	1.22348	0.266496	0.250327	0.308888
Biological Process	GO:0043299	9	leukocyte degranulation	1.58	0.113863	P99024	Tubulin beta-5 chain OS=Mus musculus OX=10090 GN=Tubb5 PE=1 SV=1	Tubb5	2.66	0.0369248	Up	49.67	39.6	15	2	1.32849	1.15398	2.84742	0.225166	0.375299	0.402326	1.2476	0.530757	0.888963
Biological Process	GO:0045861	9	negative regulation of proteolysis	1.86	0.102297	Q61543	Golgi apparatus protein 1 OS=Mus musculus OX=10090 GN=Glg1 PE=1 SV=1	Glg1	0.441	0.00144069	Down	133.73	16.8	19	19	0.393149	0.623604	0.694351	1.90698	1.72944	1.42226	0.670837	0.821408	0.737972
Biological Process	GO:0045861	9	negative regulation of proteolysis	1.86	0.102297	Q60854	Serpin B6 OS=Mus musculus OX=10090 GN=Serpinb6 PE=1 SV=1	Serpinb6	0.244	9.63941e-05	Down	42.598	19.6	7	7	1.84265	1.47888	1.47225	1.16828	0.988745	1.22348	0.266496	0.250327	0.308888
Biological Process	GO:0045861	9	negative regulation of proteolysis	1.86	0.102297	P62830	60S ribosomal protein L23 OS=Mus musculus OX=10090 GN=Rpl23 PE=1 SV=1	Rpl23	2.312	0.0024781	Up	14.865	37.9	4	4	0.962455	0.971117	1.34126	0.58564	0.582977	0.559998	1.64336	1.08667	1.26652
Biological Process	GO:0045861	9	negative regulation of proteolysis	1.86	0.102297	P23927	Alpha-crystallin B chain OS=Mus musculus OX=10090 GN=Cryab PE=1 SV=2	Cryab	1.8	0.0146384	Up	20.069	24.6	4	4				0.628357	0.927652	0.587122	1.36956	1.20117	1.28614
Biological Process	GO:0045861	9	negative regulation of proteolysis	1.86	0.102297	P0DOV1	Interferon-activable protein 205-B OS=Mus musculus OX=10090 GN=Mnda PE=1 SV=1	Mnda	0.646	0.0481274	Down	46.977	24.9	10	1				1.15489	1.38462		0.959894	0.698797	0.801792
Biological Process	GO:0045861	9	negative regulation of proteolysis	1.86	0.102297	O88738	Baculoviral IAP repeat-containing protein 6 OS=Mus musculus OX=10090 GN=Birc6 PE=1 SV=2	Birc6	1.624	0.00732437	Up	532.16	5.8	25	25	0.555289	0.323576	0.418362	0.977458	1.0562	0.901306	1.85453	1.40081	1.51247
Biological Process	GO:0051051	6	negative regulation of transport	1.77	0.100511	Q9Z1W9	STE20/SPS1-related proline-alanine-rich protein kinase OS=Mus musculus OX=10090 GN=Stk39 PE=1 SV=1	Stk39	1.89	0.0168421	Up	60.319	10.6	6	3				0.573932	0.673425	0.829058	1.58083	1.04333	1.29942
Biological Process	GO:0051051	6	negative regulation of transport	1.77	0.100511	Q9QZM0	Ubiquilin-2 OS=Mus musculus OX=10090 GN=Ubqln2 PE=1 SV=2	Ubqln2	1.737	0.0125066	Up	67.35	21.3	9	7	1.54868	1.52372	1.27389	0.451681	0.653798	0.595091	1.10676	0.878172	0.968205
Biological Process	GO:0051051	6	negative regulation of transport	1.77	0.100511	Q8R2Q8	Bone marrow stromal antigen 2 OS=Mus musculus OX=10090 GN=Bst2 PE=1 SV=1	Bst2	0.454	0.000875587	Down	19.152	11	2	2				1.41471	1.31534	1.39531	0.526219	0.70509	0.643335
Biological Process	GO:0051051	6	negative regulation of transport	1.77	0.100511	Q6P9R2	Serine/threonine-protein kinase OSR1 OS=Mus musculus OX=10090 GN=Oxsr1 PE=1 SV=1	Oxsr1	1.813	0.0187209	Up	58.213	19	10	7	0.533049	1.42455	0.848184	0.735046	0.755196	0.712125	1.71828	1.03321	1.24036
Biological Process	GO:0051051	6	negative regulation of transport	1.77	0.100511	P51881	ADP/ATP translocase 2 OS=Mus musculus OX=10090 GN=Slc25a5 PE=1 SV=3	Slc25a5	1.668	0.00453468	Up	32.931	42.3	14	7	1.15015	1.15506	1.20836	0.787752	0.595066	0.673433	1.05764	1.19742	1.17511
Biological Process	GO:0051051	6	negative regulation of transport	1.77	0.100511	P51150	Ras-related protein Rab-7a OS=Mus musculus OX=10090 GN=Rab7a PE=1 SV=2	Rab7a	1.631	0.00876207	Up	23.489	44.9	8	8	1.43045	1.38308	1.55171	0.491543	0.660044	0.609812	1.04889	0.954517	0.869951
Biological Process	GO:0051051	6	negative regulation of transport	1.77	0.100511	P23927	Alpha-crystallin B chain OS=Mus musculus OX=10090 GN=Cryab PE=1 SV=2	Cryab	1.8	0.0146384	Up	20.069	24.6	4	4				0.628357	0.927652	0.587122	1.36956	1.20117	1.28614
Biological Process	GO:0051051	6	negative regulation of transport	1.77	0.100511	P15208	Insulin receptor OS=Mus musculus OX=10090 GN=Insr PE=1 SV=2	Insr	1.531	0.0399309	Up	155.61	6	8	4	1.84197	0.476426	0.614363	0.906265	0.585503	0.90514	1.29697	1.18595	1.18742
Biological Process	GO:0051051	6	negative regulation of transport	1.77	0.100511	P11276	Fibronectin OS=Mus musculus OX=10090 GN=Fn1 PE=1 SV=4	Fn1	0.522	0.000900994	Down	272.53	7.5	16	16	1.77385	1.53109	1.1829	1.12102	0.892159	0.95182	0.519917	0.537192	0.490057
Biological Process	GO:0071359	7	cellular response to dsRNA	2.69	0.0990648	Q8R5F7	Interferon-induced helicase C domain-containing protein 1 OS=Mus musculus OX=10090 GN=Ifih1 PE=1 SV=1	Ifih1	0.654	0.0304587	Down	115.97	2	2	2				1.26899	1.06252	1.14987	0.669504		0.849116
Biological Process	GO:0071359	7	cellular response to dsRNA	2.69	0.0990648	Q6Q899	Antiviral innate immune response receptor RIG-I OS=Mus musculus OX=10090 GN=Ddx58 PE=1 SV=2	Ddx58	0.467	6.53911e-05	Down	105.97	20.1	19	19	1.45157	1.45988	1.08231	1.14305	1.17431	1.09524	0.518655	0.502655	0.572327
Biological Process	GO:0045861	9	negative regulation of proteolysis	1.86	0.102297	Q8R2Q8	Bone marrow stromal antigen 2 OS=Mus musculus OX=10090 GN=Bst2 PE=1 SV=1	Bst2	0.454	0.000875587	Down	19.152	11	2	2				1.41471	1.31534	1.39531	0.526219	0.70509	0.643335
Biological Process	GO:0001817	7	regulation of cytokine production	1.73	0.104793	O35215	D-dopachrome decarboxylase OS=Mus musculus OX=10090 GN=Ddt PE=1 SV=3	Ddt	1.618	0.0195127	Up	13.077	59.3	5	5	2.09111	1.91918	1.70412	0.39935	0.423115	0.432733	0.840339	0.557848	0.632199
Biological Process	GO:0001817	7	regulation of cytokine production	1.73	0.104793	P0DOV1	Interferon-activable protein 205-B OS=Mus musculus OX=10090 GN=Mnda PE=1 SV=1	Mnda	0.646	0.0481274	Down	46.977	24.9	10	1				1.15489	1.38462		0.959894	0.698797	0.801792
Biological Process	GO:0001817	7	regulation of cytokine production	1.73	0.104793	P11276	Fibronectin OS=Mus musculus OX=10090 GN=Fn1 PE=1 SV=4	Fn1	0.522	0.000900994	Down	272.53	7.5	16	16	1.77385	1.53109	1.1829	1.12102	0.892159	0.95182	0.519917	0.537192	0.490057
Biological Process	GO:0050830	8	defense response to Gram-positive bacterium	3.58	0.105557	Q8CGP2	Histone H2B type 1-P OS=Mus musculus OX=10090 GN=Hist1h2bp PE=1 SV=3	Hist1h2bp	0.605	0.0483326	Down	13.992	59.5	10	3	0.625154	0.688448	0.682692	1.50549	1.60566	1.25243	1.15881	0.842381	0.638928
Biological Process	GO:0045646	8	regulation of erythrocyte differentiation	3.58	0.105557	Q64339	Ubiquitin-like protein ISG15 OS=Mus musculus OX=10090 GN=Isg15 PE=1 SV=4	Isg15	0.394	0.00042844	Down	17.897	15.5	3	3	1.98133	1.5275	1.39461	0.820321	1.05223	1.06537	0.384407	0.378543	0.395695
Biological Process	GO:0045646	8	regulation of erythrocyte differentiation	3.58	0.105557	P42225	Signal transducer and activator of transcription 1 OS=Mus musculus OX=10090 GN=Stat1 PE=1 SV=1	Stat1	0.43	1.69855e-05	Down	87.196	24.3	16	16	1.4594	1.07593	1.20764	1.30154	1.19556	1.17827	0.543614	0.519481	0.51856
Biological Process	GO:0033555	4	multicellular organismal response to stress	3.58	0.105557	Q60931	Voltage-dependent anion-selective channel protein 3 OS=Mus musculus OX=10090 GN=Vdac3 PE=1 SV=1	Vdac3	1.571	0.00753074	Up	30.752	39.9	9	9	1.33929	1.10814	1.30688	0.631438	0.691311	0.717634	1.19654	1.09907	0.909695
Biological Process	GO:0033555	4	multicellular organismal response to stress	3.58	0.105557	Q05915	GTP cyclohydrolase 1 OS=Mus musculus OX=10090 GN=Gch1 PE=1 SV=1	Gch1	1.704	0.00382744	Up	27.014	11.6	3	3				0.690571		0.715652	1.3185	1.13983	1.13544
Biological Process	GO:0032648	9	regulation of interferon-beta production	3.58	0.105557	Q8R5F7	Interferon-induced helicase C domain-containing protein 1 OS=Mus musculus OX=10090 GN=Ifih1 PE=1 SV=1	Ifih1	0.654	0.0304587	Down	115.97	2	2	2				1.26899	1.06252	1.14987	0.669504		0.849116
Biological Process	GO:0032648	9	regulation of interferon-beta production	3.58	0.105557	Q6Q899	Antiviral innate immune response receptor RIG-I OS=Mus musculus OX=10090 GN=Ddx58 PE=1 SV=2	Ddx58	0.467	6.53911e-05	Down	105.97	20.1	19	19	1.45157	1.45988	1.08231	1.14305	1.17431	1.09524	0.518655	0.502655	0.572327
Biological Process	GO:0030705	6	cytoskeleton-dependent intracellular transport	1.99	0.10526	Q9JKC8	AP-3 complex subunit mu-1 OS=Mus musculus OX=10090 GN=Ap3m1 PE=1 SV=1	Ap3m1	1.517	2.54031e-06	Up	46.936	14.1	4	4	2.03624	1.13732		0.645346	0.633699	0.638714	0.956809	0.986898	0.964978
Biological Process	GO:0071359	7	cellular response to dsRNA	2.69	0.0990648	O89086	RNA-binding protein 3 OS=Mus musculus OX=10090 GN=Rbm3 PE=1 SV=1	Rbm3	0.468	0.0216788	Down	16.604	36.6	5	5	0.170377	0.166451	0.236805	1.83498	1.74056	2.16535	0.973152	0.573433	1.13889
Biological Process	GO:0030705	6	cytoskeleton-dependent intracellular transport	1.99	0.10526	Q8JZN7	Mitochondrial Rho GTPase 2 OS=Mus musculus OX=10090 GN=Rhot2 PE=1 SV=1	Rhot2	0.486	0.0349225	Down	69.07	8.4	4	3				1.53925	1.0604	1.17705	0.501218		0.722083
Biological Process	GO:0030705	6	cytoskeleton-dependent intracellular transport	1.99	0.10526	P99024	Tubulin beta-5 chain OS=Mus musculus OX=10090 GN=Tubb5 PE=1 SV=1	Tubb5	2.66	0.0369248	Up	49.67	39.6	15	2	1.32849	1.15398	2.84742	0.225166	0.375299	0.402326	1.2476	0.530757	0.888963
Biological Process	GO:0030705	6	cytoskeleton-dependent intracellular transport	1.99	0.10526	P68369	Tubulin alpha-1A chain OS=Mus musculus OX=10090 GN=Tuba1a PE=1 SV=1	Tuba1a	3.222	0.00202332	Up	50.135	44.6	16	1	1.30694		1.07011	0.338137	0.533394	0.460391	1.61138	1.17615	1.5035
Biological Process	GO:0001817	7	regulation of cytokine production	1.73	0.104793	Q8R5F7	Interferon-induced helicase C domain-containing protein 1 OS=Mus musculus OX=10090 GN=Ifih1 PE=1 SV=1	Ifih1	0.654	0.0304587	Down	115.97	2	2	2				1.26899	1.06252	1.14987	0.669504		0.849116
Biological Process	GO:0001817	7	regulation of cytokine production	1.73	0.104793	Q8R2Q8	Bone marrow stromal antigen 2 OS=Mus musculus OX=10090 GN=Bst2 PE=1 SV=1	Bst2	0.454	0.000875587	Down	19.152	11	2	2				1.41471	1.31534	1.39531	0.526219	0.70509	0.643335
Biological Process	GO:0001817	7	regulation of cytokine production	1.73	0.104793	Q6Q899	Antiviral innate immune response receptor RIG-I OS=Mus musculus OX=10090 GN=Ddx58 PE=1 SV=2	Ddx58	0.467	6.53911e-05	Down	105.97	20.1	19	19	1.45157	1.45988	1.08231	1.14305	1.17431	1.09524	0.518655	0.502655	0.572327
Biological Process	GO:0001817	7	regulation of cytokine production	1.73	0.104793	Q64339	Ubiquitin-like protein ISG15 OS=Mus musculus OX=10090 GN=Isg15 PE=1 SV=4	Isg15	0.394	0.00042844	Down	17.897	15.5	3	3	1.98133	1.5275	1.39461	0.820321	1.05223	1.06537	0.384407	0.378543	0.395695
Biological Process	GO:0001817	7	regulation of cytokine production	1.73	0.104793	Q00993	Tyrosine-protein kinase receptor UFO OS=Mus musculus OX=10090 GN=Axl PE=1 SV=2	Axl	2.05	0.00808483	Up	98.19	11.5	8	8	1.00721		1.02602	0.757311	0.598577	0.600518	1.617	1.33399	1.05937
Biological Process	GO:0001817	7	regulation of cytokine production	1.73	0.104793	P42225	Signal transducer and activator of transcription 1 OS=Mus musculus OX=10090 GN=Stat1 PE=1 SV=1	Stat1	0.43	1.69855e-05	Down	87.196	24.3	16	16	1.4594	1.07593	1.20764	1.30154	1.19556	1.17827	0.543614	0.519481	0.51856
Biological Process	GO:0030705	6	cytoskeleton-dependent intracellular transport	1.99	0.10526	Q5SNZ0	Girdin OS=Mus musculus OX=10090 GN=Ccdc88a PE=1 SV=2	Ccdc88a	0.463	0.0172261	Down	215.92	2.3	4	4				1.337	1.14576	1.61752	0.439601	0.790193	0.669928
Biological Process	GO:0050830	8	defense response to Gram-positive bacterium	3.58	0.105557	Q61107	Guanylate-binding protein 4 OS=Mus musculus OX=10090 GN=Gbp4 PE=1 SV=1	Gbp4	0.475	0.00176086	Down	70.801	8.4	5	5	0.704149	0.880509	1.03196	1.26064	1.68539	1.38168	0.675025	0.750579	0.630072
Biological Process	GO:0045931	7	positive regulation of mitotic cell cycle	2.05	0.0960993	Q9ESU6	Bromodomain-containing protein 4 OS=Mus musculus OX=10090 GN=Brd4 PE=1 SV=2	Brd4	0.454	0.00505108	Down	155.89	6.2	9	7				1.22408	1.35337	1.54986	0.48425	0.743859	0.644578
Biological Process	GO:0045931	7	positive regulation of mitotic cell cycle	2.05	0.0960993	Q9D1C1	Ubiquitin-conjugating enzyme E2 C OS=Mus musculus OX=10090 GN=Ube2c PE=1 SV=1	Ube2c	1.581	0.00617241	Up	19.606	27.4	4	4	0.664544			0.85041	0.741865	0.861967	1.21354	1.18336	1.48432
Biological Process	GO:0090174	7	organelle membrane fusion	2.77	0.0920252	Q91W86	Vacuolar protein sorting-associated protein 11 homolog OS=Mus musculus OX=10090 GN=Vps11 PE=1 SV=3	Vps11	0.552	0.0443196	Down	107.72	2.8	2	2					1.22615	1.50905	0.642208	0.956065	0.666522
Biological Process	GO:0090174	7	organelle membrane fusion	2.77	0.0920252	P51150	Ras-related protein Rab-7a OS=Mus musculus OX=10090 GN=Rab7a PE=1 SV=2	Rab7a	1.631	0.00876207	Up	23.489	44.9	8	8	1.43045	1.38308	1.55171	0.491543	0.660044	0.609812	1.04889	0.954517	0.869951
Biological Process	GO:1903901	7	negative regulation of viral life cycle	2.77	0.0920252	Q8R2Q8	Bone marrow stromal antigen 2 OS=Mus musculus OX=10090 GN=Bst2 PE=1 SV=1	Bst2	0.454	0.000875587	Down	19.152	11	2	2				1.41471	1.31534	1.39531	0.526219	0.70509	0.643335
Biological Process	GO:1903901	7	negative regulation of viral life cycle	2.77	0.0920252	Q64339	Ubiquitin-like protein ISG15 OS=Mus musculus OX=10090 GN=Isg15 PE=1 SV=4	Isg15	0.394	0.00042844	Down	17.897	15.5	3	3	1.98133	1.5275	1.39461	0.820321	1.05223	1.06537	0.384407	0.378543	0.395695
Biological Process	GO:1903901	7	negative regulation of viral life cycle	2.77	0.0920252	P0DOV1	Interferon-activable protein 205-B OS=Mus musculus OX=10090 GN=Mnda PE=1 SV=1	Mnda	0.646	0.0481274	Down	46.977	24.9	10	1				1.15489	1.38462		0.959894	0.698797	0.801792
Biological Process	GO:0006887	7	exocytosis	1.55	0.0880804	Q9QZ06	Toll-interacting protein OS=Mus musculus OX=10090 GN=Tollip PE=1 SV=1	Tollip	1.68	0.0255013	Up	30.345	13.9	3	3	1.43654	1.23346	1.45617	0.599389	0.512339	0.706801	1.12379	1.13327	0.798242
Biological Process	GO:0006887	7	exocytosis	1.55	0.0880804	Q9CXY6	Interleukin enhancer-binding factor 2 OS=Mus musculus OX=10090 GN=Ilf2 PE=1 SV=1	Ilf2	1.506	0.016167	Up	43.062	28.7	9	9	1.47526	1.42149	1.31127	0.557913	0.63985	0.714202	1.08742	0.843533	0.94906
Biological Process	GO:0006887	7	exocytosis	1.55	0.0880804	Q9CPW4	Actin-related protein 2/3 complex subunit 5 OS=Mus musculus OX=10090 GN=Arpc5 PE=1 SV=3	Arpc5	1.524	0.00952622	Up	16.288	36.4	4	4	1.97546	0.979296	2.1061	0.448437	0.611594	0.500449	0.798718	0.770503	0.80944
Biological Process	GO:0006887	7	exocytosis	1.55	0.0880804	Q91W86	Vacuolar protein sorting-associated protein 11 homolog OS=Mus musculus OX=10090 GN=Vps11 PE=1 SV=3	Vps11	0.552	0.0443196	Down	107.72	2.8	2	2					1.22615	1.50905	0.642208	0.956065	0.666522
Biological Process	GO:0006887	7	exocytosis	1.55	0.0880804	Q8R2Q8	Bone marrow stromal antigen 2 OS=Mus musculus OX=10090 GN=Bst2 PE=1 SV=1	Bst2	0.454	0.000875587	Down	19.152	11	2	2				1.41471	1.31534	1.39531	0.526219	0.70509	0.643335
Biological Process	GO:0006887	7	exocytosis	1.55	0.0880804	Q8C7K6	Prenylcysteine oxidase-like OS=Mus musculus OX=10090 GN=Pcyox1l PE=1 SV=1	Pcyox1l	1.646	0.0167489	Up	54.874	11.7	5	5				0.862874	0.811715	0.59287	1.24377	1.36226	1.12651
Biological Process	GO:0006887	7	exocytosis	1.55	0.0880804	Q64310	Surfeit locus protein 4 OS=Mus musculus OX=10090 GN=Surf4 PE=1 SV=1	Surf4	2.172	0.00331336	Up	30.381	11.9	3	3	1.56718	1.27679	1.35615	0.623646	0.419226	0.470154	1.17123	1.00852	1.1071
Biological Process	GO:0006887	7	exocytosis	1.55	0.0880804	Q60854	Serpin B6 OS=Mus musculus OX=10090 GN=Serpinb6 PE=1 SV=1	Serpinb6	0.244	9.63941e-05	Down	42.598	19.6	7	7	1.84265	1.47888	1.47225	1.16828	0.988745	1.22348	0.266496	0.250327	0.308888
Biological Process	GO:0006887	7	exocytosis	1.55	0.0880804	P99024	Tubulin beta-5 chain OS=Mus musculus OX=10090 GN=Tubb5 PE=1 SV=1	Tubb5	2.66	0.0369248	Up	49.67	39.6	15	2	1.32849	1.15398	2.84742	0.225166	0.375299	0.402326	1.2476	0.530757	0.888963
Biological Process	GO:0006887	7	exocytosis	1.55	0.0880804	P61021	Ras-related protein Rab-5B OS=Mus musculus OX=10090 GN=Rab5b PE=1 SV=1	Rab5b	0.451	0.000554643	Down	23.707	39.1	7	4	0.529598	0.361687	0.64454	1.93287	1.56848	1.64207	0.739437	0.73291	0.848405
Biological Process	GO:0006887	7	exocytosis	1.55	0.0880804	P51150	Ras-related protein Rab-7a OS=Mus musculus OX=10090 GN=Rab7a PE=1 SV=2	Rab7a	1.631	0.00876207	Up	23.489	44.9	8	8	1.43045	1.38308	1.55171	0.491543	0.660044	0.609812	1.04889	0.954517	0.869951
Biological Process	GO:0006887	7	exocytosis	1.55	0.0880804	P50543	Protein S100-A11 OS=Mus musculus OX=10090 GN=S100a11 PE=1 SV=1	S100a11	4.499	0.0279725	Up	11.083	20.4	2	2				0.410249	0.356254	0.324659	2.61112	1.62805	0.669671
Biological Process	GO:0090174	7	organelle membrane fusion	2.77	0.0920252	Q9R233	Tapasin OS=Mus musculus OX=10090 GN=Tapbp PE=1 SV=2	Tapbp	0.492	0.00125318	Down	49.736	11.6	5	5	1.04643	1.08803	1.60431	1.30985	1.17287	1.04355	0.514019	0.605376	0.615567
Biological Process	GO:0042558	5	pteridine-containing compound metabolic process	3.82	0.0944508	P00375	Dihydrofolate reductase OS=Mus musculus OX=10090 GN=Dhfr PE=1 SV=3	Dhfr	0.527	0.0332436	Down	21.606	20.3	4	4					1.51108	1.28137	0.565573	0.855584	0.786393
Biological Process	GO:0042558	5	pteridine-containing compound metabolic process	3.82	0.0944508	Q05915	GTP cyclohydrolase 1 OS=Mus musculus OX=10090 GN=Gch1 PE=1 SV=1	Gch1	1.704	0.00382744	Up	27.014	11.6	3	3				0.690571		0.715652	1.3185	1.13983	1.13544
Biological Process	GO:0045851	10	pH reduction	3.82	0.0944508	P51150	Ras-related protein Rab-7a OS=Mus musculus OX=10090 GN=Rab7a PE=1 SV=2	Rab7a	1.631	0.00876207	Up	23.489	44.9	8	8	1.43045	1.38308	1.55171	0.491543	0.660044	0.609812	1.04889	0.954517	0.869951
Biological Process	GO:0045931	7	positive regulation of mitotic cell cycle	2.05	0.0960993	Q80W00	Serine/threonine-protein phosphatase 1 regulatory subunit 10 OS=Mus musculus OX=10090 GN=Ppp1r10 PE=1 SV=1	Ppp1r10	1.553	0.0365551	Up	94.371	18.8	12	12	0.968267	0.437387	0.818528	1.11165	0.851083	0.691373	1.4822	1.23578	1.40373
Biological Process	GO:0045931	7	positive regulation of mitotic cell cycle	2.05	0.0960993	P15208	Insulin receptor OS=Mus musculus OX=10090 GN=Insr PE=1 SV=2	Insr	1.531	0.0399309	Up	155.61	6	8	4	1.84197	0.476426	0.614363	0.906265	0.585503	0.90514	1.29697	1.18595	1.18742
Biological Process	GO:0034220	6	ion transmembrane transport	1.7	0.0956888	Q9R1Q9	V-type proton ATPase subunit S1 OS=Mus musculus OX=10090 GN=Atp6ap1 PE=1 SV=1	Atp6ap1	1.841	0.000409383	Up	51.007	16.2	7	7	1.3068	0.932857	1.20394	0.69924	0.62938	0.627048	1.19231	1.2944	1.11402
Biological Process	GO:0034220	6	ion transmembrane transport	1.7	0.0956888	Q9D1K2	V-type proton ATPase subunit F OS=Mus musculus OX=10090 GN=Atp6v1f PE=1 SV=2	Atp6v1f	0.622	0.00510878	Down	13.37	41.2	5	5	1.67017	1.21821	1.43657	0.958543	0.827649	1.09695	0.624324	0.58534	0.582244
Biological Process	GO:0034220	6	ion transmembrane transport	1.7	0.0956888	Q8CFE6	Sodium-coupled neutral amino acid transporter 2 OS=Mus musculus OX=10090 GN=Slc38a2 PE=1 SV=1	Slc38a2	2.326	0.0137594	Up	55.503	6.9	3	3	0.964756			0.614214	0.507625		1.10429	1.59952	1.2096
Biological Process	GO:0034220	6	ion transmembrane transport	1.7	0.0956888	Q62273	Sulfate transporter OS=Mus musculus OX=10090 GN=Slc26a2 PE=1 SV=1	Slc26a2	2.242	0.0415125	Up	81.603	5.1	4	4		0.424592		0.713673	0.481571	0.832706	2.19217	1.23967	1.11563
Biological Process	GO:0034220	6	ion transmembrane transport	1.7	0.0956888	Q61792	LIM and SH3 domain protein 1 OS=Mus musculus OX=10090 GN=Lasp1 PE=1 SV=1	Lasp1	0.627	0.00471284	Down	29.994	41.4	10	10	0.832626	1.45397	1.09313	1.31969	1.06472	1.06901	0.674186	0.718944	0.773708
Biological Process	GO:0034220	6	ion transmembrane transport	1.7	0.0956888	Q61147	Ceruloplasmin OS=Mus musculus OX=10090 GN=Cp PE=1 SV=2	Cp	0.499	0.00152261	Down	121.15	11.9	11	9				1.39572	1.41784	1.18961	0.646748	0.593598	0.75649
Biological Process	GO:0045931	7	positive regulation of mitotic cell cycle	2.05	0.0960993	Q9EST5	Acidic leucine-rich nuclear phosphoprotein 32 family member B OS=Mus musculus OX=10090 GN=Anp32b PE=1 SV=1	Anp32b	3.589	0.00511216	Up	31.078	22.1	6	3	1.52137	1.205	1.48963	0.248765	0.382699	0.410917	1.67562	1.10218	0.963808
Biological Process	GO:0034220	6	ion transmembrane transport	1.7	0.0956888	Q60931	Voltage-dependent anion-selective channel protein 3 OS=Mus musculus OX=10090 GN=Vdac3 PE=1 SV=1	Vdac3	1.571	0.00753074	Up	30.752	39.9	9	9	1.33929	1.10814	1.30688	0.631438	0.691311	0.717634	1.19654	1.09907	0.909695
Biological Process	GO:0034220	6	ion transmembrane transport	1.7	0.0956888	P51881	ADP/ATP translocase 2 OS=Mus musculus OX=10090 GN=Slc25a5 PE=1 SV=3	Slc25a5	1.668	0.00453468	Up	32.931	42.3	14	7	1.15015	1.15506	1.20836	0.787752	0.595066	0.673433	1.05764	1.19742	1.17511
Biological Process	GO:0034220	6	ion transmembrane transport	1.7	0.0956888	P19783	Cytochrome c oxidase subunit 4 isoform 1, mitochondrial OS=Mus musculus OX=10090 GN=Cox4i1 PE=1 SV=2	Cox4i1	1.614	0.00404345	Up	19.53	39.6	6	6	1.31287	1.36924	2.25278	0.562223	0.49779	0.495238	0.91502	0.866174	0.728668
Biological Process	GO:0034220	6	ion transmembrane transport	1.7	0.0956888	P00405	Cytochrome c oxidase subunit 2 OS=Mus musculus OX=10090 GN=Mtco2 PE=1 SV=1	Mtco2	1.596	0.0309328	Up	25.976	11.9	3	3	0.733344	1.0287	1.15809	0.60411	0.955582	0.78202	1.24045	1.11114	1.38656
Biological Process	GO:1903524	7	positive regulation of blood circulation	3.82	0.0944508	Q05915	GTP cyclohydrolase 1 OS=Mus musculus OX=10090 GN=Gch1 PE=1 SV=1	Gch1	1.704	0.00382744	Up	27.014	11.6	3	3				0.690571		0.715652	1.3185	1.13983	1.13544
Biological Process	GO:1903524	7	positive regulation of blood circulation	3.82	0.0944508	P58771	Tropomyosin alpha-1 chain OS=Mus musculus OX=10090 GN=Tpm1 PE=1 SV=1	Tpm1	0.639	0.0217102	Down	32.68	31.3	11	7	1.02141	0.68807	0.56125	1.20492	1.22977	1.67048	0.91479	0.931559	0.777753
Biological Process	GO:0032755	9	positive regulation of interleukin-6 production	3.82	0.0944508	Q8R5F7	Interferon-induced helicase C domain-containing protein 1 OS=Mus musculus OX=10090 GN=Ifih1 PE=1 SV=1	Ifih1	0.654	0.0304587	Down	115.97	2	2	2				1.26899	1.06252	1.14987	0.669504		0.849116
Biological Process	GO:0032755	9	positive regulation of interleukin-6 production	3.82	0.0944508	Q6Q899	Antiviral innate immune response receptor RIG-I OS=Mus musculus OX=10090 GN=Ddx58 PE=1 SV=2	Ddx58	0.467	6.53911e-05	Down	105.97	20.1	19	19	1.45157	1.45988	1.08231	1.14305	1.17431	1.09524	0.518655	0.502655	0.572327
Biological Process	GO:0045851	10	pH reduction	3.82	0.0944508	Q9R1Q9	V-type proton ATPase subunit S1 OS=Mus musculus OX=10090 GN=Atp6ap1 PE=1 SV=1	Atp6ap1	1.841	0.000409383	Up	51.007	16.2	7	7	1.3068	0.932857	1.20394	0.69924	0.62938	0.627048	1.19231	1.2944	1.11402
Biological Process	GO:0034220	6	ion transmembrane transport	1.7	0.0956888	P97370	Sodium/potassium-transporting ATPase subunit beta-3 OS=Mus musculus OX=10090 GN=Atp1b3 PE=1 SV=1	Atp1b3	1.803	0.00683373	Up	31.775	23.7	5	5	1.44423	1.32086	1.46887	0.448263	0.64144	0.6105	0.998737	1.09035	0.976747
Biological Process	GO:1901976	6	regulation of cell cycle checkpoint	3.58	0.105557	Q80W00	Serine/threonine-protein phosphatase 1 regulatory subunit 10 OS=Mus musculus OX=10090 GN=Ppp1r10 PE=1 SV=1	Ppp1r10	1.553	0.0365551	Up	94.371	18.8	12	12	0.968267	0.437387	0.818528	1.11165	0.851083	0.691373	1.4822	1.23578	1.40373
Biological Process	GO:1901976	6	regulation of cell cycle checkpoint	3.58	0.105557	Q9ESU6	Bromodomain-containing protein 4 OS=Mus musculus OX=10090 GN=Brd4 PE=1 SV=2	Brd4	0.454	0.00505108	Down	155.89	6.2	9	7				1.22408	1.35337	1.54986	0.48425	0.743859	0.644578
Biological Process	GO:0072666	8	establishment of protein localization to vacuole	3.58	0.105557	P51150	Ras-related protein Rab-7a OS=Mus musculus OX=10090 GN=Rab7a PE=1 SV=2	Rab7a	1.631	0.00876207	Up	23.489	44.9	8	8	1.43045	1.38308	1.55171	0.491543	0.660044	0.609812	1.04889	0.954517	0.869951
Biological Process	GO:0042119	7	neutrophil activation	1.58	0.112221	Q9CXY6	Interleukin enhancer-binding factor 2 OS=Mus musculus OX=10090 GN=Ilf2 PE=1 SV=1	Ilf2	1.506	0.016167	Up	43.062	28.7	9	9	1.47526	1.42149	1.31127	0.557913	0.63985	0.714202	1.08742	0.843533	0.94906
Biological Process	GO:0042119	7	neutrophil activation	1.58	0.112221	Q9CPW4	Actin-related protein 2/3 complex subunit 5 OS=Mus musculus OX=10090 GN=Arpc5 PE=1 SV=3	Arpc5	1.524	0.00952622	Up	16.288	36.4	4	4	1.97546	0.979296	2.1061	0.448437	0.611594	0.500449	0.798718	0.770503	0.80944
Biological Process	GO:0042119	7	neutrophil activation	1.58	0.112221	Q8R2Q8	Bone marrow stromal antigen 2 OS=Mus musculus OX=10090 GN=Bst2 PE=1 SV=1	Bst2	0.454	0.000875587	Down	19.152	11	2	2				1.41471	1.31534	1.39531	0.526219	0.70509	0.643335
Biological Process	GO:0042119	7	neutrophil activation	1.58	0.112221	Q64310	Surfeit locus protein 4 OS=Mus musculus OX=10090 GN=Surf4 PE=1 SV=1	Surf4	2.172	0.00331336	Up	30.381	11.9	3	3	1.56718	1.27679	1.35615	0.623646	0.419226	0.470154	1.17123	1.00852	1.1071
Biological Process	GO:0042119	7	neutrophil activation	1.58	0.112221	Q60854	Serpin B6 OS=Mus musculus OX=10090 GN=Serpinb6 PE=1 SV=1	Serpinb6	0.244	9.63941e-05	Down	42.598	19.6	7	7	1.84265	1.47888	1.47225	1.16828	0.988745	1.22348	0.266496	0.250327	0.308888
Biological Process	GO:0042119	7	neutrophil activation	1.58	0.112221	P99024	Tubulin beta-5 chain OS=Mus musculus OX=10090 GN=Tubb5 PE=1 SV=1	Tubb5	2.66	0.0369248	Up	49.67	39.6	15	2	1.32849	1.15398	2.84742	0.225166	0.375299	0.402326	1.2476	0.530757	0.888963
Biological Process	GO:0042119	7	neutrophil activation	1.58	0.112221	P61021	Ras-related protein Rab-5B OS=Mus musculus OX=10090 GN=Rab5b PE=1 SV=1	Rab5b	0.451	0.000554643	Down	23.707	39.1	7	4	0.529598	0.361687	0.64454	1.93287	1.56848	1.64207	0.739437	0.73291	0.848405
Biological Process	GO:0042119	7	neutrophil activation	1.58	0.112221	P51150	Ras-related protein Rab-7a OS=Mus musculus OX=10090 GN=Rab7a PE=1 SV=2	Rab7a	1.631	0.00876207	Up	23.489	44.9	8	8	1.43045	1.38308	1.55171	0.491543	0.660044	0.609812	1.04889	0.954517	0.869951
Biological Process	GO:0042119	7	neutrophil activation	1.58	0.112221	P50543	Protein S100-A11 OS=Mus musculus OX=10090 GN=S100a11 PE=1 SV=1	S100a11	4.499	0.0279725	Up	11.083	20.4	2	2				0.410249	0.356254	0.324659	2.61112	1.62805	0.669671
Biological Process	GO:0042119	7	neutrophil activation	1.58	0.112221	P41731	CD63 antigen OS=Mus musculus OX=10090 GN=Cd63 PE=1 SV=2	Cd63	1.909	0.00163121	Up	25.766	4.6	1	1		0.495548	0.696489	0.798998	0.860907	0.680703	1.62833	1.47016	1.36886
Biological Process	GO:0016072	9	rRNA metabolic process	1.69	0.111599	Q9D735	Telomerase RNA component interacting RNase OS=Mus musculus OX=10090 GN=Trir PE=1 SV=1	Trir	0.617	0.0126128	Down	18.376	32.4	4	4				1.16444	1.49387	1.05186	0.783459	0.711551	0.794826
Biological Process	GO:0016072	9	rRNA metabolic process	1.69	0.111599	Q921N6	Probable ATP-dependent RNA helicase DDX27 OS=Mus musculus OX=10090 GN=Ddx27 PE=1 SV=3	Ddx27	1.553	0.00643211	Up	85.938	15.3	11	11	0.692182	0.530618	0.603057	0.794042	1.0641	0.951974	1.43737	1.44902	1.47764
Biological Process	GO:0016072	9	rRNA metabolic process	1.69	0.111599	Q8C7V3	U3 small nucleolar RNA-associated protein 15 homolog OS=Mus musculus OX=10090 GN=Utp15 PE=1 SV=1	Utp15	2.12	0.0204339	Up	59.374	8.9	4	4	1.62147	1.69924	1.36656	0.566181	0.300816	0.515341	1.08397	1.00077	0.845655
Biological Process	GO:0016072	9	rRNA metabolic process	1.69	0.111599	Q8BHY2	Nucleolar complex protein 4 homolog OS=Mus musculus OX=10090 GN=Noc4l PE=2 SV=1	Noc4l	1.627	0.00960416	Up	58.675	12.4	6	6				0.871936	0.753578	0.658369	1.07943	1.31965	1.31703
Biological Process	GO:0016072	9	rRNA metabolic process	1.69	0.111599	Q6NS46	Protein RRP5 homolog OS=Mus musculus OX=10090 GN=Pdcd11 PE=1 SV=2	Pdcd11	1.596	0.00689438	Up	207.78	11.1	18	18	0.806494		0.866799	0.722148	0.863649	0.851754	1.44921	1.3039	1.13604
Biological Process	GO:0016072	9	rRNA metabolic process	1.69	0.111599	Q5XG71	Small subunit processome component 20 homolog OS=Mus musculus OX=10090 GN=Utp20 PE=1 SV=2	Utp20	1.647	0.000519597	Up	317.74	2.3	6	6				0.724899	0.7595	0.782066	1.16207	1.34789	1.22358
Biological Process	GO:0016072	9	rRNA metabolic process	1.69	0.111599	P62858	40S ribosomal protein S28 OS=Mus musculus OX=10090 GN=Rps28 PE=1 SV=1	Rps28	0.569	0.0128102	Down	7.8409	65.2	4	4	0.894043	0.79407	0.897808	1.2367	1.14098	1.70975	0.729548	0.777099	0.819999
Biological Process	GO:0042119	7	neutrophil activation	1.58	0.112221	Q9QZ06	Toll-interacting protein OS=Mus musculus OX=10090 GN=Tollip PE=1 SV=1	Tollip	1.68	0.0255013	Up	30.345	13.9	3	3	1.43654	1.23346	1.45617	0.599389	0.512339	0.706801	1.12379	1.13327	0.798242
Biological Process	GO:0032781	7	positive regulation of ATPase activity	2.53	0.113767	P58771	Tropomyosin alpha-1 chain OS=Mus musculus OX=10090 GN=Tpm1 PE=1 SV=1	Tpm1	0.639	0.0217102	Down	32.68	31.3	11	7	1.02141	0.68807	0.56125	1.20492	1.22977	1.67048	0.91479	0.931559	0.777753
Biological Process	GO:0032781	7	positive regulation of ATPase activity	2.53	0.113767	P97370	Sodium/potassium-transporting ATPase subunit beta-3 OS=Mus musculus OX=10090 GN=Atp1b3 PE=1 SV=1	Atp1b3	1.803	0.00683373	Up	31.775	23.7	5	5	1.44423	1.32086	1.46887	0.448263	0.64144	0.6105	0.998737	1.09035	0.976747
Biological Process	GO:0032781	7	positive regulation of ATPase activity	2.53	0.113767	Q9JJV2	Profilin-2 OS=Mus musculus OX=10090 GN=Pfn2 PE=1 SV=3	Pfn2	0.363	0.0212824	Down	15.032	26.4	3	3	0.184072	0.211177	0.349027	1.89631	2.06444	2.09523	0.377	0.884812	0.937926
Biological Process	GO:0043299	9	leukocyte degranulation	1.58	0.113863	P61021	Ras-related protein Rab-5B OS=Mus musculus OX=10090 GN=Rab5b PE=1 SV=1	Rab5b	0.451	0.000554643	Down	23.707	39.1	7	4	0.529598	0.361687	0.64454	1.93287	1.56848	1.64207	0.739437	0.73291	0.848405
Biological Process	GO:0043299	9	leukocyte degranulation	1.58	0.113863	P51150	Ras-related protein Rab-7a OS=Mus musculus OX=10090 GN=Rab7a PE=1 SV=2	Rab7a	1.631	0.00876207	Up	23.489	44.9	8	8	1.43045	1.38308	1.55171	0.491543	0.660044	0.609812	1.04889	0.954517	0.869951
Biological Process	GO:0043299	9	leukocyte degranulation	1.58	0.113863	P50543	Protein S100-A11 OS=Mus musculus OX=10090 GN=S100a11 PE=1 SV=1	S100a11	4.499	0.0279725	Up	11.083	20.4	2	2				0.410249	0.356254	0.324659	2.61112	1.62805	0.669671
Biological Process	GO:0043299	9	leukocyte degranulation	1.58	0.113863	P41731	CD63 antigen OS=Mus musculus OX=10090 GN=Cd63 PE=1 SV=2	Cd63	1.909	0.00163121	Up	25.766	4.6	1	1		0.495548	0.696489	0.798998	0.860907	0.680703	1.62833	1.47016	1.36886
Biological Process	GO:0002446	6	neutrophil mediated immunity	1.58	0.113863	Q9QZ06	Toll-interacting protein OS=Mus musculus OX=10090 GN=Tollip PE=1 SV=1	Tollip	1.68	0.0255013	Up	30.345	13.9	3	3	1.43654	1.23346	1.45617	0.599389	0.512339	0.706801	1.12379	1.13327	0.798242
Biological Process	GO:0002446	6	neutrophil mediated immunity	1.58	0.113863	Q9CXY6	Interleukin enhancer-binding factor 2 OS=Mus musculus OX=10090 GN=Ilf2 PE=1 SV=1	Ilf2	1.506	0.016167	Up	43.062	28.7	9	9	1.47526	1.42149	1.31127	0.557913	0.63985	0.714202	1.08742	0.843533	0.94906
Biological Process	GO:0002446	6	neutrophil mediated immunity	1.58	0.113863	Q9CPW4	Actin-related protein 2/3 complex subunit 5 OS=Mus musculus OX=10090 GN=Arpc5 PE=1 SV=3	Arpc5	1.524	0.00952622	Up	16.288	36.4	4	4	1.97546	0.979296	2.1061	0.448437	0.611594	0.500449	0.798718	0.770503	0.80944
Biological Process	GO:0002446	6	neutrophil mediated immunity	1.58	0.113863	Q8R2Q8	Bone marrow stromal antigen 2 OS=Mus musculus OX=10090 GN=Bst2 PE=1 SV=1	Bst2	0.454	0.000875587	Down	19.152	11	2	2				1.41471	1.31534	1.39531	0.526219	0.70509	0.643335
Biological Process	GO:0016072	9	rRNA metabolic process	1.69	0.111599	P62849	40S ribosomal protein S24 OS=Mus musculus OX=10090 GN=Rps24 PE=1 SV=1	Rps24	1.841	0.0139393	Up	15.423	25.6	3	3	0.828306	0.769029	1.30975	0.692089	0.653972	0.798882	1.67456	1.11474	1.15868
Biological Process	GO:0002446	6	neutrophil mediated immunity	1.58	0.113863	Q64310	Surfeit locus protein 4 OS=Mus musculus OX=10090 GN=Surf4 PE=1 SV=1	Surf4	2.172	0.00331336	Up	30.381	11.9	3	3	1.56718	1.27679	1.35615	0.623646	0.419226	0.470154	1.17123	1.00852	1.1071
Biological Process	GO:0002446	6	neutrophil mediated immunity	1.58	0.113863	P99024	Tubulin beta-5 chain OS=Mus musculus OX=10090 GN=Tubb5 PE=1 SV=1	Tubb5	2.66	0.0369248	Up	49.67	39.6	15	2	1.32849	1.15398	2.84742	0.225166	0.375299	0.402326	1.2476	0.530757	0.888963
Biological Process	GO:0002446	6	neutrophil mediated immunity	1.58	0.113863	P61021	Ras-related protein Rab-5B OS=Mus musculus OX=10090 GN=Rab5b PE=1 SV=1	Rab5b	0.451	0.000554643	Down	23.707	39.1	7	4	0.529598	0.361687	0.64454	1.93287	1.56848	1.64207	0.739437	0.73291	0.848405
Biological Process	GO:0002446	6	neutrophil mediated immunity	1.58	0.113863	P51150	Ras-related protein Rab-7a OS=Mus musculus OX=10090 GN=Rab7a PE=1 SV=2	Rab7a	1.631	0.00876207	Up	23.489	44.9	8	8	1.43045	1.38308	1.55171	0.491543	0.660044	0.609812	1.04889	0.954517	0.869951
Biological Process	GO:0002446	6	neutrophil mediated immunity	1.58	0.113863	P50543	Protein S100-A11 OS=Mus musculus OX=10090 GN=S100a11 PE=1 SV=1	S100a11	4.499	0.0279725	Up	11.083	20.4	2	2				0.410249	0.356254	0.324659	2.61112	1.62805	0.669671
Biological Process	GO:0002446	6	neutrophil mediated immunity	1.58	0.113863	P41731	CD63 antigen OS=Mus musculus OX=10090 GN=Cd63 PE=1 SV=2	Cd63	1.909	0.00163121	Up	25.766	4.6	1	1		0.495548	0.696489	0.798998	0.860907	0.680703	1.62833	1.47016	1.36886
Biological Process	GO:0006970	4	response to osmotic stress	2.53	0.113767	Q9Z1W9	STE20/SPS1-related proline-alanine-rich protein kinase OS=Mus musculus OX=10090 GN=Stk39 PE=1 SV=1	Stk39	1.89	0.0168421	Up	60.319	10.6	6	3				0.573932	0.673425	0.829058	1.58083	1.04333	1.29942
Biological Process	GO:0006970	4	response to osmotic stress	2.53	0.113767	Q6P9R2	Serine/threonine-protein kinase OSR1 OS=Mus musculus OX=10090 GN=Oxsr1 PE=1 SV=1	Oxsr1	1.813	0.0187209	Up	58.213	19	10	7	0.533049	1.42455	0.848184	0.735046	0.755196	0.712125	1.71828	1.03321	1.24036
Biological Process	GO:0006970	4	response to osmotic stress	2.53	0.113767	Q60854	Serpin B6 OS=Mus musculus OX=10090 GN=Serpinb6 PE=1 SV=1	Serpinb6	0.244	9.63941e-05	Down	42.598	19.6	7	7	1.84265	1.47888	1.47225	1.16828	0.988745	1.22348	0.266496	0.250327	0.308888
Biological Process	GO:0002446	6	neutrophil mediated immunity	1.58	0.113863	Q60854	Serpin B6 OS=Mus musculus OX=10090 GN=Serpinb6 PE=1 SV=1	Serpinb6	0.244	9.63941e-05	Down	42.598	19.6	7	7	1.84265	1.47888	1.47225	1.16828	0.988745	1.22348	0.266496	0.250327	0.308888
Biological Process	GO:0016072	9	rRNA metabolic process	1.69	0.111599	O54825	Bystin OS=Mus musculus OX=10090 GN=Bysl PE=1 SV=3	Bysl	1.604	0.013441	Up	49.783	12.2	5	5	1.40682	1.15172	1.09536	0.769815	0.562169	0.721281	1.22839	1.05952	1.00492
Biological Process	GO:0043312	10	neutrophil degranulation	1.59	0.110638	Q9QZ06	Toll-interacting protein OS=Mus musculus OX=10090 GN=Tollip PE=1 SV=1	Tollip	1.68	0.0255013	Up	30.345	13.9	3	3	1.43654	1.23346	1.45617	0.599389	0.512339	0.706801	1.12379	1.13327	0.798242
Biological Process	GO:0043312	10	neutrophil degranulation	1.59	0.110638	Q9CXY6	Interleukin enhancer-binding factor 2 OS=Mus musculus OX=10090 GN=Ilf2 PE=1 SV=1	Ilf2	1.506	0.016167	Up	43.062	28.7	9	9	1.47526	1.42149	1.31127	0.557913	0.63985	0.714202	1.08742	0.843533	0.94906
Biological Process	GO:0006333	8	chromatin assembly or disassembly	2.2	0.106473	Q9D2U9	Histone H2B type 3-A OS=Mus musculus OX=10090 GN=Hist3h2ba PE=1 SV=3	Hist3h2ba	0.311	0.010526	Down	13.994	54	8	1	0.429049	0.430509	0.439885	2.57538	1.60204	1.69701	0.893503	0.469559	0.463066
Biological Process	GO:0006333	8	chromatin assembly or disassembly	2.2	0.106473	P28656	Nucleosome assembly protein 1-like 1 OS=Mus musculus OX=10090 GN=Nap1l1 PE=1 SV=2	Nap1l1	2.343	0.0227066	Up	45.345	16.1	5	4	1.66559	1.25975	1.31952	0.350939	0.486322	0.585068	1.34977	0.754956	1.22809
Biological Process	GO:0006333	8	chromatin assembly or disassembly	2.2	0.106473	Q8CGP2	Histone H2B type 1-P OS=Mus musculus OX=10090 GN=Hist1h2bp PE=1 SV=3	Hist1h2bp	0.605	0.0483326	Down	13.992	59.5	10	3	0.625154	0.688448	0.682692	1.50549	1.60566	1.25243	1.15881	0.842381	0.638928
Biological Process	GO:0034341	8	response to interferon-gamma	2.2	0.106473	Q8R2Q8	Bone marrow stromal antigen 2 OS=Mus musculus OX=10090 GN=Bst2 PE=1 SV=1	Bst2	0.454	0.000875587	Down	19.152	11	2	2				1.41471	1.31534	1.39531	0.526219	0.70509	0.643335
Biological Process	GO:0034341	8	response to interferon-gamma	2.2	0.106473	Q61107	Guanylate-binding protein 4 OS=Mus musculus OX=10090 GN=Gbp4 PE=1 SV=1	Gbp4	0.475	0.00176086	Down	70.801	8.4	5	5	0.704149	0.880509	1.03196	1.26064	1.68539	1.38168	0.675025	0.750579	0.630072
Biological Process	GO:0034341	8	response to interferon-gamma	2.2	0.106473	Q05915	GTP cyclohydrolase 1 OS=Mus musculus OX=10090 GN=Gch1 PE=1 SV=1	Gch1	1.704	0.00382744	Up	27.014	11.6	3	3				0.690571		0.715652	1.3185	1.13983	1.13544
Biological Process	GO:0034341	8	response to interferon-gamma	2.2	0.106473	P42225	Signal transducer and activator of transcription 1 OS=Mus musculus OX=10090 GN=Stat1 PE=1 SV=1	Stat1	0.43	1.69855e-05	Down	87.196	24.3	16	16	1.4594	1.07593	1.20764	1.30154	1.19556	1.17827	0.543614	0.519481	0.51856
Biological Process	GO:0003007	8	heart morphogenesis	2.2	0.106473	Q60838	Segment polarity protein dishevelled homolog DVL-2 OS=Mus musculus OX=10090 GN=Dvl2 PE=1 SV=2	Dvl2	0.663	0.0112876	Down	78.86	12.6	7	5	0.175845	0.156481	0.365437	1.86722	1.61444	1.50954	0.959706	1.16407	1.18726
Biological Process	GO:0006333	8	chromatin assembly or disassembly	2.2	0.106473	Q9EST5	Acidic leucine-rich nuclear phosphoprotein 32 family member B OS=Mus musculus OX=10090 GN=Anp32b PE=1 SV=1	Anp32b	3.589	0.00511216	Up	31.078	22.1	6	3	1.52137	1.205	1.48963	0.248765	0.382699	0.410917	1.67562	1.10218	0.963808
Biological Process	GO:0003007	8	heart morphogenesis	2.2	0.106473	P58771	Tropomyosin alpha-1 chain OS=Mus musculus OX=10090 GN=Tpm1 PE=1 SV=1	Tpm1	0.639	0.0217102	Down	32.68	31.3	11	7	1.02141	0.68807	0.56125	1.20492	1.22977	1.67048	0.91479	0.931559	0.777753
Biological Process	GO:0003007	8	heart morphogenesis	2.2	0.106473	A2ASS6	Titin OS=Mus musculus OX=10090 GN=Ttn PE=1 SV=1	Ttn	0.628	0.0120274	Down	3906.4	0.2	6	6				1.12859	1.16109	1.39592	0.648561	0.847103	0.818731
Biological Process	GO:0018108	10	peptidyl-tyrosine phosphorylation	2.6	0.106315	Q00993	Tyrosine-protein kinase receptor UFO OS=Mus musculus OX=10090 GN=Axl PE=1 SV=2	Axl	2.05	0.00808483	Up	98.19	11.5	8	8	1.00721		1.02602	0.757311	0.598577	0.600518	1.617	1.33399	1.05937
Biological Process	GO:0018108	10	peptidyl-tyrosine phosphorylation	2.6	0.106315	P15208	Insulin receptor OS=Mus musculus OX=10090 GN=Insr PE=1 SV=2	Insr	1.531	0.0399309	Up	155.61	6	8	4	1.84197	0.476426	0.614363	0.906265	0.585503	0.90514	1.29697	1.18595	1.18742
Biological Process	GO:0018108	10	peptidyl-tyrosine phosphorylation	2.6	0.106315	A2ASS6	Titin OS=Mus musculus OX=10090 GN=Ttn PE=1 SV=1	Ttn	0.628	0.0120274	Down	3906.4	0.2	6	6				1.12859	1.16109	1.39592	0.648561	0.847103	0.818731
Biological Process	GO:0018212	9	peptidyl-tyrosine modification	2.6	0.106315	Q00993	Tyrosine-protein kinase receptor UFO OS=Mus musculus OX=10090 GN=Axl PE=1 SV=2	Axl	2.05	0.00808483	Up	98.19	11.5	8	8	1.00721		1.02602	0.757311	0.598577	0.600518	1.617	1.33399	1.05937
Biological Process	GO:0018212	9	peptidyl-tyrosine modification	2.6	0.106315	P15208	Insulin receptor OS=Mus musculus OX=10090 GN=Insr PE=1 SV=2	Insr	1.531	0.0399309	Up	155.61	6	8	4	1.84197	0.476426	0.614363	0.906265	0.585503	0.90514	1.29697	1.18595	1.18742
Biological Process	GO:0018212	9	peptidyl-tyrosine modification	2.6	0.106315	A2ASS6	Titin OS=Mus musculus OX=10090 GN=Ttn PE=1 SV=1	Ttn	0.628	0.0120274	Down	3906.4	0.2	6	6				1.12859	1.16109	1.39592	0.648561	0.847103	0.818731
Biological Process	GO:0072666	8	establishment of protein localization to vacuole	3.58	0.105557	Q9JKC8	AP-3 complex subunit mu-1 OS=Mus musculus OX=10090 GN=Ap3m1 PE=1 SV=1	Ap3m1	1.517	2.54031e-06	Up	46.936	14.1	4	4	2.03624	1.13732		0.645346	0.633699	0.638714	0.956809	0.986898	0.964978
Biological Process	GO:0003007	8	heart morphogenesis	2.2	0.106473	P15208	Insulin receptor OS=Mus musculus OX=10090 GN=Insr PE=1 SV=2	Insr	1.531	0.0399309	Up	155.61	6	8	4	1.84197	0.476426	0.614363	0.906265	0.585503	0.90514	1.29697	1.18595	1.18742
Biological Process	GO:0006887	7	exocytosis	1.55	0.0880804	P11276	Fibronectin OS=Mus musculus OX=10090 GN=Fn1 PE=1 SV=4	Fn1	0.522	0.000900994	Down	272.53	7.5	16	16	1.77385	1.53109	1.1829	1.12102	0.892159	0.95182	0.519917	0.537192	0.490057
Biological Process	GO:0044772	6	mitotic cell cycle phase transition	1.81	0.109925	P00375	Dihydrofolate reductase OS=Mus musculus OX=10090 GN=Dhfr PE=1 SV=3	Dhfr	0.527	0.0332436	Down	21.606	20.3	4	4					1.51108	1.28137	0.565573	0.855584	0.786393
Biological Process	GO:0044772	6	mitotic cell cycle phase transition	1.81	0.109925	P99024	Tubulin beta-5 chain OS=Mus musculus OX=10090 GN=Tubb5 PE=1 SV=1	Tubb5	2.66	0.0369248	Up	49.67	39.6	15	2	1.32849	1.15398	2.84742	0.225166	0.375299	0.402326	1.2476	0.530757	0.888963
Biological Process	GO:0043312	10	neutrophil degranulation	1.59	0.110638	Q9CPW4	Actin-related protein 2/3 complex subunit 5 OS=Mus musculus OX=10090 GN=Arpc5 PE=1 SV=3	Arpc5	1.524	0.00952622	Up	16.288	36.4	4	4	1.97546	0.979296	2.1061	0.448437	0.611594	0.500449	0.798718	0.770503	0.80944
Biological Process	GO:0043312	10	neutrophil degranulation	1.59	0.110638	Q8R2Q8	Bone marrow stromal antigen 2 OS=Mus musculus OX=10090 GN=Bst2 PE=1 SV=1	Bst2	0.454	0.000875587	Down	19.152	11	2	2				1.41471	1.31534	1.39531	0.526219	0.70509	0.643335
Biological Process	GO:0043312	10	neutrophil degranulation	1.59	0.110638	Q64310	Surfeit locus protein 4 OS=Mus musculus OX=10090 GN=Surf4 PE=1 SV=1	Surf4	2.172	0.00331336	Up	30.381	11.9	3	3	1.56718	1.27679	1.35615	0.623646	0.419226	0.470154	1.17123	1.00852	1.1071
Biological Process	GO:0043312	10	neutrophil degranulation	1.59	0.110638	Q60854	Serpin B6 OS=Mus musculus OX=10090 GN=Serpinb6 PE=1 SV=1	Serpinb6	0.244	9.63941e-05	Down	42.598	19.6	7	7	1.84265	1.47888	1.47225	1.16828	0.988745	1.22348	0.266496	0.250327	0.308888
Biological Process	GO:0043312	10	neutrophil degranulation	1.59	0.110638	P99024	Tubulin beta-5 chain OS=Mus musculus OX=10090 GN=Tubb5 PE=1 SV=1	Tubb5	2.66	0.0369248	Up	49.67	39.6	15	2	1.32849	1.15398	2.84742	0.225166	0.375299	0.402326	1.2476	0.530757	0.888963
Biological Process	GO:0043312	10	neutrophil degranulation	1.59	0.110638	P61021	Ras-related protein Rab-5B OS=Mus musculus OX=10090 GN=Rab5b PE=1 SV=1	Rab5b	0.451	0.000554643	Down	23.707	39.1	7	4	0.529598	0.361687	0.64454	1.93287	1.56848	1.64207	0.739437	0.73291	0.848405
Biological Process	GO:0043312	10	neutrophil degranulation	1.59	0.110638	P51150	Ras-related protein Rab-7a OS=Mus musculus OX=10090 GN=Rab7a PE=1 SV=2	Rab7a	1.631	0.00876207	Up	23.489	44.9	8	8	1.43045	1.38308	1.55171	0.491543	0.660044	0.609812	1.04889	0.954517	0.869951
Biological Process	GO:0043312	10	neutrophil degranulation	1.59	0.110638	P50543	Protein S100-A11 OS=Mus musculus OX=10090 GN=S100a11 PE=1 SV=1	S100a11	4.499	0.0279725	Up	11.083	20.4	2	2				0.410249	0.356254	0.324659	2.61112	1.62805	0.669671
Biological Process	GO:0044772	6	mitotic cell cycle phase transition	1.81	0.109925	P68369	Tubulin alpha-1A chain OS=Mus musculus OX=10090 GN=Tuba1a PE=1 SV=1	Tuba1a	3.222	0.00202332	Up	50.135	44.6	16	1	1.30694		1.07011	0.338137	0.533394	0.460391	1.61138	1.17615	1.5035
Biological Process	GO:0043312	10	neutrophil degranulation	1.59	0.110638	P41731	CD63 antigen OS=Mus musculus OX=10090 GN=Cd63 PE=1 SV=2	Cd63	1.909	0.00163121	Up	25.766	4.6	1	1		0.495548	0.696489	0.798998	0.860907	0.680703	1.62833	1.47016	1.36886
Biological Process	GO:0030336	8	negative regulation of cell migration	1.96	0.109997	Q8R2Q8	Bone marrow stromal antigen 2 OS=Mus musculus OX=10090 GN=Bst2 PE=1 SV=1	Bst2	0.454	0.000875587	Down	19.152	11	2	2				1.41471	1.31534	1.39531	0.526219	0.70509	0.643335
Biological Process	GO:0030336	8	negative regulation of cell migration	1.96	0.109997	P58771	Tropomyosin alpha-1 chain OS=Mus musculus OX=10090 GN=Tpm1 PE=1 SV=1	Tpm1	0.639	0.0217102	Down	32.68	31.3	11	7	1.02141	0.68807	0.56125	1.20492	1.22977	1.67048	0.91479	0.931559	0.777753
Biological Process	GO:0030336	8	negative regulation of cell migration	1.96	0.109997	P41731	CD63 antigen OS=Mus musculus OX=10090 GN=Cd63 PE=1 SV=2	Cd63	1.909	0.00163121	Up	25.766	4.6	1	1		0.495548	0.696489	0.798998	0.860907	0.680703	1.62833	1.47016	1.36886
Biological Process	GO:0030336	8	negative regulation of cell migration	1.96	0.109997	O35215	D-dopachrome decarboxylase OS=Mus musculus OX=10090 GN=Ddt PE=1 SV=3	Ddt	1.618	0.0195127	Up	13.077	59.3	5	5	2.09111	1.91918	1.70412	0.39935	0.423115	0.432733	0.840339	0.557848	0.632199
Biological Process	GO:0044772	6	mitotic cell cycle phase transition	1.81	0.109925	Q9JJ11	Transforming acidic coiled-coil-containing protein 3 OS=Mus musculus OX=10090 GN=Tacc3 PE=1 SV=1	Tacc3	4.578	0.0274687	Up	70.626	3.2	2	2					0.2676	0.368014	2.17933	0.869049	1.316
Biological Process	GO:0044772	6	mitotic cell cycle phase transition	1.81	0.109925	Q9ESU6	Bromodomain-containing protein 4 OS=Mus musculus OX=10090 GN=Brd4 PE=1 SV=2	Brd4	0.454	0.00505108	Down	155.89	6.2	9	7				1.22408	1.35337	1.54986	0.48425	0.743859	0.644578
Biological Process	GO:0044772	6	mitotic cell cycle phase transition	1.81	0.109925	Q9EST5	Acidic leucine-rich nuclear phosphoprotein 32 family member B OS=Mus musculus OX=10090 GN=Anp32b PE=1 SV=1	Anp32b	3.589	0.00511216	Up	31.078	22.1	6	3	1.52137	1.205	1.48963	0.248765	0.382699	0.410917	1.67562	1.10218	0.963808
Biological Process	GO:0044772	6	mitotic cell cycle phase transition	1.81	0.109925	Q9D1C1	Ubiquitin-conjugating enzyme E2 C OS=Mus musculus OX=10090 GN=Ube2c PE=1 SV=1	Ube2c	1.581	0.00617241	Up	19.606	27.4	4	4	0.664544			0.85041	0.741865	0.861967	1.21354	1.18336	1.48432
Biological Process	GO:0030336	8	negative regulation of cell migration	1.96	0.109997	Q9JJV2	Profilin-2 OS=Mus musculus OX=10090 GN=Pfn2 PE=1 SV=3	Pfn2	0.363	0.0212824	Down	15.032	26.4	3	3	0.184072	0.211177	0.349027	1.89631	2.06444	2.09523	0.377	0.884812	0.937926
Biological Process	GO:0030641	10	regulation of cellular pH	2.2	0.229484	Q62273	Sulfate transporter OS=Mus musculus OX=10090 GN=Slc26a2 PE=1 SV=1	Slc26a2	2.242	0.0415125	Up	81.603	5.1	4	4		0.424592		0.713673	0.481571	0.832706	2.19217	1.23967	1.11563
Biological Process	GO:0002931	4	response to ischemia	2.2	0.229484	P11276	Fibronectin OS=Mus musculus OX=10090 GN=Fn1 PE=1 SV=4	Fn1	0.522	0.000900994	Down	272.53	7.5	16	16	1.77385	1.53109	1.1829	1.12102	0.892159	0.95182	0.519917	0.537192	0.490057
Biological Process	GO:0002931	4	response to ischemia	2.2	0.229484	Q64337	Sequestosome-1 OS=Mus musculus OX=10090 GN=Sqstm1 PE=1 SV=1	Sqstm1	1.623	0.0125601	Up	48.162	24.9	9	9	1.50512	0.779223	1.1395	0.639317	0.79171	0.694913	1.35717	1.10166	0.991392
Biological Process	GO:1901698	4	response to nitrogen compound	1.22	0.400948	P28656	Nucleosome assembly protein 1-like 1 OS=Mus musculus OX=10090 GN=Nap1l1 PE=1 SV=2	Nap1l1	2.343	0.0227066	Up	45.345	16.1	5	4	1.66559	1.25975	1.31952	0.350939	0.486322	0.585068	1.34977	0.754956	1.22809
Biological Process	GO:1901698	4	response to nitrogen compound	1.22	0.400948	P15208	Insulin receptor OS=Mus musculus OX=10090 GN=Insr PE=1 SV=2	Insr	1.531	0.0399309	Up	155.61	6	8	4	1.84197	0.476426	0.614363	0.906265	0.585503	0.90514	1.29697	1.18595	1.18742
Biological Process	GO:1901698	4	response to nitrogen compound	1.22	0.400948	P11276	Fibronectin OS=Mus musculus OX=10090 GN=Fn1 PE=1 SV=4	Fn1	0.522	0.000900994	Down	272.53	7.5	16	16	1.77385	1.53109	1.1829	1.12102	0.892159	0.95182	0.519917	0.537192	0.490057
Biological Process	GO:1901698	4	response to nitrogen compound	1.22	0.400948	P00375	Dihydrofolate reductase OS=Mus musculus OX=10090 GN=Dhfr PE=1 SV=3	Dhfr	0.527	0.0332436	Down	21.606	20.3	4	4					1.51108	1.28137	0.565573	0.855584	0.786393
Biological Process	GO:1901698	4	response to nitrogen compound	1.22	0.400948	O89086	RNA-binding protein 3 OS=Mus musculus OX=10090 GN=Rbm3 PE=1 SV=1	Rbm3	0.468	0.0216788	Down	16.604	36.6	5	5	0.170377	0.166451	0.236805	1.83498	1.74056	2.16535	0.973152	0.573433	1.13889
Biological Process	GO:0010564	6	regulation of cell cycle process	1.24	0.399005	Q9JJ11	Transforming acidic coiled-coil-containing protein 3 OS=Mus musculus OX=10090 GN=Tacc3 PE=1 SV=1	Tacc3	4.578	0.0274687	Up	70.626	3.2	2	2					0.2676	0.368014	2.17933	0.869049	1.316
Biological Process	GO:0010564	6	regulation of cell cycle process	1.24	0.399005	Q9ESU6	Bromodomain-containing protein 4 OS=Mus musculus OX=10090 GN=Brd4 PE=1 SV=2	Brd4	0.454	0.00505108	Down	155.89	6.2	9	7				1.22408	1.35337	1.54986	0.48425	0.743859	0.644578
Biological Process	GO:0010564	6	regulation of cell cycle process	1.24	0.399005	Q9EST5	Acidic leucine-rich nuclear phosphoprotein 32 family member B OS=Mus musculus OX=10090 GN=Anp32b PE=1 SV=1	Anp32b	3.589	0.00511216	Up	31.078	22.1	6	3	1.52137	1.205	1.48963	0.248765	0.382699	0.410917	1.67562	1.10218	0.963808
Biological Process	GO:0010564	6	regulation of cell cycle process	1.24	0.399005	Q9D1C1	Ubiquitin-conjugating enzyme E2 C OS=Mus musculus OX=10090 GN=Ube2c PE=1 SV=1	Ube2c	1.581	0.00617241	Up	19.606	27.4	4	4	0.664544			0.85041	0.741865	0.861967	1.21354	1.18336	1.48432
Biological Process	GO:0010564	6	regulation of cell cycle process	1.24	0.399005	Q9CQJ4	E3 ubiquitin-protein ligase RING2 OS=Mus musculus OX=10090 GN=Rnf2 PE=1 SV=1	Rnf2	1.856	0.0442152	Up	37.623	11	3	3	2.82613			0.344024	0.434347	0.682875	1.04423	0.924836	0.743555
Biological Process	GO:0010564	6	regulation of cell cycle process	1.24	0.399005	Q80W00	Serine/threonine-protein phosphatase 1 regulatory subunit 10 OS=Mus musculus OX=10090 GN=Ppp1r10 PE=1 SV=1	Ppp1r10	1.553	0.0365551	Up	94.371	18.8	12	12	0.968267	0.437387	0.818528	1.11165	0.851083	0.691373	1.4822	1.23578	1.40373
Biological Process	GO:0010564	6	regulation of cell cycle process	1.24	0.399005	P99024	Tubulin beta-5 chain OS=Mus musculus OX=10090 GN=Tubb5 PE=1 SV=1	Tubb5	2.66	0.0369248	Up	49.67	39.6	15	2	1.32849	1.15398	2.84742	0.225166	0.375299	0.402326	1.2476	0.530757	0.888963
Biological Process	GO:0010564	6	regulation of cell cycle process	1.24	0.399005	P68369	Tubulin alpha-1A chain OS=Mus musculus OX=10090 GN=Tuba1a PE=1 SV=1	Tuba1a	3.222	0.00202332	Up	50.135	44.6	16	1	1.30694		1.07011	0.338137	0.533394	0.460391	1.61138	1.17615	1.5035
Biological Process	GO:0010564	6	regulation of cell cycle process	1.24	0.399005	P62830	60S ribosomal protein L23 OS=Mus musculus OX=10090 GN=Rpl23 PE=1 SV=1	Rpl23	2.312	0.0024781	Up	14.865	37.9	4	4	0.962455	0.971117	1.34126	0.58564	0.582977	0.559998	1.64336	1.08667	1.26652
Biological Process	GO:0010564	6	regulation of cell cycle process	1.24	0.399005	P15208	Insulin receptor OS=Mus musculus OX=10090 GN=Insr PE=1 SV=2	Insr	1.531	0.0399309	Up	155.61	6	8	4	1.84197	0.476426	0.614363	0.906265	0.585503	0.90514	1.29697	1.18595	1.18742
Biological Process	GO:0010564	6	regulation of cell cycle process	1.24	0.399005	O88738	Baculoviral IAP repeat-containing protein 6 OS=Mus musculus OX=10090 GN=Birc6 PE=1 SV=2	Birc6	1.624	0.00732437	Up	532.16	5.8	25	25	0.555289	0.323576	0.418362	0.977458	1.0562	0.901306	1.85453	1.40081	1.51247
Biological Process	GO:0010564	6	regulation of cell cycle process	1.24	0.399005	E9PVX6	Proliferation marker protein Ki-67 OS=Mus musculus OX=10090 GN=Mki67 PE=1 SV=1	Mki67	2.07	0.00833605	Up	350.86	16.9	48	48	0.1503		0.061377	0.821164	0.901854	0.81411	2.27651	1.46741	1.50727
Biological Process	GO:1901698	4	response to nitrogen compound	1.22	0.400948	P42225	Signal transducer and activator of transcription 1 OS=Mus musculus OX=10090 GN=Stat1 PE=1 SV=1	Stat1	0.43	1.69855e-05	Down	87.196	24.3	16	16	1.4594	1.07593	1.20764	1.30154	1.19556	1.17827	0.543614	0.519481	0.51856
Biological Process	GO:1901698	4	response to nitrogen compound	1.22	0.400948	P48774	Glutathione S-transferase Mu 5 OS=Mus musculus OX=10090 GN=Gstm5 PE=1 SV=1	Gstm5	0.563	0.0248522	Down	26.635	35.7	9	8	1.2486	1.00945	1.62797	1.44668	0.957047	0.868287	0.605613	0.609522	0.626834
Biological Process	GO:1901698	4	response to nitrogen compound	1.22	0.400948	P62830	60S ribosomal protein L23 OS=Mus musculus OX=10090 GN=Rpl23 PE=1 SV=1	Rpl23	2.312	0.0024781	Up	14.865	37.9	4	4	0.962455	0.971117	1.34126	0.58564	0.582977	0.559998	1.64336	1.08667	1.26652
Biological Process	GO:1901698	4	response to nitrogen compound	1.22	0.400948	P68134	Actin, alpha skeletal muscle OS=Mus musculus OX=10090 GN=Acta1 PE=1 SV=1	Acta1	1.864	0.0495752	Up	42.051	39	15	0	1.24194	1.7895	1.00894	0.420695	0.651525	0.659394	1.43248	0.973721	0.821795
Biological Process	GO:1903706	6	regulation of hemopoiesis	1.39	0.408762	Q9CYH2	Peroxiredoxin-like 2A OS=Mus musculus OX=10090 GN=Prxl2a PE=1 SV=2	Prxl2a	2.469	0.00687185	Up	24.394	16.5	3	3				0.618296	0.423975	0.687391	1.42382	1.67094	1.17558
Biological Process	GO:1903706	6	regulation of hemopoiesis	1.39	0.408762	Q64339	Ubiquitin-like protein ISG15 OS=Mus musculus OX=10090 GN=Isg15 PE=1 SV=4	Isg15	0.394	0.00042844	Down	17.897	15.5	3	3	1.98133	1.5275	1.39461	0.820321	1.05223	1.06537	0.384407	0.378543	0.395695
Biological Process	GO:1903706	6	regulation of hemopoiesis	1.39	0.408762	Q00993	Tyrosine-protein kinase receptor UFO OS=Mus musculus OX=10090 GN=Axl PE=1 SV=2	Axl	2.05	0.00808483	Up	98.19	11.5	8	8	1.00721		1.02602	0.757311	0.598577	0.600518	1.617	1.33399	1.05937
Biological Process	GO:1903706	6	regulation of hemopoiesis	1.39	0.408762	P42225	Signal transducer and activator of transcription 1 OS=Mus musculus OX=10090 GN=Stat1 PE=1 SV=1	Stat1	0.43	1.69855e-05	Down	87.196	24.3	16	16	1.4594	1.07593	1.20764	1.30154	1.19556	1.17827	0.543614	0.519481	0.51856
Biological Process	GO:0045732	8	positive regulation of protein catabolic process	1.4	0.405352	Q9QZM0	Ubiquilin-2 OS=Mus musculus OX=10090 GN=Ubqln2 PE=1 SV=2	Ubqln2	1.737	0.0125066	Up	67.35	21.3	9	7	1.54868	1.52372	1.27389	0.451681	0.653798	0.595091	1.10676	0.878172	0.968205
Biological Process	GO:0045732	8	positive regulation of protein catabolic process	1.4	0.405352	Q91W86	Vacuolar protein sorting-associated protein 11 homolog OS=Mus musculus OX=10090 GN=Vps11 PE=1 SV=3	Vps11	0.552	0.0443196	Down	107.72	2.8	2	2					1.22615	1.50905	0.642208	0.956065	0.666522
Biological Process	GO:0045732	8	positive regulation of protein catabolic process	1.4	0.405352	P61957	Small ubiquitin-related modifier 2 OS=Mus musculus OX=10090 GN=Sumo2 PE=1 SV=1	Sumo2	0.631	0.0114164	Down	10.871	23.2	2	1				1.02364	1.40136	1.2529	0.70603	0.812784	0.803274
Biological Process	GO:0045732	8	positive regulation of protein catabolic process	1.4	0.405352	P51150	Ras-related protein Rab-7a OS=Mus musculus OX=10090 GN=Rab7a PE=1 SV=2	Rab7a	1.631	0.00876207	Up	23.489	44.9	8	8	1.43045	1.38308	1.55171	0.491543	0.660044	0.609812	1.04889	0.954517	0.869951
Biological Process	GO:0045088	7	regulation of innate immune response	1.43	0.398906	Q8R5F7	Interferon-induced helicase C domain-containing protein 1 OS=Mus musculus OX=10090 GN=Ifih1 PE=1 SV=1	Ifih1	0.654	0.0304587	Down	115.97	2	2	2				1.26899	1.06252	1.14987	0.669504		0.849116
Biological Process	GO:0045732	8	positive regulation of protein catabolic process	1.4	0.405352	P0DOV1	Interferon-activable protein 205-B OS=Mus musculus OX=10090 GN=Mnda PE=1 SV=1	Mnda	0.646	0.0481274	Down	46.977	24.9	10	1				1.15489	1.38462		0.959894	0.698797	0.801792
Biological Process	GO:1901698	4	response to nitrogen compound	1.22	0.400948	Q9R1P3	Proteasome subunit beta type-2 OS=Mus musculus OX=10090 GN=Psmb2 PE=1 SV=1	Psmb2	1.807	0.00268358	Up	22.906	31.8	7	7	1.47421	1.39562	1.33097	0.539573	0.534778	0.635587	1.1758	0.966544	0.94692
Biological Process	GO:1901698	4	response to nitrogen compound	1.22	0.400948	Q9QZM0	Ubiquilin-2 OS=Mus musculus OX=10090 GN=Ubqln2 PE=1 SV=2	Ubqln2	1.737	0.0125066	Up	67.35	21.3	9	7	1.54868	1.52372	1.27389	0.451681	0.653798	0.595091	1.10676	0.878172	0.968205
Biological Process	GO:1901698	4	response to nitrogen compound	1.22	0.400948	Q9D8V0	Minor histocompatibility antigen H13 OS=Mus musculus OX=10090 GN=Hm13 PE=1 SV=1	Hm13	1.509	0.000688651	Up	41.747	5.8	2	2	1.34024	1.15515	1.1124	0.689621	0.745589	0.713755	1.00431	1.13414	1.10478
Biological Process	GO:1901698	4	response to nitrogen compound	1.22	0.400948	Q8R5F7	Interferon-induced helicase C domain-containing protein 1 OS=Mus musculus OX=10090 GN=Ifih1 PE=1 SV=1	Ifih1	0.654	0.0304587	Down	115.97	2	2	2				1.26899	1.06252	1.14987	0.669504		0.849116
Biological Process	GO:1901698	4	response to nitrogen compound	1.22	0.400948	Q8JZK9	Hydroxymethylglutaryl-CoA synthase, cytoplasmic OS=Mus musculus OX=10090 GN=Hmgcs1 PE=1 SV=1	Hmgcs1	1.662	0.00411926	Up	57.568	21.3	10	10	0.501653	0.367652	0.402616	0.938228	0.916909	1.04811	1.60162	1.40414	1.81907
Biological Process	GO:1901698	4	response to nitrogen compound	1.22	0.400948	Q6Q899	Antiviral innate immune response receptor RIG-I OS=Mus musculus OX=10090 GN=Ddx58 PE=1 SV=2	Ddx58	0.467	6.53911e-05	Down	105.97	20.1	19	19	1.45157	1.45988	1.08231	1.14305	1.17431	1.09524	0.518655	0.502655	0.572327
Biological Process	GO:1901698	4	response to nitrogen compound	1.22	0.400948	Q64511	DNA topoisomerase 2-beta OS=Mus musculus OX=10090 GN=Top2b PE=1 SV=2	Top2b	1.556	0.00286014	Up	181.91	22.1	34	19	0.372075	0.559467	0.810922	1.00519	0.984761	0.848969	1.58753	1.45954	1.37155
Biological Process	GO:1901698	4	response to nitrogen compound	1.22	0.400948	Q3TDQ1	Dolichyl-diphosphooligosaccharide--protein glycosyltransferase subunit STT3B OS=Mus musculus OX=10090 GN=Stt3b PE=1 SV=2	Stt3b	1.596	0.00980467	Up	93.245	11.8	9	8	1.12887	1.40398	1.18278	0.808664	0.6236	0.603685	1.15675	0.995609	1.09606
Biological Process	GO:1901698	4	response to nitrogen compound	1.22	0.400948	Q9R1Q9	V-type proton ATPase subunit S1 OS=Mus musculus OX=10090 GN=Atp6ap1 PE=1 SV=1	Atp6ap1	1.841	0.000409383	Up	51.007	16.2	7	7	1.3068	0.932857	1.20394	0.69924	0.62938	0.627048	1.19231	1.2944	1.11402
Biological Process	GO:1903706	6	regulation of hemopoiesis	1.39	0.408762	Q9R1Q9	V-type proton ATPase subunit S1 OS=Mus musculus OX=10090 GN=Atp6ap1 PE=1 SV=1	Atp6ap1	1.841	0.000409383	Up	51.007	16.2	7	7	1.3068	0.932857	1.20394	0.69924	0.62938	0.627048	1.19231	1.2944	1.11402
Biological Process	GO:0045088	7	regulation of innate immune response	1.43	0.398906	Q6Q899	Antiviral innate immune response receptor RIG-I OS=Mus musculus OX=10090 GN=Ddx58 PE=1 SV=2	Ddx58	0.467	6.53911e-05	Down	105.97	20.1	19	19	1.45157	1.45988	1.08231	1.14305	1.17431	1.09524	0.518655	0.502655	0.572327
Biological Process	GO:0045088	7	regulation of innate immune response	1.43	0.398906	P22892	AP-1 complex subunit gamma-1 OS=Mus musculus OX=10090 GN=Ap1g1 PE=1 SV=3	Ap1g1	0.618	0.0250639	Down	91.349	10.2	9	9	0.175316	0.10918	0.201834	2.00133	1.33989	1.92039	1.0051	1.08983	1.15713
Biological Process	GO:0042327	9	positive regulation of phosphorylation	1.28	0.38759	Q60838	Segment polarity protein dishevelled homolog DVL-2 OS=Mus musculus OX=10090 GN=Dvl2 PE=1 SV=2	Dvl2	0.663	0.0112876	Down	78.86	12.6	7	5	0.175845	0.156481	0.365437	1.86722	1.61444	1.50954	0.959706	1.16407	1.18726
Biological Process	GO:0042327	9	positive regulation of phosphorylation	1.28	0.38759	Q5SNZ0	Girdin OS=Mus musculus OX=10090 GN=Ccdc88a PE=1 SV=2	Ccdc88a	0.463	0.0172261	Down	215.92	2.3	4	4				1.337	1.14576	1.61752	0.439601	0.790193	0.669928
Biological Process	GO:0042327	9	positive regulation of phosphorylation	1.28	0.38759	P97300	Neuroplastin OS=Mus musculus OX=10090 GN=Nptn PE=1 SV=3	Nptn	1.81	0.00197812	Up	44.373	17.4	6	6	1.71027	1.31503	1.66161	0.552108	0.464452	0.518091	0.905243	1.04047	0.832737
Biological Process	GO:0042327	9	positive regulation of phosphorylation	1.28	0.38759	P15208	Insulin receptor OS=Mus musculus OX=10090 GN=Insr PE=1 SV=2	Insr	1.531	0.0399309	Up	155.61	6	8	4	1.84197	0.476426	0.614363	0.906265	0.585503	0.90514	1.29697	1.18595	1.18742
Biological Process	GO:0042327	9	positive regulation of phosphorylation	1.28	0.38759	O35215	D-dopachrome decarboxylase OS=Mus musculus OX=10090 GN=Ddt PE=1 SV=3	Ddt	1.618	0.0195127	Up	13.077	59.3	5	5	2.09111	1.91918	1.70412	0.39935	0.423115	0.432733	0.840339	0.557848	0.632199
Biological Process	GO:0009628	3	response to abiotic stimulus	1.23	0.385754	Q9Z1W9	STE20/SPS1-related proline-alanine-rich protein kinase OS=Mus musculus OX=10090 GN=Stk39 PE=1 SV=1	Stk39	1.89	0.0168421	Up	60.319	10.6	6	3				0.573932	0.673425	0.829058	1.58083	1.04333	1.29942
Biological Process	GO:0009628	3	response to abiotic stimulus	1.23	0.385754	Q9R1Q9	V-type proton ATPase subunit S1 OS=Mus musculus OX=10090 GN=Atp6ap1 PE=1 SV=1	Atp6ap1	1.841	0.000409383	Up	51.007	16.2	7	7	1.3068	0.932857	1.20394	0.69924	0.62938	0.627048	1.19231	1.2944	1.11402
Biological Process	GO:0009628	3	response to abiotic stimulus	1.23	0.385754	Q9QYF1	Retinol dehydrogenase 11 OS=Mus musculus OX=10090 GN=Rdh11 PE=1 SV=2	Rdh11	1.595	0.00289415	Up	35.147	12.3	3	3	0.984694	0.798149	1.05832	0.824754	0.701017	0.848031	1.16106	1.30396	1.32002
Biological Process	GO:0009628	3	response to abiotic stimulus	1.23	0.385754	Q9JJ11	Transforming acidic coiled-coil-containing protein 3 OS=Mus musculus OX=10090 GN=Tacc3 PE=1 SV=1	Tacc3	4.578	0.0274687	Up	70.626	3.2	2	2					0.2676	0.368014	2.17933	0.869049	1.316
Biological Process	GO:0009628	3	response to abiotic stimulus	1.23	0.385754	Q922H2	[Pyruvate dehydrogenase (acetyl-transferring)] kinase isozyme 3, mitochondrial OS=Mus musculus OX=10090 GN=Pdk3 PE=1 SV=1	Pdk3	2.199	9.82061e-05	Up	47.922	15.2	6	6	1.34598	1.47958	1.05534	0.481757	0.554869	0.563367	1.19411	1.1608	1.16421
Biological Process	GO:0009628	3	response to abiotic stimulus	1.23	0.385754	Q8JZK9	Hydroxymethylglutaryl-CoA synthase, cytoplasmic OS=Mus musculus OX=10090 GN=Hmgcs1 PE=1 SV=1	Hmgcs1	1.662	0.00411926	Up	57.568	21.3	10	10	0.501653	0.367652	0.402616	0.938228	0.916909	1.04811	1.60162	1.40414	1.81907
Biological Process	GO:0009628	3	response to abiotic stimulus	1.23	0.385754	Q8CFE6	Sodium-coupled neutral amino acid transporter 2 OS=Mus musculus OX=10090 GN=Slc38a2 PE=1 SV=1	Slc38a2	2.326	0.0137594	Up	55.503	6.9	3	3	0.964756			0.614214	0.507625		1.10429	1.59952	1.2096
Biological Process	GO:0009628	3	response to abiotic stimulus	1.23	0.385754	Q6P9R2	Serine/threonine-protein kinase OSR1 OS=Mus musculus OX=10090 GN=Oxsr1 PE=1 SV=1	Oxsr1	1.813	0.0187209	Up	58.213	19	10	7	0.533049	1.42455	0.848184	0.735046	0.755196	0.712125	1.71828	1.03321	1.24036
Biological Process	GO:0009628	3	response to abiotic stimulus	1.23	0.385754	Q60854	Serpin B6 OS=Mus musculus OX=10090 GN=Serpinb6 PE=1 SV=1	Serpinb6	0.244	9.63941e-05	Down	42.598	19.6	7	7	1.84265	1.47888	1.47225	1.16828	0.988745	1.22348	0.266496	0.250327	0.308888
Biological Process	GO:0009628	3	response to abiotic stimulus	1.23	0.385754	P97300	Neuroplastin OS=Mus musculus OX=10090 GN=Nptn PE=1 SV=3	Nptn	1.81	0.00197812	Up	44.373	17.4	6	6	1.71027	1.31503	1.66161	0.552108	0.464452	0.518091	0.905243	1.04047	0.832737
Biological Process	GO:0009628	3	response to abiotic stimulus	1.23	0.385754	P68134	Actin, alpha skeletal muscle OS=Mus musculus OX=10090 GN=Acta1 PE=1 SV=1	Acta1	1.864	0.0495752	Up	42.051	39	15	0	1.24194	1.7895	1.00894	0.420695	0.651525	0.659394	1.43248	0.973721	0.821795
Biological Process	GO:0009628	3	response to abiotic stimulus	1.23	0.385754	P42225	Signal transducer and activator of transcription 1 OS=Mus musculus OX=10090 GN=Stat1 PE=1 SV=1	Stat1	0.43	1.69855e-05	Down	87.196	24.3	16	16	1.4594	1.07593	1.20764	1.30154	1.19556	1.17827	0.543614	0.519481	0.51856
Biological Process	GO:0042327	9	positive regulation of phosphorylation	1.28	0.38759	Q64337	Sequestosome-1 OS=Mus musculus OX=10090 GN=Sqstm1 PE=1 SV=1	Sqstm1	1.623	0.0125601	Up	48.162	24.9	9	9	1.50512	0.779223	1.1395	0.639317	0.79171	0.694913	1.35717	1.10166	0.991392
Biological Process	GO:0042327	9	positive regulation of phosphorylation	1.28	0.38759	Q6P9R2	Serine/threonine-protein kinase OSR1 OS=Mus musculus OX=10090 GN=Oxsr1 PE=1 SV=1	Oxsr1	1.813	0.0187209	Up	58.213	19	10	7	0.533049	1.42455	0.848184	0.735046	0.755196	0.712125	1.71828	1.03321	1.24036
Biological Process	GO:0042327	9	positive regulation of phosphorylation	1.28	0.38759	Q9CYL5	Golgi-associated plant pathogenesis-related protein 1 OS=Mus musculus OX=10090 GN=Glipr2 PE=1 SV=3	Glipr2	0.663	0.0161998	Down	17.09	27.9	3	3	1.20031	1.30659	1.18798	1.0748	1.03618	0.874271		0.669923	0.649948
Biological Process	GO:0042327	9	positive regulation of phosphorylation	1.28	0.38759	Q9JJV2	Profilin-2 OS=Mus musculus OX=10090 GN=Pfn2 PE=1 SV=3	Pfn2	0.363	0.0212824	Down	15.032	26.4	3	3	0.184072	0.211177	0.349027	1.89631	2.06444	2.09523	0.377	0.884812	0.937926
Biological Process	GO:0045088	7	regulation of innate immune response	1.43	0.398906	P0DOV1	Interferon-activable protein 205-B OS=Mus musculus OX=10090 GN=Mnda PE=1 SV=1	Mnda	0.646	0.0481274	Down	46.977	24.9	10	1				1.15489	1.38462		0.959894	0.698797	0.801792
Biological Process	GO:0019218	7	regulation of steroid metabolic process	1.47	0.397507	Q8JZK9	Hydroxymethylglutaryl-CoA synthase, cytoplasmic OS=Mus musculus OX=10090 GN=Hmgcs1 PE=1 SV=1	Hmgcs1	1.662	0.00411926	Up	57.568	21.3	10	10	0.501653	0.367652	0.402616	0.938228	0.916909	1.04811	1.60162	1.40414	1.81907
Biological Process	GO:0019218	7	regulation of steroid metabolic process	1.47	0.397507	P52019	Squalene monooxygenase OS=Mus musculus OX=10090 GN=Sqle PE=2 SV=1	Sqle	2.047	0.0111657	Up	63.769	15.6	7	7	0.995958	0.700824	1.22893	0.872979	0.547328	0.573	1.36554	1.52377	1.19167
Biological Process	GO:0043271	7	negative regulation of ion transport	1.47	0.397507	Q9Z1W9	STE20/SPS1-related proline-alanine-rich protein kinase OS=Mus musculus OX=10090 GN=Stk39 PE=1 SV=1	Stk39	1.89	0.0168421	Up	60.319	10.6	6	3				0.573932	0.673425	0.829058	1.58083	1.04333	1.29942
Biological Process	GO:0043271	7	negative regulation of ion transport	1.47	0.397507	Q6P9R2	Serine/threonine-protein kinase OSR1 OS=Mus musculus OX=10090 GN=Oxsr1 PE=1 SV=1	Oxsr1	1.813	0.0187209	Up	58.213	19	10	7	0.533049	1.42455	0.848184	0.735046	0.755196	0.712125	1.71828	1.03321	1.24036
Biological Process	GO:0001678	8	cellular glucose homeostasis	1.47	0.397507	Q922H2	[Pyruvate dehydrogenase (acetyl-transferring)] kinase isozyme 3, mitochondrial OS=Mus musculus OX=10090 GN=Pdk3 PE=1 SV=1	Pdk3	2.199	9.82061e-05	Up	47.922	15.2	6	6	1.34598	1.47958	1.05534	0.481757	0.554869	0.563367	1.19411	1.1608	1.16421
Biological Process	GO:0001678	8	cellular glucose homeostasis	1.47	0.397507	P11276	Fibronectin OS=Mus musculus OX=10090 GN=Fn1 PE=1 SV=4	Fn1	0.522	0.000900994	Down	272.53	7.5	16	16	1.77385	1.53109	1.1829	1.12102	0.892159	0.95182	0.519917	0.537192	0.490057
Biological Process	GO:0033045	8	regulation of sister chromatid segregation	1.47	0.397507	Q9JJ11	Transforming acidic coiled-coil-containing protein 3 OS=Mus musculus OX=10090 GN=Tacc3 PE=1 SV=1	Tacc3	4.578	0.0274687	Up	70.626	3.2	2	2					0.2676	0.368014	2.17933	0.869049	1.316
Biological Process	GO:0045088	7	regulation of innate immune response	1.43	0.398906	P42225	Signal transducer and activator of transcription 1 OS=Mus musculus OX=10090 GN=Stat1 PE=1 SV=1	Stat1	0.43	1.69855e-05	Down	87.196	24.3	16	16	1.4594	1.07593	1.20764	1.30154	1.19556	1.17827	0.543614	0.519481	0.51856
Biological Process	GO:0033045	8	regulation of sister chromatid segregation	1.47	0.397507	Q9D1C1	Ubiquitin-conjugating enzyme E2 C OS=Mus musculus OX=10090 GN=Ube2c PE=1 SV=1	Ube2c	1.581	0.00617241	Up	19.606	27.4	4	4	0.664544			0.85041	0.741865	0.861967	1.21354	1.18336	1.48432
Biological Process	GO:0008016	7	regulation of heart contraction	1.47	0.397507	P58771	Tropomyosin alpha-1 chain OS=Mus musculus OX=10090 GN=Tpm1 PE=1 SV=1	Tpm1	0.639	0.0217102	Down	32.68	31.3	11	7	1.02141	0.68807	0.56125	1.20492	1.22977	1.67048	0.91479	0.931559	0.777753
Biological Process	GO:0001503	3	ossification	1.47	0.397507	Q62273	Sulfate transporter OS=Mus musculus OX=10090 GN=Slc26a2 PE=1 SV=1	Slc26a2	2.242	0.0415125	Up	81.603	5.1	4	4		0.424592		0.713673	0.481571	0.832706	2.19217	1.23967	1.11563
Biological Process	GO:0001503	3	ossification	1.47	0.397507	P11276	Fibronectin OS=Mus musculus OX=10090 GN=Fn1 PE=1 SV=4	Fn1	0.522	0.000900994	Down	272.53	7.5	16	16	1.77385	1.53109	1.1829	1.12102	0.892159	0.95182	0.519917	0.537192	0.490057
Biological Process	GO:0051101	5	regulation of DNA binding	1.47	0.397507	Q9ESU6	Bromodomain-containing protein 4 OS=Mus musculus OX=10090 GN=Brd4 PE=1 SV=2	Brd4	0.454	0.00505108	Down	155.89	6.2	9	7				1.22408	1.35337	1.54986	0.48425	0.743859	0.644578
Biological Process	GO:0051101	5	regulation of DNA binding	1.47	0.397507	P0DOV1	Interferon-activable protein 205-B OS=Mus musculus OX=10090 GN=Mnda PE=1 SV=1	Mnda	0.646	0.0481274	Down	46.977	24.9	10	1				1.15489	1.38462		0.959894	0.698797	0.801792
Biological Process	GO:0042327	9	positive regulation of phosphorylation	1.28	0.38759	Q9Z2D3	Gasdermin-E OS=Mus musculus OX=10090 GN=Gsdme PE=1 SV=1	Gsdme	1.712	0.0264271	Up	56.63	12.3	5	5	0.97649	1.11674	1.16493	0.769566	0.559193		1.22316	1.03832	1.15159
Biological Process	GO:0042327	9	positive regulation of phosphorylation	1.28	0.38759	Q9Z1W9	STE20/SPS1-related proline-alanine-rich protein kinase OS=Mus musculus OX=10090 GN=Stk39 PE=1 SV=1	Stk39	1.89	0.0168421	Up	60.319	10.6	6	3				0.573932	0.673425	0.829058	1.58083	1.04333	1.29942
Biological Process	GO:0042327	9	positive regulation of phosphorylation	1.28	0.38759	Q9R1Q9	V-type proton ATPase subunit S1 OS=Mus musculus OX=10090 GN=Atp6ap1 PE=1 SV=1	Atp6ap1	1.841	0.000409383	Up	51.007	16.2	7	7	1.3068	0.932857	1.20394	0.69924	0.62938	0.627048	1.19231	1.2944	1.11402
Biological Process	GO:0008016	7	regulation of heart contraction	1.47	0.397507	Q05915	GTP cyclohydrolase 1 OS=Mus musculus OX=10090 GN=Gch1 PE=1 SV=1	Gch1	1.704	0.00382744	Up	27.014	11.6	3	3				0.690571		0.715652	1.3185	1.13983	1.13544
Biological Process	GO:0009628	3	response to abiotic stimulus	1.23	0.385754	P23927	Alpha-crystallin B chain OS=Mus musculus OX=10090 GN=Cryab PE=1 SV=2	Cryab	1.8	0.0146384	Up	20.069	24.6	4	4				0.628357	0.927652	0.587122	1.36956	1.20117	1.28614
Biological Process	GO:0051641	3	cellular localization	1.12	0.42166	O88396	GrpE protein homolog 2, mitochondrial OS=Mus musculus OX=10090 GN=Grpel2 PE=2 SV=2	Grpel2	2.107	0.0140996	Up	25.029	8.9	2	2				0.523205	0.678468		1.11332	1.47431	1.2107
Biological Process	GO:0051641	3	cellular localization	1.12	0.42166	P09528	Ferritin heavy chain OS=Mus musculus OX=10090 GN=Fth1 PE=1 SV=2	Fth1	1.65	0.00215272	Up	21.066	46.2	8	8	1.58198	1.35515	1.71116	0.525344	0.491781	0.625096	0.898197	0.916349	0.894945
Biological Process	GO:0051046	6	regulation of secretion	1.3	0.424564	Q9Z1W9	STE20/SPS1-related proline-alanine-rich protein kinase OS=Mus musculus OX=10090 GN=Stk39 PE=1 SV=1	Stk39	1.89	0.0168421	Up	60.319	10.6	6	3				0.573932	0.673425	0.829058	1.58083	1.04333	1.29942
Biological Process	GO:0051046	6	regulation of secretion	1.3	0.424564	Q9R1Q9	V-type proton ATPase subunit S1 OS=Mus musculus OX=10090 GN=Atp6ap1 PE=1 SV=1	Atp6ap1	1.841	0.000409383	Up	51.007	16.2	7	7	1.3068	0.932857	1.20394	0.69924	0.62938	0.627048	1.19231	1.2944	1.11402
Biological Process	GO:0051046	6	regulation of secretion	1.3	0.424564	Q9JJV2	Profilin-2 OS=Mus musculus OX=10090 GN=Pfn2 PE=1 SV=3	Pfn2	0.363	0.0212824	Down	15.032	26.4	3	3	0.184072	0.211177	0.349027	1.89631	2.06444	2.09523	0.377	0.884812	0.937926
Biological Process	GO:0051046	6	regulation of secretion	1.3	0.424564	Q8R5F7	Interferon-induced helicase C domain-containing protein 1 OS=Mus musculus OX=10090 GN=Ifih1 PE=1 SV=1	Ifih1	0.654	0.0304587	Down	115.97	2	2	2				1.26899	1.06252	1.14987	0.669504		0.849116
Biological Process	GO:0051046	6	regulation of secretion	1.3	0.424564	Q6Q899	Antiviral innate immune response receptor RIG-I OS=Mus musculus OX=10090 GN=Ddx58 PE=1 SV=2	Ddx58	0.467	6.53911e-05	Down	105.97	20.1	19	19	1.45157	1.45988	1.08231	1.14305	1.17431	1.09524	0.518655	0.502655	0.572327
Biological Process	GO:0051046	6	regulation of secretion	1.3	0.424564	P51150	Ras-related protein Rab-7a OS=Mus musculus OX=10090 GN=Rab7a PE=1 SV=2	Rab7a	1.631	0.00876207	Up	23.489	44.9	8	8	1.43045	1.38308	1.55171	0.491543	0.660044	0.609812	1.04889	0.954517	0.869951
[truncated: 4,049 more rows]

## Sheet: Table B
S4B Table The GO enrichment analysis of up-regulated DEPs in C8-TA vs C8 group.
[truncated: 3,254 more rows]

## Sheet: Table C
S4C Table The GO enrichment analysis of down-regulated DEPs in C8-TA vs C8 group.
[truncated: 2,309 more rows]
