# Supplementary material for: Label-free quantitative proteomic analyses of mouse astrocytes provides insight into the host response mechanism at different developmental stages of Toxoplasma gondii
Source: PLoS Negl Trop Dis. 2023 Sep 18;17(9):e0011102. doi: 10.1371/journal.pntd.0011102 (PMC10538781; doi:10.1371/journal.pntd.0011102)
Supplement: S5 Table — A. The KEGG pathway enrichment analysis of up-regulated proteins in the C8-BR vs C8-TA group. B. The KEGG pathway enrichment analysis of down-regulated proteins in the C8-BR vs C8-TA group. (XLSX) [file pntd.0011102.s008.xlsx]

## Sheet: Table A
S5A Table The KEGG pathway enrichment analysis of up-regulated DEPs in the C8-BR vs C8-TA group.
KEGG pathway	Fisher's exact test p value	Fold Enrichment	Protein accession	Protein description	Gene name	C8TA/C8 Ratio	C8TA/C8 P value	Regulated Type	MW [kDa]	Coverage [%]	KEGG KO No.	Peptides	Unique peptides	C8BR1	C8BR2	C8BR3	C8_1	C8_2	C8_3	C8TA_1	C8TA_2	C8TA_3
map00100 Steroid biosynthesis	0.0382368	6.32	P52019	Squalene monooxygenase OS=Mus musculus OX=10090 GN=Sqle PE=2 SV=1	Sqle	2.047	0.0111657	Up	63.769	15.6	K00511	7	7	0.995958	0.700824	1.22893	0.872979	0.547328	0.573	1.36554	1.52377	1.19167
map00100 Steroid biosynthesis	0.0382368	6.32	Q9Z0M5	Lysosomal acid lipase/cholesteryl ester hydrolase OS=Mus musculus OX=10090 GN=Lipa PE=1 SV=2	Lipa	3.535	0.00614772	Up	45.325	10.3	K01052	4	4	0.592726	0.997403	0.758897	0.338298	0.575852	0.552318	2.31142	1.5558	1.31728
map00190 Oxidative phosphorylation	0.0337687	2.74	P00405	Cytochrome c oxidase subunit 2 OS=Mus musculus OX=10090 GN=Mtco2 PE=1 SV=1	Mtco2	1.596	0.0309328	Up	25.976	11.9	K02261	3	3	0.733344	1.0287	1.15809	0.60411	0.955582	0.78202	1.24045	1.11114	1.38656
map00190 Oxidative phosphorylation	0.0337687	2.74	P19783	Cytochrome c oxidase subunit 4 isoform 1, mitochondrial OS=Mus musculus OX=10090 GN=Cox4i1 PE=1 SV=2	Cox4i1	1.614	0.00404345	Up	19.53	39.6	K02263	6	6	1.31287	1.36924	2.25278	0.562223	0.49779	0.495238	0.91502	0.866174	0.728668
map00190 Oxidative phosphorylation	0.0337687	2.74	Q62425	Cytochrome c oxidase subunit NDUFA4 OS=Mus musculus OX=10090 GN=Ndufa4 PE=1 SV=2	Ndufa4	1.757	0.00126112	Up	9.3267	36.6	K03948	3	3	1.08418	0.947716	1.04097		0.634845	0.720654	1.19541	1.18764	1.18859
map00190 Oxidative phosphorylation	0.0337687	2.74	Q9DCS9	NADH dehydrogenase [ubiquinone] 1 beta subcomplex subunit 10 OS=Mus musculus OX=10090 GN=Ndufb10 PE=1 SV=3	Ndufb10	1.707	0.0331144	Up	21.024	33	K03966	6	6	0.359407	0.456449	0.497977	0.733181	1.20856	0.897662	1.62131	1.8654	1.36006
map00190 Oxidative phosphorylation	0.0337687	2.74	Q9R1Q9	V-type proton ATPase subunit S1 OS=Mus musculus OX=10090 GN=Atp6ap1 PE=1 SV=1	Atp6ap1	1.841	0.000409383	Up	51.007	16.2	K03662	7	7	1.3068	0.932857	1.20394	0.69924	0.62938	0.627048	1.19231	1.2944	1.11402
map00510 N-Glycan biosynthesis	0.091011	3.91	Q3TDQ1	Dolichyl-diphosphooligosaccharide--protein glycosyltransferase subunit STT3B OS=Mus musculus OX=10090 GN=Stt3b PE=1 SV=2	Stt3b	1.596	0.00980467	Up	93.245	11.8	K07151	9	8	1.12887	1.40398	1.18278	0.808664	0.6236	0.603685	1.15675	0.995609	1.09606
map00510 N-Glycan biosynthesis	0.091011	3.91	Q80UM7	Mannosyl-oligosaccharide glucosidase OS=Mus musculus OX=10090 GN=Mogs PE=1 SV=1	Mogs	1.757	0.0144148	Up	91.83	8	K01228	6	6	1.51648	1.54266	1.53587	0.490985	0.51583	0.590911	0.737418	1.11961	0.950225
map00830 Retinol metabolism	0.00820246	13.7	Q64435	UDP-glucuronosyltransferase 1-6 OS=Mus musculus OX=10090 GN=Ugt1a6 PE=1 SV=1	Ugt1a6	1.61	0.0082982	Up	60.438	20.7	K00699	10	10	1.38922	1.32085	1.27986	0.609918	0.585994	0.72379	1.11018	1.09504	0.885156
map00830 Retinol metabolism	0.00820246	13.7	Q9QYF1	Retinol dehydrogenase 11 OS=Mus musculus OX=10090 GN=Rdh11 PE=1 SV=2	Rdh11	1.595	0.00289415	Up	35.147	12.3	K11152	3	3	0.984694	0.798149	1.05832	0.824754	0.701017	0.848031	1.16106	1.30396	1.32002
map00900 Terpenoid backbone biosynthesis	0.0439234	5.87	Q8C7K6	Prenylcysteine oxidase-like OS=Mus musculus OX=10090 GN=Pcyox1l PE=1 SV=1	Pcyox1l	1.646	0.0167489	Up	54.874	11.7	K05906	5	5				0.862874	0.811715	0.59287	1.24377	1.36226	1.12651
map00900 Terpenoid backbone biosynthesis	0.0439234	5.87	Q8JZK9	Hydroxymethylglutaryl-CoA synthase, cytoplasmic OS=Mus musculus OX=10090 GN=Hmgcs1 PE=1 SV=1	Hmgcs1	1.662	0.00411926	Up	57.568	21.3	K01641	10	10	0.501653	0.367652	0.402616	0.938228	0.916909	1.04811	1.60162	1.40414	1.81907
map03010 Ribosome	0.352461	1.45	P62830	60S ribosomal protein L23 OS=Mus musculus OX=10090 GN=Rpl23 PE=1 SV=1	Rpl23	2.312	0.0024781	Up	14.865	37.9	K02894	4	4	0.962455	0.971117	1.34126	0.58564	0.582977	0.559998	1.64336	1.08667	1.26652
map03010 Ribosome	0.352461	1.45	P62849	40S ribosomal protein S24 OS=Mus musculus OX=10090 GN=Rps24 PE=1 SV=1	Rps24	1.841	0.0139393	Up	15.423	25.6	K02974	3	3	0.828306	0.769029	1.30975	0.692089	0.653972	0.798882	1.67456	1.11474	1.15868
map03010 Ribosome	0.352461	1.45	P62889	60S ribosomal protein L30 OS=Mus musculus OX=10090 GN=Rpl30 PE=1 SV=2	Rpl30	1.761	0.043358	Up	12.784	66.1	K02908	7	7	0.563124	1.17294	1.47656	0.780087	0.828774	0.487032	1.4973	1.1439	1.05028
map03010 Ribosome	0.352461	1.45	Q99N95	39S ribosomal protein L3, mitochondrial OS=Mus musculus OX=10090 GN=Mrpl3 PE=1 SV=1	Mrpl3	2.507	0.0461096	Up	39.109	18.4	K02906	5	5	1.26763	1.25526	0.87263	0.600714		0.36657	0.861152	1.28203	1.49401
map03013 RNA transport	0.352461	1.45	P48024	Eukaryotic translation initiation factor 1 OS=Mus musculus OX=10090 GN=Eif1 PE=1 SV=2	Eif1	1.686	0.0249935	Up	12.746	63.7	K03113	5	5	1.80534	1.35793	1.2128	0.629822	0.568748	0.5232	1.23475	0.875825	0.791578
map03013 RNA transport	0.352461	1.45	P58742	Aladin OS=Mus musculus OX=10090 GN=Aaas PE=1 SV=1	Aaas	1.901	0.0103286	Up	59.43	15.6	K14320	7	7	1.53262	0.848643	0.785188	0.530572	0.795921	0.684725	1.43769	1.28991	1.09473
map03013 RNA transport	0.352461	1.45	Q9CRT8	Exportin-T OS=Mus musculus OX=10090 GN=Xpot PE=1 SV=3	Xpot	1.538	0.023454	Up	109.73	15.2	K14288	13	13	1.5512	1.46816	1.43245	0.519296	0.646501	0.626378	1.09983	0.794793	0.861398
map03013 RNA transport	0.352461	1.45	Q9JJ11	Transforming acidic coiled-coil-containing protein 3 OS=Mus musculus OX=10090 GN=Tacc3 PE=1 SV=1	Tacc3	4.578	0.0274687	Up	70.626	3.2	K14283	2	2					0.2676	0.368014	2.17933	0.869049	1.316
map04020 Calcium signaling pathway	0.217818	2.28	P51881	ADP/ATP translocase 2 OS=Mus musculus OX=10090 GN=Slc25a5 PE=1 SV=3	Slc25a5	1.668	0.00453468	Up	32.931	42.3	K05863	14	7	1.15015	1.15506	1.20836	0.787752	0.595066	0.673433	1.05764	1.19742	1.17511
map04020 Calcium signaling pathway	0.217818	2.28	Q60931	Voltage-dependent anion-selective channel protein 3 OS=Mus musculus OX=10090 GN=Vdac3 PE=1 SV=1	Vdac3	1.571	0.00753074	Up	30.752	39.9	K15041	9	9	1.33929	1.10814	1.30688	0.631438	0.691311	0.717634	1.19654	1.09907	0.909695
map04022 cGMP-PKG signaling pathway	0.0277353	3.42	P15208	Insulin receptor OS=Mus musculus OX=10090 GN=Insr PE=1 SV=2	Insr	1.531	0.0399309	Up	155.61	6	K04527	8	4	1.84197	0.476426	0.614363	0.906265	0.585503	0.90514	1.29697	1.18595	1.18742
map04022 cGMP-PKG signaling pathway	0.0277353	3.42	P51881	ADP/ATP translocase 2 OS=Mus musculus OX=10090 GN=Slc25a5 PE=1 SV=3	Slc25a5	1.668	0.00453468	Up	32.931	42.3	K05863	14	7	1.15015	1.15506	1.20836	0.787752	0.595066	0.673433	1.05764	1.19742	1.17511
map04022 cGMP-PKG signaling pathway	0.0277353	3.42	P97370	Sodium/potassium-transporting ATPase subunit beta-3 OS=Mus musculus OX=10090 GN=Atp1b3 PE=1 SV=1	Atp1b3	1.803	0.00683373	Up	31.775	23.7	K01540	5	5	1.44423	1.32086	1.46887	0.448263	0.64144	0.6105	0.998737	1.09035	0.976747
map04022 cGMP-PKG signaling pathway	0.0277353	3.42	Q60931	Voltage-dependent anion-selective channel protein 3 OS=Mus musculus OX=10090 GN=Vdac3 PE=1 SV=1	Vdac3	1.571	0.00753074	Up	30.752	39.9	K15041	9	9	1.33929	1.10814	1.30688	0.631438	0.691311	0.717634	1.19654	1.09907	0.909695
map04072 Phospholipase D signaling pathway	0.226878	2.22	P15208	Insulin receptor OS=Mus musculus OX=10090 GN=Insr PE=1 SV=2	Insr	1.531	0.0399309	Up	155.61	6	K04527	8	4	1.84197	0.476426	0.614363	0.906265	0.585503	0.90514	1.29697	1.18595	1.18742
map04072 Phospholipase D signaling pathway	0.226878	2.22	P62331	ADP-ribosylation factor 6 OS=Mus musculus OX=10090 GN=Arf6 PE=1 SV=2	Arf6	1.533	0.0280798	Up	20.082	21.1	K07941	3	3	1.00968	0.984402	0.883161	0.935075	0.631396	0.850722	1.14924	1.36913	1.1872
map04120 Ubiquitin mediated proteolysis	0.424895	1.67	O88738	Baculoviral IAP repeat-containing protein 6 OS=Mus musculus OX=10090 GN=Birc6 PE=1 SV=2	Birc6	1.624	0.00732437	Up	532.16	5.8	K10586	25	25	0.555289	0.323576	0.418362	0.977458	1.0562	0.901306	1.85453	1.40081	1.51247
map04120 Ubiquitin mediated proteolysis	0.424895	1.67	Q6ZWZ2	Ubiquitin-conjugating enzyme E2 R2 OS=Mus musculus OX=10090 GN=Ube2r2 PE=1 SV=1	Ube2r2	1.705	0.019132	Up	27.166	13.4	K02207	3	2		1.20238		0.730495	0.618085		0.985016	1.21377	1.25026
map04120 Ubiquitin mediated proteolysis	0.424895	1.67	Q9D1C1	Ubiquitin-conjugating enzyme E2 C OS=Mus musculus OX=10090 GN=Ube2c PE=1 SV=1	Ube2c	1.581	0.00617241	Up	19.606	27.4	K06688	4	4	0.664544			0.85041	0.741865	0.861967	1.21354	1.18336	1.48432
map04137 Mitophagy - animal	0.155848	2.83	P51150	Ras-related protein Rab-7a OS=Mus musculus OX=10090 GN=Rab7a PE=1 SV=2	Rab7a	1.631	0.00876207	Up	23.489	44.9	K07897	8	8	1.43045	1.38308	1.55171	0.491543	0.660044	0.609812	1.04889	0.954517	0.869951
map04137 Mitophagy - animal	0.155848	2.83	Q64337	Sequestosome-1 OS=Mus musculus OX=10090 GN=Sqstm1 PE=1 SV=1	Sqstm1	1.623	0.0125601	Up	48.162	24.9	K14381	9	9	1.50512	0.779223	1.1395	0.639317	0.79171	0.694913	1.35717	1.10166	0.991392
map04141 Protein processing in endoplasmic reticulum	0.0449064	2.28	P23927	Alpha-crystallin B chain OS=Mus musculus OX=10090 GN=Cryab PE=1 SV=2	Cryab	1.8	0.0146384	Up	20.069	24.6	K09542	4	4				0.628357	0.927652	0.587122	1.36956	1.20117	1.28614
map04141 Protein processing in endoplasmic reticulum	0.0449064	2.28	Q3TDQ1	Dolichyl-diphosphooligosaccharide--protein glycosyltransferase subunit STT3B OS=Mus musculus OX=10090 GN=Stt3b PE=1 SV=2	Stt3b	1.596	0.00980467	Up	93.245	11.8	K07151	9	8	1.12887	1.40398	1.18278	0.808664	0.6236	0.603685	1.15675	0.995609	1.09606
map04141 Protein processing in endoplasmic reticulum	0.0449064	2.28	Q62186	Translocon-associated protein subunit delta OS=Mus musculus OX=10090 GN=Ssr4 PE=1 SV=1	Ssr4	1.979	0.000761402	Up	18.936	19.8	K04571	3	3	1.40151	1.12485	1.19309	0.571359	0.544565	0.656609	1.23492	1.21299	1.0601
map04141 Protein processing in endoplasmic reticulum	0.0449064	2.28	Q80UM7	Mannosyl-oligosaccharide glucosidase OS=Mus musculus OX=10090 GN=Mogs PE=1 SV=1	Mogs	1.757	0.0144148	Up	91.83	8	K01228	6	6	1.51648	1.54266	1.53587	0.490985	0.51583	0.590911	0.737418	1.11961	0.950225
map04141 Protein processing in endoplasmic reticulum	0.0449064	2.28	Q8VHE0	Translocation protein SEC63 homolog OS=Mus musculus OX=10090 GN=Sec63 PE=1 SV=4	Sec63	1.579	0.000637966	Up	87.869	17.4	K09540	13	13	0.924411	0.836159	0.983565	0.830399	0.787385	0.807844	1.30822	1.35358	1.16844
map04141 Protein processing in endoplasmic reticulum	0.0449064	2.28	Q9QZM0	Ubiquilin-2 OS=Mus musculus OX=10090 GN=Ubqln2 PE=1 SV=2	Ubqln2	1.737	0.0125066	Up	67.35	21.3	K04523	9	7	1.54868	1.52372	1.27389	0.451681	0.653798	0.595091	1.10676	0.878172	0.968205
map04142 Lysosome	0.0619517	2.65	P41731	CD63 antigen OS=Mus musculus OX=10090 GN=Cd63 PE=1 SV=2	Cd63	1.909	0.00163121	Up	25.766	4.6	K06497	1	1		0.495548	0.696489	0.798998	0.860907	0.680703	1.62833	1.47016	1.36886
map04142 Lysosome	0.0619517	2.65	Q9JKC8	AP-3 complex subunit mu-1 OS=Mus musculus OX=10090 GN=Ap3m1 PE=1 SV=1	Ap3m1	1.517	2.54031e-06	Up	46.936	14.1	K12398	4	4	2.03624	1.13732		0.645346	0.633699	0.638714	0.956809	0.986898	0.964978
map04142 Lysosome	0.0619517	2.65	Q9R1Q9	V-type proton ATPase subunit S1 OS=Mus musculus OX=10090 GN=Atp6ap1 PE=1 SV=1	Atp6ap1	1.841	0.000409383	Up	51.007	16.2	K03662	7	7	1.3068	0.932857	1.20394	0.69924	0.62938	0.627048	1.19231	1.2944	1.11402
map04142 Lysosome	0.0619517	2.65	Q9Z0M5	Lysosomal acid lipase/cholesteryl ester hydrolase OS=Mus musculus OX=10090 GN=Lipa PE=1 SV=2	Lipa	3.535	0.00614772	Up	45.325	10.3	K01052	4	4	0.592726	0.997403	0.758897	0.338298	0.575852	0.552318	2.31142	1.5558	1.31728
map04145 Phagosome	0.0160854	3.31	P51150	Ras-related protein Rab-7a OS=Mus musculus OX=10090 GN=Rab7a PE=1 SV=2	Rab7a	1.631	0.00876207	Up	23.489	44.9	K07897	8	8	1.43045	1.38308	1.55171	0.491543	0.660044	0.609812	1.04889	0.954517	0.869951
map04145 Phagosome	0.0160854	3.31	P68369	Tubulin alpha-1A chain OS=Mus musculus OX=10090 GN=Tuba1a PE=1 SV=1	Tuba1a	3.222	0.00202332	Up	50.135	44.6	K07374	16	1	1.30694		1.07011	0.338137	0.533394	0.460391	1.61138	1.17615	1.5035
map04145 Phagosome	0.0160854	3.31	P99024	Tubulin beta-5 chain OS=Mus musculus OX=10090 GN=Tubb5 PE=1 SV=1	Tubb5	2.66	0.0369248	Up	49.67	39.6	K07375	15	2	1.32849	1.15398	2.84742	0.225166	0.375299	0.402326	1.2476	0.530757	0.888963
map04145 Phagosome	0.0160854	3.31	Q3UX10	Tubulin alpha chain-like 3 OS=Mus musculus OX=10090 GN=Tubal3 PE=2 SV=2	Tubal3	3.132	0.00452296	Up	49.988	7.4	K07374	3	1	1.44678	1.35869	1.5174	0.4762	0.330646	0.325102	1.0077	0.973449	1.56403
map04145 Phagosome	0.0160854	3.31	Q9R1Q9	V-type proton ATPase subunit S1 OS=Mus musculus OX=10090 GN=Atp6ap1 PE=1 SV=1	Atp6ap1	1.841	0.000409383	Up	51.007	16.2	K03662	7	7	1.3068	0.932857	1.20394	0.69924	0.62938	0.627048	1.19231	1.2944	1.11402
map04152 AMPK signaling pathway	0.363071	1.58	P15208	Insulin receptor OS=Mus musculus OX=10090 GN=Insr PE=1 SV=2	Insr	1.531	0.0399309	Up	155.61	6	K04527	8	4	1.84197	0.476426	0.614363	0.906265	0.585503	0.90514	1.29697	1.18595	1.18742
map04152 AMPK signaling pathway	0.363071	1.58	Q61151	Serine/threonine-protein phosphatase 2A 56 kDa regulatory subunit epsilon isoform OS=Mus musculus OX=10090 GN=Ppp2r5e PE=1 SV=3	Ppp2r5e	1.541	0.0129007	Up	54.713	12.6	K11584	5	4	1.40465	1.04321	1.28926	0.71514	0.760802	0.626521		1.13009	1.03033
map04210 Apoptosis	0.363071	1.58	P68369	Tubulin alpha-1A chain OS=Mus musculus OX=10090 GN=Tuba1a PE=1 SV=1	Tuba1a	3.222	0.00202332	Up	50.135	44.6	K07374	16	1	1.30694		1.07011	0.338137	0.533394	0.460391	1.61138	1.17615	1.5035
map04210 Apoptosis	0.363071	1.58	Q3UX10	Tubulin alpha chain-like 3 OS=Mus musculus OX=10090 GN=Tubal3 PE=2 SV=2	Tubal3	3.132	0.00452296	Up	49.988	7.4	K07374	3	1	1.44678	1.35869	1.5174	0.4762	0.330646	0.325102	1.0077	0.973449	1.56403
map04213 Longevity regulating pathway - multiple species	0.164489	2.74	P15208	Insulin receptor OS=Mus musculus OX=10090 GN=Insr PE=1 SV=2	Insr	1.531	0.0399309	Up	155.61	6	K04527	8	4	1.84197	0.476426	0.614363	0.906265	0.585503	0.90514	1.29697	1.18595	1.18742
map04213 Longevity regulating pathway - multiple species	0.164489	2.74	P23927	Alpha-crystallin B chain OS=Mus musculus OX=10090 GN=Cryab PE=1 SV=2	Cryab	1.8	0.0146384	Up	20.069	24.6	K09542	4	4				0.628357	0.927652	0.587122	1.36956	1.20117	1.28614
map04216 Ferroptosis	0.00273001	6.57	P09528	Ferritin heavy chain OS=Mus musculus OX=10090 GN=Fth1 PE=1 SV=2	Fth1	1.65	0.00215272	Up	21.066	46.2	K00522	8	8	1.58198	1.35515	1.71116	0.525344	0.491781	0.625096	0.898197	0.916349	0.894945
map04216 Ferroptosis	0.00273001	6.57	P29391	Ferritin light chain 1 OS=Mus musculus OX=10090 GN=Ftl1 PE=1 SV=2	Ftl1	1.982	0.0369105	Up	20.802	60.7	K13625	9	9	2.83548	1.57223	1.90642	0.267331	0.193899	0.439426	0.62463	0.557364	0.603214
map04216 Ferroptosis	0.00273001	6.57	P60335	Poly(rC)-binding protein 1 OS=Mus musculus OX=10090 GN=Pcbp1 PE=1 SV=1	Pcbp1	1.987	0.0340758	Up	37.497	43.8	K12889	11	7	1.67467	1.63532	1.48982	0.294201	0.49734	0.614705	1.05467	0.831387	0.907886
map04216 Ferroptosis	0.00273001	6.57	Q60931	Voltage-dependent anion-selective channel protein 3 OS=Mus musculus OX=10090 GN=Vdac3 PE=1 SV=1	Vdac3	1.571	0.00753074	Up	30.752	39.9	K15041	9	9	1.33929	1.10814	1.30688	0.631438	0.691311	0.717634	1.19654	1.09907	0.909695
map04217 Necroptosis	0.00715692	4.03	P09528	Ferritin heavy chain OS=Mus musculus OX=10090 GN=Fth1 PE=1 SV=2	Fth1	1.65	0.00215272	Up	21.066	46.2	K00522	8	8	1.58198	1.35515	1.71116	0.525344	0.491781	0.625096	0.898197	0.916349	0.894945
map04217 Necroptosis	0.00715692	4.03	P29391	Ferritin light chain 1 OS=Mus musculus OX=10090 GN=Ftl1 PE=1 SV=2	Ftl1	1.982	0.0369105	Up	20.802	60.7	K13625	9	9	2.83548	1.57223	1.90642	0.267331	0.193899	0.439426	0.62463	0.557364	0.603214
map04217 Necroptosis	0.00715692	4.03	P51881	ADP/ATP translocase 2 OS=Mus musculus OX=10090 GN=Slc25a5 PE=1 SV=3	Slc25a5	1.668	0.00453468	Up	32.931	42.3	K05863	14	7	1.15015	1.15506	1.20836	0.787752	0.595066	0.673433	1.05764	1.19742	1.17511
map04217 Necroptosis	0.00715692	4.03	Q60931	Voltage-dependent anion-selective channel protein 3 OS=Mus musculus OX=10090 GN=Vdac3 PE=1 SV=1	Vdac3	1.571	0.00753074	Up	30.752	39.9	K15041	9	9	1.33929	1.10814	1.30688	0.631438	0.691311	0.717634	1.19654	1.09907	0.909695
map04217 Necroptosis	0.00715692	4.03	Q64337	Sequestosome-1 OS=Mus musculus OX=10090 GN=Sqstm1 PE=1 SV=1	Sqstm1	1.623	0.0125601	Up	48.162	24.9	K14381	9	9	1.50512	0.779223	1.1395	0.639317	0.79171	0.694913	1.35717	1.10166	0.991392
map04218 Cellular senescence	0.190123	1.99	P51881	ADP/ATP translocase 2 OS=Mus musculus OX=10090 GN=Slc25a5 PE=1 SV=3	Slc25a5	1.668	0.00453468	Up	32.931	42.3	K05863	14	7	1.15015	1.15506	1.20836	0.787752	0.595066	0.673433	1.05764	1.19742	1.17511
map04218 Cellular senescence	0.190123	1.99	Q60931	Voltage-dependent anion-selective channel protein 3 OS=Mus musculus OX=10090 GN=Vdac3 PE=1 SV=1	Vdac3	1.571	0.00753074	Up	30.752	39.9	K15041	9	9	1.33929	1.10814	1.30688	0.631438	0.691311	0.717634	1.19654	1.09907	0.909695
map04218 Cellular senescence	0.190123	1.99	Q64337	Sequestosome-1 OS=Mus musculus OX=10090 GN=Sqstm1 PE=1 SV=1	Sqstm1	1.623	0.0125601	Up	48.162	24.9	K14381	9	9	1.50512	0.779223	1.1395	0.639317	0.79171	0.694913	1.35717	1.10166	0.991392
map04260 Cardiac muscle contraction	0.0239174	4.74	P00405	Cytochrome c oxidase subunit 2 OS=Mus musculus OX=10090 GN=Mtco2 PE=1 SV=1	Mtco2	1.596	0.0309328	Up	25.976	11.9	K02261	3	3	0.733344	1.0287	1.15809	0.60411	0.955582	0.78202	1.24045	1.11114	1.38656
map04260 Cardiac muscle contraction	0.0239174	4.74	P19783	Cytochrome c oxidase subunit 4 isoform 1, mitochondrial OS=Mus musculus OX=10090 GN=Cox4i1 PE=1 SV=2	Cox4i1	1.614	0.00404345	Up	19.53	39.6	K02263	6	6	1.31287	1.36924	2.25278	0.562223	0.49779	0.495238	0.91502	0.866174	0.728668
map04260 Cardiac muscle contraction	0.0239174	4.74	P97370	Sodium/potassium-transporting ATPase subunit beta-3 OS=Mus musculus OX=10090 GN=Atp1b3 PE=1 SV=1	Atp1b3	1.803	0.00683373	Up	31.775	23.7	K01540	5	5	1.44423	1.32086	1.46887	0.448263	0.64144	0.6105	0.998737	1.09035	0.976747
map04261 Adrenergic signaling in cardiomyocytes	0.281632	1.91	P97370	Sodium/potassium-transporting ATPase subunit beta-3 OS=Mus musculus OX=10090 GN=Atp1b3 PE=1 SV=1	Atp1b3	1.803	0.00683373	Up	31.775	23.7	K01540	5	5	1.44423	1.32086	1.46887	0.448263	0.64144	0.6105	0.998737	1.09035	0.976747
map04261 Adrenergic signaling in cardiomyocytes	0.281632	1.91	Q61151	Serine/threonine-protein phosphatase 2A 56 kDa regulatory subunit epsilon isoform OS=Mus musculus OX=10090 GN=Ppp2r5e PE=1 SV=3	Ppp2r5e	1.541	0.0129007	Up	54.713	12.6	K11584	5	4	1.40465	1.04321	1.28926	0.71514	0.760802	0.626521		1.13009	1.03033
map04540 Gap junction	0.0445398	3.74	P68369	Tubulin alpha-1A chain OS=Mus musculus OX=10090 GN=Tuba1a PE=1 SV=1	Tuba1a	3.222	0.00202332	Up	50.135	44.6	K07374	16	1	1.30694		1.07011	0.338137	0.533394	0.460391	1.61138	1.17615	1.5035
map04540 Gap junction	0.0445398	3.74	P99024	Tubulin beta-5 chain OS=Mus musculus OX=10090 GN=Tubb5 PE=1 SV=1	Tubb5	2.66	0.0369248	Up	49.67	39.6	K07375	15	2	1.32849	1.15398	2.84742	0.225166	0.375299	0.402326	1.2476	0.530757	0.888963
map04540 Gap junction	0.0445398	3.74	Q3UX10	Tubulin alpha chain-like 3 OS=Mus musculus OX=10090 GN=Tubal3 PE=2 SV=2	Tubal3	3.132	0.00452296	Up	49.988	7.4	K07374	3	1	1.44678	1.35869	1.5174	0.4762	0.330646	0.325102	1.0077	0.973449	1.56403
map04666 Fc gamma R-mediated phagocytosis	0.190886	2.49	P62331	ADP-ribosylation factor 6 OS=Mus musculus OX=10090 GN=Arf6 PE=1 SV=2	Arf6	1.533	0.0280798	Up	20.082	21.1	K07941	3	3	1.00968	0.984402	0.883161	0.935075	0.631396	0.850722	1.14924	1.36913	1.1872
map04666 Fc gamma R-mediated phagocytosis	0.190886	2.49	Q9CPW4	Actin-related protein 2/3 complex subunit 5 OS=Mus musculus OX=10090 GN=Arpc5 PE=1 SV=3	Arpc5	1.524	0.00952622	Up	16.288	36.4	K05754	4	4	1.97546	0.979296	2.1061	0.448437	0.611594	0.500449	0.798718	0.770503	0.80944
map04723 Retrograde endocannabinoid signaling	0.345184	1.64	Q62425	Cytochrome c oxidase subunit NDUFA4 OS=Mus musculus OX=10090 GN=Ndufa4 PE=1 SV=2	Ndufa4	1.757	0.00126112	Up	9.3267	36.6	K03948	3	3	1.08418	0.947716	1.04097		0.634845	0.720654	1.19541	1.18764	1.18859
map04723 Retrograde endocannabinoid signaling	0.345184	1.64	Q9DCS9	NADH dehydrogenase [ubiquinone] 1 beta subcomplex subunit 10 OS=Mus musculus OX=10090 GN=Ndufb10 PE=1 SV=3	Ndufb10	1.707	0.0331144	Up	21.024	33	K03966	6	6	0.359407	0.456449	0.497977	0.733181	1.20856	0.897662	1.62131	1.8654	1.36006
map04932 Non-alcoholic fatty liver disease (NAFLD)	0.0218917	3.07	P00405	Cytochrome c oxidase subunit 2 OS=Mus musculus OX=10090 GN=Mtco2 PE=1 SV=1	Mtco2	1.596	0.0309328	Up	25.976	11.9	K02261	3	3	0.733344	1.0287	1.15809	0.60411	0.955582	0.78202	1.24045	1.11114	1.38656
map04932 Non-alcoholic fatty liver disease (NAFLD)	0.0218917	3.07	P15208	Insulin receptor OS=Mus musculus OX=10090 GN=Insr PE=1 SV=2	Insr	1.531	0.0399309	Up	155.61	6	K04527	8	4	1.84197	0.476426	0.614363	0.906265	0.585503	0.90514	1.29697	1.18595	1.18742
map04932 Non-alcoholic fatty liver disease (NAFLD)	0.0218917	3.07	P19783	Cytochrome c oxidase subunit 4 isoform 1, mitochondrial OS=Mus musculus OX=10090 GN=Cox4i1 PE=1 SV=2	Cox4i1	1.614	0.00404345	Up	19.53	39.6	K02263	6	6	1.31287	1.36924	2.25278	0.562223	0.49779	0.495238	0.91502	0.866174	0.728668
map04932 Non-alcoholic fatty liver disease (NAFLD)	0.0218917	3.07	Q62425	Cytochrome c oxidase subunit NDUFA4 OS=Mus musculus OX=10090 GN=Ndufa4 PE=1 SV=2	Ndufa4	1.757	0.00126112	Up	9.3267	36.6	K03948	3	3	1.08418	0.947716	1.04097		0.634845	0.720654	1.19541	1.18764	1.18859
map04932 Non-alcoholic fatty liver disease (NAFLD)	0.0218917	3.07	Q9DCS9	NADH dehydrogenase [ubiquinone] 1 beta subcomplex subunit 10 OS=Mus musculus OX=10090 GN=Ndufb10 PE=1 SV=3	Ndufb10	1.707	0.0331144	Up	21.024	33	K03966	6	6	0.359407	0.456449	0.497977	0.733181	1.20856	0.897662	1.62131	1.8654	1.36006
map04960 Aldosterone-regulated sodium reabsorption	0.018782	9.13	P15208	Insulin receptor OS=Mus musculus OX=10090 GN=Insr PE=1 SV=2	Insr	1.531	0.0399309	Up	155.61	6	K04527	8	4	1.84197	0.476426	0.614363	0.906265	0.585503	0.90514	1.29697	1.18595	1.18742
map04960 Aldosterone-regulated sodium reabsorption	0.018782	9.13	P97370	Sodium/potassium-transporting ATPase subunit beta-3 OS=Mus musculus OX=10090 GN=Atp1b3 PE=1 SV=1	Atp1b3	1.803	0.00683373	Up	31.775	23.7	K01540	5	5	1.44423	1.32086	1.46887	0.448263	0.64144	0.6105	0.998737	1.09035	0.976747
map04974 Protein digestion and absorption	0.018782	9.13	P97370	Sodium/potassium-transporting ATPase subunit beta-3 OS=Mus musculus OX=10090 GN=Atp1b3 PE=1 SV=1	Atp1b3	1.803	0.00683373	Up	31.775	23.7	K01540	5	5	1.44423	1.32086	1.46887	0.448263	0.64144	0.6105	0.998737	1.09035	0.976747
map04974 Protein digestion and absorption	0.018782	9.13	Q8CFE6	Sodium-coupled neutral amino acid transporter 2 OS=Mus musculus OX=10090 GN=Slc38a2 PE=1 SV=1	Slc38a2	2.326	0.0137594	Up	55.503	6.9	K14207	3	3	0.964756			0.614214	0.507625		1.10429	1.59952	1.2096
map04978 Mineral absorption	0.0014549	12.33	P09528	Ferritin heavy chain OS=Mus musculus OX=10090 GN=Fth1 PE=1 SV=2	Fth1	1.65	0.00215272	Up	21.066	46.2	K00522	8	8	1.58198	1.35515	1.71116	0.525344	0.491781	0.625096	0.898197	0.916349	0.894945
map04978 Mineral absorption	0.0014549	12.33	P29391	Ferritin light chain 1 OS=Mus musculus OX=10090 GN=Ftl1 PE=1 SV=2	Ftl1	1.982	0.0369105	Up	20.802	60.7	K13625	9	9	2.83548	1.57223	1.90642	0.267331	0.193899	0.439426	0.62463	0.557364	0.603214
map04978 Mineral absorption	0.0014549	12.33	P97370	Sodium/potassium-transporting ATPase subunit beta-3 OS=Mus musculus OX=10090 GN=Atp1b3 PE=1 SV=1	Atp1b3	1.803	0.00683373	Up	31.775	23.7	K01540	5	5	1.44423	1.32086	1.46887	0.448263	0.64144	0.6105	0.998737	1.09035	0.976747
map04979 Cholesterol metabolism	0.0561575	5.14	Q60931	Voltage-dependent anion-selective channel protein 3 OS=Mus musculus OX=10090 GN=Vdac3 PE=1 SV=1	Vdac3	1.571	0.00753074	Up	30.752	39.9	K15041	9	9	1.33929	1.10814	1.30688	0.631438	0.691311	0.717634	1.19654	1.09907	0.909695
map04979 Cholesterol metabolism	0.0561575	5.14	Q9Z0M5	Lysosomal acid lipase/cholesteryl ester hydrolase OS=Mus musculus OX=10090 GN=Lipa PE=1 SV=2	Lipa	3.535	0.00614772	Up	45.325	10.3	K01052	4	4	0.592726	0.997403	0.758897	0.338298	0.575852	0.552318	2.31142	1.5558	1.31728
map05010 Alzheimer disease	0.154656	1.91	P00405	Cytochrome c oxidase subunit 2 OS=Mus musculus OX=10090 GN=Mtco2 PE=1 SV=1	Mtco2	1.596	0.0309328	Up	25.976	11.9	K02261	3	3	0.733344	1.0287	1.15809	0.60411	0.955582	0.78202	1.24045	1.11114	1.38656
map05010 Alzheimer disease	0.154656	1.91	P19783	Cytochrome c oxidase subunit 4 isoform 1, mitochondrial OS=Mus musculus OX=10090 GN=Cox4i1 PE=1 SV=2	Cox4i1	1.614	0.00404345	Up	19.53	39.6	K02263	6	6	1.31287	1.36924	2.25278	0.562223	0.49779	0.495238	0.91502	0.866174	0.728668
map05010 Alzheimer disease	0.154656	1.91	Q62425	Cytochrome c oxidase subunit NDUFA4 OS=Mus musculus OX=10090 GN=Ndufa4 PE=1 SV=2	Ndufa4	1.757	0.00126112	Up	9.3267	36.6	K03948	3	3	1.08418	0.947716	1.04097		0.634845	0.720654	1.19541	1.18764	1.18859
map05010 Alzheimer disease	0.154656	1.91	Q9DCS9	NADH dehydrogenase [ubiquinone] 1 beta subcomplex subunit 10 OS=Mus musculus OX=10090 GN=Ndufb10 PE=1 SV=3	Ndufb10	1.707	0.0331144	Up	21.024	33	K03966	6	6	0.359407	0.456449	0.497977	0.733181	1.20856	0.897662	1.62131	1.8654	1.36006
map05012 Parkinson disease	0.00994031	3.2	P00405	Cytochrome c oxidase subunit 2 OS=Mus musculus OX=10090 GN=Mtco2 PE=1 SV=1	Mtco2	1.596	0.0309328	Up	25.976	11.9	K02261	3	3	0.733344	1.0287	1.15809	0.60411	0.955582	0.78202	1.24045	1.11114	1.38656
map05012 Parkinson disease	0.00994031	3.2	P19783	Cytochrome c oxidase subunit 4 isoform 1, mitochondrial OS=Mus musculus OX=10090 GN=Cox4i1 PE=1 SV=2	Cox4i1	1.614	0.00404345	Up	19.53	39.6	K02263	6	6	1.31287	1.36924	2.25278	0.562223	0.49779	0.495238	0.91502	0.866174	0.728668
map05012 Parkinson disease	0.00994031	3.2	P51881	ADP/ATP translocase 2 OS=Mus musculus OX=10090 GN=Slc25a5 PE=1 SV=3	Slc25a5	1.668	0.00453468	Up	32.931	42.3	K05863	14	7	1.15015	1.15506	1.20836	0.787752	0.595066	0.673433	1.05764	1.19742	1.17511
map05012 Parkinson disease	0.00994031	3.2	Q60931	Voltage-dependent anion-selective channel protein 3 OS=Mus musculus OX=10090 GN=Vdac3 PE=1 SV=1	Vdac3	1.571	0.00753074	Up	30.752	39.9	K15041	9	9	1.33929	1.10814	1.30688	0.631438	0.691311	0.717634	1.19654	1.09907	0.909695
map05012 Parkinson disease	0.00994031	3.2	Q62425	Cytochrome c oxidase subunit NDUFA4 OS=Mus musculus OX=10090 GN=Ndufa4 PE=1 SV=2	Ndufa4	1.757	0.00126112	Up	9.3267	36.6	K03948	3	3	1.08418	0.947716	1.04097		0.634845	0.720654	1.19541	1.18764	1.18859
map05012 Parkinson disease	0.00994031	3.2	Q9DCS9	NADH dehydrogenase [ubiquinone] 1 beta subcomplex subunit 10 OS=Mus musculus OX=10090 GN=Ndufb10 PE=1 SV=3	Ndufb10	1.707	0.0331144	Up	21.024	33	K03966	6	6	0.359407	0.456449	0.497977	0.733181	1.20856	0.897662	1.62131	1.8654	1.36006
map05016 Huntington disease	0.0368356	2.39	P00405	Cytochrome c oxidase subunit 2 OS=Mus musculus OX=10090 GN=Mtco2 PE=1 SV=1	Mtco2	1.596	0.0309328	Up	25.976	11.9	K02261	3	3	0.733344	1.0287	1.15809	0.60411	0.955582	0.78202	1.24045	1.11114	1.38656
map05016 Huntington disease	0.0368356	2.39	P19783	Cytochrome c oxidase subunit 4 isoform 1, mitochondrial OS=Mus musculus OX=10090 GN=Cox4i1 PE=1 SV=2	Cox4i1	1.614	0.00404345	Up	19.53	39.6	K02263	6	6	1.31287	1.36924	2.25278	0.562223	0.49779	0.495238	0.91502	0.866174	0.728668
map05016 Huntington disease	0.0368356	2.39	P51881	ADP/ATP translocase 2 OS=Mus musculus OX=10090 GN=Slc25a5 PE=1 SV=3	Slc25a5	1.668	0.00453468	Up	32.931	42.3	K05863	14	7	1.15015	1.15506	1.20836	0.787752	0.595066	0.673433	1.05764	1.19742	1.17511
map05016 Huntington disease	0.0368356	2.39	Q60931	Voltage-dependent anion-selective channel protein 3 OS=Mus musculus OX=10090 GN=Vdac3 PE=1 SV=1	Vdac3	1.571	0.00753074	Up	30.752	39.9	K15041	9	9	1.33929	1.10814	1.30688	0.631438	0.691311	0.717634	1.19654	1.09907	0.909695
map05016 Huntington disease	0.0368356	2.39	Q62425	Cytochrome c oxidase subunit NDUFA4 OS=Mus musculus OX=10090 GN=Ndufa4 PE=1 SV=2	Ndufa4	1.757	0.00126112	Up	9.3267	36.6	K03948	3	3	1.08418	0.947716	1.04097		0.634845	0.720654	1.19541	1.18764	1.18859
map05016 Huntington disease	0.0368356	2.39	Q9DCS9	NADH dehydrogenase [ubiquinone] 1 beta subcomplex subunit 10 OS=Mus musculus OX=10090 GN=Ndufb10 PE=1 SV=3	Ndufb10	1.707	0.0331144	Up	21.024	33	K03966	6	6	0.359407	0.456449	0.497977	0.733181	1.20856	0.897662	1.62131	1.8654	1.36006
map05130 Pathogenic Escherichia coli infection	0.0184836	2.8	E9Q634	Unconventional myosin-Ie OS=Mus musculus OX=10090 GN=Myo1e PE=1 SV=1	Myo1e	1.726	0.00155406	Up	126.82	10.8	K10356	11	9	1.46869	1.54987	1.75486	0.491204	0.486081	0.573324	0.968624	0.884514	0.822833
map05130 Pathogenic Escherichia coli infection	0.0184836	2.8	P62331	ADP-ribosylation factor 6 OS=Mus musculus OX=10090 GN=Arf6 PE=1 SV=2	Arf6	1.533	0.0280798	Up	20.082	21.1	K07941	3	3	1.00968	0.984402	0.883161	0.935075	0.631396	0.850722	1.14924	1.36913	1.1872
map05130 Pathogenic Escherichia coli infection	0.0184836	2.8	P68369	Tubulin alpha-1A chain OS=Mus musculus OX=10090 GN=Tuba1a PE=1 SV=1	Tuba1a	3.222	0.00202332	Up	50.135	44.6	K07374	16	1	1.30694		1.07011	0.338137	0.533394	0.460391	1.61138	1.17615	1.5035
map05130 Pathogenic Escherichia coli infection	0.0184836	2.8	P99024	Tubulin beta-5 chain OS=Mus musculus OX=10090 GN=Tubb5 PE=1 SV=1	Tubb5	2.66	0.0369248	Up	49.67	39.6	K07375	15	2	1.32849	1.15398	2.84742	0.225166	0.375299	0.402326	1.2476	0.530757	0.888963
map05130 Pathogenic Escherichia coli infection	0.0184836	2.8	Q3UX10	Tubulin alpha chain-like 3 OS=Mus musculus OX=10090 GN=Tubal3 PE=2 SV=2	Tubal3	3.132	0.00452296	Up	49.988	7.4	K07374	3	1	1.44678	1.35869	1.5174	0.4762	0.330646	0.325102	1.0077	0.973449	1.56403
map05130 Pathogenic Escherichia coli infection	0.0184836	2.8	Q9CPW4	Actin-related protein 2/3 complex subunit 5 OS=Mus musculus OX=10090 GN=Arpc5 PE=1 SV=3	Arpc5	1.524	0.00952622	Up	16.288	36.4	K05754	4	4	1.97546	0.979296	2.1061	0.448437	0.611594	0.500449	0.798718	0.770503	0.80944
map05132 Salmonella infection	0.226878	2.22	P51150	Ras-related protein Rab-7a OS=Mus musculus OX=10090 GN=Rab7a PE=1 SV=2	Rab7a	1.631	0.00876207	Up	23.489	44.9	K07897	8	8	1.43045	1.38308	1.55171	0.491543	0.660044	0.609812	1.04889	0.954517	0.869951
map05132 Salmonella infection	0.226878	2.22	Q9CPW4	Actin-related protein 2/3 complex subunit 5 OS=Mus musculus OX=10090 GN=Arpc5 PE=1 SV=3	Arpc5	1.524	0.00952622	Up	16.288	36.4	K05754	4	4	1.97546	0.979296	2.1061	0.448437	0.611594	0.500449	0.798718	0.770503	0.80944
map05152 Tuberculosis	0.32715	1.71	P51150	Ras-related protein Rab-7a OS=Mus musculus OX=10090 GN=Rab7a PE=1 SV=2	Rab7a	1.631	0.00876207	Up	23.489	44.9	K07897	8	8	1.43045	1.38308	1.55171	0.491543	0.660044	0.609812	1.04889	0.954517	0.869951
map05152 Tuberculosis	0.32715	1.71	Q9R1Q9	V-type proton ATPase subunit S1 OS=Mus musculus OX=10090 GN=Atp6ap1 PE=1 SV=1	Atp6ap1	1.841	0.000409383	Up	51.007	16.2	K03662	7	7	1.3068	0.932857	1.20394	0.69924	0.62938	0.627048	1.19231	1.2944	1.11402
map05161 Hepatitis B	0.398298	1.47	Q60931	Voltage-dependent anion-selective channel protein 3 OS=Mus musculus OX=10090 GN=Vdac3 PE=1 SV=1	Vdac3	1.571	0.00753074	Up	30.752	39.9	K15041	9	9	1.33929	1.10814	1.30688	0.631438	0.691311	0.717634	1.19654	1.09907	0.909695
map05161 Hepatitis B	0.398298	1.47	Q9R1Q9	V-type proton ATPase subunit S1 OS=Mus musculus OX=10090 GN=Atp6ap1 PE=1 SV=1	Atp6ap1	1.841	0.000409383	Up	51.007	16.2	K03662	7	7	1.3068	0.932857	1.20394	0.69924	0.62938	0.627048	1.19231	1.2944	1.11402

## Sheet: Table B
S5B Table The KEGG pathway enrichment analysis of down-regulated DEPs in the C8-BR vs C8-TA group.
KEGG pathway	Fisher's exact test p value	Fold Enrichment	Protein accession	Protein description	Gene name	C8TA/C8 Ratio	C8TA/C8 P value	Regulated Type	MW [kDa]	Coverage [%]	KEGG KO No.	Peptides	Unique peptides	C8BR1	C8BR2	C8BR3	C8_1	C8_2	C8_3	C8TA_1	C8TA_2	C8TA_3
map00190 Oxidative phosphorylation	0.302298	1.82	Q9D1K2	V-type proton ATPase subunit F OS=Mus musculus OX=10090 GN=Atp6v1f PE=1 SV=2	Atp6v1f	0.622	0.00510878	Down	13.37	41.2	K02151	5	5	1.67017	1.21821	1.43657	0.958543	0.827649	1.09695	0.624324	0.58534	0.582244
map00190 Oxidative phosphorylation	0.302298	1.82	Q9DCJ5	NADH dehydrogenase [ubiquinone] 1 alpha subcomplex subunit 8 OS=Mus musculus OX=10090 GN=Ndufa8 PE=1 SV=3	Ndufa8	0.577	0.0140867	Down	19.992	22.1	K03952	3	3				1.29822	1.08712	1.41965	0.848118	0.588914	0.757983
map00983 Drug metabolism - other enzymes	0.0624188	4.86	P48774	Glutathione S-transferase Mu 5 OS=Mus musculus OX=10090 GN=Gstm5 PE=1 SV=1	Gstm5	0.563	0.0248522	Down	26.635	35.7	K00799	9	8	1.2486	1.00945	1.62797	1.44668	0.957047	0.868287	0.605613	0.609522	0.626834
map00983 Drug metabolism - other enzymes	0.0624188	4.86	P52624	Uridine phosphorylase 1 OS=Mus musculus OX=10090 GN=Upp1 PE=1 SV=2	Upp1	0.627	0.0225298	Down	34.086	19.9	K00757	5	5	0.898172	1.40385	0.874772	1.32161	1.07182	1.00798	0.71341	0.708383
map03010 Ribosome	0.0227945	3.01	O09167	60S ribosomal protein L21 OS=Mus musculus OX=10090 GN=Rpl21 PE=1 SV=3	Rpl21	0.273	0.00390408	Down	18.562	25.6	K02889	4	4		0.3388	0.336082	1.86645	1.87734	2.01224	0.750728	0.470912	0.347443
map03010 Ribosome	0.0227945	3.01	P62281	40S ribosomal protein S11 OS=Mus musculus OX=10090 GN=Rps11 PE=1 SV=3	Rps11	0.647	0.0289192	Down	18.431	48.7	K02949	9	9	0.107001	0.270189	0.418774	1.86521	1.4679	1.6488	0.846358	1.20992	1.16585
map03010 Ribosome	0.0227945	3.01	P62855	40S ribosomal protein S26 OS=Mus musculus OX=10090 GN=Rps26 PE=1 SV=3	Rps26	0.634	0.0180135	Down	13.015	38.3	K02976	6	6	0.42855	0.804207	1.59068	1.45612	1.04711	1.27738	0.696799	0.838065	0.861093
map03010 Ribosome	0.0227945	3.01	P62858	40S ribosomal protein S28 OS=Mus musculus OX=10090 GN=Rps28 PE=1 SV=1	Rps28	0.569	0.0128102	Down	7.8409	65.2	K02979	4	4	0.894043	0.79407	0.897808	1.2367	1.14098	1.70975	0.729548	0.777099	0.819999
map03010 Ribosome	0.0227945	3.01	P62900	60S ribosomal protein L31 OS=Mus musculus OX=10090 GN=Rpl31 PE=1 SV=1	Rpl31	0.622	0.0111771	Down	14.463	32.8	K02910	4	4	0.529735	0.757423	0.991144	1.35658	1.51819	1.26888	1.02752	0.786809	0.763714
map04015 Rap1 signaling pathway	0.219681	2.27	Q8C0T5	Signal-induced proliferation-associated 1-like protein 1 OS=Mus musculus OX=10090 GN=Sipa1l1 PE=1 SV=2	Sipa1l1	0.596	0.045618	Down	197.03	3.7	K17701	6	5				1.43959	1.23414	1.08576	0.540613	0.727118	0.972782
map04015 Rap1 signaling pathway	0.219681	2.27	Q9JJV2	Profilin-2 OS=Mus musculus OX=10090 GN=Pfn2 PE=1 SV=3	Pfn2	0.363	0.0212824	Down	15.032	26.4	K05759	3	3	0.184072	0.211177	0.349027	1.89631	2.06444	2.09523	0.377	0.884812	0.937926
map04145 Phagosome	0.230622	2.2	P61021	Ras-related protein Rab-5B OS=Mus musculus OX=10090 GN=Rab5b PE=1 SV=1	Rab5b	0.451	0.000554643	Down	23.707	39.1	K07888	7	4	0.529598	0.361687	0.64454	1.93287	1.56848	1.64207	0.739437	0.73291	0.848405
map04145 Phagosome	0.230622	2.2	Q9D1K2	V-type proton ATPase subunit F OS=Mus musculus OX=10090 GN=Atp6v1f PE=1 SV=2	Atp6v1f	0.622	0.00510878	Down	13.37	41.2	K02151	5	5	1.67017	1.21821	1.43657	0.958543	0.827649	1.09695	0.624324	0.58534	0.582244
map04150 mTOR signaling pathway	0.203375	2.39	Q60838	Segment polarity protein dishevelled homolog DVL-2 OS=Mus musculus OX=10090 GN=Dvl2 PE=1 SV=2	Dvl2	0.663	0.0112876	Down	78.86	12.6	K02353	7	5	0.175845	0.156481	0.365437	1.86722	1.61444	1.50954	0.959706	1.16407	1.18726
map04150 mTOR signaling pathway	0.203375	2.39	Q9D1K2	V-type proton ATPase subunit F OS=Mus musculus OX=10090 GN=Atp6v1f PE=1 SV=2	Atp6v1f	0.622	0.00510878	Down	13.37	41.2	K02151	5	5	1.67017	1.21821	1.43657	0.958543	0.827649	1.09695	0.624324	0.58534	0.582244
map04621 NOD-like receptor signaling pathway	0.0561533	3.4	P0DOV1	Interferon-activable protein 205-B OS=Mus musculus OX=10090 GN=Mnda PE=1 SV=1	Mnda	0.646	0.0481274	Down	46.977	24.9	K20914	10	1				1.15489	1.38462		0.959894	0.698797	0.801792
map04621 NOD-like receptor signaling pathway	0.0561533	3.4	P42225	Signal transducer and activator of transcription 1 OS=Mus musculus OX=10090 GN=Stat1 PE=1 SV=1	Stat1	0.43	1.69855e-05	Down	87.196	24.3	K11220	16	16	1.4594	1.07593	1.20764	1.30154	1.19556	1.17827	0.543614	0.519481	0.51856
map04621 NOD-like receptor signaling pathway	0.0561533	3.4	Q61107	Guanylate-binding protein 4 OS=Mus musculus OX=10090 GN=Gbp4 PE=1 SV=1	Gbp4	0.475	0.00176086	Down	70.801	8.4	K20899	5	5	0.704149	0.880509	1.03196	1.26064	1.68539	1.38168	0.675025	0.750579	0.630072
map04622 RIG-I-like receptor signaling pathway	0.00369314	9.28	Q64339	Ubiquitin-like protein ISG15 OS=Mus musculus OX=10090 GN=Isg15 PE=1 SV=4	Isg15	0.394	0.00042844	Down	17.897	15.5	K12159	3	3	1.98133	1.5275	1.39461	0.820321	1.05223	1.06537	0.384407	0.378543	0.395695
map04622 RIG-I-like receptor signaling pathway	0.00369314	9.28	Q6Q899	Antiviral innate immune response receptor RIG-I OS=Mus musculus OX=10090 GN=Ddx58 PE=1 SV=2	Ddx58	0.467	6.53911e-05	Down	105.97	20.1	K12646	19	19	1.45157	1.45988	1.08231	1.14305	1.17431	1.09524	0.518655	0.502655	0.572327
map04622 RIG-I-like receptor signaling pathway	0.00369314	9.28	Q8R5F7	Interferon-induced helicase C domain-containing protein 1 OS=Mus musculus OX=10090 GN=Ifih1 PE=1 SV=1	Ifih1	0.654	0.0304587	Down	115.97	2	K12647	2	2				1.26899	1.06252	1.14987	0.669504		0.849116
map04810 Regulation of actin cytoskeleton	0.356971	1.6	P11276	Fibronectin OS=Mus musculus OX=10090 GN=Fn1 PE=1 SV=4	Fn1	0.522	0.000900994	Down	272.53	7.5	K05717	16	16	1.77385	1.53109	1.1829	1.12102	0.892159	0.95182	0.519917	0.537192	0.490057
map04810 Regulation of actin cytoskeleton	0.356971	1.6	Q9JJV2	Profilin-2 OS=Mus musculus OX=10090 GN=Pfn2 PE=1 SV=3	Pfn2	0.363	0.0212824	Down	15.032	26.4	K05759	3	3	0.184072	0.211177	0.349027	1.89631	2.06444	2.09523	0.377	0.884812	0.937926
map04933 AGE-RAGE signaling pathway in diabetic complications	0.0922282	3.89	P11276	Fibronectin OS=Mus musculus OX=10090 GN=Fn1 PE=1 SV=4	Fn1	0.522	0.000900994	Down	272.53	7.5	K05717	16	16	1.77385	1.53109	1.1829	1.12102	0.892159	0.95182	0.519917	0.537192	0.490057
map04933 AGE-RAGE signaling pathway in diabetic complications	0.0922282	3.89	P42225	Signal transducer and activator of transcription 1 OS=Mus musculus OX=10090 GN=Stat1 PE=1 SV=1	Stat1	0.43	1.69855e-05	Down	87.196	24.3	K11220	16	16	1.4594	1.07593	1.20764	1.30154	1.19556	1.17827	0.543614	0.519481	0.51856
map05034 Alcoholism	0.125333	3.24	Q8CGP2	Histone H2B type 1-P OS=Mus musculus OX=10090 GN=Hist1h2bp PE=1 SV=3	Hist1h2bp	0.605	0.0483326	Down	13.992	59.5	K11252	10	3	0.625154	0.688448	0.682692	1.50549	1.60566	1.25243	1.15881	0.842381	0.638928
map05034 Alcoholism	0.125333	3.24	Q9D2U9	Histone H2B type 3-A OS=Mus musculus OX=10090 GN=Hist3h2ba PE=1 SV=3	Hist3h2ba	0.311	0.010526	Down	13.994	54	K11252	8	1	0.429049	0.430509	0.439885	2.57538	1.60204	1.69701	0.893503	0.469559	0.463066
map05146 Amoebiasis	0.00739639	7.29	P11276	Fibronectin OS=Mus musculus OX=10090 GN=Fn1 PE=1 SV=4	Fn1	0.522	0.000900994	Down	272.53	7.5	K05717	16	16	1.77385	1.53109	1.1829	1.12102	0.892159	0.95182	0.519917	0.537192	0.490057
map05146 Amoebiasis	0.00739639	7.29	P61021	Ras-related protein Rab-5B OS=Mus musculus OX=10090 GN=Rab5b PE=1 SV=1	Rab5b	0.451	0.000554643	Down	23.707	39.1	K07888	7	4	0.529598	0.361687	0.64454	1.93287	1.56848	1.64207	0.739437	0.73291	0.848405
map05146 Amoebiasis	0.00739639	7.29	Q60854	Serpin B6 OS=Mus musculus OX=10090 GN=Serpinb6 PE=1 SV=1	Serpinb6	0.244	9.63941e-05	Down	42.598	19.6	K13963	7	7	1.84265	1.47888	1.47225	1.16828	0.988745	1.22348	0.266496	0.250327	0.308888
map05152 Tuberculosis	0.155647	2.84	P42225	Signal transducer and activator of transcription 1 OS=Mus musculus OX=10090 GN=Stat1 PE=1 SV=1	Stat1	0.43	1.69855e-05	Down	87.196	24.3	K11220	16	16	1.4594	1.07593	1.20764	1.30154	1.19556	1.17827	0.543614	0.519481	0.51856
map05152 Tuberculosis	0.155647	2.84	P61021	Ras-related protein Rab-5B OS=Mus musculus OX=10090 GN=Rab5b PE=1 SV=1	Rab5b	0.451	0.000554643	Down	23.707	39.1	K07888	7	4	0.529598	0.361687	0.64454	1.93287	1.56848	1.64207	0.739437	0.73291	0.848405
map05160 Hepatitis C	0.203375	2.39	P42225	Signal transducer and activator of transcription 1 OS=Mus musculus OX=10090 GN=Stat1 PE=1 SV=1	Stat1	0.43	1.69855e-05	Down	87.196	24.3	K11220	16	16	1.4594	1.07593	1.20764	1.30154	1.19556	1.17827	0.543614	0.519481	0.51856
map05160 Hepatitis C	0.203375	2.39	Q6Q899	Antiviral innate immune response receptor RIG-I OS=Mus musculus OX=10090 GN=Ddx58 PE=1 SV=2	Ddx58	0.467	6.53911e-05	Down	105.97	20.1	K12646	19	19	1.45157	1.45988	1.08231	1.14305	1.17431	1.09524	0.518655	0.502655	0.572327
map05161 Hepatitis B	0.0473258	3.65	P42225	Signal transducer and activator of transcription 1 OS=Mus musculus OX=10090 GN=Stat1 PE=1 SV=1	Stat1	0.43	1.69855e-05	Down	87.196	24.3	K11220	16	16	1.4594	1.07593	1.20764	1.30154	1.19556	1.17827	0.543614	0.519481	0.51856
map05161 Hepatitis B	0.0473258	3.65	Q6Q899	Antiviral innate immune response receptor RIG-I OS=Mus musculus OX=10090 GN=Ddx58 PE=1 SV=2	Ddx58	0.467	6.53911e-05	Down	105.97	20.1	K12646	19	19	1.45157	1.45988	1.08231	1.14305	1.17431	1.09524	0.518655	0.502655	0.572327
map05161 Hepatitis B	0.0473258	3.65	Q8R5F7	Interferon-induced helicase C domain-containing protein 1 OS=Mus musculus OX=10090 GN=Ifih1 PE=1 SV=1	Ifih1	0.654	0.0304587	Down	115.97	2	K12647	2	2				1.26899	1.06252	1.14987	0.669504		0.849116
map05162 Measles	0.0392591	3.93	P42225	Signal transducer and activator of transcription 1 OS=Mus musculus OX=10090 GN=Stat1 PE=1 SV=1	Stat1	0.43	1.69855e-05	Down	87.196	24.3	K11220	16	16	1.4594	1.07593	1.20764	1.30154	1.19556	1.17827	0.543614	0.519481	0.51856
map05162 Measles	0.0392591	3.93	Q6Q899	Antiviral innate immune response receptor RIG-I OS=Mus musculus OX=10090 GN=Ddx58 PE=1 SV=2	Ddx58	0.467	6.53911e-05	Down	105.97	20.1	K12646	19	19	1.45157	1.45988	1.08231	1.14305	1.17431	1.09524	0.518655	0.502655	0.572327
map05162 Measles	0.0392591	3.93	Q8R5F7	Interferon-induced helicase C domain-containing protein 1 OS=Mus musculus OX=10090 GN=Ifih1 PE=1 SV=1	Ifih1	0.654	0.0304587	Down	115.97	2	K12647	2	2				1.26899	1.06252	1.14987	0.669504		0.849116
map05164 Influenza A	0.0412033	3.85	P42225	Signal transducer and activator of transcription 1 OS=Mus musculus OX=10090 GN=Stat1 PE=1 SV=1	Stat1	0.43	1.69855e-05	Down	87.196	24.3	K11220	16	16	1.4594	1.07593	1.20764	1.30154	1.19556	1.17827	0.543614	0.519481	0.51856
map05164 Influenza A	0.0412033	3.85	Q6Q899	Antiviral innate immune response receptor RIG-I OS=Mus musculus OX=10090 GN=Ddx58 PE=1 SV=2	Ddx58	0.467	6.53911e-05	Down	105.97	20.1	K12646	19	19	1.45157	1.45988	1.08231	1.14305	1.17431	1.09524	0.518655	0.502655	0.572327
map05164 Influenza A	0.0412033	3.85	Q8R5F7	Interferon-induced helicase C domain-containing protein 1 OS=Mus musculus OX=10090 GN=Ifih1 PE=1 SV=1	Ifih1	0.654	0.0304587	Down	115.97	2	K12647	2	2				1.26899	1.06252	1.14987	0.669504		0.849116
map05165 Human papillomavirus infection	0.0252339	2.93	P11276	Fibronectin OS=Mus musculus OX=10090 GN=Fn1 PE=1 SV=4	Fn1	0.522	0.000900994	Down	272.53	7.5	K05717	16	16	1.77385	1.53109	1.1829	1.12102	0.892159	0.95182	0.519917	0.537192	0.490057
map05165 Human papillomavirus infection	0.0252339	2.93	P42225	Signal transducer and activator of transcription 1 OS=Mus musculus OX=10090 GN=Stat1 PE=1 SV=1	Stat1	0.43	1.69855e-05	Down	87.196	24.3	K11220	16	16	1.4594	1.07593	1.20764	1.30154	1.19556	1.17827	0.543614	0.519481	0.51856
map05165 Human papillomavirus infection	0.0252339	2.93	Q60838	Segment polarity protein dishevelled homolog DVL-2 OS=Mus musculus OX=10090 GN=Dvl2 PE=1 SV=2	Dvl2	0.663	0.0112876	Down	78.86	12.6	K02353	7	5	0.175845	0.156481	0.365437	1.86722	1.61444	1.50954	0.959706	1.16407	1.18726
map05165 Human papillomavirus infection	0.0252339	2.93	Q64339	Ubiquitin-like protein ISG15 OS=Mus musculus OX=10090 GN=Isg15 PE=1 SV=4	Isg15	0.394	0.00042844	Down	17.897	15.5	K12159	3	3	1.98133	1.5275	1.39461	0.820321	1.05223	1.06537	0.384407	0.378543	0.395695
map05165 Human papillomavirus infection	0.0252339	2.93	Q9D1K2	V-type proton ATPase subunit F OS=Mus musculus OX=10090 GN=Atp6v1f PE=1 SV=2	Atp6v1f	0.622	0.00510878	Down	13.37	41.2	K02151	5	5	1.67017	1.21821	1.43657	0.958543	0.827649	1.09695	0.624324	0.58534	0.582244
map05168 Herpes simplex virus 1 infection	0.000499844	5.67	P42225	Signal transducer and activator of transcription 1 OS=Mus musculus OX=10090 GN=Stat1 PE=1 SV=1	Stat1	0.43	1.69855e-05	Down	87.196	24.3	K11220	16	16	1.4594	1.07593	1.20764	1.30154	1.19556	1.17827	0.543614	0.519481	0.51856
map05168 Herpes simplex virus 1 infection	0.000499844	5.67	Q6Q899	Antiviral innate immune response receptor RIG-I OS=Mus musculus OX=10090 GN=Ddx58 PE=1 SV=2	Ddx58	0.467	6.53911e-05	Down	105.97	20.1	K12646	19	19	1.45157	1.45988	1.08231	1.14305	1.17431	1.09524	0.518655	0.502655	0.572327
map05168 Herpes simplex virus 1 infection	0.000499844	5.67	Q8R2Q8	Bone marrow stromal antigen 2 OS=Mus musculus OX=10090 GN=Bst2 PE=1 SV=1	Bst2	0.454	0.000875587	Down	19.152	11	K06731	2	2				1.41471	1.31534	1.39531	0.526219	0.70509	0.643335
map05168 Herpes simplex virus 1 infection	0.000499844	5.67	Q8R5F7	Interferon-induced helicase C domain-containing protein 1 OS=Mus musculus OX=10090 GN=Ifih1 PE=1 SV=1	Ifih1	0.654	0.0304587	Down	115.97	2	K12647	2	2				1.26899	1.06252	1.14987	0.669504		0.849116
map05168 Herpes simplex virus 1 infection	0.000499844	5.67	Q8VE97	Serine/arginine-rich splicing factor 4 OS=Mus musculus OX=10090 GN=Srsf4 PE=2 SV=1	Srsf4	0.611	0.0266158	Down	55.979	13.7	K12893	7	3				1.14919	1.3236	1.25205	0.559454	0.882114	0.833591
map05168 Herpes simplex virus 1 infection	0.000499844	5.67	Q9R233	Tapasin OS=Mus musculus OX=10090 GN=Tapbp PE=1 SV=2	Tapbp	0.492	0.00125318	Down	49.736	11.6	K08058	5	5	1.04643	1.08803	1.60431	1.30985	1.17287	1.04355	0.514019	0.605376	0.615567
map05169 Epstein-Barr virus infection	0.0257553	3.49	P42225	Signal transducer and activator of transcription 1 OS=Mus musculus OX=10090 GN=Stat1 PE=1 SV=1	Stat1	0.43	1.69855e-05	Down	87.196	24.3	K11220	16	16	1.4594	1.07593	1.20764	1.30154	1.19556	1.17827	0.543614	0.519481	0.51856
map05169 Epstein-Barr virus infection	0.0257553	3.49	Q64339	Ubiquitin-like protein ISG15 OS=Mus musculus OX=10090 GN=Isg15 PE=1 SV=4	Isg15	0.394	0.00042844	Down	17.897	15.5	K12159	3	3	1.98133	1.5275	1.39461	0.820321	1.05223	1.06537	0.384407	0.378543	0.395695
map05169 Epstein-Barr virus infection	0.0257553	3.49	Q6Q899	Antiviral innate immune response receptor RIG-I OS=Mus musculus OX=10090 GN=Ddx58 PE=1 SV=2	Ddx58	0.467	6.53911e-05	Down	105.97	20.1	K12646	19	19	1.45157	1.45988	1.08231	1.14305	1.17431	1.09524	0.518655	0.502655	0.572327
map05169 Epstein-Barr virus infection	0.0257553	3.49	Q9R233	Tapasin OS=Mus musculus OX=10090 GN=Tapbp PE=1 SV=2	Tapbp	0.492	0.00125318	Down	49.736	11.6	K08058	5	5	1.04643	1.08803	1.60431	1.30985	1.17287	1.04355	0.514019	0.605376	0.615567
map05170 Human immunodeficiency virus 1 infection	0.143597	2.27	P22892	AP-1 complex subunit gamma-1 OS=Mus musculus OX=10090 GN=Ap1g1 PE=1 SV=3	Ap1g1	0.618	0.0250639	Down	91.349	10.2	K12391	9	9	0.175316	0.10918	0.201834	2.00133	1.33989	1.92039	1.0051	1.08983	1.15713
map05170 Human immunodeficiency virus 1 infection	0.143597	2.27	Q8R2Q8	Bone marrow stromal antigen 2 OS=Mus musculus OX=10090 GN=Bst2 PE=1 SV=1	Bst2	0.454	0.000875587	Down	19.152	11	K06731	2	2				1.41471	1.31534	1.39531	0.526219	0.70509	0.643335
map05170 Human immunodeficiency virus 1 infection	0.143597	2.27	Q9R233	Tapasin OS=Mus musculus OX=10090 GN=Tapbp PE=1 SV=2	Tapbp	0.492	0.00125318	Down	49.736	11.6	K08058	5	5	1.04643	1.08803	1.60431	1.30985	1.17287	1.04355	0.514019	0.605376	0.615567
map05200 Pathways in cancer	0.277102	1.8	P11276	Fibronectin OS=Mus musculus OX=10090 GN=Fn1 PE=1 SV=4	Fn1	0.522	0.000900994	Down	272.53	7.5	K05717	16	16	1.77385	1.53109	1.1829	1.12102	0.892159	0.95182	0.519917	0.537192	0.490057
map05200 Pathways in cancer	0.277102	1.8	P42225	Signal transducer and activator of transcription 1 OS=Mus musculus OX=10090 GN=Stat1 PE=1 SV=1	Stat1	0.43	1.69855e-05	Down	87.196	24.3	K11220	16	16	1.4594	1.07593	1.20764	1.30154	1.19556	1.17827	0.543614	0.519481	0.51856
map05200 Pathways in cancer	0.277102	1.8	P48774	Glutathione S-transferase Mu 5 OS=Mus musculus OX=10090 GN=Gstm5 PE=1 SV=1	Gstm5	0.563	0.0248522	Down	26.635	35.7	K00799	9	8	1.2486	1.00945	1.62797	1.44668	0.957047	0.868287	0.605613	0.609522	0.626834
map05200 Pathways in cancer	0.277102	1.8	Q60838	Segment polarity protein dishevelled homolog DVL-2 OS=Mus musculus OX=10090 GN=Dvl2 PE=1 SV=2	Dvl2	0.663	0.0112876	Down	78.86	12.6	K02353	7	5	0.175845	0.156481	0.365437	1.86722	1.61444	1.50954	0.959706	1.16407	1.18726
map05203 Viral carcinogenesis	0.356971	1.6	Q8CGP2	Histone H2B type 1-P OS=Mus musculus OX=10090 GN=Hist1h2bp PE=1 SV=3	Hist1h2bp	0.605	0.0483326	Down	13.992	59.5	K11252	10	3	0.625154	0.688448	0.682692	1.50549	1.60566	1.25243	1.15881	0.842381	0.638928
map05203 Viral carcinogenesis	0.356971	1.6	Q9D2U9	Histone H2B type 3-A OS=Mus musculus OX=10090 GN=Hist3h2ba PE=1 SV=3	Hist3h2ba	0.311	0.010526	Down	13.994	54	K11252	8	1	0.429049	0.430509	0.439885	2.57538	1.60204	1.69701	0.893503	0.469559	0.463066
map05225 Hepatocellular carcinoma	0.219681	2.27	P48774	Glutathione S-transferase Mu 5 OS=Mus musculus OX=10090 GN=Gstm5 PE=1 SV=1	Gstm5	0.563	0.0248522	Down	26.635	35.7	K00799	9	8	1.2486	1.00945	1.62797	1.44668	0.957047	0.868287	0.605613	0.609522	0.626834
map05225 Hepatocellular carcinoma	0.219681	2.27	Q60838	Segment polarity protein dishevelled homolog DVL-2 OS=Mus musculus OX=10090 GN=Dvl2 PE=1 SV=2	Dvl2	0.663	0.0112876	Down	78.86	12.6	K02353	7	5	0.175845	0.156481	0.365437	1.86722	1.61444	1.50954	0.959706	1.16407	1.18726
map05322 Systemic lupus erythematosus	0.0170756	9.73	Q8CGP2	Histone H2B type 1-P OS=Mus musculus OX=10090 GN=Hist1h2bp PE=1 SV=3	Hist1h2bp	0.605	0.0483326	Down	13.992	59.5	K11252	10	3	0.625154	0.688448	0.682692	1.50549	1.60566	1.25243	1.15881	0.842381	0.638928
map05322 Systemic lupus erythematosus	0.0170756	9.73	Q9D2U9	Histone H2B type 3-A OS=Mus musculus OX=10090 GN=Hist3h2ba PE=1 SV=3	Hist3h2ba	0.311	0.010526	Down	13.994	54	K11252	8	1	0.429049	0.430509	0.439885	2.57538	1.60204	1.69701	0.893503	0.469559	0.463066
map05410 Hypertrophic cardiomyopathy (HCM)	0.0624188	4.86	A2ASS6	Titin OS=Mus musculus OX=10090 GN=Ttn PE=1 SV=1	Ttn	0.628	0.0120274	Down	3906.4	0.2	K12567	6	6				1.12859	1.16109	1.39592	0.648561	0.847103	0.818731
map05410 Hypertrophic cardiomyopathy (HCM)	0.0624188	4.86	P58771	Tropomyosin alpha-1 chain OS=Mus musculus OX=10090 GN=Tpm1 PE=1 SV=1	Tpm1	0.639	0.0217102	Down	32.68	31.3	K10373	11	7	1.02141	0.68807	0.56125	1.20492	1.22977	1.67048	0.91479	0.931559	0.777753
map05414 Dilated cardiomyopathy (DCM)	0.0705413	4.54	A2ASS6	Titin OS=Mus musculus OX=10090 GN=Ttn PE=1 SV=1	Ttn	0.628	0.0120274	Down	3906.4	0.2	K12567	6	6				1.12859	1.16109	1.39592	0.648561	0.847103	0.818731
map05414 Dilated cardiomyopathy (DCM)	0.0705413	4.54	P58771	Tropomyosin alpha-1 chain OS=Mus musculus OX=10090 GN=Tpm1 PE=1 SV=1	Tpm1	0.639	0.0217102	Down	32.68	31.3	K10373	11	7	1.02141	0.68807	0.56125	1.20492	1.22977	1.67048	0.91479	0.931559	0.777753
map05418 Fluid shear stress and atherosclerosis	0.203375	2.39	P48774	Glutathione S-transferase Mu 5 OS=Mus musculus OX=10090 GN=Gstm5 PE=1 SV=1	Gstm5	0.563	0.0248522	Down	26.635	35.7	K00799	9	8	1.2486	1.00945	1.62797	1.44668	0.957047	0.868287	0.605613	0.609522	0.626834
map05418 Fluid shear stress and atherosclerosis	0.203375	2.39	P61957	Small ubiquitin-related modifier 2 OS=Mus musculus OX=10090 GN=Sumo2 PE=1 SV=1	Sumo2	0.631	0.0114164	Down	10.871	23.2	K12160	2	1				1.02364	1.40136	1.2529	0.70603	0.812784	0.803274
