# Supplementary material for: Label-free quantitative proteomic analyses of mouse astrocytes provides insight into the host response mechanism at different developmental stages of Toxoplasma gondii
Source: PLoS Negl Trop Dis. 2023 Sep 18;17(9):e0011102. doi: 10.1371/journal.pntd.0011102 (PMC10538781; doi:10.1371/journal.pntd.0011102)
Supplement: S6 Table — A. The KOG classification of up-regulated proteins in the C8-BR vs C8-TA group. B. The KOG classification of down-regulated proteins in the C8-BR vs C8-TA group. (XLSX) [file pntd.0011102.s009.xlsx]

## Sheet: Table A
S6A Table The KOG classification of up-regulated DEPs in the C8-BR vs C8-TA group.
Category description	Protein accession	Protein description	Gene name	C8BR/C8TA Ratio	C8BR/C8TA P value	Regulated Type	MW [kDa]	Coverage [%]	Peptides	Unique peptides	Razor + unique peptides	Razor + unique peptides C8BR1	Razor + unique peptides C8BR2	Razor + unique peptides C8BR3	Razor + unique peptides C8TA_1	Razor + unique peptides C8TA_2	Razor + unique peptides C8TA_3	Razor + unique peptides C8_1	Razor + unique peptides C8_2	Razor + unique peptides C8_3	C8BR1	C8BR2	C8BR3	C8TA_1	C8TA_2	C8TA_3	C8_1	C8_2	C8_3	Subcellular localization	KEGG KO No.	KEGG Gene	KEGG pathway	Biological Process	Cellular Component	Molecular Function	Pfam ID	Domain description	KOG NO.	KOG description
[A] RNA processing and modification	Q80YD1	ATP-dependent RNA helicase SUPV3L1, mitochondrial OS=Mus musculus OX=10090 GN=Supv3l1 PE=1 SV=1	Supv3l1	1.791	0.00242973	Up	87.004	16	11	11	11	7	6	7	9	9	8	8	7	8	1.62356	1.34529	1.64595	0.941626	0.857913	0.777499	0.642388	0.609294	0.556477	mitochondria	K17675	SUPV3L1, SUV3; ATP-dependent RNA helicase SUPV3L1/SUV3 [EC:3.6.4.13]		GO:0000957 mitochondrial RNA catabolic process; GO:0000958 mitochondrial mRNA catabolic process; GO:0000959 mitochondrial RNA metabolic process; GO:0000960 regulation of mitochondrial RNA catabolic process; GO:0000962 positive regulation of mitochondrial RNA catabolic process; GO:0000963 mitochondrial RNA processing; GO:0000965 mitochondrial RNA 3'-end processing; GO:0001558 regulation of cell gr…	GO:0000177 cytoplasmic exosome (RNase complex); GO:0000178 exosome (RNase complex); GO:0005622 intracellular; GO:0005623 cell; GO:0005634 nucleus; GO:0005737 cytoplasm; GO:0005739 mitochondrion; GO:0005759 mitochondrial matrix; GO:0009295 nucleoid; GO:0031974 membrane-enclosed lumen; GO:0032991 protein-containing complex; GO:0042645 mitochondrial nucleoid; GO:0043226 organelle; GO:0043227 membran…	GO:0003676 nucleic acid binding; GO:0003677 DNA binding; GO:0003678 DNA helicase activity; GO:0003723 RNA binding; GO:0003724 RNA helicase activity; GO:0003725 double-stranded RNA binding; GO:0003824 catalytic activity; GO:0004386 helicase activity; GO:0005488 binding; GO:0005515 protein binding; GO:0008186 RNA-dependent ATPase activity; GO:0016462 pyrophosphatase activity; GO:0016787 hydrolase a…			KOG0953	Mitochondrial RNA helicase SUV3, DEAD-box superfamily
	Q8BG05	Heterogeneous nuclear ribonucleoprotein A3 OS=Mus musculus OX=10090 GN=Hnrnpa3 PE=1 SV=1	Hnrnpa3	1.852	0.0045554	Up	39.652	35.1	12	11	11	8	8	8	10	9	9	9	9	9	1.33179	1.59479	1.31756	0.865347	0.640839	0.785014	0.905267	0.761338	0.798058	nucleus	K12741	HNRNPA1_3; heterogeneous nuclear ribonucleoprotein A1/A3	map03040 Spliceosome				PF00076	RNA recognition motif. (a.k.a. RRM, RBD, or RNP domain)	KOG0118	FOG: RRM domain
	Q9Z315	U4/U6.U5 tri-snRNP-associated protein 1 OS=Mus musculus OX=10090 GN=Sart1 PE=1 SV=1	Sart1	1.57	0.000487162	Up	90.884	24.9	16	16	16	11	10	11	10	9	10	8	9	9	1.22783	1.34783	1.28471	0.872846	0.809292	0.776652	0.883566	0.915707	0.881572	nucleus	K11984	SART1, HAF, SNU66; U4/U6.U5 tri-snRNP-associated protein 1	map03040 Spliceosome	GO:0000375 RNA splicing, via transesterification reactions; GO:0000377 RNA splicing, via transesterification reactions with bulged adenosine as nucleophile; GO:0000387 spliceosomal snRNP assembly; GO:0000398 mRNA splicing, via spliceosome; GO:0000481 maturation of 5S rRNA; GO:0002682 regulation of immune system process; GO:0002684 positive regulation of immune system process; GO:0002694 regulatio…	GO:0005622 intracellular; GO:0005623 cell; GO:0005634 nucleus; GO:0005654 nucleoplasm; GO:0005681 spliceosomal complex; GO:0005684 U2-type spliceosomal complex; GO:0005737 cytoplasm; GO:0005794 Golgi apparatus; GO:0005829 cytosol; GO:0012505 endomembrane system; GO:0015030 Cajal body; GO:0016604 nuclear body; GO:0016607 nuclear speck; GO:0030532 small nuclear ribonucleoprotein complex; GO:0031974…				KOG2217	U4/U6.U5 snRNP associated protein
	Q6Q899	Antiviral innate immune response receptor RIG-I OS=Mus musculus OX=10090 GN=Ddx58 PE=1 SV=2	Ddx58	2.506	0.00101781	Up	105.97	20.1	19	19	19	14	14	15	14	13	13	15	16	15	1.45157	1.45988	1.08231	0.518655	0.502655	0.572327	1.14305	1.17431	1.09524	cytoplasm	K12646	DDX58, RIG-I; ATP-dependent RNA helicase DDX58 [EC:3.6.4.13]	map04064 NF-kappa B signaling pathway; map04622 RIG-I-like receptor signaling pathway; map04623 Cytosolic DNA-sensing pathway; map05160 Hepatitis C; map05161 Hepatitis B; map05162 Measles; map05164 Influenza A; map05168 Herpes simplex virus 1 infection; map05169 Epstein-Barr virus infection	GO:0001817 regulation of cytokine production; GO:0001818 negative regulation of cytokine production; GO:0001819 positive regulation of cytokine production; GO:0002218 activation of innate immune response; GO:0002221 pattern recognition receptor signaling pathway; GO:0002230 positive regulation of defense response to virus by host; GO:0002252 immune effector process; GO:0002253 activation of immun…	GO:0001726 ruffle; GO:0005622 intracellular; GO:0005623 cell; GO:0005737 cytoplasm; GO:0005829 cytosol; GO:0005856 cytoskeleton; GO:0005886 plasma membrane; GO:0005911 cell-cell junction; GO:0005923 bicellular tight junction; GO:0015629 actin cytoskeleton; GO:0016020 membrane; GO:0030054 cell junction; GO:0031252 cell leading edge; GO:0031253 cell projection membrane; GO:0031256 leading edge memb…	GO:0003676 nucleic acid binding; GO:0003677 DNA binding; GO:0003690 double-stranded DNA binding; GO:0003723 RNA binding; GO:0003725 double-stranded RNA binding; GO:0003727 single-stranded RNA binding; GO:0005488 binding; GO:0005515 protein binding; GO:0008270 zinc ion binding; GO:0019899 enzyme binding; GO:0031625 ubiquitin protein ligase binding; GO:0042802 identical protein binding; GO:0043167 …	PF11648	C-terminal domain of RIG-I	KOG0354	DEAD-box like helicase
	Q6PFR5	Transformer-2 protein homolog alpha OS=Mus musculus OX=10090 GN=Tra2a PE=1 SV=1	Tra2a	2.145	0.0255113	Up	32.316	10.7	3	2	2	2	2	2	2	2	2	1	2	1	1.5716	1.45567	1.44981	1.04498	0.491291	0.550947		0.435704		nucleus	K12897	TRA2; transformer-2 protein	map03040 Spliceosome	GO:0000375 RNA splicing, via transesterification reactions; GO:0000377 RNA splicing, via transesterification reactions with bulged adenosine as nucleophile; GO:0000398 mRNA splicing, via spliceosome; GO:0006139 nucleobase-containing compound metabolic process; GO:0006396 RNA processing; GO:0006397 mRNA processing; GO:0006725 cellular aromatic compound metabolic process; GO:0006807 nitrogen compou…	GO:0005622 intracellular; GO:0005623 cell; GO:0005634 nucleus; GO:0005730 nucleolus; GO:0031974 membrane-enclosed lumen; GO:0031981 nuclear lumen; GO:0043226 organelle; GO:0043227 membrane-bounded organelle; GO:0043228 non-membrane-bounded organelle; GO:0043229 intracellular organelle; GO:0043231 intracellular membrane-bounded organelle; GO:0043232 intracellular non-membrane-bounded organelle; GO…	GO:0003676 nucleic acid binding; GO:0003723 RNA binding; GO:0005488 binding; GO:0005515 protein binding; GO:0042802 identical protein binding; GO:0097159 organic cyclic compound binding; GO:1901363 heterocyclic compound binding;	PF00076	RNA recognition motif. (a.k.a. RRM, RBD, or RNP domain)	KOG0118	FOG: RRM domain
	Q6NVF9	Cleavage and polyadenylation specificity factor subunit 6 OS=Mus musculus OX=10090 GN=Cpsf6 PE=1 SV=1	Cpsf6	1.576	0.001979	Up	59.152	17.1	8	8	8	5	4	6	8	8	8	7	7	7	1.35503	1.38358	1.18392	0.776226	0.821692	0.890973	0.898066	0.816275	0.874234	nucleus	K14398	CPSF6_7; cleavage and polyadenylation specificity factor subunit 6/7	map03015 mRNA surveillance pathway	GO:0006139 nucleobase-containing compound metabolic process; GO:0006378 mRNA polyadenylation; GO:0006379 mRNA cleavage; GO:0006396 RNA processing; GO:0006397 mRNA processing; GO:0006725 cellular aromatic compound metabolic process; GO:0006807 nitrogen compound metabolic process; GO:0008152 metabolic process; GO:0009987 cellular process; GO:0010467 gene expression; GO:0010468 regulation of gene ex…	GO:0000228 nuclear chromosome; GO:0000785 chromatin; GO:0000790 nuclear chromatin; GO:0005622 intracellular; GO:0005623 cell; GO:0005634 nucleus; GO:0005654 nucleoplasm; GO:0005694 chromosome; GO:0005726 perichromatin fibrils; GO:0005737 cytoplasm; GO:0005847 mRNA cleavage and polyadenylation specificity factor complex; GO:0005849 mRNA cleavage factor complex; GO:0016604 nuclear body; GO:0016607 …	GO:0003676 nucleic acid binding; GO:0003723 RNA binding; GO:0003729 mRNA binding; GO:0005488 binding; GO:0043021 ribonucleoprotein complex binding; GO:0043023 ribosomal large subunit binding; GO:0044877 protein-containing complex binding; GO:0097159 organic cyclic compound binding; GO:1901363 heterocyclic compound binding; GO:1990448 exon-exon junction complex binding;	PF00076	RNA recognition motif. (a.k.a. RRM, RBD, or RNP domain)	KOG4849	mRNA cleavage factor I subunit/CPSF subunit
	Q62241	U1 small nuclear ribonucleoprotein C OS=Mus musculus OX=10090 GN=Snrpc PE=1 SV=1	Snrpc	2.167	0.00434051	Up	17.364	24.5	3	3	3	3	3	2	3	3	3	3	3	3	1.7587	1.4419	1.65146	0.935695	0.667611	0.635608	0.486738	0.657772	0.76452	nucleus	K11095	SNRPC; U1 small nuclear ribonucleoprotein C	map03040 Spliceosome	GO:0000245 spliceosomal complex assembly; GO:0000375 RNA splicing, via transesterification reactions; GO:0000377 RNA splicing, via transesterification reactions with bulged adenosine as nucleophile; GO:0000395 mRNA 5'-splice site recognition; GO:0000398 mRNA splicing, via spliceosome; GO:0006139 nucleobase-containing compound metabolic process; GO:0006376 mRNA splice site selection; GO:0006396 RN…	GO:0000243 commitment complex; GO:0005622 intracellular; GO:0005623 cell; GO:0005634 nucleus; GO:0005681 spliceosomal complex; GO:0005684 U2-type spliceosomal complex; GO:0005685 U1 snRNP; GO:0030532 small nuclear ribonucleoprotein complex; GO:0032991 protein-containing complex; GO:0043226 organelle; GO:0043227 membrane-bounded organelle; GO:0043229 intracellular organelle; GO:0043231 intracellul…	GO:0003676 nucleic acid binding; GO:0003723 RNA binding; GO:0005488 binding; GO:0030627 pre-mRNA 5'-splice site binding; GO:0036002 pre-mRNA binding; GO:0043021 ribonucleoprotein complex binding; GO:0044877 protein-containing complex binding; GO:0070990 snRNP binding; GO:0097159 organic cyclic compound binding; GO:1901363 heterocyclic compound binding; GO:1990446 U1 snRNP binding;	PF06220	U1 zinc finger	KOG3454	U1 snRNP-specific protein C
	Q62189	U1 small nuclear ribonucleoprotein A OS=Mus musculus OX=10090 GN=Snrpa PE=1 SV=3	Snrpa	2.148	0.0254128	Up	31.835	24.7	5	4	5	4	3	4	5	5	4	4	4	5	1.56072	0.977771	1.68049	0.503401	0.655157	0.805399	0.985236	0.767871	1.06396	nucleus	K11091	SNRPA; U1 small nuclear ribonucleoprotein A	map03040 Spliceosome	GO:0000375 RNA splicing, via transesterification reactions; GO:0000377 RNA splicing, via transesterification reactions with bulged adenosine as nucleophile; GO:0000398 mRNA splicing, via spliceosome; GO:0006139 nucleobase-containing compound metabolic process; GO:0006396 RNA processing; GO:0006397 mRNA processing; GO:0006725 cellular aromatic compound metabolic process; GO:0006807 nitrogen compou…	GO:0005622 intracellular; GO:0005623 cell; GO:0005634 nucleus; GO:0005681 spliceosomal complex; GO:0005685 U1 snRNP; GO:0030532 small nuclear ribonucleoprotein complex; GO:0032991 protein-containing complex; GO:0043226 organelle; GO:0043227 membrane-bounded organelle; GO:0043229 intracellular organelle; GO:0043231 intracellular membrane-bounded organelle; GO:0097525 spliceosomal snRNP complex; GO…	GO:0003676 nucleic acid binding; GO:0003723 RNA binding; GO:0005488 binding; GO:0017069 snRNA binding; GO:0030619 U1 snRNA binding; GO:0035613 RNA stem-loop binding; GO:0035614 snRNA stem-loop binding; GO:0097159 organic cyclic compound binding; GO:1901363 heterocyclic compound binding;	PF00076	RNA recognition motif. (a.k.a. RRM, RBD, or RNP domain)	KOG4206	Spliceosomal protein snRNP-U1A/U2B
	Q61545	RNA-binding protein EWS OS=Mus musculus OX=10090 GN=Ewsr1 PE=1 SV=2	Ewsr1	1.683	0.000729408	Up	68.461	12.4	5	5	5	5	5	5	4	5	5	5	5	5	1.28863	1.34864	1.27376	0.854251	0.713089	0.756134	0.849187	0.997041	0.919271	nucleus	K13209	EWSR1; RNA-binding protein EWS	map05202 Transcriptional misregulation in cancer		GO:0005622 intracellular; GO:0005623 cell; GO:0005634 nucleus; GO:0043226 organelle; GO:0043227 membrane-bounded organelle; GO:0043229 intracellular organelle; GO:0043231 intracellular membrane-bounded organelle;		PF00076; PF00641	RNA recognition motif. (a.k.a. RRM, RBD, or RNP domain); Zn-finger in Ran binding protein and others	KOG1995	Conserved Zn-finger protein
	Q5SF07	Insulin-like growth factor 2 mRNA-binding protein 2 OS=Mus musculus OX=10090 GN=Igf2bp2 PE=1 SV=1	Igf2bp2	2.219	7.13145e-06	Up	65.583	31.9	17	16	17	6	7	9	12	12	13	13	13	12	1.61201	1.50318	1.55203	0.72412	0.695635	0.683945	0.760049	0.791979	0.677055	cytoplasm	K17392	IGF2BP2; insulin-like growth factor 2 mRNA-binding protein 2		GO:0001817 regulation of cytokine production; GO:0006417 regulation of translation; GO:0009653 anatomical structure morphogenesis; GO:0009889 regulation of biosynthetic process; GO:0009890 negative regulation of biosynthetic process; GO:0009892 negative regulation of metabolic process; GO:0009894 regulation of catabolic process; GO:0010468 regulation of gene expression; GO:0010556 regulation of m…	GO:0005622 intracellular; GO:0005623 cell; GO:0005634 nucleus; GO:0005737 cytoplasm; GO:0005829 cytosol; GO:0005856 cytoskeleton; GO:0043226 organelle; GO:0043227 membrane-bounded organelle; GO:0043228 non-membrane-bounded organelle; GO:0043229 intracellular organelle; GO:0043231 intracellular membrane-bounded organelle; GO:0043232 intracellular non-membrane-bounded organelle;	GO:0003676 nucleic acid binding; GO:0003723 RNA binding; GO:0003729 mRNA binding; GO:0003730 mRNA 3'-UTR binding; GO:0005488 binding; GO:0045182 translation regulator activity; GO:0048027 mRNA 5'-UTR binding; GO:0097159 organic cyclic compound binding; GO:1901363 heterocyclic compound binding;	PF00076; PF00013	RNA recognition motif. (a.k.a. RRM, RBD, or RNP domain); KH domain	KOG2193	IGF-II mRNA-binding protein IMP, contains RRM and KH domains
	Q569Z5	Probable ATP-dependent RNA helicase DDX46 OS=Mus musculus OX=10090 GN=Ddx46 PE=1 SV=2	Ddx46	1.518	0.00176878	Up	117.45	19.3	19	19	19	12	14	14	14	13	15	11	11	13	1.43595	1.31816	1.32783	0.975219	0.821567	0.89156	0.786231	0.797632	0.645853	nucleus	K12811	DDX46, PRP5; ATP-dependent RNA helicase DDX46/PRP5 [EC:3.6.4.13]	map03040 Spliceosome	GO:0000375 RNA splicing, via transesterification reactions; GO:0000377 RNA splicing, via transesterification reactions with bulged adenosine as nucleophile; GO:0000398 mRNA splicing, via spliceosome; GO:0006139 nucleobase-containing compound metabolic process; GO:0006396 RNA processing; GO:0006397 mRNA processing; GO:0006725 cellular aromatic compound metabolic process; GO:0006807 nitrogen compou…	GO:0001650 fibrillar center; GO:0005622 intracellular; GO:0005623 cell; GO:0005634 nucleus; GO:0005654 nucleoplasm; GO:0005730 nucleolus; GO:0005737 cytoplasm; GO:0016604 nuclear body; GO:0016607 nuclear speck; GO:0031974 membrane-enclosed lumen; GO:0031981 nuclear lumen; GO:0043226 organelle; GO:0043227 membrane-bounded organelle; GO:0043228 non-membrane-bounded organelle; GO:0043229 intracellul…	GO:0003724 RNA helicase activity; GO:0003824 catalytic activity; GO:0004386 helicase activity; GO:0008186 RNA-dependent ATPase activity; GO:0016462 pyrophosphatase activity; GO:0016787 hydrolase activity; GO:0016817 hydrolase activity, acting on acid anhydrides; GO:0016818 hydrolase activity, acting on acid anhydrides, in phosphorus-containing anhydrides; GO:0016887 ATPase activity; GO:0017111 nu…	PF00270	DEAD/DEAH box helicase	KOG0334	RNA helicase
	Q00PI9	Heterogeneous nuclear ribonucleoprotein U-like protein 2 OS=Mus musculus OX=10090 GN=Hnrnpul2 PE=1 SV=2	Hnrnpul2	1.834	0.000174307	Up	84.939	24	16	16	16	9	8	9	14	13	15	14	15	14	1.42346	1.42439	1.2938	0.799777	0.738657	0.720178	0.867295	0.898879	0.833562	nucleus					GO:0005622 intracellular; GO:0005623 cell; GO:0005634 nucleus; GO:0005654 nucleoplasm; GO:0031974 membrane-enclosed lumen; GO:0031981 nuclear lumen; GO:0043226 organelle; GO:0043227 membrane-bounded organelle; GO:0043229 intracellular organelle; GO:0043231 intracellular membrane-bounded organelle; GO:0043233 organelle lumen; GO:0070013 intracellular organelle lumen;		PF13671	AAA domain	KOG2242	Scaffold/matrix specific factor hnRNP-U/SAF-A, contains SPRY domain
	P61327	Protein mago nashi homolog OS=Mus musculus OX=10090 GN=Magoh PE=2 SV=1	Magoh	1.874	0.00175624	Up	17.163	26	4	4	4	3	3	4	3	3	3	4	3	4	1.66973	1.52239	1.44849	0.790681	0.738715	0.947267	0.752554	0.494982	0.635186	cytoplasm	K12877	MAGOH; protein mago nashi	map03013 RNA transport; map03015 mRNA surveillance pathway; map03040 Spliceosome	GO:0000003 reproduction; GO:0000184 nuclear-transcribed mRNA catabolic process, nonsense-mediated decay; GO:0000375 RNA splicing, via transesterification reactions; GO:0000377 RNA splicing, via transesterification reactions with bulged adenosine as nucleophile; GO:0000381 regulation of alternative mRNA splicing, via spliceosome; GO:0000398 mRNA splicing, via spliceosome; GO:0000956 nuclear-transc…	GO:0005622 intracellular; GO:0005623 cell; GO:0005634 nucleus; GO:0005654 nucleoplasm; GO:0005681 spliceosomal complex; GO:0031974 membrane-enclosed lumen; GO:0031981 nuclear lumen; GO:0032991 protein-containing complex; GO:0035145 exon-exon junction complex; GO:0043226 organelle; GO:0043227 membrane-bounded organelle; GO:0043229 intracellular organelle; GO:0043231 intracellular membrane-bounded …				KOG3392	Exon-exon junction complex, Magoh component
	P49312	Heterogeneous nuclear ribonucleoprotein A1 OS=Mus musculus OX=10090 GN=Hnrnpa1 PE=1 SV=2	Hnrnpa1	1.544	0.0270342	Up	34.196	43.4	13	11	12	10	10	10	10	10	10	9	9	7	1.18094	1.09656	1.39617	0.959735	0.755378	0.664342	0.844679	1.18851	0.913682	nucleus	K12741	HNRNPA1_3; heterogeneous nuclear ribonucleoprotein A1/A3	map03040 Spliceosome	GO:0000375 RNA splicing, via transesterification reactions; GO:0000377 RNA splicing, via transesterification reactions with bulged adenosine as nucleophile; GO:0000380 alternative mRNA splicing, via spliceosome; GO:0000381 regulation of alternative mRNA splicing, via spliceosome; GO:0000398 mRNA splicing, via spliceosome; GO:0006139 nucleobase-containing compound metabolic process; GO:0006396 RNA…	GO:0005622 intracellular; GO:0005623 cell; GO:0005634 nucleus; GO:0005654 nucleoplasm; GO:0005681 spliceosomal complex; GO:0005737 cytoplasm; GO:0031974 membrane-enclosed lumen; GO:0031981 nuclear lumen; GO:0032991 protein-containing complex; GO:0043226 organelle; GO:0043227 membrane-bounded organelle; GO:0043229 intracellular organelle; GO:0043231 intracellular membrane-bounded organelle; GO:004…	GO:0003676 nucleic acid binding; GO:0003677 DNA binding; GO:0003697 single-stranded DNA binding; GO:0003723 RNA binding; GO:0003727 single-stranded RNA binding; GO:0005488 binding; GO:0005515 protein binding; GO:0019904 protein domain specific binding; GO:0035198 miRNA binding; GO:0036002 pre-mRNA binding; GO:0042162 telomeric DNA binding; GO:0042802 identical protein binding; GO:0043047 single-s…	PF00076	RNA recognition motif. (a.k.a. RRM, RBD, or RNP domain)	KOG0118	FOG: RRM domain
	P46061	Ran GTPase-activating protein 1 OS=Mus musculus OX=10090 GN=Rangap1 PE=1 SV=2	Rangap1	1.577	0.00473608	Up	63.53	25.1	13	13	13	11	10	10	11	11	11	8	10	9	1.44854	1.23867	1.53302	0.95534	0.90921	0.812184	0.709041	0.638844	0.75516	cytoplasm	K14319	RANGAP1; Ran GTPase-activating protein 1	map03013 RNA transport	GO:0007154 cell communication; GO:0007165 signal transduction; GO:0008104 protein localization; GO:0009719 response to endogenous stimulus; GO:0009725 response to hormone; GO:0009987 cellular process; GO:0010033 response to organic substance; GO:0010243 response to organonitrogen compound; GO:0023052 signaling; GO:0032386 regulation of intracellular transport; GO:0032387 negative regulation of in…	GO:0005622 intracellular; GO:0005623 cell; GO:0005634 nucleus; GO:0005635 nuclear envelope; GO:0005643 nuclear pore; GO:0005737 cytoplasm; GO:0005819 spindle; GO:0005829 cytosol; GO:0005856 cytoskeleton; GO:0012505 endomembrane system; GO:0015630 microtubule cytoskeleton; GO:0016020 membrane; GO:0016234 inclusion body; GO:0016235 aggresome; GO:0030424 axon; GO:0030425 dendrite; GO:0031090 organel…	GO:0003676 nucleic acid binding; GO:0003723 RNA binding; GO:0005096 GTPase activator activity; GO:0005488 binding; GO:0005515 protein binding; GO:0008047 enzyme activator activity; GO:0008536 Ran GTPase binding; GO:0017016 Ras GTPase binding; GO:0019899 enzyme binding; GO:0030234 enzyme regulator activity; GO:0030695 GTPase regulator activity; GO:0031267 small GTPase binding; GO:0031625 ubiquitin…	PF07834	RanGAP1 C-terminal domain	KOG1909	Ran GTPase-activating protein
	P28659	CUGBP Elav-like family member 1 OS=Mus musculus OX=10090 GN=Celf1 PE=1 SV=2	Celf1	1.504	0.0343817	Up	52.107	14.8	6	6	6	2	1	1	6	4	5	4	4	4	1.28407	1.58499	1.07198	0.960822	0.790149	0.869681	0.921873	0.81934	0.697098	nucleus	K13207	CUGBP, BRUNOL, CELF; CUG-BP- and ETR3-like factor		GO:0000003 reproduction; GO:0000245 spliceosomal complex assembly; GO:0000375 RNA splicing, via transesterification reactions; GO:0000377 RNA splicing, via transesterification reactions with bulged adenosine as nucleophile; GO:0000398 mRNA splicing, via spliceosome; GO:0003006 developmental process involved in reproduction; GO:0006139 nucleobase-containing compound metabolic process; GO:0006376 m…	GO:0005622 intracellular; GO:0005623 cell; GO:0005634 nucleus; GO:0005654 nucleoplasm; GO:0005737 cytoplasm; GO:0031974 membrane-enclosed lumen; GO:0031981 nuclear lumen; GO:0032991 protein-containing complex; GO:0043226 organelle; GO:0043227 membrane-bounded organelle; GO:0043229 intracellular organelle; GO:0043231 intracellular membrane-bounded organelle; GO:0043233 organelle lumen; GO:0070013 …	GO:0000900 translation repressor activity, mRNA regulatory element binding; GO:0003676 nucleic acid binding; GO:0003723 RNA binding; GO:0003729 mRNA binding; GO:0005488 binding; GO:0005515 protein binding; GO:0030371 translation repressor activity; GO:0031369 translation initiation factor binding; GO:0036002 pre-mRNA binding; GO:0042835 BRE binding; GO:0045182 translation regulator activity; GO:0…	PF00076	RNA recognition motif. (a.k.a. RRM, RBD, or RNP domain)	KOG0144	RNA-binding protein CUGBP1/BRUNO (RRM superfamily)
	P27048	Small nuclear ribonucleoprotein-associated protein B OS=Mus musculus OX=10090 GN=Snrpb PE=1 SV=1	Snrpb	2.272	0.0240574	Up	23.656	30.7	6	6	6	5	5	6	4	5	5	4	4	3	2.095	1.70277	1.01655	0.757037	0.718728	0.642986	0.586563	0.690051	0.790311	cytoplasm	K11086	SNRPB, SMB; small nuclear ribonucleoprotein B and B'	map03040 Spliceosome; map05322 Systemic lupus erythematosus	GO:0000375 RNA splicing, via transesterification reactions; GO:0000377 RNA splicing, via transesterification reactions with bulged adenosine as nucleophile; GO:0000387 spliceosomal snRNP assembly; GO:0000398 mRNA splicing, via spliceosome; GO:0006139 nucleobase-containing compound metabolic process; GO:0006351 transcription, DNA-templated; GO:0006353 DNA-templated transcription, termination; GO:0…	GO:0005622 intracellular; GO:0005623 cell; GO:0005634 nucleus; GO:0005654 nucleoplasm; GO:0005681 spliceosomal complex; GO:0005682 U5 snRNP; GO:0005683 U7 snRNP; GO:0005684 U2-type spliceosomal complex; GO:0005685 U1 snRNP; GO:0005686 U2 snRNP; GO:0005687 U4 snRNP; GO:0005689 U12-type spliceosomal complex; GO:0005697 telomerase holoenzyme complex; GO:0005737 cytoplasm; GO:0005829 cytosol; GO:0030…	GO:0003676 nucleic acid binding; GO:0003723 RNA binding; GO:0005488 binding; GO:0017069 snRNA binding; GO:0030620 U2 snRNA binding; GO:0043021 ribonucleoprotein complex binding; GO:0044877 protein-containing complex binding; GO:0070034 telomerase RNA binding; GO:0070990 snRNP binding; GO:0071208 histone pre-mRNA DCP binding; GO:0097159 organic cyclic compound binding; GO:1901363 heterocyclic comp…	PF01423	LSM domain	KOG3168	U1 snRNP component
	O70305	Ataxin-2 OS=Mus musculus OX=10090 GN=Atxn2 PE=1 SV=1	Atxn2	1.602	0.00878978	Up	136.48	14.1	15	15	15	6	6	6	10	11	11	9	11	11	1.205	1.16497	1.32805	0.841632	0.634806	0.831428	1.11797	0.910132	0.966009	nucleus	K23625	ATXN2_2L; ataxin 2/2L	map04711 Circadian rhythm - fly	GO:0000902 cell morphogenesis; GO:0002090 regulation of receptor internalization; GO:0002091 negative regulation of receptor internalization; GO:0003008 system process; GO:0006996 organelle organization; GO:0007275 multicellular organism development; GO:0007399 nervous system development; GO:0007417 central nervous system development; GO:0007420 brain development; GO:0009653 anatomical structure …	GO:0005622 intracellular; GO:0005623 cell; GO:0005737 cytoplasm; GO:0005794 Golgi apparatus; GO:0005802 trans-Golgi network; GO:0005829 cytosol; GO:0005844 polysome; GO:0010494 cytoplasmic stress granule; GO:0012505 endomembrane system; GO:0031984 organelle subcompartment; GO:0032991 protein-containing complex; GO:0035770 ribonucleoprotein granule; GO:0036464 cytoplasmic ribonucleoprotein granule…	GO:0003676 nucleic acid binding; GO:0003723 RNA binding; GO:0005102 signaling receptor binding; GO:0005154 epidermal growth factor receptor binding; GO:0005488 binding; GO:0005515 protein binding; GO:0008022 protein C-terminus binding; GO:0070851 growth factor receptor binding; GO:0097159 organic cyclic compound binding; GO:1901363 heterocyclic compound binding;	PF14438; PF06741	SM domain found in Ataxin-2; LsmAD domain	KOG2375	Protein interacting with poly(A)-binding protein
	O35737	Heterogeneous nuclear ribonucleoprotein H OS=Mus musculus OX=10090 GN=Hnrnph1 PE=1 SV=3	Hnrnph1	1.788	0.00255746	Up	49.199	34.5	13	6	13	12	11	12	13	11	11	11	11	10	1.44494	1.27897	1.58267	0.900869	0.738692	0.768416	0.690987	0.803227	0.791226	nucleus	K12898	HNRNPF_H; heterogeneous nuclear ribonucleoprotein F/H		GO:0006139 nucleobase-containing compound metabolic process; GO:0006396 RNA processing; GO:0006725 cellular aromatic compound metabolic process; GO:0006807 nitrogen compound metabolic process; GO:0008152 metabolic process; GO:0009719 response to endogenous stimulus; GO:0009987 cellular process; GO:0010033 response to organic substance; GO:0010243 response to organonitrogen compound; GO:0010467 ge…	GO:0005622 intracellular; GO:0005623 cell; GO:0005634 nucleus; GO:0005654 nucleoplasm; GO:0031974 membrane-enclosed lumen; GO:0031981 nuclear lumen; GO:0043226 organelle; GO:0043227 membrane-bounded organelle; GO:0043229 intracellular organelle; GO:0043231 intracellular membrane-bounded organelle; GO:0043233 organelle lumen; GO:0070013 intracellular organelle lumen;	GO:0003676 nucleic acid binding; GO:0003723 RNA binding; GO:0005488 binding; GO:0005515 protein binding; GO:0019899 enzyme binding; GO:0097159 organic cyclic compound binding; GO:1901363 heterocyclic compound binding;	PF00076; PF08080	RNA recognition motif. (a.k.a. RRM, RBD, or RNP domain); RNPHF zinc finger	KOG4211	Splicing factor hnRNP-F and related RNA-binding proteins
	O35326	Serine/arginine-rich splicing factor 5 OS=Mus musculus OX=10090 GN=Srsf5 PE=1 SV=2	Srsf5	2.206	0.0119997	Up	30.891	20.8	6	5	5	4	4	5	4	3	3	4	3	3	1.30445	2.19345	1.46765	0.746651	0.647589	0.856587	0.524575	0.755821	0.503229	nucleus	K12893	SFRS4_5_6; splicing factor, arginine/serine-rich 4/5/6	map03040 Spliceosome; map05168 Herpes simplex virus 1 infection	GO:0001889 liver development; GO:0006950 response to stress; GO:0007275 multicellular organism development; GO:0009611 response to wounding; GO:0009719 response to endogenous stimulus; GO:0009725 response to hormone; GO:0009893 positive regulation of metabolic process; GO:0009987 cellular process; GO:0010033 response to organic substance; GO:0010243 response to organonitrogen compound; GO:0010468…	GO:0005622 intracellular; GO:0005623 cell; GO:0005634 nucleus; GO:0005654 nucleoplasm; GO:0016604 nuclear body; GO:0016607 nuclear speck; GO:0031974 membrane-enclosed lumen; GO:0031981 nuclear lumen; GO:0043226 organelle; GO:0043227 membrane-bounded organelle; GO:0043229 intracellular organelle; GO:0043231 intracellular membrane-bounded organelle; GO:0043233 organelle lumen; GO:0070013 intracellu…	GO:0003676 nucleic acid binding; GO:0003723 RNA binding; GO:0005488 binding; GO:0005515 protein binding; GO:0019899 enzyme binding; GO:0019900 kinase binding; GO:0019901 protein kinase binding; GO:0019904 protein domain specific binding; GO:0043422 protein kinase B binding; GO:0050733 RS domain binding; GO:0097159 organic cyclic compound binding; GO:1901363 heterocyclic compound binding;	PF00076	RNA recognition motif. (a.k.a. RRM, RBD, or RNP domain)	KOG0106	Alternative splicing factor SRp55/B52/SRp75 (RRM superfamily)
	O35286	Pre-mRNA-splicing factor ATP-dependent RNA helicase DHX15 OS=Mus musculus OX=10090 GN=Dhx15 PE=1 SV=2	Dhx15	1.553	0.00232148	Up	91.006	33.5	24	23	24	20	18	19	22	18	20	18	21	20	1.50916	1.26065	1.27661	0.903672	0.874751	0.827516	0.763554	0.80136	0.782729	nucleus	K12820	DHX15, PRP43; pre-mRNA-splicing factor ATP-dependent RNA helicase DHX15/PRP43 [EC:3.6.4.13]	map03040 Spliceosome	GO:0000375 RNA splicing, via transesterification reactions; GO:0000377 RNA splicing, via transesterification reactions with bulged adenosine as nucleophile; GO:0000398 mRNA splicing, via spliceosome; GO:0006139 nucleobase-containing compound metabolic process; GO:0006396 RNA processing; GO:0006397 mRNA processing; GO:0006725 cellular aromatic compound metabolic process; GO:0006807 nitrogen compou…	GO:0005622 intracellular; GO:0005623 cell; GO:0005634 nucleus; GO:0005654 nucleoplasm; GO:0005681 spliceosomal complex; GO:0005689 U12-type spliceosomal complex; GO:0005730 nucleolus; GO:0005737 cytoplasm; GO:0016604 nuclear body; GO:0016607 nuclear speck; GO:0031974 membrane-enclosed lumen; GO:0031981 nuclear lumen; GO:0032991 protein-containing complex; GO:0043226 organelle; GO:0043227 membrane…	GO:0003676 nucleic acid binding; GO:0003723 RNA binding; GO:0003724 RNA helicase activity; GO:0003725 double-stranded RNA binding; GO:0003824 catalytic activity; GO:0004386 helicase activity; GO:0005488 binding; GO:0008186 RNA-dependent ATPase activity; GO:0016462 pyrophosphatase activity; GO:0016787 hydrolase activity; GO:0016817 hydrolase activity, acting on acid anhydrides; GO:0016818 hydrolas…	PF00270; PF04408; PF07717	DEAD/DEAH box helicase; Helicase associated domain (HA2); Oligonucleotide/oligosaccharide-binding (OB)-fold	KOG0925	mRNA splicing factor ATP-dependent RNA helicase
	Q8BHD7	Polypyrimidine tract-binding protein 3 OS=Mus musculus OX=10090 GN=Ptbp3 PE=1 SV=1	Ptbp3	2.125	0.0405141	Up	56.7	14	7	5	7	3	3	5	5	5	6	4	4	5	1.09656	1.50378	0.804843	0.391193	0.716704	0.494189	1.24341	1.23827	1.51105	cytoplasm,nucleus	K17844	PTBP3, ROD1; polypyrimidine tract-binding protein 3		GO:0009653 anatomical structure morphogenesis; GO:0009892 negative regulation of metabolic process; GO:0010468 regulation of gene expression; GO:0010605 negative regulation of macromolecule metabolic process; GO:0010629 negative regulation of gene expression; GO:0019219 regulation of nucleobase-containing compound metabolic process; GO:0019222 regulation of metabolic process; GO:0031323 regulatio…		GO:0003676 nucleic acid binding; GO:0003723 RNA binding; GO:0005488 binding; GO:0097159 organic cyclic compound binding; GO:1901363 heterocyclic compound binding;	PF11835; PF13893; PF00076	Domain of unknown function (DUF3355); RNA recognition motif. (a.k.a. RRM, RBD, or RNP domain); RNA recognition motif. (a.k.a. RRM, RBD, or RNP domain)	KOG1190	Polypyrimidine tract-binding protein
	Q8BG81	Polymerase delta-interacting protein 3 OS=Mus musculus OX=10090 GN=Poldip3 PE=1 SV=1	Poldip3	1.728	0.0158587	Up	46.132	26.2	8	8	8	3	3	3	4	6	5	6	6	7	1.01061	1.37157	1.54645	0.742864	0.715128	0.815782	0.934112	0.861066	1.00242	cytoplasm	K22414	POLDIP3; polymerase delta-interacting protein 3		GO:0006139 nucleobase-containing compound metabolic process; GO:0006396 RNA processing; GO:0006397 mRNA processing; GO:0006403 RNA localization; GO:0006405 RNA export from nucleus; GO:0006406 mRNA export from nucleus; GO:0006417 regulation of translation; GO:0006611 protein export from nucleus; GO:0006725 cellular aromatic compound metabolic process; GO:0006807 nitrogen compound metabolic process…	GO:0005622 intracellular; GO:0005623 cell; GO:0005634 nucleus; GO:0005654 nucleoplasm; GO:0005737 cytoplasm; GO:0005829 cytosol; GO:0016604 nuclear body; GO:0016607 nuclear speck; GO:0031974 membrane-enclosed lumen; GO:0031981 nuclear lumen; GO:0032991 protein-containing complex; GO:0035770 ribonucleoprotein granule; GO:0036464 cytoplasmic ribonucleoprotein granule; GO:0043226 organelle; GO:00432…		PF00076	RNA recognition motif. (a.k.a. RRM, RBD, or RNP domain)	KOG0533	RRM motif-containing protein
	Q8BTI8	Serine/arginine repetitive matrix protein 2 OS=Mus musculus OX=10090 GN=Srrm2 PE=1 SV=3	Srrm2	1.631	0.00856588	Up	294.84	18.1	35	35	35	19	21	23	30	30	27	24	23	24	1.52224	1.29473	1.12722	0.889007	0.754329	0.774502	0.913754	0.885522	0.838697	nucleus	K13172	SRRM2, SRM300; serine/arginine repetitive matrix protein 2		GO:0000375 RNA splicing, via transesterification reactions; GO:0000377 RNA splicing, via transesterification reactions with bulged adenosine as nucleophile; GO:0000398 mRNA splicing, via spliceosome; GO:0006139 nucleobase-containing compound metabolic process; GO:0006396 RNA processing; GO:0006397 mRNA processing; GO:0006725 cellular aromatic compound metabolic process; GO:0006807 nitrogen compou…	GO:0005622 intracellular; GO:0005623 cell; GO:0005634 nucleus; GO:0005654 nucleoplasm; GO:0005681 spliceosomal complex; GO:0005684 U2-type spliceosomal complex; GO:0015030 Cajal body; GO:0016604 nuclear body; GO:0016607 nuclear speck; GO:0031974 membrane-enclosed lumen; GO:0031981 nuclear lumen; GO:0032991 protein-containing complex; GO:0043226 organelle; GO:0043227 membrane-bounded organelle; GO…	GO:0005488 binding; GO:0005515 protein binding; GO:0019904 protein domain specific binding; GO:0047485 protein N-terminus binding; GO:0070742 C2H2 zinc finger domain binding;	PF08312	cwf21 domain	KOG1869	Splicing coactivator SRm160/300, subunit SRm300
	Q9Z2X1	Heterogeneous nuclear ribonucleoprotein F OS=Mus musculus OX=10090 GN=Hnrnpf PE=1 SV=3	Hnrnpf	1.523	0.0339815	Up	45.729	25.1	10	8	8	3	3	3	8	7	7	7	7	7	1.10011	1.35746	1.37794	1.03994	0.753324	0.725178	0.823513	1.05028	0.772255	nucleus	K12898	HNRNPF_H; heterogeneous nuclear ribonucleoprotein F/H		GO:0010468 regulation of gene expression; GO:0019219 regulation of nucleobase-containing compound metabolic process; GO:0019222 regulation of metabolic process; GO:0031323 regulation of cellular metabolic process; GO:0043484 regulation of RNA splicing; GO:0050789 regulation of biological process; GO:0050794 regulation of cellular process; GO:0051171 regulation of nitrogen compound metabolic proce…		GO:0003676 nucleic acid binding; GO:0003723 RNA binding; GO:0003727 single-stranded RNA binding; GO:0005488 binding; GO:0097159 organic cyclic compound binding; GO:1901363 heterocyclic compound binding;	PF00076; PF08080	RNA recognition motif. (a.k.a. RRM, RBD, or RNP domain); RNPHF zinc finger	KOG4211	Splicing factor hnRNP-F and related RNA-binding proteins
	Q9Z130	Heterogeneous nuclear ribonucleoprotein D-like OS=Mus musculus OX=10090 GN=Hnrnpdl PE=1 SV=1	Hnrnpdl	1.695	0.0185096	Up	33.558	19.6	5	4	4	3	3	3	4	3	3	4	3	2	1.41795	1.41165	1.48995	1.10314	0.705058	0.739505	0.712941	0.898659	0.521153	nucleus	K13044	HNRNPABD; heterogeneous nuclear ribonucleoprotein A/B/D					PF00076	RNA recognition motif. (a.k.a. RRM, RBD, or RNP domain)	KOG0118	FOG: RRM domain
	Q9R0U0	Serine/arginine-rich splicing factor 10 OS=Mus musculus OX=10090 GN=Srsf10 PE=1 SV=2	Srsf10	2.359	0.0109046	Up	31.3	8.4	2	2	2	2	2	2	2	2	2	2	2	1	1.36884	1.52869	1.47049	0.876908	0.506325	0.468209	0.819409		0.96113	nucleus	K12900	FUSIP1; FUS-interacting serine-arginine-rich protein 1	map03040 Spliceosome	GO:0000244 spliceosomal tri-snRNP complex assembly; GO:0000245 spliceosomal complex assembly; GO:0000375 RNA splicing, via transesterification reactions; GO:0000377 RNA splicing, via transesterification reactions with bulged adenosine as nucleophile; GO:0000387 spliceosomal snRNP assembly; GO:0000398 mRNA splicing, via spliceosome; GO:0006139 nucleobase-containing compound metabolic process; GO:0…	GO:0005622 intracellular; GO:0005623 cell; GO:0005634 nucleus; GO:0005654 nucleoplasm; GO:0005737 cytoplasm; GO:0016604 nuclear body; GO:0016607 nuclear speck; GO:0031974 membrane-enclosed lumen; GO:0031981 nuclear lumen; GO:0043226 organelle; GO:0043227 membrane-bounded organelle; GO:0043229 intracellular organelle; GO:0043231 intracellular membrane-bounded organelle; GO:0043233 organelle lumen;…	GO:0003676 nucleic acid binding; GO:0003723 RNA binding; GO:0005488 binding; GO:0005515 protein binding; GO:0019904 protein domain specific binding; GO:0050733 RS domain binding; GO:0051082 unfolded protein binding; GO:0097159 organic cyclic compound binding; GO:1901363 heterocyclic compound binding;	PF00076	RNA recognition motif. (a.k.a. RRM, RBD, or RNP domain)	KOG0118	FOG: RRM domain
	Q9JLI8	Squamous cell carcinoma antigen recognized by T-cells 3 OS=Mus musculus OX=10090 GN=Sart3 PE=1 SV=1	Sart3	1.575	0.00906434	Up	109.62	20.1	19	19	19	10	12	11	14	13	13	13	10	12	1.21255	1.44723	1.28317	0.9736	0.748194	0.780939	0.850396	0.860933	0.842994	nucleus	K22611	SART3, TIP110; squamous cell carcinoma antigen recognized by T-cells 3		GO:0000244 spliceosomal tri-snRNP complex assembly; GO:0000375 RNA splicing, via transesterification reactions; GO:0000377 RNA splicing, via transesterification reactions with bulged adenosine as nucleophile; GO:0000387 spliceosomal snRNP assembly; GO:0000398 mRNA splicing, via spliceosome; GO:0000902 cell morphogenesis; GO:0002376 immune system process; GO:0002520 immune system development; GO:0…	GO:0005622 intracellular; GO:0005623 cell; GO:0005634 nucleus; GO:0005654 nucleoplasm; GO:0015030 Cajal body; GO:0016604 nuclear body; GO:0031974 membrane-enclosed lumen; GO:0031981 nuclear lumen; GO:0043226 organelle; GO:0043227 membrane-bounded organelle; GO:0043229 intracellular organelle; GO:0043231 intracellular membrane-bounded organelle; GO:0043233 organelle lumen; GO:0070013 intracellular…	GO:0002020 protease binding; GO:0003676 nucleic acid binding; GO:0003723 RNA binding; GO:0005488 binding; GO:0005515 protein binding; GO:0017069 snRNA binding; GO:0017070 U6 snRNA binding; GO:0019899 enzyme binding; GO:0030621 U4 snRNA binding; GO:0030624 U6atac snRNA binding; GO:0042393 histone binding; GO:0097159 organic cyclic compound binding; GO:1901363 heterocyclic compound binding; GO:1990…	PF00076	RNA recognition motif. (a.k.a. RRM, RBD, or RNP domain)	KOG0128	RNA-binding protein SART3 (RRM superfamily)
	Q9D903	Probable rRNA-processing protein EBP2 OS=Mus musculus OX=10090 GN=Ebna1bp2 PE=2 SV=1	Ebna1bp2	1.613	0.0159524	Up	34.702	24.2	7	7	7	3	3	3	7	7	7	6	6	6	1.25619	1.05706	1.40571	0.884628	0.763757	0.657353	0.96968	0.946647	1.05898	nucleus	K14823	EBP2, EBNA1BP2; rRNA-processing protein EBP2		GO:0006139 nucleobase-containing compound metabolic process; GO:0006364 rRNA processing; GO:0006396 RNA processing; GO:0006725 cellular aromatic compound metabolic process; GO:0006807 nitrogen compound metabolic process; GO:0008152 metabolic process; GO:0009987 cellular process; GO:0010467 gene expression; GO:0016070 RNA metabolic process; GO:0016072 rRNA metabolic process; GO:0022613 ribonucleop…	GO:0005622 intracellular; GO:0005623 cell; GO:0005634 nucleus; GO:0005730 nucleolus; GO:0030684 preribosome; GO:0030687 preribosome, large subunit precursor; GO:0031974 membrane-enclosed lumen; GO:0031981 nuclear lumen; GO:0032991 protein-containing complex; GO:0034399 nuclear periphery; GO:0043226 organelle; GO:0043227 membrane-bounded organelle; GO:0043228 non-membrane-bounded organelle; GO:004…				KOG3080	Nucleolar protein-like/EBNA1-binding protein
	Q9D824	Pre-mRNA 3'-end-processing factor FIP1 OS=Mus musculus OX=10090 GN=Fip1l1 PE=1 SV=1	Fip1l1	1.713	0.0201798	Up	64.958	9.8	4	4	4	4	3	3	4	4	4	3	3	4	0.982244	1.52619	1.21469	0.813773	0.683667	0.676308	0.930381	1.11905	1.0537	nucleus	K14405	FIP1L1, FIP1; pre-mRNA 3'-end-processing factor FIP1	map03015 mRNA surveillance pathway	GO:0000375 RNA splicing, via transesterification reactions; GO:0000377 RNA splicing, via transesterification reactions with bulged adenosine as nucleophile; GO:0000398 mRNA splicing, via spliceosome; GO:0006139 nucleobase-containing compound metabolic process; GO:0006351 transcription, DNA-templated; GO:0006353 DNA-templated transcription, termination; GO:0006366 transcription by RNA polymerase I…	GO:0005622 intracellular; GO:0005623 cell; GO:0005634 nucleus; GO:0005654 nucleoplasm; GO:0005847 mRNA cleavage and polyadenylation specificity factor complex; GO:0005849 mRNA cleavage factor complex; GO:0031974 membrane-enclosed lumen; GO:0031981 nuclear lumen; GO:0032991 protein-containing complex; GO:0043226 organelle; GO:0043227 membrane-bounded organelle; GO:0043229 intracellular organelle; …				KOG1049	Polyadenylation factor I complex, subunit FIP1
	Q9D0L8	mRNA cap guanine-N7 methyltransferase OS=Mus musculus OX=10090 GN=Rnmt PE=1 SV=1	Rnmt	2.075	0.000604063	Up	53.291	22.4	9	9	9	9	8	8	7	7	7	7	7	7	1.73019	1.48968	1.37744	0.69255	0.759499	0.763556	0.784638	0.726734	0.675711	cytoplasm	K00565	RNMT; mRNA (guanine-N7-)-methyltransferase [EC:2.1.1.56]	map03015 mRNA surveillance pathway	GO:0001510 RNA methylation; GO:0006139 nucleobase-containing compound metabolic process; GO:0006351 transcription, DNA-templated; GO:0006366 transcription by RNA polymerase II; GO:0006370 7-methylguanosine mRNA capping; GO:0006396 RNA processing; GO:0006397 mRNA processing; GO:0006725 cellular aromatic compound metabolic process; GO:0006807 nitrogen compound metabolic process; GO:0008152 metaboli…	GO:0001650 fibrillar center; GO:0005622 intracellular; GO:0005623 cell; GO:0005634 nucleus; GO:0005654 nucleoplasm; GO:0005730 nucleolus; GO:0005845 mRNA cap binding complex; GO:0031533 mRNA cap methyltransferase complex; GO:0031974 membrane-enclosed lumen; GO:0031981 nuclear lumen; GO:0032991 protein-containing complex; GO:0034518 RNA cap binding complex; GO:0034708 methyltransferase complex; GO…	GO:0003676 nucleic acid binding; GO:0003723 RNA binding; GO:0003824 catalytic activity; GO:0004482 mRNA (guanine-N7-)-methyltransferase activity; GO:0005488 binding; GO:0008168 methyltransferase activity; GO:0008170 N-methyltransferase activity; GO:0008173 RNA methyltransferase activity; GO:0008174 mRNA methyltransferase activity; GO:0008757 S-adenosylmethionine-dependent methyltransferase activi…			KOG1975	mRNA cap methyltransferase
	Q8BIQ5	Cleavage stimulation factor subunit 2 OS=Mus musculus OX=10090 GN=Cstf2 PE=1 SV=2	Cstf2	1.628	0.000523159	Up	61.341	24.7	10	6	10	9	6	8	6	5	5	4	5	5	1.2486	1.18948	1.3646	0.807252	0.740474	0.788156	1.1044	0.784381	0.972654	cytoplasm,nucleus	K14407	CSTF2, RNA15; cleavage stimulation factor subunit 2	map03015 mRNA surveillance pathway	GO:0000375 RNA splicing, via transesterification reactions; GO:0000377 RNA splicing, via transesterification reactions with bulged adenosine as nucleophile; GO:0000398 mRNA splicing, via spliceosome; GO:0006139 nucleobase-containing compound metabolic process; GO:0006351 transcription, DNA-templated; GO:0006353 DNA-templated transcription, termination; GO:0006366 transcription by RNA polymerase I…	GO:0005622 intracellular; GO:0005623 cell; GO:0005634 nucleus; GO:0005654 nucleoplasm; GO:0005847 mRNA cleavage and polyadenylation specificity factor complex; GO:0005849 mRNA cleavage factor complex; GO:0016604 nuclear body; GO:0031974 membrane-enclosed lumen; GO:0031981 nuclear lumen; GO:0032991 protein-containing complex; GO:0043226 organelle; GO:0043227 membrane-bounded organelle; GO:0043229 …	GO:0003676 nucleic acid binding; GO:0003723 RNA binding; GO:0003729 mRNA binding; GO:0005488 binding; GO:0097159 organic cyclic compound binding; GO:1901363 heterocyclic compound binding;	PF00076; PF14304	RNA recognition motif. (a.k.a. RRM, RBD, or RNP domain); Transcription termination and cleavage factor C-terminal	KOG0108	mRNA cleavage and polyadenylation factor I complex, subunit RNA15
	Q99LI7	Cleavage stimulation factor subunit 3 OS=Mus musculus OX=10090 GN=Cstf3 PE=1 SV=1	Cstf3	1.602	0.0217196	Up	82.876	8.1	5	5	5	3	3	3	3	4	4	4	3	3	1.46708	1.06258	1.22368	0.924896	0.715058	0.702623	1.00265	0.938543	0.962894	cytoplasm	K14408	CSTF3, RNA14; cleavage stimulation factor subunit 3	map03015 mRNA surveillance pathway	GO:0000375 RNA splicing, via transesterification reactions; GO:0000377 RNA splicing, via transesterification reactions with bulged adenosine as nucleophile; GO:0000398 mRNA splicing, via spliceosome; GO:0006139 nucleobase-containing compound metabolic process; GO:0006351 transcription, DNA-templated; GO:0006353 DNA-templated transcription, termination; GO:0006366 transcription by RNA polymerase I…	GO:0005622 intracellular; GO:0005623 cell; GO:0005634 nucleus; GO:0005654 nucleoplasm; GO:0031974 membrane-enclosed lumen; GO:0031981 nuclear lumen; GO:0043226 organelle; GO:0043227 membrane-bounded organelle; GO:0043229 intracellular organelle; GO:0043231 intracellular membrane-bounded organelle; GO:0043233 organelle lumen; GO:0070013 intracellular organelle lumen;	GO:0003676 nucleic acid binding; GO:0003723 RNA binding; GO:0003729 mRNA binding; GO:0005488 binding; GO:0097159 organic cyclic compound binding; GO:1901363 heterocyclic compound binding;			KOG1914	mRNA cleavage and polyadenylation factor I complex, subunit RNA14
	Q91W59	RNA-binding motif, single-stranded-interacting protein 1 OS=Mus musculus OX=10090 GN=Rbms1 PE=1 SV=1	Rbms1	2.255	0.00486557	Up	43.99	9.9	3	2	3	2	2	2	2	2	3	2	2	2	1.94295	1.45855	1.37502	0.844003	0.66047	0.613916	0.622344	0.733365	0.749386	nucleus				GO:0006139 nucleobase-containing compound metabolic process; GO:0006259 DNA metabolic process; GO:0006260 DNA replication; GO:0006396 RNA processing; GO:0006725 cellular aromatic compound metabolic process; GO:0006807 nitrogen compound metabolic process; GO:0008152 metabolic process; GO:0009058 biosynthetic process; GO:0009059 macromolecule biosynthetic process; GO:0009987 cellular process; GO:00…	GO:0005622 intracellular; GO:0005623 cell; GO:0005634 nucleus; GO:0005737 cytoplasm; GO:0005829 cytosol; GO:0043226 organelle; GO:0043227 membrane-bounded organelle; GO:0043229 intracellular organelle; GO:0043231 intracellular membrane-bounded organelle;	GO:0003676 nucleic acid binding; GO:0003677 DNA binding; GO:0003690 double-stranded DNA binding; GO:0003697 single-stranded DNA binding; GO:0005488 binding; GO:0097159 organic cyclic compound binding; GO:1901363 heterocyclic compound binding;	PF00076	RNA recognition motif. (a.k.a. RRM, RBD, or RNP domain)	KOG4733	FOG: RRM domain
	Q8VDS4	Regulation of nuclear pre-mRNA domain-containing protein 1A OS=Mus musculus OX=10090 GN=Rprd1a PE=1 SV=1	Rprd1a	1.853	0.00438915	Up	35.7	10.9	4	4	4	2	2	2	4	4	4	4	4	3	1.71643	1.31069	1.29342	0.768979	0.712679	0.849522	0.823485	0.816507	0.708293	nucleus				GO:0006139 nucleobase-containing compound metabolic process; GO:0006351 transcription, DNA-templated; GO:0006355 regulation of transcription, DNA-templated; GO:0006357 regulation of transcription by RNA polymerase II; GO:0006366 transcription by RNA polymerase II; GO:0006464 cellular protein modification process; GO:0006470 protein dephosphorylation; GO:0006725 cellular aromatic compound metaboli…	GO:0000428 DNA-directed RNA polymerase complex; GO:0005622 intracellular; GO:0005623 cell; GO:0005634 nucleus; GO:0005654 nucleoplasm; GO:0016591 RNA polymerase II, holoenzyme; GO:0030880 RNA polymerase complex; GO:0031974 membrane-enclosed lumen; GO:0031981 nuclear lumen; GO:0032991 protein-containing complex; GO:0043226 organelle; GO:0043227 membrane-bounded organelle; GO:0043229 intracellular …	GO:0005488 binding; GO:0005515 protein binding; GO:0042802 identical protein binding;			KOG2669	Regulator of nuclear mRNA
	Q8VDM6	Heterogeneous nuclear ribonucleoprotein U-like protein 1 OS=Mus musculus OX=10090 GN=Hnrnpul1 PE=1 SV=1	Hnrnpul1	1.623	0.00882452	Up	96.001	17.6	13	13	13	7	5	7	9	10	12	11	11	10	1.24849	1.30231	1.31179	0.962495	0.697459	0.719367	0.773276	0.991137	0.993676	nucleus	K15047	HNRNPUL1, E1BAP5; heterogeneous nuclear ribonucleoprotein U-like protein 1	map05164 Influenza A	GO:0000375 RNA splicing, via transesterification reactions; GO:0000377 RNA splicing, via transesterification reactions with bulged adenosine as nucleophile; GO:0000398 mRNA splicing, via spliceosome; GO:0006139 nucleobase-containing compound metabolic process; GO:0006396 RNA processing; GO:0006397 mRNA processing; GO:0006725 cellular aromatic compound metabolic process; GO:0006807 nitrogen compou…	GO:0005622 intracellular; GO:0005623 cell; GO:0005634 nucleus; GO:0005654 nucleoplasm; GO:0031974 membrane-enclosed lumen; GO:0031981 nuclear lumen; GO:0043226 organelle; GO:0043227 membrane-bounded organelle; GO:0043229 intracellular organelle; GO:0043231 intracellular membrane-bounded organelle; GO:0043233 organelle lumen; GO:0070013 intracellular organelle lumen;	GO:0005488 binding; GO:0005515 protein binding; GO:0019899 enzyme binding;	PF13671	AAA domain	KOG2242	Scaffold/matrix specific factor hnRNP-U/SAF-A, contains SPRY domain
	Q8R4X3	RNA-binding protein 12 OS=Mus musculus OX=10090 GN=Rbm12 PE=1 SV=3	Rbm12	2.24	0.000287848	Up	102.8	9.4	8	8	8	3	4	3	6	6	5	4	7	4	1.42945	1.73043	1.63488	0.674434	0.764827	0.701287	0.805836	0.488056	0.770797	cytoplasm,nucleus					GO:0005622 intracellular; GO:0005623 cell; GO:0005634 nucleus; GO:0005654 nucleoplasm; GO:0031974 membrane-enclosed lumen; GO:0031981 nuclear lumen; GO:0043226 organelle; GO:0043227 membrane-bounded organelle; GO:0043229 intracellular organelle; GO:0043231 intracellular membrane-bounded organelle; GO:0043233 organelle lumen; GO:0070013 intracellular organelle lumen;		PF00076	RNA recognition motif. (a.k.a. RRM, RBD, or RNP domain)	KOG4307	RNA binding protein RBM12/SWAN
	Q8R3F9	Speckle targeted PIP5K1A-regulated poly(A) polymerase OS=Mus musculus OX=10090 GN=Tut1 PE=1 SV=1	Tut1	1.818	0.00142671	Up	94.602	8.5	6	6	6	4	4	6	2	3	3	2	2	3	1.53211	1.31819	1.19733	0.765503	0.707542	0.752908	0.704067		1.02234	nucleus	K18709	TUT1; speckle targeted PIP5K1A-regulated poly(A) polymerase [EC:2.7.7.19 2.7.7.52]		GO:0006139 nucleobase-containing compound metabolic process; GO:0006378 mRNA polyadenylation; GO:0006379 mRNA cleavage; GO:0006396 RNA processing; GO:0006397 mRNA processing; GO:0006725 cellular aromatic compound metabolic process; GO:0006807 nitrogen compound metabolic process; GO:0008152 metabolic process; GO:0009987 cellular process; GO:0010467 gene expression; GO:0016070 RNA metabolic process…	GO:0005622 intracellular; GO:0005623 cell; GO:0005634 nucleus; GO:0005654 nucleoplasm; GO:0005730 nucleolus; GO:0005737 cytoplasm; GO:0005829 cytosol; GO:0016604 nuclear body; GO:0016607 nuclear speck; GO:0031974 membrane-enclosed lumen; GO:0031981 nuclear lumen; GO:0043226 organelle; GO:0043227 membrane-bounded organelle; GO:0043228 non-membrane-bounded organelle; GO:0043229 intracellular organe…	GO:0003676 nucleic acid binding; GO:0003723 RNA binding; GO:0003729 mRNA binding; GO:0003730 mRNA 3'-UTR binding; GO:0003824 catalytic activity; GO:0004652 polynucleotide adenylyltransferase activity; GO:0005488 binding; GO:0005515 protein binding; GO:0016740 transferase activity; GO:0016772 transferase activity, transferring phosphorus-containing groups; GO:0016779 nucleotidyltransferase activit…	PF12874; PF00076	Zinc-finger of C2H2 type; RNA recognition motif. (a.k.a. RRM, RBD, or RNP domain)	KOG2277	S-M checkpoint control protein CID1 and related nucleotidyltransferases
	Q8CH25	SAFB-like transcription modulator OS=Mus musculus OX=10090 GN=Sltm PE=1 SV=1	Sltm	1.553	0.00525823	Up	116.92	11.6	10	10	10	5	6	5	7	6	5	6	5	6	1.08255	1.33382	1.33929	0.766269	0.787477	0.864209	0.82311	1.0952	0.908075	nucleus				GO:0006355 regulation of transcription, DNA-templated; GO:0006357 regulation of transcription by RNA polymerase II; GO:0009889 regulation of biosynthetic process; GO:0010468 regulation of gene expression; GO:0010556 regulation of macromolecule biosynthetic process; GO:0019219 regulation of nucleobase-containing compound metabolic process; GO:0019222 regulation of metabolic process; GO:0031323 reg…	GO:0005622 intracellular; GO:0005623 cell; GO:0005634 nucleus; GO:0005654 nucleoplasm; GO:0016604 nuclear body; GO:0031974 membrane-enclosed lumen; GO:0031981 nuclear lumen; GO:0043226 organelle; GO:0043227 membrane-bounded organelle; GO:0043229 intracellular organelle; GO:0043231 intracellular membrane-bounded organelle; GO:0043233 organelle lumen; GO:0070013 intracellular organelle lumen;	GO:0003676 nucleic acid binding; GO:0003677 DNA binding; GO:0003690 double-stranded DNA binding; GO:0005488 binding; GO:0043565 sequence-specific DNA binding; GO:0097159 organic cyclic compound binding; GO:1901363 heterocyclic compound binding;	PF00076	RNA recognition motif. (a.k.a. RRM, RBD, or RNP domain)	KOG4661	Hsp27-ERE-TATA-binding protein/Scaffold attachment factor (SAF-B)
	Q8CCS6	Polyadenylate-binding protein 2 OS=Mus musculus OX=10090 GN=Pabpn1 PE=1 SV=3	Pabpn1	1.522	0.0201917	Up	32.296	11.3	3	3	3	2	2	2	3	3	2	3	3	3	1.06924	1.55366	1.3538	0.870459	0.879817	0.86317	0.862394	0.777401	0.770059	nucleus	K14396	PABPN1, PABP2; polyadenylate-binding protein 2	map03015 mRNA surveillance pathway; map05164 Influenza A	GO:0000165 MAPK cascade; GO:0000375 RNA splicing, via transesterification reactions; GO:0000377 RNA splicing, via transesterification reactions with bulged adenosine as nucleophile; GO:0000398 mRNA splicing, via spliceosome; GO:0002237 response to molecule of bacterial origin; GO:0003008 system process; GO:0003012 muscle system process; GO:0006139 nucleobase-containing compound metabolic process;…	GO:0005622 intracellular; GO:0005623 cell; GO:0005634 nucleus; GO:0005654 nucleoplasm; GO:0016234 inclusion body; GO:0031974 membrane-enclosed lumen; GO:0031981 nuclear lumen; GO:0032991 protein-containing complex; GO:0042405 nuclear inclusion body; GO:0043226 organelle; GO:0043227 membrane-bounded organelle; GO:0043229 intracellular organelle; GO:0043231 intracellular membrane-bounded organelle;…	GO:0003676 nucleic acid binding; GO:0003723 RNA binding; GO:0003727 single-stranded RNA binding; GO:0005488 binding; GO:0005515 protein binding; GO:0008143 poly(A) binding; GO:0019899 enzyme binding; GO:0043621 protein self-association; GO:0070063 RNA polymerase binding; GO:0070717 poly-purine tract binding; GO:0097159 organic cyclic compound binding; GO:1901363 heterocyclic compound binding;	PF00076	RNA recognition motif. (a.k.a. RRM, RBD, or RNP domain)	KOG4209	Splicing factor RNPS1, SR protein superfamily
	Q923D4	Splicing factor 3B subunit 5 OS=Mus musculus OX=10090 GN=Sf3b5 PE=1 SV=1	Sf3b5	1.522	0.02046	Up	10.119	55.8	4	4	4	3	3	3	3	4	4	4	4	4	1.03591	1.48061	1.31923	0.876339	0.857176	0.786676	0.864895	0.877789	0.901376	cytoplasm	K12832	SF3B5, SF3B10; splicing factor 3B subunit 5	map03040 Spliceosome	GO:0000375 RNA splicing, via transesterification reactions; GO:0000377 RNA splicing, via transesterification reactions with bulged adenosine as nucleophile; GO:0000398 mRNA splicing, via spliceosome; GO:0006139 nucleobase-containing compound metabolic process; GO:0006396 RNA processing; GO:0006397 mRNA processing; GO:0006725 cellular aromatic compound metabolic process; GO:0006807 nitrogen compou…	GO:0005622 intracellular; GO:0005623 cell; GO:0005634 nucleus; GO:0005654 nucleoplasm; GO:0005681 spliceosomal complex; GO:0005684 U2-type spliceosomal complex; GO:0005686 U2 snRNP; GO:0005689 U12-type spliceosomal complex; GO:0030532 small nuclear ribonucleoprotein complex; GO:0031974 membrane-enclosed lumen; GO:0031981 nuclear lumen; GO:0032991 protein-containing complex; GO:0043226 organelle; …				KOG3485	Uncharacterized conserved protein
[B] Chromatin structure and dynamics	Q9QXE7	F-box-like/WD repeat-containing protein TBL1X OS=Mus musculus OX=10090 GN=Tbl1x PE=1 SV=2	Tbl1x	1.505	0.000741394	Up	56.802	17.6	7	3	7	4	2	4	4	6	5	4	5	4	1.30776	1.31238	1.32978	0.951122	0.823211	0.849408	0.871681	0.792689	0.761967	nucleus	K04508	TBL1; transducin (beta)-like 1	map04013 MAPK signaling pathway - fly; map04310 Wnt signaling pathway	GO:0000122 negative regulation of transcription by RNA polymerase II; GO:0003008 system process; GO:0006325 chromatin organization; GO:0006355 regulation of transcription, DNA-templated; GO:0006357 regulation of transcription by RNA polymerase II; GO:0006464 cellular protein modification process; GO:0006476 protein deacetylation; GO:0006508 proteolysis; GO:0006511 ubiquitin-dependent protein cata…	GO:0000118 histone deacetylase complex; GO:0005622 intracellular; GO:0005623 cell; GO:0005634 nucleus; GO:0005654 nucleoplasm; GO:0005667 transcription regulator complex; GO:0005819 spindle; GO:0005856 cytoskeleton; GO:0005874 microtubule; GO:0005876 spindle microtubule; GO:0015630 microtubule cytoskeleton; GO:0017053 transcription repressor complex; GO:0031974 membrane-enclosed lumen; GO:0031981…	GO:0001067 regulatory region nucleic acid binding; GO:0003676 nucleic acid binding; GO:0003677 DNA binding; GO:0003682 chromatin binding; GO:0003712 transcription coregulator activity; GO:0003714 transcription corepressor activity; GO:0005488 binding; GO:0005515 protein binding; GO:0008013 beta-catenin binding; GO:0008022 protein C-terminus binding; GO:0008134 transcription factor binding; GO:001…	PF08513	LisH	KOG0273	Beta-transducin family (WD-40 repeat) protein
	Q8VDQ8	NAD-dependent protein deacetylase sirtuin-2 OS=Mus musculus OX=10090 GN=Sirt2 PE=1 SV=2	Sirt2	2.698	0.000579567	Up	43.256	26.2	7	7	7	6	6	5	4	3	4	2	4	5	1.45234	1.72973	1.95324	0.688828	0.635489	0.579036	0.569761	0.629829	0.76174	cytoplasm	K11412	SIRT2, SIR2L2; NAD+-dependent protein deacetylase sirtuin 2 [EC:2.3.1.286]	map00760 Nicotinate and nicotinamide metabolism; map01100 Metabolic pathways	GO:0000122 negative regulation of transcription by RNA polymerase II; GO:0000183 rDNA heterochromatin assembly; GO:0001666 response to hypoxia; GO:0001932 regulation of protein phosphorylation; GO:0001933 negative regulation of protein phosphorylation; GO:0002237 response to molecule of bacterial origin; GO:0002831 regulation of response to biotic stimulus; GO:0002832 negative regulation of respo…	GO:0000228 nuclear chromosome; GO:0000785 chromatin; GO:0000790 nuclear chromatin; GO:0000792 heterochromatin; GO:0005622 intracellular; GO:0005623 cell; GO:0005634 nucleus; GO:0005654 nucleoplasm; GO:0005677 chromatin silencing complex; GO:0005694 chromosome; GO:0005720 nuclear heterochromatin; GO:0005730 nucleolus; GO:0005737 cytoplasm; GO:0005739 mitochondrion; GO:0005813 centrosome; GO:000581…	GO:0000166 nucleotide binding; GO:0003682 chromatin binding; GO:0003824 catalytic activity; GO:0004407 histone deacetylase activity; GO:0005488 binding; GO:0005515 protein binding; GO:0008134 transcription factor binding; GO:0008270 zinc ion binding; GO:0016787 hydrolase activity; GO:0016810 hydrolase activity, acting on carbon-nitrogen (but not peptide) bonds; GO:0016811 hydrolase activity, acti…			KOG2682	NAD-dependent histone deacetylases and class I sirtuins (SIR2 family)
	P63087	Serine/threonine-protein phosphatase PP1-gamma catalytic subunit OS=Mus musculus OX=10090 GN=Ppp1cc PE=1 SV=1	Ppp1cc	1.649	0.0334244	Up	36.983	31.6	9	2	2	2	1	2	2	2	2	2	2	2	1.28764		1.58274	0.813525	1.02257	0.775379	0.894549	0.728472	0.895127	cytoplasm	K06269	PPP1C; serine/threonine-protein phosphatase PP1 catalytic subunit [EC:3.1.3.16]	map03015 mRNA surveillance pathway; map04022 cGMP-PKG signaling pathway; map04024 cAMP signaling pathway; map04114 Oocyte meiosis; map04218 Cellular senescence; map04261 Adrenergic signaling in cardiomyocytes; map04270 Vascular smooth muscle contraction; map04390 Hippo signaling pathway; map04510 Focal adhesion; map04611 Platelet activation; map04720 Long-term potentiation; map04728 Dopaminergic …	GO:0006464 cellular protein modification process; GO:0006470 protein dephosphorylation; GO:0006793 phosphorus metabolic process; GO:0006796 phosphate-containing compound metabolic process; GO:0006807 nitrogen compound metabolic process; GO:0007275 multicellular organism development; GO:0007399 nervous system development; GO:0007623 circadian rhythm; GO:0008152 metabolic process; GO:0008284 positi…	GO:0005622 intracellular; GO:0005623 cell; GO:0005737 cytoplasm; GO:0005739 mitochondrion; GO:0005740 mitochondrial envelope; GO:0005741 mitochondrial outer membrane; GO:0008287 protein serine/threonine phosphatase complex; GO:0016020 membrane; GO:0019867 outer membrane; GO:0030425 dendrite; GO:0031090 organelle membrane; GO:0031966 mitochondrial membrane; GO:0031967 organelle envelope; GO:003196…	GO:0003824 catalytic activity; GO:0004721 phosphoprotein phosphatase activity; GO:0004722 protein serine/threonine phosphatase activity; GO:0005488 binding; GO:0005515 protein binding; GO:0005521 lamin binding; GO:0008022 protein C-terminus binding; GO:0008157 protein phosphatase 1 binding; GO:0016787 hydrolase activity; GO:0016788 hydrolase activity, acting on ester bonds; GO:0016791 phosphatase…	PF00149	Calcineurin-like phosphoesterase	KOG0374	Serine/threonine specific protein phosphatase PP1, catalytic subunit
	Q810D6	Glutamate-rich WD repeat-containing protein 1 OS=Mus musculus OX=10090 GN=Grwd1 PE=1 SV=2	Grwd1	2.075	0.00339416	Up	49.223	12.6	4	4	4	3	2	3	4	4	3	1	2	2	1.54071	1.14657	1.43726	0.747178	0.575348	0.665601		0.817779	1.06956	nucleus	K14848	RRB1, GRWD1; ribosome assembly protein RRB1		GO:0006139 nucleobase-containing compound metabolic process; GO:0006259 DNA metabolic process; GO:0006260 DNA replication; GO:0006323 DNA packaging; GO:0006325 chromatin organization; GO:0006333 chromatin assembly or disassembly; GO:0006334 nucleosome assembly; GO:0006337 nucleosome disassembly; GO:0006725 cellular aromatic compound metabolic process; GO:0006807 nitrogen compound metabolic proces…	GO:0005622 intracellular; GO:0005623 cell; GO:0005634 nucleus; GO:0005730 nucleolus; GO:0005737 cytoplasm; GO:0005829 cytosol; GO:0031974 membrane-enclosed lumen; GO:0031981 nuclear lumen; GO:0032991 protein-containing complex; GO:0043226 organelle; GO:0043227 membrane-bounded organelle; GO:0043228 non-membrane-bounded organelle; GO:0043229 intracellular organelle; GO:0043231 intracellular membra…	GO:0003676 nucleic acid binding; GO:0003677 DNA binding; GO:0003682 chromatin binding; GO:0003688 DNA replication origin binding; GO:0003690 double-stranded DNA binding; GO:0005488 binding; GO:0005515 protein binding; GO:0042393 histone binding; GO:0043565 sequence-specific DNA binding; GO:0097159 organic cyclic compound binding; GO:1901363 heterocyclic compound binding; GO:1990837 sequence-speci…			KOG0302	Ribosome Assembly protein
	Q9JIX8	Apoptotic chromatin condensation inducer in the nucleus OS=Mus musculus OX=10090 GN=Acin1 PE=1 SV=3	Acin1	1.73	0.00779533	Up	150.72	12.6	15	15	15	9	9	8	12	12	13	12	11	12	1.58129	1.22775	1.31299	0.926916	0.71499	0.740772	0.830971	0.862426	0.801886	nucleus	K12875	ACIN1, ACINUS; apoptotic chromatin condensation inducer in the nucleus	map03013 RNA transport; map03015 mRNA surveillance pathway; map03040 Spliceosome	GO:0002262 myeloid cell homeostasis; GO:0002376 immune system process; GO:0002520 immune system development; GO:0002682 regulation of immune system process; GO:0002684 positive regulation of immune system process; GO:0002761 regulation of myeloid leukocyte differentiation; GO:0002763 positive regulation of myeloid leukocyte differentiation; GO:0006323 DNA packaging; GO:0006915 apoptotic process; …	GO:0005622 intracellular; GO:0005623 cell; GO:0005634 nucleus; GO:0005654 nucleoplasm; GO:0005730 nucleolus; GO:0005737 cytoplasm; GO:0005829 cytosol; GO:0005886 plasma membrane; GO:0016020 membrane; GO:0016604 nuclear body; GO:0016607 nuclear speck; GO:0031974 membrane-enclosed lumen; GO:0031981 nuclear lumen; GO:0032991 protein-containing complex; GO:0043226 organelle; GO:0043227 membrane-bound…	GO:0003676 nucleic acid binding; GO:0003824 catalytic activity; GO:0005488 binding; GO:0005515 protein binding; GO:0016462 pyrophosphatase activity; GO:0016787 hydrolase activity; GO:0016817 hydrolase activity, acting on acid anhydrides; GO:0016818 hydrolase activity, acting on acid anhydrides, in phosphorus-containing anhydrides; GO:0016887 ATPase activity; GO:0017111 nucleoside-triphosphatase a…			KOG2416	Acinus (induces apoptotic chromatin condensation)
[C] Energy production and conversion	Q9WUM5	Succinate--CoA ligase [ADP/GDP-forming] subunit alpha, mitochondrial OS=Mus musculus OX=10090 GN=Suclg1 PE=1 SV=4	Suclg1	1.666	0.00826305	Up	36.154	20.8	6	6	6	4	4	5	6	6	6	6	6	6	1.11814	1.4962	1.37885	0.877649	0.719251	0.800623	0.783524	0.95295	0.872804	mitochondria	K01899	LSC1; succinyl-CoA synthetase alpha subunit [EC:6.2.1.4 6.2.1.5]	map00020 Citrate cycle (TCA cycle); map00640 Propanoate metabolism; map01100 Metabolic pathways; map01200 Carbon metabolism	GO:0006082 organic acid metabolic process; GO:0006091 generation of precursor metabolites and energy; GO:0006099 tricarboxylic acid cycle; GO:0006101 citrate metabolic process; GO:0006104 succinyl-CoA metabolic process; GO:0006105 succinate metabolic process; GO:0006139 nucleobase-containing compound metabolic process; GO:0006163 purine nucleotide metabolic process; GO:0006637 acyl-CoA metabolic …	GO:0005622 intracellular; GO:0005623 cell; GO:0005737 cytoplasm; GO:0005739 mitochondrion; GO:0005759 mitochondrial matrix; GO:0005829 cytosol; GO:0005886 plasma membrane; GO:0016020 membrane; GO:0030062 mitochondrial tricarboxylic acid cycle enzyme complex; GO:0031974 membrane-enclosed lumen; GO:0032991 protein-containing complex; GO:0042709 succinate-CoA ligase complex; GO:0043226 organelle; GO…	GO:0000166 nucleotide binding; GO:0001882 nucleoside binding; GO:0001883 purine nucleoside binding; GO:0003824 catalytic activity; GO:0004774 succinate-CoA ligase activity; GO:0004775 succinate-CoA ligase (ADP-forming) activity; GO:0004776 succinate-CoA ligase (GDP-forming) activity; GO:0005488 binding; GO:0005515 protein binding; GO:0016874 ligase activity; GO:0016877 ligase activity, forming ca…	PF02629; PF00549	CoA binding domain; CoA-ligase	KOG1255	Succinyl-CoA synthetase, alpha subunit
	Q99JB2	Stomatin-like protein 2, mitochondrial OS=Mus musculus OX=10090 GN=Stoml2 PE=1 SV=1	Stoml2	1.75	0.0195332	Up	38.384	28.6	8	8	8	6	7	7	6	5	4	5	4	4	1.36466	1.27563	1.36291	0.555753	0.804951	0.92662	0.842992	1.03802	0.828456	mitochondria				GO:0001775 cell activation; GO:0001816 cytokine production; GO:0002253 activation of immune response; GO:0002376 immune system process; GO:0002429 immune response-activating cell surface receptor signaling pathway; GO:0002682 regulation of immune system process; GO:0002684 positive regulation of immune system process; GO:0002757 immune response-activating signal transduction; GO:0002764 immune re…	GO:0005622 intracellular; GO:0005623 cell; GO:0005737 cytoplasm; GO:0005739 mitochondrion; GO:0005740 mitochondrial envelope; GO:0005743 mitochondrial inner membrane; GO:0005758 mitochondrial intermembrane space; GO:0005856 cytoskeleton; GO:0005886 plasma membrane; GO:0016020 membrane; GO:0019866 organelle inner membrane; GO:0019897 extrinsic component of plasma membrane; GO:0019898 extrinsic com…	GO:0005102 signaling receptor binding; GO:0005488 binding; GO:0005515 protein binding; GO:0005543 phospholipid binding; GO:0008289 lipid binding; GO:0019899 enzyme binding; GO:0043167 ion binding; GO:0043168 anion binding; GO:0051020 GTPase binding; GO:1901611 phosphatidylglycerol binding; GO:1901612 cardiolipin binding;			KOG2620	Prohibitins and stomatins of the PID superfamily
	Q9Z2I8	Succinate--CoA ligase [GDP-forming] subunit beta, mitochondrial OS=Mus musculus OX=10090 GN=Suclg2 PE=1 SV=3	Suclg2	1.578	0.00370077	Up	46.839	24	9	9	9	4	5	5	6	7	6	5	7	7	1.52699	1.30378	1.38287	0.998695	0.842795	0.829199	0.800115	0.685499	0.630046	peroxisome	K01900	LSC2; succinyl-CoA synthetase beta subunit [EC:6.2.1.4 6.2.1.5]	map00020 Citrate cycle (TCA cycle); map00640 Propanoate metabolism; map01100 Metabolic pathways; map01200 Carbon metabolism	GO:0006082 organic acid metabolic process; GO:0006091 generation of precursor metabolites and energy; GO:0006099 tricarboxylic acid cycle; GO:0006101 citrate metabolic process; GO:0006104 succinyl-CoA metabolic process; GO:0006105 succinate metabolic process; GO:0006139 nucleobase-containing compound metabolic process; GO:0006163 purine nucleotide metabolic process; GO:0006637 acyl-CoA metabolic …	GO:0005622 intracellular; GO:0005623 cell; GO:0005737 cytoplasm; GO:0005739 mitochondrion; GO:0005759 mitochondrial matrix; GO:0005886 plasma membrane; GO:0016020 membrane; GO:0030062 mitochondrial tricarboxylic acid cycle enzyme complex; GO:0031974 membrane-enclosed lumen; GO:0032991 protein-containing complex; GO:0042709 succinate-CoA ligase complex; GO:0043226 organelle; GO:0043227 membrane-bo…	GO:0000166 nucleotide binding; GO:0001882 nucleoside binding; GO:0001883 purine nucleoside binding; GO:0003824 catalytic activity; GO:0004774 succinate-CoA ligase activity; GO:0004776 succinate-CoA ligase (GDP-forming) activity; GO:0004777 succinate-semialdehyde dehydrogenase (NAD+) activity; GO:0005488 binding; GO:0005515 protein binding; GO:0016491 oxidoreductase activity; GO:0016620 oxidoreduc…	PF08442; PF00549	ATP-grasp domain; CoA-ligase	KOG1447	GTP-specific succinyl-CoA synthetase, beta subunit
	Q9R112	Sulfide:quinone oxidoreductase, mitochondrial OS=Mus musculus OX=10090 GN=Sqor PE=1 SV=3	Sqor	1.552	0.000195508	Up	50.282	10.7	4	4	4	3	3	3	3	3	3	3	3	3	1.23923	1.23054	1.23751	0.827525	0.74406	0.817196	0.878107	1.01755	1.00828	mitochondria	K22470	SQOR; eukaryotic sulfide quinone oxidoreductase [EC:1.8.5.8]	map00920 Sulfur metabolism; map01100 Metabolic pathways	GO:0006790 sulfur compound metabolic process; GO:0008152 metabolic process; GO:0009404 toxin metabolic process; GO:0009987 cellular process; GO:0017144 drug metabolic process; GO:0019418 sulfide oxidation; GO:0019748 secondary metabolic process; GO:0044237 cellular metabolic process; GO:0055114 oxidation-reduction process; GO:0070221 sulfide oxidation, using sulfide:quinone oxidoreductase; GO:007…		GO:0003824 catalytic activity; GO:0016491 oxidoreductase activity; GO:0016667 oxidoreductase activity, acting on a sulfur group of donors; GO:0016672 oxidoreductase activity, acting on a sulfur group of donors, quinone or similar compound as acceptor; GO:0070224 sulfide:quinone oxidoreductase activity;	PF07992	Pyridine nucleotide-disulphide oxidoreductase	KOG3851	Sulfide:quinone oxidoreductase/flavo-binding protein
	Q9Z1G4	V-type proton ATPase 116 kDa subunit a1 OS=Mus musculus OX=10090 GN=Atp6v0a1 PE=1 SV=3	Atp6v0a1	1.883	0.000634129	Up	96.466	9.5	7	5	7	4	5	5	5	5	5	4	3	4	1.45603	1.48958	1.49291	0.705155	0.882385	0.769775	0.918297	0.655242	0.630623	plasma membrane	K02154	ATPeV0A, ATP6N; V-type H+-transporting ATPase subunit a	map00190 Oxidative phosphorylation; map01100 Metabolic pathways; map04142 Lysosome; map04145 Phagosome; map04721 Synaptic vesicle cycle; map04966 Collecting duct acid secretion; map05110 Vibrio cholerae infection; map05120 Epithelial cell signaling in Helicobacter pylori infection; map05152 Tuberculosis; map05165 Human papillomavirus infection; map05323 Rheumatoid arthritis	GO:0000041 transition metal ion transport; GO:0001775 cell activation; GO:0002252 immune effector process; GO:0002263 cell activation involved in immune response; GO:0002274 myeloid leukocyte activation; GO:0002275 myeloid cell activation involved in immune response; GO:0002283 neutrophil activation involved in immune response; GO:0002366 leukocyte activation involved in immune response; GO:00023…	GO:0000323 lytic vacuole; GO:0005622 intracellular; GO:0005623 cell; GO:0005634 nucleus; GO:0005654 nucleoplasm; GO:0005737 cytoplasm; GO:0005764 lysosome; GO:0005765 lysosomal membrane; GO:0005768 endosome; GO:0005773 vacuole; GO:0005774 vacuolar membrane; GO:0005794 Golgi apparatus; GO:0005829 cytosol; GO:0005886 plasma membrane; GO:0008021 synaptic vesicle; GO:0010008 endosome membrane; GO:001…	GO:0003824 catalytic activity; GO:0005215 transporter activity; GO:0005488 binding; GO:0005515 protein binding; GO:0008324 cation transmembrane transporter activity; GO:0015075 ion transmembrane transporter activity; GO:0015077 monovalent inorganic cation transmembrane transporter activity; GO:0015078 proton transmembrane transporter activity; GO:0015318 inorganic molecular entity transmembrane t…			KOG2189	Vacuolar H+-ATPase V0 sector, subunit a
	Q9DCX2	ATP synthase subunit d, mitochondrial OS=Mus musculus OX=10090 GN=Atp5pd PE=1 SV=3	Atp5pd	1.739	0.000734538	Up	18.749	46	8	8	8	7	7	8	8	7	7	6	7	7	1.38884	1.46013	1.3969	0.909285	0.757335	0.774967	0.778149	0.803363	0.731034	cytoplasm	K02138	ATPeF0D, ATP5H, ATP7; F-type H+-transporting ATPase subunit d	map00190 Oxidative phosphorylation; map01100 Metabolic pathways; map04714 Thermogenesis; map05010 Alzheimer disease; map05012 Parkinson disease; map05016 Huntington disease	GO:0006091 generation of precursor metabolites and energy; GO:0006119 oxidative phosphorylation; GO:0006139 nucleobase-containing compound metabolic process; GO:0006163 purine nucleotide metabolic process; GO:0006164 purine nucleotide biosynthetic process; GO:0006725 cellular aromatic compound metabolic process; GO:0006753 nucleoside phosphate metabolic process; GO:0006754 ATP biosynthetic proces…	GO:0000274 mitochondrial proton-transporting ATP synthase, stator stalk; GO:0000276 mitochondrial proton-transporting ATP synthase complex, coupling factor F(o); GO:0005622 intracellular; GO:0005623 cell; GO:0005634 nucleus; GO:0005654 nucleoplasm; GO:0005737 cytoplasm; GO:0005739 mitochondrion; GO:0005740 mitochondrial envelope; GO:0005743 mitochondrial inner membrane; GO:0005753 mitochondrial p…	GO:0005215 transporter activity; GO:0022857 transmembrane transporter activity;			KOG3366	Mitochondrial F1F0-ATP synthase, subunit d/ATP7
	Q9DB77	Cytochrome b-c1 complex subunit 2, mitochondrial OS=Mus musculus OX=10090 GN=Uqcrc2 PE=1 SV=1	Uqcrc2	1.655	0.000243882	Up	48.234	36	12	12	12	8	8	9	10	9	6	8	8	8	1.24123	1.3245	1.35764	0.83586	0.752519	0.782609	0.967223	0.935368	0.803054	mitochondria	K00415	QCR2, UQCRC2; ubiquinol-cytochrome c reductase core subunit 2	map00190 Oxidative phosphorylation; map01100 Metabolic pathways; map04260 Cardiac muscle contraction; map04714 Thermogenesis; map04932 Non-alcoholic fatty liver disease (NAFLD); map05010 Alzheimer disease; map05012 Parkinson disease; map05016 Huntington disease	GO:0006091 generation of precursor metabolites and energy; GO:0006119 oxidative phosphorylation; GO:0006139 nucleobase-containing compound metabolic process; GO:0006163 purine nucleotide metabolic process; GO:0006508 proteolysis; GO:0006605 protein targeting; GO:0006626 protein targeting to mitochondrion; GO:0006627 protein processing involved in protein targeting to mitochondrion; GO:0006725 cel…	GO:0005622 intracellular; GO:0005623 cell; GO:0005634 nucleus; GO:0005654 nucleoplasm; GO:0005737 cytoplasm; GO:0005739 mitochondrion; GO:0005740 mitochondrial envelope; GO:0005743 mitochondrial inner membrane; GO:0005746 mitochondrial respirasome; GO:0005750 mitochondrial respiratory chain complex III; GO:0005751 mitochondrial respiratory chain complex IV; GO:0016020 membrane; GO:0019866 organel…	GO:0003824 catalytic activity; GO:0004175 endopeptidase activity; GO:0004222 metalloendopeptidase activity; GO:0005488 binding; GO:0008233 peptidase activity; GO:0008237 metallopeptidase activity; GO:0008270 zinc ion binding; GO:0016787 hydrolase activity; GO:0043167 ion binding; GO:0043169 cation binding; GO:0044877 protein-containing complex binding; GO:0046872 metal ion binding; GO:0046914 tra…	PF05193	Peptidase M16 inactive domain	KOG2583	Ubiquinol cytochrome c reductase, subunit QCR2
	Q9DCT2	NADH dehydrogenase [ubiquinone] iron-sulfur protein 3, mitochondrial OS=Mus musculus OX=10090 GN=Ndufs3 PE=1 SV=2	Ndufs3	2.1	0.000626915	Up	30.149	23.2	5	5	5	4	4	4	3	3	3	4	3	4	1.75861	1.42047	1.47117	0.75833	0.684514	0.77195	0.704042	0.622775	0.808134	mitochondria	K03936	NDUFS3; NADH dehydrogenase (ubiquinone) Fe-S protein 3 [EC:7.1.1.2 1.6.99.3]	map00190 Oxidative phosphorylation; map01100 Metabolic pathways; map04714 Thermogenesis; map04723 Retrograde endocannabinoid signaling; map04932 Non-alcoholic fatty liver disease (NAFLD); map05010 Alzheimer disease; map05012 Parkinson disease; map05016 Huntington disease	GO:0001558 regulation of cell growth; GO:0006091 generation of precursor metabolites and energy; GO:0006119 oxidative phosphorylation; GO:0006120 mitochondrial electron transport, NADH to ubiquinone; GO:0006139 nucleobase-containing compound metabolic process; GO:0006163 purine nucleotide metabolic process; GO:0006725 cellular aromatic compound metabolic process; GO:0006753 nucleoside phosphate m…	GO:0005622 intracellular; GO:0005623 cell; GO:0005634 nucleus; GO:0005654 nucleoplasm; GO:0005737 cytoplasm; GO:0005739 mitochondrion; GO:0005740 mitochondrial envelope; GO:0005743 mitochondrial inner membrane; GO:0005746 mitochondrial respirasome; GO:0005747 mitochondrial respiratory chain complex I; GO:0005759 mitochondrial matrix; GO:0016020 membrane; GO:0016604 nuclear body; GO:0019866 organe…	GO:0003824 catalytic activity; GO:0003954 NADH dehydrogenase activity; GO:0008137 NADH dehydrogenase (ubiquinone) activity; GO:0009055 electron transfer activity; GO:0016491 oxidoreductase activity; GO:0016651 oxidoreductase activity, acting on NAD(P)H; GO:0016655 oxidoreductase activity, acting on NAD(P)H, quinone or similar compound as acceptor; GO:0050136 NADH dehydrogenase (quinone) activity;			KOG1713	NADH-ubiquinone oxidoreductase, NDUFS3/30 kDa subunit
	Q8BH04	Phosphoenolpyruvate carboxykinase [GTP], mitochondrial OS=Mus musculus OX=10090 GN=Pck2 PE=1 SV=1	Pck2	1.71	0.00114955	Up	70.527	36.1	20	20	20	14	13	14	17	16	15	16	17	15	1.28107	1.37262	1.53434	0.85803	0.83265	0.757943	0.730532	0.908731	0.724082	mitochondria	K01596	E4.1.1.32, pckA, PCK; phosphoenolpyruvate carboxykinase (GTP) [EC:4.1.1.32]	map00010 Glycolysis / Gluconeogenesis; map00020 Citrate cycle (TCA cycle); map00620 Pyruvate metabolism; map01100 Metabolic pathways; map03320 PPAR signaling pathway; map04068 FoxO signaling pathway; map04151 PI3K-Akt signaling pathway; map04152 AMPK signaling pathway; map04910 Insulin signaling pathway; map04920 Adipocytokine signaling pathway; map04922 Glucagon signaling pathway; map04931 Insul…	GO:0002791 regulation of peptide secretion; GO:0002793 positive regulation of peptide secretion; GO:0005975 carbohydrate metabolic process; GO:0005996 monosaccharide metabolic process; GO:0006006 glucose metabolic process; GO:0006082 organic acid metabolic process; GO:0006090 pyruvate metabolic process; GO:0006094 gluconeogenesis; GO:0006107 oxaloacetate metabolic process; GO:0006116 NADH oxidati…	GO:0005622 intracellular; GO:0005623 cell; GO:0005737 cytoplasm; GO:0005739 mitochondrion; GO:0005759 mitochondrial matrix; GO:0031974 membrane-enclosed lumen; GO:0043226 organelle; GO:0043227 membrane-bounded organelle; GO:0043229 intracellular organelle; GO:0043231 intracellular membrane-bounded organelle; GO:0043233 organelle lumen; GO:0070013 intracellular organelle lumen;	GO:0003824 catalytic activity; GO:0004611 phosphoenolpyruvate carboxykinase activity; GO:0004613 phosphoenolpyruvate carboxykinase (GTP) activity; GO:0016829 lyase activity; GO:0016830 carbon-carbon lyase activity; GO:0016831 carboxy-lyase activity;	PF00821	Phosphoenolpyruvate carboxykinase	KOG3749	Phosphoenolpyruvate carboxykinase
	Q64521	Glycerol-3-phosphate dehydrogenase, mitochondrial OS=Mus musculus OX=10090 GN=Gpd2 PE=1 SV=2	Gpd2	1.743	0.000338823	Up	80.953	30.1	20	20	20	14	16	15	17	18	18	16	14	17	1.35777	1.46788	1.47671	0.883045	0.818295	0.767074	0.867883	0.680592	0.680759	mitochondria	K00111	glpA, glpD; glycerol-3-phosphate dehydrogenase [EC:1.1.5.3]	map00564 Glycerophospholipid metabolism	GO:0001654 eye development; GO:0005975 carbohydrate metabolic process; GO:0005996 monosaccharide metabolic process; GO:0006006 glucose metabolic process; GO:0006066 alcohol metabolic process; GO:0006072 glycerol-3-phosphate metabolic process; GO:0006091 generation of precursor metabolites and energy; GO:0006094 gluconeogenesis; GO:0006116 NADH oxidation; GO:0006127 glycerophosphate shuttle; GO:00…	GO:0005622 intracellular; GO:0005623 cell; GO:0005737 cytoplasm; GO:0005739 mitochondrion; GO:0005740 mitochondrial envelope; GO:0005743 mitochondrial inner membrane; GO:0009331 glycerol-3-phosphate dehydrogenase complex; GO:0016020 membrane; GO:0019866 organelle inner membrane; GO:0031090 organelle membrane; GO:0031966 mitochondrial membrane; GO:0031967 organelle envelope; GO:0031975 envelope; G…	GO:0003824 catalytic activity; GO:0004367 glycerol-3-phosphate dehydrogenase [NAD+] activity; GO:0004368 glycerol-3-phosphate dehydrogenase (quinone) activity; GO:0005488 binding; GO:0005509 calcium ion binding; GO:0016491 oxidoreductase activity; GO:0016614 oxidoreductase activity, acting on CH-OH group of donors; GO:0016616 oxidoreductase activity, acting on the CH-OH group of donors, NAD or NA…	PF01266; PF13499	FAD dependent oxidoreductase; EF-hand domain pair	KOG0042	Glycerol-3-phosphate dehydrogenase
	Q61425	Hydroxyacyl-coenzyme A dehydrogenase, mitochondrial OS=Mus musculus OX=10090 GN=Hadh PE=1 SV=2	Hadh	1.55	0.00496919	Up	34.463	6.1	2	2	2	1	2	2	2	2	2	2	2	2		1.35739	1.52215	0.981165	0.881247	0.924281	0.832479	0.769713	0.731578	mitochondria	K00022	HADH; 3-hydroxyacyl-CoA dehydrogenase [EC:1.1.1.35]	map00062 Fatty acid elongation; map00071 Fatty acid degradation; map00280 Valine, leucine and isoleucine degradation; map00310 Lysine degradation; map00380 Tryptophan metabolism; map00650 Butanoate metabolism; map01100 Metabolic pathways; map01212 Fatty acid metabolism	GO:0002791 regulation of peptide secretion; GO:0002792 negative regulation of peptide secretion; GO:0006082 organic acid metabolic process; GO:0006629 lipid metabolic process; GO:0006631 fatty acid metabolic process; GO:0006635 fatty acid beta-oxidation; GO:0008152 metabolic process; GO:0009056 catabolic process; GO:0009062 fatty acid catabolic process; GO:0009719 response to endogenous stimulus;…	GO:0005622 intracellular; GO:0005623 cell; GO:0005634 nucleus; GO:0005654 nucleoplasm; GO:0005737 cytoplasm; GO:0005739 mitochondrion; GO:0005759 mitochondrial matrix; GO:0031974 membrane-enclosed lumen; GO:0031981 nuclear lumen; GO:0043226 organelle; GO:0043227 membrane-bounded organelle; GO:0043229 intracellular organelle; GO:0043231 intracellular membrane-bounded organelle; GO:0043233 organell…	GO:0003824 catalytic activity; GO:0003857 3-hydroxyacyl-CoA dehydrogenase activity; GO:0016491 oxidoreductase activity; GO:0016614 oxidoreductase activity, acting on CH-OH group of donors; GO:0016616 oxidoreductase activity, acting on the CH-OH group of donors, NAD or NADP as acceptor;	PF02737; PF00725	3-hydroxyacyl-CoA dehydrogenase, NAD binding domain; 3-hydroxyacyl-CoA dehydrogenase, C-terminal domain	KOG2304	3-hydroxyacyl-CoA dehydrogenase
	Q60597	2-oxoglutarate dehydrogenase, mitochondrial OS=Mus musculus OX=10090 GN=Ogdh PE=1 SV=3	Ogdh	1.515	0.00223489	Up	116.45	29.8	29	29	29	18	20	21	25	25	21	20	20	18	1.4125	1.16398	1.2665	0.841497	0.819525	0.875765	0.963421	0.854681	0.802134	mitochondria	K00164	OGDH, sucA; 2-oxoglutarate dehydrogenase E1 component [EC:1.2.4.2]	map00020 Citrate cycle (TCA cycle); map01100 Metabolic pathways; map01200 Carbon metabolism	GO:0006082 organic acid metabolic process; GO:0006091 generation of precursor metabolites and energy; GO:0006099 tricarboxylic acid cycle; GO:0006101 citrate metabolic process; GO:0006103 2-oxoglutarate metabolic process; GO:0006104 succinyl-CoA metabolic process; GO:0006139 nucleobase-containing compound metabolic process; GO:0006163 purine nucleotide metabolic process; GO:0006464 cellular prote…	GO:0005622 intracellular; GO:0005623 cell; GO:0005634 nucleus; GO:0005737 cytoplasm; GO:0005739 mitochondrion; GO:0005740 mitochondrial envelope; GO:0005759 mitochondrial matrix; GO:0016020 membrane; GO:0031090 organelle membrane; GO:0031966 mitochondrial membrane; GO:0031967 organelle envelope; GO:0031974 membrane-enclosed lumen; GO:0031975 envelope; GO:0032991 protein-containing complex; GO:004…	GO:0003824 catalytic activity; GO:0004591 oxoglutarate dehydrogenase (succinyl-transferring) activity; GO:0005488 binding; GO:0005515 protein binding; GO:0016491 oxidoreductase activity; GO:0016620 oxidoreductase activity, acting on the aldehyde or oxo group of donors, NAD or NADP as acceptor; GO:0016624 oxidoreductase activity, acting on the aldehyde or oxo group of donors, disulfide as acceptor…	PF02779	Transketolase, pyrimidine binding domain	KOG0450	2-oxoglutarate dehydrogenase, E1 subunit
	Q06185	ATP synthase subunit e, mitochondrial OS=Mus musculus OX=10090 GN=Atp5me PE=1 SV=2	Atp5me	2.223	0.00197009	Up	8.2355	33.8	3	3	3	2	2	2	3	3	3	3	3	3	1.33479	1.30946	1.82651	0.658326	0.694185	0.658315	0.834091	0.829967	0.854356	cytoplasm	K02129	ATPeF0E, ATP5I; F-type H+-transporting ATPase subunit e	map00190 Oxidative phosphorylation; map01100 Metabolic pathways; map04714 Thermogenesis	GO:0006091 generation of precursor metabolites and energy; GO:0006119 oxidative phosphorylation; GO:0006139 nucleobase-containing compound metabolic process; GO:0006163 purine nucleotide metabolic process; GO:0006164 purine nucleotide biosynthetic process; GO:0006725 cellular aromatic compound metabolic process; GO:0006753 nucleoside phosphate metabolic process; GO:0006754 ATP biosynthetic proces…	GO:0000276 mitochondrial proton-transporting ATP synthase complex, coupling factor F(o); GO:0005622 intracellular; GO:0005623 cell; GO:0005737 cytoplasm; GO:0005739 mitochondrion; GO:0005740 mitochondrial envelope; GO:0005743 mitochondrial inner membrane; GO:0005753 mitochondrial proton-transporting ATP synthase complex; GO:0016020 membrane; GO:0016469 proton-transporting two-sector ATPase comple…	GO:0005215 transporter activity; GO:0022857 transmembrane transporter activity;			KOG4326	Mitochondrial F1F0-ATP synthase, subunit e
	Q05920	Pyruvate carboxylase, mitochondrial OS=Mus musculus OX=10090 GN=Pc PE=1 SV=1	Pc	1.532	0.00664307	Up	129.68	31.2	31	31	31	21	22	18	23	24	23	21	23	21	1.21909	1.38425	1.26167	0.969708	0.770491	0.783115	0.942696	0.837114	0.83187	mitochondria	K01958	PC, pyc; pyruvate carboxylase [EC:6.4.1.1]	map00020 Citrate cycle (TCA cycle); map00620 Pyruvate metabolism; map01100 Metabolic pathways; map01200 Carbon metabolism; map01230 Biosynthesis of amino acids	GO:0005975 carbohydrate metabolic process; GO:0005996 monosaccharide metabolic process; GO:0006006 glucose metabolic process; GO:0006082 organic acid metabolic process; GO:0006090 pyruvate metabolic process; GO:0006094 gluconeogenesis; GO:0006107 oxaloacetate metabolic process; GO:0008152 metabolic process; GO:0009058 biosynthetic process; GO:0009889 regulation of biosynthetic process; GO:0009891…	GO:0005622 intracellular; GO:0005623 cell; GO:0005737 cytoplasm; GO:0005739 mitochondrion; GO:0005759 mitochondrial matrix; GO:0031974 membrane-enclosed lumen; GO:0043226 organelle; GO:0043227 membrane-bounded organelle; GO:0043229 intracellular organelle; GO:0043231 intracellular membrane-bounded organelle; GO:0043233 organelle lumen; GO:0070013 intracellular organelle lumen;	GO:0000166 nucleotide binding; GO:0003824 catalytic activity; GO:0004736 pyruvate carboxylase activity; GO:0005488 binding; GO:0005515 protein binding; GO:0005524 ATP binding; GO:0008144 drug binding; GO:0009374 biotin binding; GO:0016874 ligase activity; GO:0016885 ligase activity, forming carbon-carbon bonds; GO:0017076 purine nucleotide binding; GO:0019842 vitamin binding; GO:0030554 adenyl nu…	PF00289; PF02786; PF02785; PF00682; PF02436; PF00364	Carbamoyl-phosphate synthase L chain, N-terminal domain; Carbamoyl-phosphate synthase L chain, ATP binding domain; Biotin carboxylase C-terminal domain; HMGL-like; Conserved carboxylase domain; Biotin-requiring enzyme	KOG0369	Pyruvate carboxylase
	Q05816	Fatty acid-binding protein 5 OS=Mus musculus OX=10090 GN=Fabp5 PE=1 SV=3	Fabp5	1.691	0.000348942	Up	15.137	68.1	8	8	8	8	8	8	8	8	8	8	8	8	1.34994	1.42308	1.45362	0.870317	0.862994	0.766419	0.748072	0.779179	0.746384	extracellular	K08754	FABP5; fatty acid-binding protein 5, epidermal	map03320 PPAR signaling pathway	GO:0001775 cell activation; GO:0002252 immune effector process; GO:0002263 cell activation involved in immune response; GO:0002274 myeloid leukocyte activation; GO:0002275 myeloid cell activation involved in immune response; GO:0002283 neutrophil activation involved in immune response; GO:0002366 leukocyte activation involved in immune response; GO:0002376 immune system process; GO:0002443 leukoc…	GO:0000323 lytic vacuole; GO:0005576 extracellular region; GO:0005615 extracellular space; GO:0005622 intracellular; GO:0005623 cell; GO:0005634 nucleus; GO:0005654 nucleoplasm; GO:0005737 cytoplasm; GO:0005764 lysosome; GO:0005766 primary lysosome; GO:0005773 vacuole; GO:0005775 vacuolar lumen; GO:0005829 cytosol; GO:0005886 plasma membrane; GO:0012505 endomembrane system; GO:0012506 vesicle mem…	GO:0001972 retinoic acid binding; GO:0005488 binding; GO:0005501 retinoid binding; GO:0005504 fatty acid binding; GO:0005515 protein binding; GO:0008289 lipid binding; GO:0019840 isoprenoid binding; GO:0031406 carboxylic acid binding; GO:0033293 monocarboxylic acid binding; GO:0036094 small molecule binding; GO:0042802 identical protein binding; GO:0043167 ion binding; GO:0043168 anion binding; G…	PF00061	Lipocalin / cytosolic fatty-acid binding protein family	KOG4015	Fatty acid-binding protein FABP
	P97807	Fumarate hydratase, mitochondrial OS=Mus musculus OX=10090 GN=Fh PE=1 SV=3	Fh	1.569	0.00201513	Up	54.356	24.7	10	10	10	10	9	8	10	10	10	8	10	9	1.35194	1.28009	1.22916	0.893122	0.832275	0.734977	0.882685	0.804482	0.99127	mitochondria	K01679	E4.2.1.2B, fumC, FH; fumarate hydratase, class II [EC:4.2.1.2]	map00020 Citrate cycle (TCA cycle); map00620 Pyruvate metabolism; map01100 Metabolic pathways; map01200 Carbon metabolism; map04934 Cushing syndrome; map05200 Pathways in cancer; map05211 Renal cell carcinoma	GO:0001894 tissue homeostasis; GO:0006082 organic acid metabolic process; GO:0006091 generation of precursor metabolites and energy; GO:0006099 tricarboxylic acid cycle; GO:0006101 citrate metabolic process; GO:0006106 fumarate metabolic process; GO:0006108 malate metabolic process; GO:0008152 metabolic process; GO:0009060 aerobic respiration; GO:0009987 cellular process; GO:0015980 energy deriva…	GO:0005622 intracellular; GO:0005623 cell; GO:0005737 cytoplasm; GO:0005739 mitochondrion; GO:0005759 mitochondrial matrix; GO:0031974 membrane-enclosed lumen; GO:0043226 organelle; GO:0043227 membrane-bounded organelle; GO:0043229 intracellular organelle; GO:0043231 intracellular membrane-bounded organelle; GO:0043233 organelle lumen; GO:0070013 intracellular organelle lumen;	GO:0003824 catalytic activity; GO:0004333 fumarate hydratase activity; GO:0016829 lyase activity; GO:0016835 carbon-oxygen lyase activity; GO:0016836 hydro-lyase activity;	PF00206; PF10415	Lyase; Fumarase C C-terminus	KOG1317	Fumarase
	P62814	V-type proton ATPase subunit B, brain isoform OS=Mus musculus OX=10090 GN=Atp6v1b2 PE=1 SV=1	Atp6v1b2	1.728	0.002171	Up	56.55	35.2	14	14	14	11	12	11	14	13	12	13	12	12	1.65975	1.33125	1.45756	0.91506	0.871407	0.788318	0.708093	0.613324	0.655241	mitochondria	K02147	ATPeV1B, ATP6B; V-type H+-transporting ATPase subunit B	map00190 Oxidative phosphorylation; map01100 Metabolic pathways; map04145 Phagosome; map04150 mTOR signaling pathway; map04721 Synaptic vesicle cycle; map04966 Collecting duct acid secretion; map05110 Vibrio cholerae infection; map05120 Epithelial cell signaling in Helicobacter pylori infection; map05165 Human papillomavirus infection; map05323 Rheumatoid arthritis	GO:0000041 transition metal ion transport; GO:0006810 transport; GO:0006811 ion transport; GO:0006812 cation transport; GO:0006826 iron ion transport; GO:0006873 cellular ion homeostasis; GO:0006885 regulation of pH; GO:0007035 vacuolar acidification; GO:0007154 cell communication; GO:0007165 signal transduction; GO:0007166 cell surface receptor signaling pathway; GO:0007167 enzyme linked recepto…	GO:0001726 ruffle; GO:0005622 intracellular; GO:0005623 cell; GO:0005737 cytoplasm; GO:0005829 cytosol; GO:0005886 plasma membrane; GO:0005902 microvillus; GO:0012505 endomembrane system; GO:0016020 membrane; GO:0016021 integral component of membrane; GO:0031224 intrinsic component of membrane; GO:0031252 cell leading edge; GO:0031410 cytoplasmic vesicle; GO:0031982 vesicle; GO:0042470 melanosome…	GO:0003824 catalytic activity; GO:0005215 transporter activity; GO:0008324 cation transmembrane transporter activity; GO:0015075 ion transmembrane transporter activity; GO:0015077 monovalent inorganic cation transmembrane transporter activity; GO:0015078 proton transmembrane transporter activity; GO:0015318 inorganic molecular entity transmembrane transporter activity; GO:0015399 primary active t…	PF02874; PF00006	ATP synthase alpha/beta family, beta-barrel domain; ATP synthase alpha/beta family, nucleotide-binding domain	KOG1351	Vacuolar H+-ATPase V1 sector, subunit B
	Q8BIW1	Exopolyphosphatase PRUNE1 OS=Mus musculus OX=10090 GN=Prune1 PE=1 SV=1	Prune1	2.118	8.95298e-05	Up	50.239	13.9	6	6	6	4	4	4	5	5	3	3	5	4	1.39789	1.6171	1.48602	0.693946	0.693407	0.737308	0.672611	0.863215	0.838511	nucleus	K01514	PRUNE, PPX1; exopolyphosphatase [EC:3.6.1.11]	map00230 Purine metabolism; map01100 Metabolic pathways	GO:0006793 phosphorus metabolic process; GO:0006796 phosphate-containing compound metabolic process; GO:0007275 multicellular organism development; GO:0007399 nervous system development; GO:0008152 metabolic process; GO:0009987 cellular process; GO:0016311 dephosphorylation; GO:0022008 neurogenesis; GO:0030154 cell differentiation; GO:0031110 regulation of microtubule polymerization or depolymeri…	GO:0005622 intracellular; GO:0005623 cell; GO:0005737 cytoplasm; GO:0005829 cytosol;	GO:0003824 catalytic activity; GO:0005488 binding; GO:0005515 protein binding; GO:0008092 cytoskeletal protein binding; GO:0015631 tubulin binding; GO:0016787 hydrolase activity; GO:0016788 hydrolase activity, acting on ester bonds; GO:0016791 phosphatase activity; GO:0042578 phosphoric ester hydrolase activity;			KOG4129	Exopolyphosphatases and related proteins
	P57746	V-type proton ATPase subunit D OS=Mus musculus OX=10090 GN=Atp6v1d PE=1 SV=1	Atp6v1d	1.803	0.00297803	Up	28.369	21.1	5	5	5	4	4	3	4	4	4	3	5	3	1.67163	1.45286	1.22477	0.815496	0.797736	0.798357	0.561002	0.795963	0.882192	cytoplasm	K02149	ATPeV1D, ATP6M; V-type H+-transporting ATPase subunit D	map00190 Oxidative phosphorylation; map01100 Metabolic pathways; map04145 Phagosome; map04150 mTOR signaling pathway; map04721 Synaptic vesicle cycle; map04966 Collecting duct acid secretion; map05110 Vibrio cholerae infection; map05120 Epithelial cell signaling in Helicobacter pylori infection; map05165 Human papillomavirus infection; map05323 Rheumatoid arthritis	GO:0006996 organelle organization; GO:0008104 protein localization; GO:0009987 cellular process; GO:0016043 cellular component organization; GO:0022607 cellular component assembly; GO:0030030 cell projection organization; GO:0030031 cell projection assembly; GO:0033036 macromolecule localization; GO:0033365 protein localization to organelle; GO:0034613 cellular protein localization; GO:0044085 ce…	GO:0016020 membrane; GO:0016469 proton-transporting two-sector ATPase complex; GO:0032991 protein-containing complex; GO:0033176 proton-transporting V-type ATPase complex; GO:0098796 membrane protein complex;				KOG1647	Vacuolar H+-ATPase V1 sector, subunit D
	P56391	Cytochrome c oxidase subunit 6B1 OS=Mus musculus OX=10090 GN=Cox6b1 PE=1 SV=2	Cox6b1	2.203	0.0087267	Up	10.071	52.3	4	4	4	3	3	3	4	3	3	3	3	3	1.71834	1.33464	1.35123	0.852881	0.514925	0.631304	0.879496	0.611112	1.10607	extracellular	K02267	COX6B; cytochrome c oxidase subunit 6b	map00190 Oxidative phosphorylation; map01100 Metabolic pathways; map04260 Cardiac muscle contraction; map04714 Thermogenesis; map04932 Non-alcoholic fatty liver disease (NAFLD); map05010 Alzheimer disease; map05012 Parkinson disease; map05016 Huntington disease	GO:0006091 generation of precursor metabolites and energy; GO:0006810 transport; GO:0006811 ion transport; GO:0006812 cation transport; GO:0008152 metabolic process; GO:0009987 cellular process; GO:0015672 monovalent inorganic cation transport; GO:0022900 electron transport chain; GO:0034220 ion transmembrane transport; GO:0044237 cellular metabolic process; GO:0051179 localization; GO:0051234 es…	GO:0005622 intracellular; GO:0005623 cell; GO:0005737 cytoplasm; GO:0005739 mitochondrion; GO:0005740 mitochondrial envelope; GO:0005743 mitochondrial inner membrane; GO:0005758 mitochondrial intermembrane space; GO:0016020 membrane; GO:0019866 organelle inner membrane; GO:0031090 organelle membrane; GO:0031966 mitochondrial membrane; GO:0031967 organelle envelope; GO:0031970 organelle envelope l…	GO:0003824 catalytic activity; GO:0004129 cytochrome-c oxidase activity; GO:0005215 transporter activity; GO:0008324 cation transmembrane transporter activity; GO:0009055 electron transfer activity; GO:0015002 heme-copper terminal oxidase activity; GO:0015075 ion transmembrane transporter activity; GO:0015077 monovalent inorganic cation transmembrane transporter activity; GO:0015078 proton transm…	PF02297	Cytochrome oxidase c subunit VIb	KOG3057	Cytochrome c oxidase, subunit VIb/COX12
	P54116	Stomatin OS=Mus musculus OX=10090 GN=Stom PE=1 SV=3	Stom	1.508	0.00273152	Up	31.375	34.9	8	8	8	5	4	4	8	8	8	7	7	7	1.39573	1.14464	1.33339	0.863045	0.873803	0.832028	0.891041	0.897647	0.768675	cytoplasm	K17286	STOM; erythrocyte band 7 integral membrane protein		GO:0001775 cell activation; GO:0002028 regulation of sodium ion transport; GO:0002252 immune effector process; GO:0002263 cell activation involved in immune response; GO:0002274 myeloid leukocyte activation; GO:0002275 myeloid cell activation involved in immune response; GO:0002283 neutrophil activation involved in immune response; GO:0002366 leukocyte activation involved in immune response; GO:0…	GO:0000323 lytic vacuole; GO:0005622 intracellular; GO:0005623 cell; GO:0005737 cytoplasm; GO:0005739 mitochondrion; GO:0005764 lysosome; GO:0005765 lysosomal membrane; GO:0005766 primary lysosome; GO:0005773 vacuole; GO:0005774 vacuolar membrane; GO:0005783 endoplasmic reticulum; GO:0005856 cytoskeleton; GO:0005886 plasma membrane; GO:0005887 integral component of plasma membrane; GO:0012505 end…	GO:0005488 binding; GO:0005515 protein binding; GO:0019899 enzyme binding; GO:0042802 identical protein binding; GO:0042803 protein homodimerization activity; GO:0046983 protein dimerization activity; GO:0070063 RNA polymerase binding;			KOG2621	Prohibitins and stomatins of the PID superfamily
	P53395	Lipoamide acyltransferase component of branched-chain alpha-keto acid dehydrogenase complex, mitochondrial OS=Mus musculus OX=10090 GN=Dbt PE=1 SV=2	Dbt	1.947	0.0046502	Up	53.246	12.7	6	6	6	4	5	4	5	5	4	3	3	5	1.5512	1.30761	1.33461	0.580948	0.828526	0.743897	1.19242	0.788639	0.672147	mitochondria	K09699	DBT, bkdB; 2-oxoisovalerate dehydrogenase E2 component (dihydrolipoyl transacylase) [EC:2.3.1.168]	map00280 Valine, leucine and isoleucine degradation; map00640 Propanoate metabolism; map01100 Metabolic pathways		GO:0005622 intracellular; GO:0005623 cell; GO:0005737 cytoplasm; GO:0005739 mitochondrion; GO:0005759 mitochondrial matrix; GO:0005947 mitochondrial alpha-ketoglutarate dehydrogenase complex; GO:0009295 nucleoid; GO:0030062 mitochondrial tricarboxylic acid cycle enzyme complex; GO:0031974 membrane-enclosed lumen; GO:0032991 protein-containing complex; GO:0042645 mitochondrial nucleoid; GO:0043226…	GO:0005488 binding; GO:0005515 protein binding; GO:0019899 enzyme binding; GO:0031625 ubiquitin protein ligase binding; GO:0044389 ubiquitin-like protein ligase binding;	PF00364; PF00198	Biotin-requiring enzyme; 2-oxoacid dehydrogenases acyltransferase (catalytic domain)	KOG0558	Dihydrolipoamide transacylase (alpha-keto acid dehydrogenase E2 subunit)
	P50516	V-type proton ATPase catalytic subunit A OS=Mus musculus OX=10090 GN=Atp6v1a PE=1 SV=2	Atp6v1a	1.558	0.00631492	Up	68.325	32.9	18	18	18	12	12	14	17	15	17	15	17	16	1.5148	1.33324	1.1802	0.932876	0.805895	0.846451	0.697273	0.87151	0.817761	cytoplasm	K02145	ATPeV1A, ATP6A; V-type H+-transporting ATPase subunit A [EC:7.1.2.2]	map00190 Oxidative phosphorylation; map01100 Metabolic pathways; map04145 Phagosome; map04150 mTOR signaling pathway; map04721 Synaptic vesicle cycle; map04966 Collecting duct acid secretion; map05110 Vibrio cholerae infection; map05120 Epithelial cell signaling in Helicobacter pylori infection; map05165 Human papillomavirus infection; map05323 Rheumatoid arthritis	GO:0000041 transition metal ion transport; GO:0006810 transport; GO:0006811 ion transport; GO:0006812 cation transport; GO:0006826 iron ion transport; GO:0006873 cellular ion homeostasis; GO:0006875 cellular metal ion homeostasis; GO:0006879 cellular iron ion homeostasis; GO:0007154 cell communication; GO:0007165 signal transduction; GO:0007166 cell surface receptor signaling pathway; GO:0007167 …	GO:0000323 lytic vacuole; GO:0005622 intracellular; GO:0005623 cell; GO:0005737 cytoplasm; GO:0005764 lysosome; GO:0005765 lysosomal membrane; GO:0005773 vacuole; GO:0005774 vacuolar membrane; GO:0005829 cytosol; GO:0005886 plasma membrane; GO:0005902 microvillus; GO:0016020 membrane; GO:0016324 apical plasma membrane; GO:0016469 proton-transporting two-sector ATPase complex; GO:0031090 organelle…	GO:0003824 catalytic activity; GO:0005215 transporter activity; GO:0008324 cation transmembrane transporter activity; GO:0015075 ion transmembrane transporter activity; GO:0015077 monovalent inorganic cation transmembrane transporter activity; GO:0015078 proton transmembrane transporter activity; GO:0015318 inorganic molecular entity transmembrane transporter activity; GO:0015399 primary active t…	PF02874; PF00006	ATP synthase alpha/beta family, beta-barrel domain; ATP synthase alpha/beta family, nucleotide-binding domain	KOG1352	Vacuolar H+-ATPase V1 sector, subunit A
	P47738	Aldehyde dehydrogenase, mitochondrial OS=Mus musculus OX=10090 GN=Aldh2 PE=1 SV=1	Aldh2	1.531	0.00112575	Up	56.537	34.1	16	15	16	13	10	12	16	12	14	10	12	13	1.23421	1.38515	1.38822	0.870747	0.92344	0.823683	0.705154	0.909908	0.759485	mitochondria	K00128	ALDH; aldehyde dehydrogenase (NAD+) [EC:1.2.1.3]	map00010 Glycolysis / Gluconeogenesis; map00053 Ascorbate and aldarate metabolism; map00071 Fatty acid degradation; map00280 Valine, leucine and isoleucine degradation; map00310 Lysine degradation; map00330 Arginine and proline metabolism; map00340 Histidine metabolism; map00380 Tryptophan metabolism; map00410 beta-Alanine metabolism; map00561 Glycerolipid metabolism; map00620 Pyruvate metabolism…	GO:0001101 response to acid chemical; GO:0001889 liver development; GO:0002237 response to molecule of bacterial origin; GO:0005975 carbohydrate metabolic process; GO:0006066 alcohol metabolic process; GO:0006067 ethanol metabolic process; GO:0006069 ethanol oxidation; GO:0006091 generation of precursor metabolites and energy; GO:0006950 response to stress; GO:0007275 multicellular organism devel…	GO:0005622 intracellular; GO:0005623 cell; GO:0005737 cytoplasm; GO:0005739 mitochondrion; GO:0005759 mitochondrial matrix; GO:0031974 membrane-enclosed lumen; GO:0043226 organelle; GO:0043227 membrane-bounded organelle; GO:0043229 intracellular organelle; GO:0043231 intracellular membrane-bounded organelle; GO:0043233 organelle lumen; GO:0070013 intracellular organelle lumen;	GO:0000166 nucleotide binding; GO:0003824 catalytic activity; GO:0004029 aldehyde dehydrogenase (NAD+) activity; GO:0004030 aldehyde dehydrogenase [NAD(P)+] activity; GO:0005488 binding; GO:0005515 protein binding; GO:0009055 electron transfer activity; GO:0016491 oxidoreductase activity; GO:0016620 oxidoreductase activity, acting on the aldehyde or oxo group of donors, NAD or NADP as acceptor; G…			KOG2450	Aldehyde dehydrogenase
	P19783	Cytochrome c oxidase subunit 4 isoform 1, mitochondrial OS=Mus musculus OX=10090 GN=Cox4i1 PE=1 SV=2	Cox4i1	1.966	0.0253215	Up	19.53	39.6	6	6	6	3	3	3	6	6	6	6	6	6	1.31287	1.36924	2.25278	0.91502	0.866174	0.728668	0.562223	0.49779	0.495238	mitochondria	K02263	COX4; cytochrome c oxidase subunit 4	map00190 Oxidative phosphorylation; map01100 Metabolic pathways; map04260 Cardiac muscle contraction; map04714 Thermogenesis; map04932 Non-alcoholic fatty liver disease (NAFLD); map05010 Alzheimer disease; map05012 Parkinson disease; map05016 Huntington disease	GO:0006091 generation of precursor metabolites and energy; GO:0006119 oxidative phosphorylation; GO:0006123 mitochondrial electron transport, cytochrome c to oxygen; GO:0006139 nucleobase-containing compound metabolic process; GO:0006163 purine nucleotide metabolic process; GO:0006725 cellular aromatic compound metabolic process; GO:0006753 nucleoside phosphate metabolic process; GO:0006793 phosp…	GO:0005622 intracellular; GO:0005623 cell; GO:0005634 nucleus; GO:0005737 cytoplasm; GO:0005739 mitochondrion; GO:0005740 mitochondrial envelope; GO:0005743 mitochondrial inner membrane; GO:0005746 mitochondrial respirasome; GO:0005751 mitochondrial respiratory chain complex IV; GO:0016020 membrane; GO:0019866 organelle inner membrane; GO:0031090 organelle membrane; GO:0031966 mitochondrial membr…	GO:0003824 catalytic activity; GO:0004129 cytochrome-c oxidase activity; GO:0005215 transporter activity; GO:0008324 cation transmembrane transporter activity; GO:0009055 electron transfer activity; GO:0015002 heme-copper terminal oxidase activity; GO:0015075 ion transmembrane transporter activity; GO:0015077 monovalent inorganic cation transmembrane transporter activity; GO:0015078 proton transm…			KOG4075	Cytochrome c oxidase, subunit IV/COX5b
	P16125	L-lactate dehydrogenase B chain OS=Mus musculus OX=10090 GN=Ldhb PE=1 SV=2	Ldhb	2.041	2.71662e-05	Up	36.572	27.8	8	7	7	6	6	6	7	7	7	7	7	7	1.38643	1.47851	1.44839	0.669099	0.733879	0.710389	0.819069	0.983812	0.770419	cytoplasm	K00016	LDH, ldh; L-lactate dehydrogenase [EC:1.1.1.27]	map00010 Glycolysis / Gluconeogenesis; map00270 Cysteine and methionine metabolism; map00620 Pyruvate metabolism; map00640 Propanoate metabolism; map01100 Metabolic pathways; map04066 HIF-1 signaling pathway; map04922 Glucagon signaling pathway; map05230 Central carbon metabolism in cancer	GO:0006082 organic acid metabolic process; GO:0006089 lactate metabolic process; GO:0006090 pyruvate metabolic process; GO:0006139 nucleobase-containing compound metabolic process; GO:0006725 cellular aromatic compound metabolic process; GO:0006732 coenzyme metabolic process; GO:0006733 oxidoreduction coenzyme metabolic process; GO:0006753 nucleoside phosphate metabolic process; GO:0006793 phosph…	GO:0005622 intracellular; GO:0005623 cell; GO:0005737 cytoplasm; GO:0005829 cytosol; GO:0016020 membrane; GO:0043209 myelin sheath; GO:0045121 membrane raft; GO:0098589 membrane region; GO:0098805 whole membrane; GO:0098857 membrane microdomain;	GO:0000166 nucleotide binding; GO:0003824 catalytic activity; GO:0004457 lactate dehydrogenase activity; GO:0004459 L-lactate dehydrogenase activity; GO:0005488 binding; GO:0005515 protein binding; GO:0016491 oxidoreductase activity; GO:0016614 oxidoreductase activity, acting on CH-OH group of donors; GO:0016616 oxidoreductase activity, acting on the CH-OH group of donors, NAD or NADP as acceptor…	PF02866	lactate/malate dehydrogenase, alpha/beta C-terminal domain	KOG1495	Lactate dehydrogenase
	O88844	Isocitrate dehydrogenase [NADP] cytoplasmic OS=Mus musculus OX=10090 GN=Idh1 PE=1 SV=2	Idh1	1.526	0.00687946	Up	46.674	34.8	14	13	13	9	8	9	9	12	10	12	12	12	1.58132	1.23305	1.29957	0.954003	0.870638	0.871945	0.698437	0.738087	0.752949	cytoplasm	K00031	IDH1, IDH2, icd; isocitrate dehydrogenase [EC:1.1.1.42]	map00020 Citrate cycle (TCA cycle); map00480 Glutathione metabolism; map01100 Metabolic pathways; map01200 Carbon metabolism; map01210 2-Oxocarboxylic acid metabolism; map01230 Biosynthesis of amino acids; map04146 Peroxisome	GO:0000003 reproduction; GO:0001775 cell activation; GO:0002252 immune effector process; GO:0002263 cell activation involved in immune response; GO:0002274 myeloid leukocyte activation; GO:0002275 myeloid cell activation involved in immune response; GO:0002283 neutrophil activation involved in immune response; GO:0002366 leukocyte activation involved in immune response; GO:0002376 immune system p…	GO:0005576 extracellular region; GO:0005622 intracellular; GO:0005623 cell; GO:0005737 cytoplasm; GO:0005739 mitochondrion; GO:0005777 peroxisome; GO:0005782 peroxisomal matrix; GO:0005829 cytosol; GO:0012505 endomembrane system; GO:0030141 secretory granule; GO:0031410 cytoplasmic vesicle; GO:0031907 microbody lumen; GO:0031974 membrane-enclosed lumen; GO:0031982 vesicle; GO:0031983 vesicle lume…	GO:0000166 nucleotide binding; GO:0000287 magnesium ion binding; GO:0003824 catalytic activity; GO:0004448 isocitrate dehydrogenase activity; GO:0004450 isocitrate dehydrogenase (NADP+) activity; GO:0005102 signaling receptor binding; GO:0005488 binding; GO:0005515 protein binding; GO:0016491 oxidoreductase activity; GO:0016614 oxidoreductase activity, acting on CH-OH group of donors; GO:0016616 …	PF00180	Isocitrate/isopropylmalate dehydrogenase	KOG1526	NADP-dependent isocitrate dehydrogenase
	O55126	Protein NipSnap homolog 2 OS=Mus musculus OX=10090 GN=Nipsnap2 PE=1 SV=1	Nipsnap2	1.808	0.00684961	Up	32.932	19.9	5	5	5	3	2	3	5	5	5	5	5	5	1.07845	1.36907	1.58495	0.762196	0.743198	0.72477	0.867646	0.905017	0.964701	mitochondria				GO:0006091 generation of precursor metabolites and energy; GO:0006119 oxidative phosphorylation; GO:0006139 nucleobase-containing compound metabolic process; GO:0006163 purine nucleotide metabolic process; GO:0006164 purine nucleotide biosynthetic process; GO:0006725 cellular aromatic compound metabolic process; GO:0006753 nucleoside phosphate metabolic process; GO:0006754 ATP biosynthetic proces…	GO:0005622 intracellular; GO:0005623 cell; GO:0005737 cytoplasm; GO:0005739 mitochondrion; GO:0005740 mitochondrial envelope; GO:0005741 mitochondrial outer membrane; GO:0016020 membrane; GO:0019867 outer membrane; GO:0031090 organelle membrane; GO:0031966 mitochondrial membrane; GO:0031967 organelle envelope; GO:0031968 organelle outer membrane; GO:0031975 envelope; GO:0043226 organelle; GO:0043…		PF07978	NIPSNAP	KOG2883	NIPSNAP1 protein
	P56480	ATP synthase subunit beta, mitochondrial OS=Mus musculus OX=10090 GN=Atp5f1b PE=1 SV=2	Atp5f1b	1.726	0.00431361	Up	56.3	45.4	18	18	18	15	14	16	17	17	16	14	13	13	1.59416	1.35125	1.36255	0.958058	0.800242	0.737422	0.692039	0.824793	0.679485	mitochondria	K02133	ATPeF1B, ATP5B, ATP2; F-type H+-transporting ATPase subunit beta [EC:7.1.2.2]	map00190 Oxidative phosphorylation; map01100 Metabolic pathways; map04714 Thermogenesis; map05010 Alzheimer disease; map05012 Parkinson disease; map05016 Huntington disease	GO:0001525 angiogenesis; GO:0001568 blood vessel development; GO:0001944 vasculature development; GO:0006139 nucleobase-containing compound metabolic process; GO:0006163 purine nucleotide metabolic process; GO:0006164 purine nucleotide biosynthetic process; GO:0006629 lipid metabolic process; GO:0006725 cellular aromatic compound metabolic process; GO:0006753 nucleoside phosphate metabolic proces…	GO:0000275 mitochondrial proton-transporting ATP synthase complex, catalytic sector F(1); GO:0005622 intracellular; GO:0005623 cell; GO:0005737 cytoplasm; GO:0005739 mitochondrion; GO:0005740 mitochondrial envelope; GO:0005743 mitochondrial inner membrane; GO:0005753 mitochondrial proton-transporting ATP synthase complex; GO:0005759 mitochondrial matrix; GO:0005886 plasma membrane; GO:0009295 nuc…	GO:0000166 nucleotide binding; GO:0003824 catalytic activity; GO:0005102 signaling receptor binding; GO:0005215 transporter activity; GO:0005488 binding; GO:0005509 calcium ion binding; GO:0005515 protein binding; GO:0005524 ATP binding; GO:0008144 drug binding; GO:0008324 cation transmembrane transporter activity; GO:0015075 ion transmembrane transporter activity; GO:0015077 monovalent inorganic…	PF02874; PF00006	ATP synthase alpha/beta family, beta-barrel domain; ATP synthase alpha/beta family, nucleotide-binding domain	KOG1350	F0F1-type ATP synthase, beta subunit
	Q9DCW4	Electron transfer flavoprotein subunit beta OS=Mus musculus OX=10090 GN=Etfb PE=1 SV=3	Etfb	1.868	0.00280397	Up	27.623	48.6	10	10	10	10	8	8	10	8	7	8	8	8	1.25412	1.49788	1.56824	0.863734	0.685651	0.7628	0.750661	0.81515	0.801766	cytoplasm	K03521	fixA, etfB; electron transfer flavoprotein beta subunit		GO:0006082 organic acid metabolic process; GO:0006091 generation of precursor metabolites and energy; GO:0006629 lipid metabolic process; GO:0006631 fatty acid metabolic process; GO:0006635 fatty acid beta-oxidation; GO:0008152 metabolic process; GO:0009056 catabolic process; GO:0009062 fatty acid catabolic process; GO:0009987 cellular process; GO:0016042 lipid catabolic process; GO:0016054 organ…	GO:0005622 intracellular; GO:0005623 cell; GO:0005737 cytoplasm; GO:0005739 mitochondrion; GO:0005759 mitochondrial matrix; GO:0005829 cytosol; GO:0017133 mitochondrial electron transfer flavoprotein complex; GO:0031974 membrane-enclosed lumen; GO:0032991 protein-containing complex; GO:0043226 organelle; GO:0043227 membrane-bounded organelle; GO:0043229 intracellular organelle; GO:0043231 intrace…	GO:0003824 catalytic activity; GO:0009055 electron transfer activity; GO:0016491 oxidoreductase activity;	PF01012	Electron transfer flavoprotein domain	KOG3180	Electron transfer flavoprotein, beta subunit
	Q8BMF4	Dihydrolipoyllysine-residue acetyltransferase component of pyruvate dehydrogenase complex, mitochondrial OS=Mus musculus OX=10090 GN=Dlat PE=1 SV=2	Dlat	1.897	0.0145565	Up	67.941	28.7	15	15	15	9	9	10	12	10	12	11	14	10	1.28064	1.37545	1.88487	0.923879	0.810169	0.659435	0.705413	0.73049	0.629662	mitochondria	K00627	DLAT, aceF, pdhC; pyruvate dehydrogenase E2 component (dihydrolipoamide acetyltransferase) [EC:2.3.1.12]	map00010 Glycolysis / Gluconeogenesis; map00020 Citrate cycle (TCA cycle); map00620 Pyruvate metabolism; map01100 Metabolic pathways; map01200 Carbon metabolism	GO:0006082 organic acid metabolic process; GO:0006084 acetyl-CoA metabolic process; GO:0006085 acetyl-CoA biosynthetic process; GO:0006086 acetyl-CoA biosynthetic process from pyruvate; GO:0006090 pyruvate metabolic process; GO:0006139 nucleobase-containing compound metabolic process; GO:0006163 purine nucleotide metabolic process; GO:0006164 purine nucleotide biosynthetic process; GO:0006637 acy…	GO:0005622 intracellular; GO:0005623 cell; GO:0005737 cytoplasm; GO:0005739 mitochondrion; GO:0005759 mitochondrial matrix; GO:0005967 mitochondrial pyruvate dehydrogenase complex; GO:0031974 membrane-enclosed lumen; GO:0032991 protein-containing complex; GO:0043209 myelin sheath; GO:0043226 organelle; GO:0043227 membrane-bounded organelle; GO:0043229 intracellular organelle; GO:0043231 intracell…	GO:0000166 nucleotide binding; GO:0003824 catalytic activity; GO:0004742 dihydrolipoyllysine-residue acetyltransferase activity; GO:0005488 binding; GO:0005515 protein binding; GO:0016407 acetyltransferase activity; GO:0016417 S-acyltransferase activity; GO:0016418 S-acetyltransferase activity; GO:0016740 transferase activity; GO:0016746 transferase activity, transferring acyl groups; GO:0016747 …	PF00364; PF00198	Biotin-requiring enzyme; 2-oxoacid dehydrogenases acyltransferase (catalytic domain)	KOG0557	Dihydrolipoamide acetyltransferase
	Q8VEM8	Phosphate carrier protein, mitochondrial OS=Mus musculus OX=10090 GN=Slc25a3 PE=1 SV=1	Slc25a3	1.921	0.0198486	Up	39.632	21.8	8	8	8	5	5	5	8	6	7	7	7	7	1.50781	1.87027	1.25271	0.672902	1.02391	0.713832	0.685762	0.685069	0.587726	nucleus	K15102	SLC25A3, PHC, PIC; solute carrier family 25 (mitochondrial phosphate transporter), member 3		GO:0006810 transport; GO:0006811 ion transport; GO:0006812 cation transport; GO:0006817 phosphate ion transport; GO:0006820 anion transport; GO:0006839 mitochondrial transport; GO:0015672 monovalent inorganic cation transport; GO:0015698 inorganic anion transport; GO:0034220 ion transmembrane transport; GO:0035435 phosphate ion transmembrane transport; GO:0051179 localization; GO:0051234 establis…	GO:0005622 intracellular; GO:0005623 cell; GO:0005737 cytoplasm; GO:0005739 mitochondrion; GO:0005740 mitochondrial envelope; GO:0005743 mitochondrial inner membrane; GO:0016020 membrane; GO:0016021 integral component of membrane; GO:0019866 organelle inner membrane; GO:0031090 organelle membrane; GO:0031224 intrinsic component of membrane; GO:0031966 mitochondrial membrane; GO:0031967 organelle …	GO:0005215 transporter activity; GO:0005488 binding; GO:0008324 cation transmembrane transporter activity; GO:0008509 anion transmembrane transporter activity; GO:0015075 ion transmembrane transporter activity; GO:0015077 monovalent inorganic cation transmembrane transporter activity; GO:0015078 proton transmembrane transporter activity; GO:0015103 inorganic anion transmembrane transporter activi…			KOG0767	Mitochondrial phosphate carrier protein
	Q9DCN2	NADH-cytochrome b5 reductase 3 OS=Mus musculus OX=10090 GN=Cyb5r3 PE=1 SV=3	Cyb5r3	1.558	0.000543012	Up	34.127	37.5	12	12	12	11	11	11	12	12	12	8	10	8	1.29876	1.24104	1.38097	0.868448	0.860902	0.787722	0.885738	0.910123	0.766293	extracellular	K00326	E1.6.2.2; cytochrome-b5 reductase [EC:1.6.2.2]	map00520 Amino sugar and nucleotide sugar metabolism	GO:0001775 cell activation; GO:0002252 immune effector process; GO:0002263 cell activation involved in immune response; GO:0002274 myeloid leukocyte activation; GO:0002275 myeloid cell activation involved in immune response; GO:0002283 neutrophil activation involved in immune response; GO:0002366 leukocyte activation involved in immune response; GO:0002376 immune system process; GO:0002443 leukoc…	GO:0000323 lytic vacuole; GO:0005576 extracellular region; GO:0005622 intracellular; GO:0005623 cell; GO:0005737 cytoplasm; GO:0005739 mitochondrion; GO:0005740 mitochondrial envelope; GO:0005741 mitochondrial outer membrane; GO:0005764 lysosome; GO:0005766 primary lysosome; GO:0005773 vacuole; GO:0005775 vacuolar lumen; GO:0005783 endoplasmic reticulum; GO:0005789 endoplasmic reticulum membrane;…	GO:0000166 nucleotide binding; GO:0003824 catalytic activity; GO:0004128 cytochrome-b5 reductase activity, acting on NAD(P)H; GO:0005488 binding; GO:0008144 drug binding; GO:0016208 AMP binding; GO:0016491 oxidoreductase activity; GO:0016651 oxidoreductase activity, acting on NAD(P)H; GO:0016653 oxidoreductase activity, acting on NAD(P)H, heme protein as acceptor; GO:0017076 purine nucleotide bin…	PF00970; PF00175	Oxidoreductase FAD-binding domain; Oxidoreductase NAD-binding domain	KOG0534	NADH-cytochrome b-5 reductase
	Q9DB73	NADH-cytochrome b5 reductase 1 OS=Mus musculus OX=10090 GN=Cyb5r1 PE=1 SV=1	Cyb5r1	1.573	0.014439	Up	34.134	13.8	4	4	4	2	2	3	3	3	3	3	3	3	1.36854	1.30567	1.15376	0.668508	0.826421	0.938515	0.919093	0.819498		extracellular	K00326	E1.6.2.2; cytochrome-b5 reductase [EC:1.6.2.2]	map00520 Amino sugar and nucleotide sugar metabolism	GO:0002576 platelet degranulation; GO:0006810 transport; GO:0006811 ion transport; GO:0006820 anion transport; GO:0006887 exocytosis; GO:0008152 metabolic process; GO:0009987 cellular process; GO:0015701 bicarbonate transport; GO:0015711 organic anion transport; GO:0016192 vesicle-mediated transport; GO:0032940 secretion by cell; GO:0045055 regulated exocytosis; GO:0046903 secretion; GO:0051179 l…	GO:0005622 intracellular; GO:0005623 cell; GO:0005737 cytoplasm; GO:0005783 endoplasmic reticulum; GO:0005789 endoplasmic reticulum membrane; GO:0005886 plasma membrane; GO:0012505 endomembrane system; GO:0012506 vesicle membrane; GO:0016020 membrane; GO:0030141 secretory granule; GO:0030659 cytoplasmic vesicle membrane; GO:0030667 secretory granule membrane; GO:0031090 organelle membrane; GO:003…	GO:0003824 catalytic activity; GO:0004128 cytochrome-b5 reductase activity, acting on NAD(P)H; GO:0016491 oxidoreductase activity; GO:0016651 oxidoreductase activity, acting on NAD(P)H; GO:0016653 oxidoreductase activity, acting on NAD(P)H, heme protein as acceptor;	PF00970; PF00175	Oxidoreductase FAD-binding domain; Oxidoreductase NAD-binding domain	KOG0534	NADH-cytochrome b-5 reductase
	Q9D819	Inorganic pyrophosphatase OS=Mus musculus OX=10090 GN=Ppa1 PE=1 SV=1	Ppa1	1.51	0.0185743	Up	32.667	53.6	12	12	12	7	10	9	9	8	8	7	9	7	1.33786	1.24523	1.43381	1.03744	0.729635	0.892888	0.677156	0.761973	0.884006	cytoplasm	K01507	ppa; inorganic pyrophosphatase [EC:3.6.1.1]	map00190 Oxidative phosphorylation	GO:0006793 phosphorus metabolic process; GO:0006796 phosphate-containing compound metabolic process; GO:0008152 metabolic process; GO:0009987 cellular process; GO:0044237 cellular metabolic process;	GO:0005622 intracellular; GO:0005623 cell; GO:0005737 cytoplasm;	GO:0003824 catalytic activity; GO:0004427 inorganic diphosphatase activity; GO:0016462 pyrophosphatase activity; GO:0016787 hydrolase activity; GO:0016817 hydrolase activity, acting on acid anhydrides; GO:0016818 hydrolase activity, acting on acid anhydrides, in phosphorus-containing anhydrides;	PF00719	Inorganic pyrophosphatase	KOG1626	Inorganic pyrophosphatase/Nucleosome remodeling factor, subunit NURF38
	Q9D6R2	Isocitrate dehydrogenase [NAD] subunit alpha, mitochondrial OS=Mus musculus OX=10090 GN=Idh3a PE=1 SV=1	Idh3a	1.652	0.000327488	Up	39.638	28.7	11	11	11	10	10	10	11	10	11	11	10	10	1.30499	1.42326	1.32919	0.841726	0.762808	0.851393	0.836943	0.867669	0.782019	cytoplasm	K00030	IDH3; isocitrate dehydrogenase (NAD+) [EC:1.1.1.41]	map00020 Citrate cycle (TCA cycle); map01100 Metabolic pathways; map01200 Carbon metabolism; map01210 2-Oxocarboxylic acid metabolism; map01230 Biosynthesis of amino acids	GO:0005975 carbohydrate metabolic process; GO:0006082 organic acid metabolic process; GO:0006091 generation of precursor metabolites and energy; GO:0006099 tricarboxylic acid cycle; GO:0006101 citrate metabolic process; GO:0006102 isocitrate metabolic process; GO:0006103 2-oxoglutarate metabolic process; GO:0006139 nucleobase-containing compound metabolic process; GO:0006725 cellular aromatic com…	GO:0005622 intracellular; GO:0005623 cell; GO:0005737 cytoplasm; GO:0005739 mitochondrion; GO:0005759 mitochondrial matrix; GO:0005962 mitochondrial isocitrate dehydrogenase complex (NAD+); GO:0030062 mitochondrial tricarboxylic acid cycle enzyme complex; GO:0031974 membrane-enclosed lumen; GO:0032991 protein-containing complex; GO:0043209 myelin sheath; GO:0043226 organelle; GO:0043227 membrane-…	GO:0000287 magnesium ion binding; GO:0003824 catalytic activity; GO:0004448 isocitrate dehydrogenase activity; GO:0004449 isocitrate dehydrogenase (NAD+) activity; GO:0005488 binding; GO:0016491 oxidoreductase activity; GO:0016614 oxidoreductase activity, acting on CH-OH group of donors; GO:0016616 oxidoreductase activity, acting on the CH-OH group of donors, NAD or NADP as acceptor; GO:0043167 i…	PF00180	Isocitrate/isopropylmalate dehydrogenase	KOG0785	Isocitrate dehydrogenase, alpha subunit
	Q9D6J6	NADH dehydrogenase [ubiquinone] flavoprotein 2, mitochondrial OS=Mus musculus OX=10090 GN=Ndufv2 PE=1 SV=2	Ndufv2	3.807	0.00598515	Up	27.285	23.8	4	4	4	3	2	3	2	3	2	2	3	4	2.07206	1.3259	2.00683	0.342851	0.391605	0.685083	0.844248	0.649755	0.681671	mitochondria	K03943	NDUFV2; NADH dehydrogenase (ubiquinone) flavoprotein 2 [EC:7.1.1.2 1.6.99.3]	map00190 Oxidative phosphorylation; map01100 Metabolic pathways; map04714 Thermogenesis; map04723 Retrograde endocannabinoid signaling; map04932 Non-alcoholic fatty liver disease (NAFLD); map05010 Alzheimer disease; map05012 Parkinson disease; map05016 Huntington disease	GO:0006091 generation of precursor metabolites and energy; GO:0006119 oxidative phosphorylation; GO:0006120 mitochondrial electron transport, NADH to ubiquinone; GO:0006139 nucleobase-containing compound metabolic process; GO:0006163 purine nucleotide metabolic process; GO:0006725 cellular aromatic compound metabolic process; GO:0006753 nucleoside phosphate metabolic process; GO:0006793 phosphoru…	GO:0005622 intracellular; GO:0005623 cell; GO:0005737 cytoplasm; GO:0005739 mitochondrion; GO:0005740 mitochondrial envelope; GO:0005743 mitochondrial inner membrane; GO:0005746 mitochondrial respirasome; GO:0005747 mitochondrial respiratory chain complex I; GO:0016020 membrane; GO:0019866 organelle inner membrane; GO:0030964 NADH dehydrogenase complex; GO:0031090 organelle membrane; GO:0031966 m…	GO:0003824 catalytic activity; GO:0003954 NADH dehydrogenase activity; GO:0008137 NADH dehydrogenase (ubiquinone) activity; GO:0009055 electron transfer activity; GO:0016491 oxidoreductase activity; GO:0016651 oxidoreductase activity, acting on NAD(P)H; GO:0016655 oxidoreductase activity, acting on NAD(P)H, quinone or similar compound as acceptor; GO:0050136 NADH dehydrogenase (quinone) activity;			KOG3196	NADH:ubiquinone oxidoreductase, NDUFV2/24 kD subunit
	Q9D3D9	ATP synthase subunit delta, mitochondrial OS=Mus musculus OX=10090 GN=Atp5f1d PE=1 SV=1	Atp5f1d	2.138	0.000376296	Up	17.6	22.6	3	3	3	3	3	3	3	3	3	3	3	3	1.45981	1.69658	1.45559	0.737299	0.764155	0.655856	0.771394	0.734478	0.724833	mitochondria	K02134	ATPeF1D, ATP5D, ATP16; F-type H+-transporting ATPase subunit delta	map00190 Oxidative phosphorylation; map01100 Metabolic pathways; map04714 Thermogenesis; map05010 Alzheimer disease; map05012 Parkinson disease; map05016 Huntington disease	GO:0006091 generation of precursor metabolites and energy; GO:0006119 oxidative phosphorylation; GO:0006139 nucleobase-containing compound metabolic process; GO:0006163 purine nucleotide metabolic process; GO:0006164 purine nucleotide biosynthetic process; GO:0006725 cellular aromatic compound metabolic process; GO:0006753 nucleoside phosphate metabolic process; GO:0006754 ATP biosynthetic proces…	GO:0000275 mitochondrial proton-transporting ATP synthase complex, catalytic sector F(1); GO:0005622 intracellular; GO:0005623 cell; GO:0005737 cytoplasm; GO:0005739 mitochondrion; GO:0005740 mitochondrial envelope; GO:0005743 mitochondrial inner membrane; GO:0005753 mitochondrial proton-transporting ATP synthase complex; GO:0005759 mitochondrial matrix; GO:0016020 membrane; GO:0016469 proton-tra…	GO:0003824 catalytic activity; GO:0005215 transporter activity; GO:0005488 binding; GO:0008324 cation transmembrane transporter activity; GO:0015075 ion transmembrane transporter activity; GO:0015077 monovalent inorganic cation transmembrane transporter activity; GO:0015078 proton transmembrane transporter activity; GO:0015318 inorganic molecular entity transmembrane transporter activity; GO:0015…	PF02823	ATP synthase, Delta/Epsilon chain, beta-sandwich domain	KOG1758	Mitochondrial F1F0-ATP synthase, subunit delta/ATP16
	Q9D1K2	V-type proton ATPase subunit F OS=Mus musculus OX=10090 GN=Atp6v1f PE=1 SV=2	Atp6v1f	2.414	0.000741727	Up	13.37	41.2	5	5	5	2	3	4	5	4	5	5	4	5	1.67017	1.21821	1.43657	0.624324	0.58534	0.582244	0.958543	0.827649	1.09695	cytoplasm	K02151	ATPeV1F, ATP6S14; V-type H+-transporting ATPase subunit F	map00190 Oxidative phosphorylation; map01100 Metabolic pathways; map04145 Phagosome; map04150 mTOR signaling pathway; map04721 Synaptic vesicle cycle; map04966 Collecting duct acid secretion; map05110 Vibrio cholerae infection; map05120 Epithelial cell signaling in Helicobacter pylori infection; map05165 Human papillomavirus infection; map05323 Rheumatoid arthritis	GO:0006810 transport; GO:0006811 ion transport; GO:0034220 ion transmembrane transport; GO:0051179 localization; GO:0051234 establishment of localization; GO:0055085 transmembrane transport; GO:0098660 inorganic ion transmembrane transport;	GO:0005622 intracellular; GO:0005623 cell; GO:0005737 cytoplasm; GO:0005773 vacuole; GO:0005774 vacuolar membrane; GO:0016020 membrane; GO:0016469 proton-transporting two-sector ATPase complex; GO:0016471 vacuolar proton-transporting V-type ATPase complex; GO:0031090 organelle membrane; GO:0032991 protein-containing complex; GO:0033176 proton-transporting V-type ATPase complex; GO:0043226 organel…	GO:0003824 catalytic activity; GO:0005215 transporter activity; GO:0015075 ion transmembrane transporter activity; GO:0015399 primary active transmembrane transporter activity; GO:0016462 pyrophosphatase activity; GO:0016787 hydrolase activity; GO:0016817 hydrolase activity, acting on acid anhydrides; GO:0016818 hydrolase activity, acting on acid anhydrides, in phosphorus-containing anhydrides; G…			KOG3432	Vacuolar H+-ATPase V1 sector, subunit F
	Q9D051	Pyruvate dehydrogenase E1 component subunit beta, mitochondrial OS=Mus musculus OX=10090 GN=Pdhb PE=1 SV=1	Pdhb	1.593	0.0243145	Up	38.937	34	10	10	10	8	8	8	10	8	9	7	7	7	1.16531	1.71605	1.32858	0.926951	0.940039	0.775608	0.803312	0.658789	0.685364	mitochondria	K00162	PDHB, pdhB; pyruvate dehydrogenase E1 component beta subunit [EC:1.2.4.1]	map00010 Glycolysis / Gluconeogenesis; map00020 Citrate cycle (TCA cycle); map00620 Pyruvate metabolism; map01100 Metabolic pathways; map01200 Carbon metabolism; map04066 HIF-1 signaling pathway; map04922 Glucagon signaling pathway; map05230 Central carbon metabolism in cancer	GO:0006082 organic acid metabolic process; GO:0006084 acetyl-CoA metabolic process; GO:0006085 acetyl-CoA biosynthetic process; GO:0006086 acetyl-CoA biosynthetic process from pyruvate; GO:0006090 pyruvate metabolic process; GO:0006091 generation of precursor metabolites and energy; GO:0006099 tricarboxylic acid cycle; GO:0006101 citrate metabolic process; GO:0006139 nucleobase-containing compoun…	GO:0005622 intracellular; GO:0005623 cell; GO:0005634 nucleus; GO:0005654 nucleoplasm; GO:0005737 cytoplasm; GO:0005739 mitochondrion; GO:0005759 mitochondrial matrix; GO:0031974 membrane-enclosed lumen; GO:0031981 nuclear lumen; GO:0032991 protein-containing complex; GO:0043226 organelle; GO:0043227 membrane-bounded organelle; GO:0043229 intracellular organelle; GO:0043231 intracellular membrane…	GO:0003824 catalytic activity; GO:0004738 pyruvate dehydrogenase activity; GO:0004739 pyruvate dehydrogenase (acetyl-transferring) activity; GO:0016491 oxidoreductase activity; GO:0016624 oxidoreductase activity, acting on the aldehyde or oxo group of donors, disulfide as acceptor; GO:0016903 oxidoreductase activity, acting on the aldehyde or oxo group of donors;	PF02779; PF02780	Transketolase, pyrimidine binding domain; Transketolase, C-terminal domain	KOG0524	Pyruvate dehydrogenase E1, beta subunit
	Q9D023	Mitochondrial pyruvate carrier 2 OS=Mus musculus OX=10090 GN=Mpc2 PE=1 SV=1	Mpc2	1.669	0.0160163	Up	14.286	29.9	4	4	4	4	4	3	3	3	3	2	2	2	1.58649	1.33306	1.60646	1.11857	0.765627	0.828428	0.634537	0.393475	0.733349	mitochondria	K22139	MPC2; mitochondrial pyruvate carrier 2		GO:0002791 regulation of peptide secretion; GO:0002793 positive regulation of peptide secretion; GO:0006082 organic acid metabolic process; GO:0006084 acetyl-CoA metabolic process; GO:0006085 acetyl-CoA biosynthetic process; GO:0006086 acetyl-CoA biosynthetic process from pyruvate; GO:0006090 pyruvate metabolic process; GO:0006139 nucleobase-containing compound metabolic process; GO:0006163 purin…	GO:0005622 intracellular; GO:0005623 cell; GO:0005737 cytoplasm; GO:0005739 mitochondrion; GO:0005740 mitochondrial envelope; GO:0005743 mitochondrial inner membrane; GO:0016020 membrane; GO:0016021 integral component of membrane; GO:0019866 organelle inner membrane; GO:0031090 organelle membrane; GO:0031224 intrinsic component of membrane; GO:0031300 intrinsic component of organelle membrane; GO…	GO:0005215 transporter activity; GO:0005342 organic acid transmembrane transporter activity; GO:0008028 monocarboxylic acid transmembrane transporter activity; GO:0008509 anion transmembrane transporter activity; GO:0008514 organic anion transmembrane transporter activity; GO:0015075 ion transmembrane transporter activity; GO:0015318 inorganic molecular entity transmembrane transporter activity; …			KOG1589	Uncharacterized conserved protein
	Q8C0I1	Alkyldihydroxyacetonephosphate synthase, peroxisomal OS=Mus musculus OX=10090 GN=Agps PE=1 SV=1	Agps	1.532	0.0120787	Up	71.683	28.2	13	13	13	11	11	11	12	8	10	7	9	9	1.33665	1.32325	1.31023	1.01948	0.850479	0.720963	0.878746	0.70494	0.855262	cytoplasm	K00803	AGPS, agpS; alkyldihydroxyacetonephosphate synthase [EC:2.5.1.26]	map00565 Ether lipid metabolism; map01100 Metabolic pathways; map04146 Peroxisome	GO:0006605 protein targeting; GO:0006625 protein targeting to peroxisome; GO:0006629 lipid metabolic process; GO:0006662 glycerol ether metabolic process; GO:0006810 transport; GO:0006886 intracellular protein transport; GO:0006996 organelle organization; GO:0007031 peroxisome organization; GO:0008104 protein localization; GO:0008152 metabolic process; GO:0008610 lipid biosynthetic process; GO:00…	GO:0005622 intracellular; GO:0005623 cell; GO:0005634 nucleus; GO:0005730 nucleolus; GO:0005737 cytoplasm; GO:0005739 mitochondrion; GO:0005777 peroxisome; GO:0005778 peroxisomal membrane; GO:0005782 peroxisomal matrix; GO:0005829 cytosol; GO:0016020 membrane; GO:0031090 organelle membrane; GO:0031903 microbody membrane; GO:0031907 microbody lumen; GO:0031974 membrane-enclosed lumen; GO:0031981 n…	GO:0000166 nucleotide binding; GO:0003824 catalytic activity; GO:0005488 binding; GO:0008609 alkylglycerone-phosphate synthase activity; GO:0016740 transferase activity; GO:0016765 transferase activity, transferring alkyl or aryl (other than methyl) groups; GO:0036094 small molecule binding; GO:0043167 ion binding; GO:0043168 anion binding; GO:0048037 cofactor binding; GO:0050660 flavin adenine d…	PF01565; PF02913	FAD binding domain ; FAD linked oxidases, C-terminal domain	KOG1233	Alkyl-dihydroxyacetonephosphate synthase
	Q9CZ13	Cytochrome b-c1 complex subunit 1, mitochondrial OS=Mus musculus OX=10090 GN=Uqcrc1 PE=1 SV=2	Uqcrc1	1.515	0.00273578	Up	52.851	29.2	13	12	13	6	9	9	12	12	12	12	10	12	1.24442	1.2082	1.44592	0.907002	0.825606	0.841408	0.755287	0.892598	0.879555	mitochondria	K00414	QCR1, UQCRC1; ubiquinol-cytochrome c reductase core subunit 1	map00190 Oxidative phosphorylation; map01100 Metabolic pathways; map04260 Cardiac muscle contraction; map04714 Thermogenesis; map04932 Non-alcoholic fatty liver disease (NAFLD); map05010 Alzheimer disease; map05012 Parkinson disease; map05016 Huntington disease	GO:0006091 generation of precursor metabolites and energy; GO:0006119 oxidative phosphorylation; GO:0006122 mitochondrial electron transport, ubiquinol to cytochrome c; GO:0006139 nucleobase-containing compound metabolic process; GO:0006163 purine nucleotide metabolic process; GO:0006508 proteolysis; GO:0006725 cellular aromatic compound metabolic process; GO:0006753 nucleoside phosphate metaboli…	GO:0005622 intracellular; GO:0005623 cell; GO:0005737 cytoplasm; GO:0005739 mitochondrion; GO:0005740 mitochondrial envelope; GO:0005743 mitochondrial inner membrane; GO:0005746 mitochondrial respirasome; GO:0005750 mitochondrial respiratory chain complex III; GO:0005829 cytosol; GO:0016020 membrane; GO:0019866 organelle inner membrane; GO:0031090 organelle membrane; GO:0031966 mitochondrial memb…	GO:0003824 catalytic activity; GO:0004175 endopeptidase activity; GO:0004222 metalloendopeptidase activity; GO:0005488 binding; GO:0005515 protein binding; GO:0008121 ubiquinol-cytochrome-c reductase activity; GO:0008233 peptidase activity; GO:0008237 metallopeptidase activity; GO:0008270 zinc ion binding; GO:0009055 electron transfer activity; GO:0016491 oxidoreductase activity; GO:0016679 oxido…	PF05193	Peptidase M16 inactive domain	KOG0960	Mitochondrial processing peptidase, beta subunit, and related enzymes (insulinase superfamily)
	Q9CQA3	Succinate dehydrogenase [ubiquinone] iron-sulfur subunit, mitochondrial OS=Mus musculus OX=10090 GN=Sdhb PE=1 SV=1	Sdhb	1.609	0.0270353	Up	31.814	32.3	9	9	9	8	7	8	6	6	6	7	6	6	1.10869	1.3442	1.45878	0.947788	0.640979	0.841648	0.775821	0.915151	0.966941	mitochondria	K00235	SDHB, SDH2; succinate dehydrogenase (ubiquinone) iron-sulfur subunit [EC:1.3.5.1]	map00020 Citrate cycle (TCA cycle); map00190 Oxidative phosphorylation; map01100 Metabolic pathways; map01200 Carbon metabolism; map04714 Thermogenesis; map04932 Non-alcoholic fatty liver disease (NAFLD); map05010 Alzheimer disease; map05012 Parkinson disease; map05016 Huntington disease	GO:0006082 organic acid metabolic process; GO:0006091 generation of precursor metabolites and energy; GO:0006099 tricarboxylic acid cycle; GO:0006101 citrate metabolic process; GO:0006105 succinate metabolic process; GO:0008152 metabolic process; GO:0009060 aerobic respiration; GO:0009987 cellular process; GO:0015980 energy derivation by oxidation of organic compounds; GO:0016999 antibiotic metab…	GO:0005622 intracellular; GO:0005623 cell; GO:0005634 nucleus; GO:0005654 nucleoplasm; GO:0005737 cytoplasm; GO:0005739 mitochondrion; GO:0005740 mitochondrial envelope; GO:0005743 mitochondrial inner membrane; GO:0005746 mitochondrial respirasome; GO:0005749 mitochondrial respiratory chain complex II, succinate dehydrogenase complex (ubiquinone); GO:0005886 plasma membrane; GO:0016020 membrane; …	GO:0000104 succinate dehydrogenase activity; GO:0003824 catalytic activity; GO:0005488 binding; GO:0008177 succinate dehydrogenase (ubiquinone) activity; GO:0016491 oxidoreductase activity; GO:0016627 oxidoreductase activity, acting on the CH-CH group of donors; GO:0016635 oxidoreductase activity, acting on the CH-CH group of donors, quinone or related compound as acceptor; GO:0048037 cofactor bi…	PF13085; PF13534	2Fe-2S iron-sulfur cluster binding domain; 4Fe-4S dicluster domain	KOG3049	Succinate dehydrogenase, Fe-S protein subunit
	Q9CQ54	NADH dehydrogenase [ubiquinone] 1 subunit C2 OS=Mus musculus OX=10090 GN=Ndufc2 PE=1 SV=1	Ndufc2	1.939	0.00971639	Up	14.164	10.8	1	1	1	1	1	1	1	1	1	1	1	1	1.23309		1.40574	0.680568	0.680599					nucleus	K03968	NDUFC2; NADH dehydrogenase (ubiquinone) 1 subunit C2	map00190 Oxidative phosphorylation; map01100 Metabolic pathways; map04714 Thermogenesis; map04723 Retrograde endocannabinoid signaling; map04932 Non-alcoholic fatty liver disease (NAFLD); map05010 Alzheimer disease; map05012 Parkinson disease; map05016 Huntington disease	GO:0001775 cell activation; GO:0002252 immune effector process; GO:0002263 cell activation involved in immune response; GO:0002274 myeloid leukocyte activation; GO:0002275 myeloid cell activation involved in immune response; GO:0002283 neutrophil activation involved in immune response; GO:0002366 leukocyte activation involved in immune response; GO:0002376 immune system process; GO:0002443 leukoc…	GO:0000323 lytic vacuole; GO:0005622 intracellular; GO:0005623 cell; GO:0005737 cytoplasm; GO:0005739 mitochondrion; GO:0005740 mitochondrial envelope; GO:0005743 mitochondrial inner membrane; GO:0005746 mitochondrial respirasome; GO:0005747 mitochondrial respiratory chain complex I; GO:0005764 lysosome; GO:0005765 lysosomal membrane; GO:0005766 primary lysosome; GO:0005773 vacuole; GO:0005774 va…	GO:0003824 catalytic activity; GO:0003954 NADH dehydrogenase activity; GO:0008137 NADH dehydrogenase (ubiquinone) activity; GO:0016491 oxidoreductase activity; GO:0016651 oxidoreductase activity, acting on NAD(P)H; GO:0016655 oxidoreductase activity, acting on NAD(P)H, quinone or similar compound as acceptor; GO:0050136 NADH dehydrogenase (quinone) activity;			KOG4516	NADH:ubiquinone oxidoreductase, NDUFC2/B14.5B subunit
	P53702	Cytochrome c-type heme lyase OS=Mus musculus OX=10090 GN=Hccs PE=1 SV=2	Hccs	1.555	0.00216746	Up	30.977	46	12	12	12	8	7	8	10	10	10	10	9	10	1.21171	1.22151	1.38234	0.743877	0.856635	0.852741	0.793464	1.04641	0.891315	cytoplasm,nucleus	K01764	HCCS; cytochrome c heme-lyase [EC:4.4.1.17]	map00860 Porphyrin and chlorophyll metabolism	GO:0006464 cellular protein modification process; GO:0006807 nitrogen compound metabolic process; GO:0007275 multicellular organism development; GO:0008152 metabolic process; GO:0009653 anatomical structure morphogenesis; GO:0009887 animal organ morphogenesis; GO:0009987 cellular process; GO:0016043 cellular component organization; GO:0017003 protein-heme linkage; GO:0017004 cytochrome complex as…	GO:0005622 intracellular; GO:0005623 cell; GO:0005737 cytoplasm; GO:0005739 mitochondrion; GO:0005740 mitochondrial envelope; GO:0005743 mitochondrial inner membrane; GO:0016020 membrane; GO:0019866 organelle inner membrane; GO:0031090 organelle membrane; GO:0031966 mitochondrial membrane; GO:0031967 organelle envelope; GO:0031975 envelope; GO:0043226 organelle; GO:0043227 membrane-bounded organe…	GO:0003824 catalytic activity; GO:0004408 holocytochrome-c synthase activity; GO:0016829 lyase activity; GO:0016846 carbon-sulfur lyase activity;			KOG3996	Holocytochrome c synthase/heme-lyase
	Q99LC5	Electron transfer flavoprotein subunit alpha, mitochondrial OS=Mus musculus OX=10090 GN=Etfa PE=1 SV=2	Etfa	1.816	0.00126173	Up	35.009	50.5	13	13	13	11	10	11	10	10	9	10	9	10	1.16137	1.47983	1.35174	0.713871	0.759458	0.724946	0.886361	1.10911	0.813308	mitochondria	K03522	fixB, etfA; electron transfer flavoprotein alpha subunit		GO:0006082 organic acid metabolic process; GO:0006091 generation of precursor metabolites and energy; GO:0006629 lipid metabolic process; GO:0006631 fatty acid metabolic process; GO:0006635 fatty acid beta-oxidation; GO:0008152 metabolic process; GO:0009056 catabolic process; GO:0009062 fatty acid catabolic process; GO:0009987 cellular process; GO:0016042 lipid catabolic process; GO:0016054 organ…	GO:0005622 intracellular; GO:0005623 cell; GO:0005737 cytoplasm; GO:0005739 mitochondrion; GO:0005759 mitochondrial matrix; GO:0017133 mitochondrial electron transfer flavoprotein complex; GO:0031974 membrane-enclosed lumen; GO:0032991 protein-containing complex; GO:0043226 organelle; GO:0043227 membrane-bounded organelle; GO:0043229 intracellular organelle; GO:0043231 intracellular membrane-boun…	GO:0000166 nucleotide binding; GO:0003824 catalytic activity; GO:0005488 binding; GO:0009055 electron transfer activity; GO:0016491 oxidoreductase activity; GO:0036094 small molecule binding; GO:0043167 ion binding; GO:0043168 anion binding; GO:0048037 cofactor binding; GO:0050660 flavin adenine dinucleotide binding; GO:0050662 coenzyme binding; GO:0097159 organic cyclic compound binding; GO:1901…	PF01012; PF00766	Electron transfer flavoprotein domain; Electron transfer flavoprotein FAD-binding domain	KOG3954	Electron transfer flavoprotein, alpha subunit
	Q99KI0	Aconitate hydratase, mitochondrial OS=Mus musculus OX=10090 GN=Aco2 PE=1 SV=1	Aco2	1.743	7.46051e-05	Up	85.462	39.4	26	26	26	22	22	21	24	23	24	22	23	24	1.39477	1.31691	1.3861	0.811122	0.798891	0.741403	0.833462	0.848231	0.869109	mitochondria	K01681	ACO, acnA; aconitate hydratase [EC:4.2.1.3]	map00020 Citrate cycle (TCA cycle); map00630 Glyoxylate and dicarboxylate metabolism; map01100 Metabolic pathways; map01200 Carbon metabolism; map01210 2-Oxocarboxylic acid metabolism; map01230 Biosynthesis of amino acids	GO:0001889 liver development; GO:0006082 organic acid metabolic process; GO:0006091 generation of precursor metabolites and energy; GO:0006099 tricarboxylic acid cycle; GO:0006101 citrate metabolic process; GO:0006102 isocitrate metabolic process; GO:0006950 response to stress; GO:0007275 multicellular organism development; GO:0008152 metabolic process; GO:0009060 aerobic respiration; GO:0009987 …	GO:0005622 intracellular; GO:0005623 cell; GO:0005737 cytoplasm; GO:0005739 mitochondrion; GO:0005759 mitochondrial matrix; GO:0031974 membrane-enclosed lumen; GO:0043209 myelin sheath; GO:0043226 organelle; GO:0043227 membrane-bounded organelle; GO:0043229 intracellular organelle; GO:0043231 intracellular membrane-bounded organelle; GO:0043233 organelle lumen; GO:0070013 intracellular organelle …	GO:0003824 catalytic activity; GO:0003994 aconitate hydratase activity; GO:0005488 binding; GO:0005506 iron ion binding; GO:0008198 ferrous iron binding; GO:0016829 lyase activity; GO:0016835 carbon-oxygen lyase activity; GO:0016836 hydro-lyase activity; GO:0043167 ion binding; GO:0043169 cation binding; GO:0046872 metal ion binding; GO:0046914 transition metal ion binding; GO:0048037 cofactor bi…	PF00694	Aconitase C-terminal domain	KOG0453	Aconitase/homoaconitase (aconitase superfamily)
	Q921G7	Electron transfer flavoprotein-ubiquinone oxidoreductase, mitochondrial OS=Mus musculus OX=10090 GN=Etfdh PE=1 SV=1	Etfdh	1.614	0.000753098	Up	68.09	25.8	15	15	15	11	10	8	11	10	13	12	13	11	1.15145	1.35185	1.31307	0.788374	0.768749	0.807822	0.965039	0.933801	0.919849	mitochondria	K00311	ETFDH; electron-transferring-flavoprotein dehydrogenase [EC:1.5.5.1]		GO:0006082 organic acid metabolic process; GO:0006091 generation of precursor metabolites and energy; GO:0006629 lipid metabolic process; GO:0006631 fatty acid metabolic process; GO:0006635 fatty acid beta-oxidation; GO:0006950 response to stress; GO:0006979 response to oxidative stress; GO:0008152 metabolic process; GO:0009056 catabolic process; GO:0009062 fatty acid catabolic process; GO:000998…	GO:0005622 intracellular; GO:0005623 cell; GO:0005737 cytoplasm; GO:0005739 mitochondrion; GO:0005740 mitochondrial envelope; GO:0005743 mitochondrial inner membrane; GO:0005759 mitochondrial matrix; GO:0016020 membrane; GO:0016021 integral component of membrane; GO:0017133 mitochondrial electron transfer flavoprotein complex; GO:0019866 organelle inner membrane; GO:0031090 organelle membrane; GO…	GO:0000166 nucleotide binding; GO:0003824 catalytic activity; GO:0004174 electron-transferring-flavoprotein dehydrogenase activity; GO:0005488 binding; GO:0009055 electron transfer activity; GO:0016491 oxidoreductase activity; GO:0016645 oxidoreductase activity, acting on the CH-NH group of donors; GO:0016649 oxidoreductase activity, acting on the CH-NH group of donors, quinone or similar compoun…			KOG2415	Electron transfer flavoprotein ubiquinone oxidoreductase
	Q91ZA3	Propionyl-CoA carboxylase alpha chain, mitochondrial OS=Mus musculus OX=10090 GN=Pcca PE=1 SV=2	Pcca	1.73	0.00757873	Up	79.921	17.1	11	11	11	4	4	3	8	6	8	6	9	6	1.33206	1.35807	1.30719	0.667576	0.950139	0.69238	0.895008	0.973615	0.823969	mitochondria	K01965	PCCA, pccA; propionyl-CoA carboxylase alpha chain [EC:6.4.1.3]	map00280 Valine, leucine and isoleucine degradation; map00630 Glyoxylate and dicarboxylate metabolism; map00640 Propanoate metabolism; map01100 Metabolic pathways; map01200 Carbon metabolism	GO:0006082 organic acid metabolic process; GO:0006520 cellular amino acid metabolic process; GO:0006629 lipid metabolic process; GO:0006631 fatty acid metabolic process; GO:0006807 nitrogen compound metabolic process; GO:0008152 metabolic process; GO:0009056 catabolic process; GO:0009062 fatty acid catabolic process; GO:0009063 cellular amino acid catabolic process; GO:0009987 cellular process; G…	GO:0005622 intracellular; GO:0005623 cell; GO:0005737 cytoplasm; GO:0005739 mitochondrion; GO:0005759 mitochondrial matrix; GO:0031974 membrane-enclosed lumen; GO:0043226 organelle; GO:0043227 membrane-bounded organelle; GO:0043229 intracellular organelle; GO:0043231 intracellular membrane-bounded organelle; GO:0043233 organelle lumen; GO:0070013 intracellular organelle lumen;	GO:0003824 catalytic activity; GO:0004658 propionyl-CoA carboxylase activity; GO:0005488 binding; GO:0005515 protein binding; GO:0016421 CoA carboxylase activity; GO:0016874 ligase activity; GO:0016885 ligase activity, forming carbon-carbon bonds; GO:0019899 enzyme binding;	PF00289; PF02786; PF02785; PF00364	Carbamoyl-phosphate synthase L chain, N-terminal domain; Carbamoyl-phosphate synthase L chain, ATP binding domain; Biotin carboxylase C-terminal domain; Biotin-requiring enzyme	KOG0238	3-Methylcrotonyl-CoA carboxylase, biotin-containing subunit/Propionyl-CoA carboxylase, alpha chain/Acetyl-CoA carboxylase, biotin carboxylase subunit
	Q91Z53	Glyoxylate reductase/hydroxypyruvate reductase OS=Mus musculus OX=10090 GN=Grhpr PE=1 SV=1	Grhpr	1.523	0.008125	Up	35.328	6.7	2	2	2	2	2	2	2	2	2	2	2	2	1.18423	1.32675	1.07069	0.864965	0.703257	0.783177	1.19247	0.874464		mitochondria	K00049	GRHPR; glyoxylate/hydroxypyruvate reductase [EC:1.1.1.79 1.1.1.81]	map00260 Glycine, serine and threonine metabolism; map00620 Pyruvate metabolism; map00630 Glyoxylate and dicarboxylate metabolism; map01100 Metabolic pathways	GO:0003008 system process; GO:0006081 cellular aldehyde metabolic process; GO:0006082 organic acid metabolic process; GO:0006807 nitrogen compound metabolic process; GO:0007588 excretion; GO:0008152 metabolic process; GO:0009987 cellular process; GO:0016043 cellular component organization; GO:0019752 carboxylic acid metabolic process; GO:0022607 cellular component assembly; GO:0032501 multicellul…	GO:0005622 intracellular; GO:0005623 cell; GO:0005737 cytoplasm; GO:0005777 peroxisome; GO:0005782 peroxisomal matrix; GO:0005829 cytosol; GO:0031907 microbody lumen; GO:0031974 membrane-enclosed lumen; GO:0042579 microbody; GO:0043226 organelle; GO:0043227 membrane-bounded organelle; GO:0043229 intracellular organelle; GO:0043231 intracellular membrane-bounded organelle; GO:0043233 organelle lum…	GO:0000166 nucleotide binding; GO:0003824 catalytic activity; GO:0005488 binding; GO:0005515 protein binding; GO:0008465 glycerate dehydrogenase activity; GO:0016491 oxidoreductase activity; GO:0016614 oxidoreductase activity, acting on CH-OH group of donors; GO:0016616 oxidoreductase activity, acting on the CH-OH group of donors, NAD or NADP as acceptor; GO:0016618 hydroxypyruvate reductase acti…	PF00389; PF02826	D-isomer specific 2-hydroxyacid dehydrogenase, catalytic domain; D-isomer specific 2-hydroxyacid dehydrogenase, NAD binding domain	KOG0069	Glyoxylate/hydroxypyruvate reductase (D-isomer-specific 2-hydroxy acid dehydrogenase superfamily)
	Q91VM9	Inorganic pyrophosphatase 2, mitochondrial OS=Mus musculus OX=10090 GN=Ppa2 PE=1 SV=1	Ppa2	1.517	0.0315827	Up	38.114	15.2	4	4	4	1	2	2	3	3	2	3	3	3	1.13293	1.4204	1.39507	1.00859	0.698215	0.896056	0.812017	0.688884	0.947833	mitochondria	K01507	ppa; inorganic pyrophosphatase [EC:3.6.1.1]	map00190 Oxidative phosphorylation	GO:0006082 organic acid metabolic process; GO:0006139 nucleobase-containing compound metabolic process; GO:0006399 tRNA metabolic process; GO:0006412 translation; GO:0006418 tRNA aminoacylation for protein translation; GO:0006464 cellular protein modification process; GO:0006470 protein dephosphorylation; GO:0006518 peptide metabolic process; GO:0006520 cellular amino acid metabolic process; GO:0…	GO:0005622 intracellular; GO:0005623 cell; GO:0005737 cytoplasm; GO:0005739 mitochondrion; GO:0005759 mitochondrial matrix; GO:0031974 membrane-enclosed lumen; GO:0043226 organelle; GO:0043227 membrane-bounded organelle; GO:0043229 intracellular organelle; GO:0043231 intracellular membrane-bounded organelle; GO:0043233 organelle lumen; GO:0070013 intracellular organelle lumen;	GO:0003824 catalytic activity; GO:0004427 inorganic diphosphatase activity; GO:0004721 phosphoprotein phosphatase activity; GO:0004722 protein serine/threonine phosphatase activity; GO:0016462 pyrophosphatase activity; GO:0016787 hydrolase activity; GO:0016788 hydrolase activity, acting on ester bonds; GO:0016791 phosphatase activity; GO:0016817 hydrolase activity, acting on acid anhydrides; GO:0…	PF00719	Inorganic pyrophosphatase	KOG1626	Inorganic pyrophosphatase/Nucleosome remodeling factor, subunit NURF38
	Q9CQX2	Cytochrome b5 type B OS=Mus musculus OX=10090 GN=Cyb5b PE=1 SV=1	Cyb5b	2.089	0.000345305	Up	16.318	39.7	5	5	5	3	3	3	4	4	4	5	4	4	1.41474	1.61854	1.44538	0.695294	0.78492	0.664056	0.871877	0.783634	0.721555	peroxisome	K23490	CYB5; cytochrome b5		GO:0006091 generation of precursor metabolites and energy; GO:0008152 metabolic process; GO:0009987 cellular process; GO:0022900 electron transport chain; GO:0043085 positive regulation of catalytic activity; GO:0044093 positive regulation of molecular function; GO:0044237 cellular metabolic process; GO:0050790 regulation of catalytic activity; GO:0055114 oxidation-reduction process; GO:0065007 b…	GO:0005622 intracellular; GO:0005623 cell; GO:0005737 cytoplasm; GO:0005739 mitochondrion; GO:0005740 mitochondrial envelope; GO:0005741 mitochondrial outer membrane; GO:0016020 membrane; GO:0019867 outer membrane; GO:0031090 organelle membrane; GO:0031966 mitochondrial membrane; GO:0031967 organelle envelope; GO:0031968 organelle outer membrane; GO:0031975 envelope; GO:0043226 organelle; GO:0043…	GO:0003824 catalytic activity; GO:0005488 binding; GO:0008047 enzyme activator activity; GO:0009055 electron transfer activity; GO:0016491 oxidoreductase activity; GO:0020037 heme binding; GO:0030234 enzyme regulator activity; GO:0045153 electron transporter, transferring electrons within CoQH2-cytochrome c reductase complex activity; GO:0046906 tetrapyrrole binding; GO:0048037 cofactor binding; …	PF00173	Cytochrome b5-like Heme/Steroid binding domain	KOG0537	Cytochrome b5
	O54950	5'-AMP-activated protein kinase subunit gamma-1 OS=Mus musculus OX=10090 GN=Prkag1 PE=1 SV=2	Prkag1	1.635	0.00147921	Up	37.52	11.5	4	3	4	3	3	3	3	2	4	3	3	2	1.30201	1.24997	1.16926	0.749008	0.69063	0.835881		1.00324		cytoplasm,nucleus	K07200	PRKAG; 5'-AMP-activated protein kinase, regulatory gamma subunit	map04068 FoxO signaling pathway; map04152 AMPK signaling pathway; map04211 Longevity regulating pathway; map04213 Longevity regulating pathway - multiple species; map04371 Apelin signaling pathway; map04530 Tight junction; map04710 Circadian rhythm; map04714 Thermogenesis; map04910 Insulin signaling pathway; map04920 Adipocytokine signaling pathway; map04921 Oxytocin signaling pathway; map04922 G…	GO:0000003 reproduction; GO:0001932 regulation of protein phosphorylation; GO:0001934 positive regulation of protein phosphorylation; GO:0006109 regulation of carbohydrate metabolic process; GO:0006110 regulation of glycolytic process; GO:0006140 regulation of nucleotide metabolic process; GO:0006464 cellular protein modification process; GO:0006468 protein phosphorylation; GO:0006793 phosphorus …	GO:0005622 intracellular; GO:0005623 cell; GO:0005634 nucleus; GO:0005654 nucleoplasm; GO:0005737 cytoplasm; GO:0005829 cytosol; GO:0031588 nucleotide-activated protein kinase complex; GO:0031974 membrane-enclosed lumen; GO:0031981 nuclear lumen; GO:0032991 protein-containing complex; GO:0043226 organelle; GO:0043227 membrane-bounded organelle; GO:0043229 intracellular organelle; GO:0043231 intra…	GO:0000166 nucleotide binding; GO:0003824 catalytic activity; GO:0004672 protein kinase activity; GO:0004674 protein serine/threonine kinase activity; GO:0004679 AMP-activated protein kinase activity; GO:0004690 cyclic nucleotide-dependent protein kinase activity; GO:0004691 cAMP-dependent protein kinase activity; GO:0005488 binding; GO:0005515 protein binding; GO:0005524 ATP binding; GO:0008144 …	PF00571	CBS domain	KOG1764	5'-AMP-activated protein kinase, gamma subunit
	O08749	Dihydrolipoyl dehydrogenase, mitochondrial OS=Mus musculus OX=10090 GN=Dld PE=1 SV=2	Dld	2.159	0.000182142	Up	54.272	26.1	11	11	11	9	7	8	11	10	10	10	10	10	1.58815	1.43576	1.55089	0.673465	0.668282	0.777216	0.823921	0.762882	0.71943	mitochondria	K00382	DLD, lpd, pdhD; dihydrolipoamide dehydrogenase [EC:1.8.1.4]	map00010 Glycolysis / Gluconeogenesis; map00020 Citrate cycle (TCA cycle); map00260 Glycine, serine and threonine metabolism; map00280 Valine, leucine and isoleucine degradation; map00310 Lysine degradation; map00380 Tryptophan metabolism; map00620 Pyruvate metabolism; map00630 Glyoxylate and dicarboxylate metabolism; map00640 Propanoate metabolism; map01100 Metabolic pathways; map01200 Carbon me…	GO:0000003 reproduction; GO:0003006 developmental process involved in reproduction; GO:0006082 organic acid metabolic process; GO:0006084 acetyl-CoA metabolic process; GO:0006085 acetyl-CoA biosynthetic process; GO:0006086 acetyl-CoA biosynthetic process from pyruvate; GO:0006090 pyruvate metabolic process; GO:0006091 generation of precursor metabolites and energy; GO:0006103 2-oxoglutarate metab…	GO:0001669 acrosomal vesicle; GO:0005622 intracellular; GO:0005623 cell; GO:0005634 nucleus; GO:0005654 nucleoplasm; GO:0005737 cytoplasm; GO:0005739 mitochondrion; GO:0005759 mitochondrial matrix; GO:0005773 vacuole; GO:0005929 cilium; GO:0012505 endomembrane system; GO:0030141 secretory granule; GO:0031410 cytoplasmic vesicle; GO:0031974 membrane-enclosed lumen; GO:0031981 nuclear lumen; GO:003…	GO:0000166 nucleotide binding; GO:0003824 catalytic activity; GO:0004148 dihydrolipoyl dehydrogenase activity; GO:0005488 binding; GO:0016491 oxidoreductase activity; GO:0016651 oxidoreductase activity, acting on NAD(P)H; GO:0016667 oxidoreductase activity, acting on a sulfur group of donors; GO:0016668 oxidoreductase activity, acting on a sulfur group of donors, NAD(P) as acceptor; GO:0033218 am…	PF07992; PF02852	Pyridine nucleotide-disulphide oxidoreductase; Pyridine nucleotide-disulphide oxidoreductase, dimerisation domain	KOG1335	Dihydrolipoamide dehydrogenase
[D] Cell cycle control, cell division, chromosome partitioning	Q80UG5	Septin-9 OS=Mus musculus OX=10090 GN=Septin9 PE=1 SV=1	Septin9	1.504	0.000271493	Up	65.574	44.6	22	22	22	15	16	16	19	19	17	17	18	16	1.17173	1.28479	1.16699	0.815555	0.810146	0.78331	1.04369	0.961308	0.962487	nucleus	K16938	SEPT3_9_12; septin 3/9/12	map05100 Bacterial invasion of epithelial cells; map05131 Shigellosis	GO:0009987 cellular process; GO:0010638 positive regulation of organelle organization; GO:0016043 cellular component organization; GO:0022607 cellular component assembly; GO:0031344 regulation of cell projection organization; GO:0031346 positive regulation of cell projection organization; GO:0033043 regulation of organelle organization; GO:0043933 protein-containing complex subunit organization; …	GO:0001725 stress fiber; GO:0005622 intracellular; GO:0005623 cell; GO:0005737 cytoplasm; GO:0005856 cytoskeleton; GO:0005874 microtubule; GO:0005929 cilium; GO:0005930 axoneme; GO:0005938 cell cortex; GO:0015629 actin cytoskeleton; GO:0015630 microtubule cytoskeleton; GO:0031105 septin complex; GO:0032156 septin cytoskeleton; GO:0032432 actin filament bundle; GO:0032838 plasma membrane bounded c…		PF00735	Septin	KOG1547	Septin CDC10 and related P-loop GTPases
	P21619	Lamin-B2 OS=Mus musculus OX=10090 GN=Lmnb2 PE=1 SV=2	Lmnb2	1.854	0.00109914	Up	67.317	35.6	21	19	19	12	10	13	14	12	9	12	14	12	1.4703	1.2451	1.57242	0.757539	0.805883	0.748929	0.732192	0.861623	0.806018	nucleus	K07611	LMNB; lamin B	map04210 Apoptosis; map04214 Apoptosis - fly		GO:0005622 intracellular; GO:0005623 cell; GO:0005634 nucleus; GO:0005635 nuclear envelope; GO:0005637 nuclear inner membrane; GO:0005638 lamin filament; GO:0005652 nuclear lamina; GO:0005856 cytoskeleton; GO:0005882 intermediate filament; GO:0012505 endomembrane system; GO:0016020 membrane; GO:0019866 organelle inner membrane; GO:0031090 organelle membrane; GO:0031965 nuclear membrane; GO:003196…		PF00932	Lamin Tail Domain	KOG0977	Nuclear envelope protein lamin, intermediate filament superfamily
	Q65Z40	Wings apart-like protein homolog OS=Mus musculus OX=10090 GN=Wapl PE=1 SV=2	Wapl	1.523	0.0438477	Up	134.07	5.1	6	6	6	1	2	2	3	5	5	4	3	3		1.22453	1.3543	0.89393	0.697259	0.94901	0.915938	0.837094	1.12795	nucleus				GO:0000003 reproduction; GO:0000070 mitotic sister chromatid segregation; GO:0000278 mitotic cell cycle; GO:0000280 nuclear division; GO:0000819 sister chromatid segregation; GO:0006275 regulation of DNA replication; GO:0006996 organelle organization; GO:0007049 cell cycle; GO:0007059 chromosome segregation; GO:0007062 sister chromatid cohesion; GO:0007063 regulation of sister chromatid cohesion;…	GO:0000228 nuclear chromosome; GO:0000775 chromosome, centromeric region; GO:0000785 chromatin; GO:0000793 condensed chromosome; GO:0000794 condensed nuclear chromosome; GO:0000795 synaptonemal complex; GO:0005622 intracellular; GO:0005623 cell; GO:0005634 nucleus; GO:0005654 nucleoplasm; GO:0005694 chromosome; GO:0005737 cytoplasm; GO:0005829 cytosol; GO:0008278 cohesin complex; GO:0031974 membr…				KOG2152	Sister chromatid cohesion protein
	Q8BFV2	PCI domain-containing protein 2 OS=Mus musculus OX=10090 GN=Pcid2 PE=1 SV=1	Pcid2	1.637	0.00200663	Up	46.132	16.8	6	6	6	3	2	2	5	5	4	5	5	5	1.25668	1.48691	1.27311	0.761407	0.881097	0.811132	0.901337	0.802829	0.825493	cytoplasm				GO:0000956 nuclear-transcribed mRNA catabolic process; GO:0000972 transcription-dependent tethering of RNA polymerase II gene DNA at nuclear periphery; GO:0000973 posttranscriptional tethering of RNA polymerase II gene DNA at nuclear periphery; GO:0002376 immune system process; GO:0002520 immune system development; GO:0002682 regulation of immune system process; GO:0002684 positive regulation of …	GO:0005622 intracellular; GO:0005623 cell; GO:0005634 nucleus; GO:0032991 protein-containing complex; GO:0043226 organelle; GO:0043227 membrane-bounded organelle; GO:0043229 intracellular organelle; GO:0043231 intracellular membrane-bounded organelle; GO:0070390 transcription export complex 2;	GO:0003676 nucleic acid binding; GO:0003677 DNA binding; GO:0003690 double-stranded DNA binding; GO:0003723 RNA binding; GO:0005488 binding; GO:0097159 organic cyclic compound binding; GO:1901363 heterocyclic compound binding;	PF01399	PCI domain	KOG2688	Transcription-associated recombination protein - Thp1p
	P63028	Translationally-controlled tumor protein OS=Mus musculus OX=10090 GN=Tpt1 PE=1 SV=1	Tpt1	2.526	0.0237285	Up	19.462	33.1	6	6	6	4	3	3	4	5	5	5	5	4	1.09941	1.85609	2.52501	0.775312	0.703617	0.690971	0.880887	0.296992	0.17171	cytoplasm,nucleus				GO:0000003 reproduction; GO:0006810 transport; GO:0006811 ion transport; GO:0006812 cation transport; GO:0006816 calcium ion transport; GO:0006873 cellular ion homeostasis; GO:0006874 cellular calcium ion homeostasis; GO:0006875 cellular metal ion homeostasis; GO:0007276 gamete generation; GO:0007283 spermatogenesis; GO:0008283 cell population proliferation; GO:0009605 response to external stimul…	GO:0005576 extracellular region; GO:0005615 extracellular space; GO:0005622 intracellular; GO:0005623 cell; GO:0005634 nucleus; GO:0005654 nucleoplasm; GO:0005737 cytoplasm; GO:0005768 endosome; GO:0005770 late endosome; GO:0005771 multivesicular body; GO:0005829 cytosol; GO:0012505 endomembrane system; GO:0031410 cytoplasmic vesicle; GO:0031974 membrane-enclosed lumen; GO:0031981 nuclear lumen; …	GO:0005488 binding; GO:0005509 calcium ion binding; GO:0005515 protein binding; GO:0008017 microtubule binding; GO:0008092 cytoskeletal protein binding; GO:0008134 transcription factor binding; GO:0015631 tubulin binding; GO:0043167 ion binding; GO:0043169 cation binding; GO:0046872 metal ion binding;	PF00838	Translationally controlled tumour protein	KOG1727	Microtubule-binding protein (translationally controlled tumor protein)
	Q8C7V3	U3 small nucleolar RNA-associated protein 15 homolog OS=Mus musculus OX=10090 GN=Utp15 PE=1 SV=1	Utp15	1.6	0.0088429	Up	59.374	8.9	4	4	4	3	3	3	3	3	2	2	2	2	1.62147	1.69924	1.36656	1.08397	1.00077	0.845655	0.566181	0.300816	0.515341	cytoplasm	K14549	UTP15; U3 small nucleolar RNA-associated protein 15	map03008 Ribosome biogenesis in eukaryotes	GO:0006139 nucleobase-containing compound metabolic process; GO:0006355 regulation of transcription, DNA-templated; GO:0006356 regulation of transcription by RNA polymerase I; GO:0006364 rRNA processing; GO:0006396 RNA processing; GO:0006725 cellular aromatic compound metabolic process; GO:0006807 nitrogen compound metabolic process; GO:0008152 metabolic process; GO:0009889 regulation of biosynth…	GO:0001650 fibrillar center; GO:0005622 intracellular; GO:0005623 cell; GO:0005634 nucleus; GO:0005654 nucleoplasm; GO:0005730 nucleolus; GO:0005737 cytoplasm; GO:0005783 endoplasmic reticulum; GO:0012505 endomembrane system; GO:0031974 membrane-enclosed lumen; GO:0031981 nuclear lumen; GO:0043226 organelle; GO:0043227 membrane-bounded organelle; GO:0043228 non-membrane-bounded organelle; GO:0043…				KOG0310	Conserved WD40 repeat-containing protein
	Q922D4	Serine/threonine-protein phosphatase 6 regulatory subunit 3 OS=Mus musculus OX=10090 GN=Ppp6r3 PE=1 SV=1	Ppp6r3	1.541	0.00303724	Up	94.652	17.9	13	13	13	9	10	10	10	11	10	10	9	9	1.22274	1.28898	1.41002	0.87458	0.908194	0.76216	0.80084	0.962354	0.770142	nucleus	K15501	PPP6R3, SAPS3; serine/threonine-protein phosphatase 6 regulatory subunit 3		GO:0010921 regulation of phosphatase activity; GO:0019220 regulation of phosphate metabolic process; GO:0019222 regulation of metabolic process; GO:0031323 regulation of cellular metabolic process; GO:0031399 regulation of protein modification process; GO:0032268 regulation of cellular protein metabolic process; GO:0035303 regulation of dephosphorylation; GO:0035304 regulation of protein dephosph…	GO:0005622 intracellular; GO:0005623 cell; GO:0005634 nucleus; GO:0005654 nucleoplasm; GO:0005737 cytoplasm; GO:0005829 cytosol; GO:0005886 plasma membrane; GO:0016020 membrane; GO:0031974 membrane-enclosed lumen; GO:0031981 nuclear lumen; GO:0043226 organelle; GO:0043227 membrane-bounded organelle; GO:0043229 intracellular organelle; GO:0043231 intracellular membrane-bounded organelle; GO:004323…	GO:0005488 binding; GO:0005515 protein binding; GO:0019899 enzyme binding; GO:0019902 phosphatase binding; GO:0019903 protein phosphatase binding;			KOG2073	SAP family cell cycle dependent phosphatase-associated protein
	P58389	Serine/threonine-protein phosphatase 2A activator OS=Mus musculus OX=10090 GN=Ptpa PE=1 SV=1	Ptpa	1.501	0.00763904	Up	36.71	22.3	7	7	7	4	4	3	5	4	4	3	3	5	1.33751	1.27125	1.54021	0.831271	0.9167	1.01649	0.571816	0.816435	0.698323	cytoplasm	K17605	PPP2R4, PTPA; serine/threonine-protein phosphatase 2A activator	map04931 Insulin resistance	GO:0000413 protein peptidyl-prolyl isomerization; GO:0006464 cellular protein modification process; GO:0006807 nitrogen compound metabolic process; GO:0008152 metabolic process; GO:0009892 negative regulation of metabolic process; GO:0009893 positive regulation of metabolic process; GO:0009987 cellular process; GO:0010562 positive regulation of phosphorus metabolic process; GO:0010563 negative re…	GO:0000159 protein phosphatase type 2A complex; GO:0005622 intracellular; GO:0005623 cell; GO:0005634 nucleus; GO:0005654 nucleoplasm; GO:0005737 cytoplasm; GO:0008287 protein serine/threonine phosphatase complex; GO:0016020 membrane; GO:0016021 integral component of membrane; GO:0031224 intrinsic component of membrane; GO:0031974 membrane-enclosed lumen; GO:0031981 nuclear lumen; GO:0032991 prot…	GO:0000166 nucleotide binding; GO:0003755 peptidyl-prolyl cis-trans isomerase activity; GO:0003824 catalytic activity; GO:0005102 signaling receptor binding; GO:0005488 binding; GO:0005515 protein binding; GO:0005524 ATP binding; GO:0008047 enzyme activator activity; GO:0008144 drug binding; GO:0008160 protein tyrosine phosphatase activator activity; GO:0016853 isomerase activity; GO:0016859 cis-…			KOG2867	Phosphotyrosyl phosphatase activator
[E] Amino acid transport and metabolism	Q60715	Prolyl 4-hydroxylase subunit alpha-1 OS=Mus musculus OX=10090 GN=P4ha1 PE=1 SV=2	P4ha1	1.527	0.01839	Up	60.909	24.3	11	11	11	8	8	7	10	10	10	10	11	10	1.28807	1.25992	0.92985	0.793286	0.738893	0.745163	1.11395	1.09274	1.03812	endoplasmic reticulum	K00472	P4HA; prolyl 4-hydroxylase [EC:1.14.11.2]	map00330 Arginine and proline metabolism; map01100 Metabolic pathways	GO:0006082 organic acid metabolic process; GO:0006464 cellular protein modification process; GO:0006520 cellular amino acid metabolic process; GO:0006575 cellular modified amino acid metabolic process; GO:0006807 nitrogen compound metabolic process; GO:0008152 metabolic process; GO:0009987 cellular process; GO:0016043 cellular component organization; GO:0018126 protein hydroxylation; GO:0018193 p…	GO:0005622 intracellular; GO:0005623 cell; GO:0005737 cytoplasm; GO:0005739 mitochondrion; GO:0005783 endoplasmic reticulum; GO:0005788 endoplasmic reticulum lumen; GO:0012505 endomembrane system; GO:0016222 procollagen-proline 4-dioxygenase complex; GO:0031974 membrane-enclosed lumen; GO:0032991 protein-containing complex; GO:0043226 organelle; GO:0043227 membrane-bounded organelle; GO:0043229 i…	GO:0003824 catalytic activity; GO:0004656 procollagen-proline 4-dioxygenase activity; GO:0005488 binding; GO:0005515 protein binding; GO:0016491 oxidoreductase activity; GO:0016705 oxidoreductase activity, acting on paired donors, with incorporation or reduction of molecular oxygen; GO:0016706 2-oxoglutarate-dependent dioxygenase activity; GO:0019798 procollagen-proline dioxygenase activity; GO:0…	PF13640	2OG-Fe(II) oxygenase superfamily	KOG1591	Prolyl 4-hydroxylase alpha subunit
	Q9D1A2	Cytosolic non-specific dipeptidase OS=Mus musculus OX=10090 GN=Cndp2 PE=1 SV=1	Cndp2	2.653	5.86478e-05	Up	52.767	36.2	13	13	13	10	10	10	9	8	8	8	7	7	1.592	1.69958	1.54201	0.558321	0.606689	0.656732	0.74691	0.83866	0.759099	cytoplasm	K08660	CNDP2; cytosolic nonspecific dipeptidase [EC:3.4.13.18]	map00330 Arginine and proline metabolism; map00340 Histidine metabolism; map00410 beta-Alanine metabolism; map01100 Metabolic pathways	GO:0006508 proteolysis; GO:0006518 peptide metabolic process; GO:0006575 cellular modified amino acid metabolic process; GO:0006749 glutathione metabolic process; GO:0006750 glutathione biosynthetic process; GO:0006790 sulfur compound metabolic process; GO:0006807 nitrogen compound metabolic process; GO:0008152 metabolic process; GO:0009058 biosynthetic process; GO:0009987 cellular process; GO:00…	GO:0005622 intracellular; GO:0005623 cell; GO:0005634 nucleus; GO:0005654 nucleoplasm; GO:0005737 cytoplasm; GO:0005829 cytosol; GO:0031974 membrane-enclosed lumen; GO:0031981 nuclear lumen; GO:0043226 organelle; GO:0043227 membrane-bounded organelle; GO:0043229 intracellular organelle; GO:0043231 intracellular membrane-bounded organelle; GO:0043233 organelle lumen; GO:0070013 intracellular organ…	GO:0003824 catalytic activity; GO:0004180 carboxypeptidase activity; GO:0008233 peptidase activity; GO:0008238 exopeptidase activity; GO:0016787 hydrolase activity; GO:0016805 dipeptidase activity; GO:0070011 peptidase activity, acting on L-amino acid peptides; GO:0140096 catalytic activity, acting on a protein;	PF07687	Peptidase dimerisation domain	KOG2276	Metalloexopeptidases
	D3Z7P3	Glutaminase kidney isoform, mitochondrial OS=Mus musculus OX=10090 GN=Gls PE=1 SV=1	Gls	1.625	0.00216514	Up	73.963	26.1	13	13	13	9	9	10	11	11	11	7	9	8	1.40455	1.2589	1.51465	0.917179	0.789944	0.863444	0.81031	0.7114	0.72961	mitochondria	K01425	glsA, GLS; glutaminase [EC:3.5.1.2]	map00220 Arginine biosynthesis; map00250 Alanine, aspartate and glutamate metabolism; map00471 D-Glutamine and D-glutamate metabolism; map01100 Metabolic pathways; map04724 Glutamatergic synapse; map04727 GABAergic synapse; map04964 Proximal tubule bicarbonate reclamation; map05206 MicroRNAs in cancer; map05230 Central carbon metabolism in cancer	GO:0001967 suckling behavior; GO:0002087 regulation of respiratory gaseous exchange by nervous system process; GO:0003008 system process; GO:0006082 organic acid metabolic process; GO:0006520 cellular amino acid metabolic process; GO:0006536 glutamate metabolic process; GO:0006537 glutamate biosynthetic process; GO:0006541 glutamine metabolic process; GO:0006543 glutamine catabolic process; GO:00…	GO:0005622 intracellular; GO:0005623 cell; GO:0005737 cytoplasm; GO:0005739 mitochondrion; GO:0005759 mitochondrial matrix; GO:0005829 cytosol; GO:0031974 membrane-enclosed lumen; GO:0043226 organelle; GO:0043227 membrane-bounded organelle; GO:0043229 intracellular organelle; GO:0043231 intracellular membrane-bounded organelle; GO:0043233 organelle lumen; GO:0070013 intracellular organelle lumen;	GO:0003824 catalytic activity; GO:0004359 glutaminase activity; GO:0005488 binding; GO:0005515 protein binding; GO:0016787 hydrolase activity; GO:0016810 hydrolase activity, acting on carbon-nitrogen (but not peptide) bonds; GO:0016811 hydrolase activity, acting on carbon-nitrogen (but not peptide) bonds, in linear amides; GO:0042802 identical protein binding;	PF04960	Glutaminase	KOG0506	Glutaminase (contains ankyrin repeat)
	P05201	Aspartate aminotransferase, cytoplasmic OS=Mus musculus OX=10090 GN=Got1 PE=1 SV=3	Got1	1.877	0.000269782	Up	46.247	47	17	17	17	13	13	13	12	14	15	14	13	13	1.51574	1.2939	1.32887	0.758101	0.733101	0.713321	0.840812	0.92738	0.888783	cytoplasm	K14454	GOT1; aspartate aminotransferase, cytoplasmic [EC:2.6.1.1]	map00220 Arginine biosynthesis; map00250 Alanine, aspartate and glutamate metabolism; map00270 Cysteine and methionine metabolism; map00330 Arginine and proline metabolism; map00350 Tyrosine metabolism; map00360 Phenylalanine metabolism; map00400 Phenylalanine, tyrosine and tryptophan biosynthesis; map01100 Metabolic pathways; map01200 Carbon metabolism; map01210 2-Oxocarboxylic acid metabolism; …	GO:0003254 regulation of membrane depolarization; GO:0005975 carbohydrate metabolic process; GO:0005996 monosaccharide metabolic process; GO:0006006 glucose metabolic process; GO:0006066 alcohol metabolic process; GO:0006071 glycerol metabolic process; GO:0006082 organic acid metabolic process; GO:0006094 gluconeogenesis; GO:0006103 2-oxoglutarate metabolic process; GO:0006106 fumarate metabolic …	GO:0000323 lytic vacuole; GO:0005622 intracellular; GO:0005623 cell; GO:0005634 nucleus; GO:0005654 nucleoplasm; GO:0005737 cytoplasm; GO:0005764 lysosome; GO:0005773 vacuole; GO:0005829 cytosol; GO:0030424 axon; GO:0031974 membrane-enclosed lumen; GO:0031981 nuclear lumen; GO:0042995 cell projection; GO:0043005 neuron projection; GO:0043226 organelle; GO:0043227 membrane-bounded organelle; GO:00…	GO:0003824 catalytic activity; GO:0004069 L-aspartate:2-oxoglutarate aminotransferase activity; GO:0004609 phosphatidylserine decarboxylase activity; GO:0005488 binding; GO:0008483 transaminase activity; GO:0016740 transferase activity; GO:0016769 transferase activity, transferring nitrogenous groups; GO:0016829 lyase activity; GO:0016830 carbon-carbon lyase activity; GO:0016831 carboxy-lyase act…	PF00155	Aminotransferase class I and II	KOG1412	Aspartate aminotransferase/Glutamic oxaloacetic transaminase AAT2/GOT1
	P05202	Aspartate aminotransferase, mitochondrial OS=Mus musculus OX=10090 GN=Got2 PE=1 SV=1	Got2	1.649	0.0134312	Up	47.411	40.2	17	17	17	16	16	16	15	15	16	15	15	15	1.53596	1.40577	1.05724	0.828879	0.82945	0.766078	0.792836	0.931471	0.852325	mitochondria	K14455	GOT2; aspartate aminotransferase, mitochondrial [EC:2.6.1.1]	map00220 Arginine biosynthesis; map00250 Alanine, aspartate and glutamate metabolism; map00270 Cysteine and methionine metabolism; map00330 Arginine and proline metabolism; map00350 Tyrosine metabolism; map00360 Phenylalanine metabolism; map00400 Phenylalanine, tyrosine and tryptophan biosynthesis; map01100 Metabolic pathways; map01200 Carbon metabolism; map01210 2-Oxocarboxylic acid metabolism; …	GO:0000003 reproduction; GO:0006082 organic acid metabolic process; GO:0006103 2-oxoglutarate metabolic process; GO:0006106 fumarate metabolic process; GO:0006107 oxaloacetate metabolic process; GO:0006457 protein folding; GO:0006520 cellular amino acid metabolic process; GO:0006531 aspartate metabolic process; GO:0006532 aspartate biosynthetic process; GO:0006533 aspartate catabolic process; GO:…	GO:0005622 intracellular; GO:0005623 cell; GO:0005737 cytoplasm; GO:0005739 mitochondrion; GO:0005740 mitochondrial envelope; GO:0005743 mitochondrial inner membrane; GO:0005759 mitochondrial matrix; GO:0005886 plasma membrane; GO:0009986 cell surface; GO:0016020 membrane; GO:0019866 organelle inner membrane; GO:0030315 T-tubule; GO:0031090 organelle membrane; GO:0031966 mitochondrial membrane; G…	GO:0003824 catalytic activity; GO:0004069 L-aspartate:2-oxoglutarate aminotransferase activity; GO:0005488 binding; GO:0005515 protein binding; GO:0005543 phospholipid binding; GO:0008144 drug binding; GO:0008289 lipid binding; GO:0008483 transaminase activity; GO:0016597 amino acid binding; GO:0016740 transferase activity; GO:0016769 transferase activity, transferring nitrogenous groups; GO:0019…	PF00155	Aminotransferase class I and II	KOG1411	Aspartate aminotransferase/Glutamic oxaloacetic transaminase AAT1/GOT2
	P24527	Leukotriene A-4 hydrolase OS=Mus musculus OX=10090 GN=Lta4h PE=1 SV=4	Lta4h	1.872	6.28409e-05	Up	69.05	36.3	18	18	18	15	14	15	13	13	13	13	12	13	1.37767	1.37416	1.4162	0.69175	0.765764	0.768993	0.880847	0.888207	0.836411	cytoplasm	K01254	LTA4H; leukotriene-A4 hydrolase [EC:3.3.2.6]	map00590 Arachidonic acid metabolism; map01100 Metabolic pathways	GO:0001676 long-chain fatty acid metabolic process; GO:0001775 cell activation; GO:0002252 immune effector process; GO:0002263 cell activation involved in immune response; GO:0002274 myeloid leukocyte activation; GO:0002275 myeloid cell activation involved in immune response; GO:0002283 neutrophil activation involved in immune response; GO:0002366 leukocyte activation involved in immune response;…	GO:0005576 extracellular region; GO:0005622 intracellular; GO:0005623 cell; GO:0005634 nucleus; GO:0005654 nucleoplasm; GO:0005737 cytoplasm; GO:0005829 cytosol; GO:0012505 endomembrane system; GO:0030141 secretory granule; GO:0031410 cytoplasmic vesicle; GO:0031974 membrane-enclosed lumen; GO:0031981 nuclear lumen; GO:0031982 vesicle; GO:0043226 organelle; GO:0043227 membrane-bounded organelle; …	GO:0003824 catalytic activity; GO:0004177 aminopeptidase activity; GO:0004301 epoxide hydrolase activity; GO:0004463 leukotriene-A4 hydrolase activity; GO:0005488 binding; GO:0008233 peptidase activity; GO:0008235 metalloexopeptidase activity; GO:0008237 metallopeptidase activity; GO:0008238 exopeptidase activity; GO:0008270 zinc ion binding; GO:0016787 hydrolase activity; GO:0016801 hydrolase ac…	PF01433	Peptidase family M1	KOG1047	Bifunctional leukotriene A4 hydrolase/aminopeptidase LTA4H
	P26443	Glutamate dehydrogenase 1, mitochondrial OS=Mus musculus OX=10090 GN=Glud1 PE=1 SV=1	Glud1	1.807	0.000250527	Up	61.336	31.7	17	17	17	10	11	10	16	16	16	14	15	16	1.28362	1.39428	1.28345	0.759701	0.758226	0.674242	0.970745	0.908257	0.967476	mitochondria	K00261	GLUD1_2, gdhA; glutamate dehydrogenase (NAD(P)+) [EC:1.4.1.3]	map00220 Arginine biosynthesis; map00250 Alanine, aspartate and glutamate metabolism; map00471 D-Glutamine and D-glutamate metabolism; map00910 Nitrogen metabolism; map01100 Metabolic pathways; map01200 Carbon metabolism; map04217 Necroptosis; map04964 Proximal tubule bicarbonate reclamation	GO:0002791 regulation of peptide secretion; GO:0002793 positive regulation of peptide secretion; GO:0003008 system process; GO:0006082 organic acid metabolic process; GO:0006520 cellular amino acid metabolic process; GO:0006536 glutamate metabolic process; GO:0006537 glutamate biosynthetic process; GO:0006538 glutamate catabolic process; GO:0006541 glutamine metabolic process; GO:0006807 nitrogen…	GO:0005622 intracellular; GO:0005623 cell; GO:0005737 cytoplasm; GO:0005739 mitochondrion; GO:0005759 mitochondrial matrix; GO:0031974 membrane-enclosed lumen; GO:0043226 organelle; GO:0043227 membrane-bounded organelle; GO:0043229 intracellular organelle; GO:0043231 intracellular membrane-bounded organelle; GO:0043233 organelle lumen; GO:0070013 intracellular organelle lumen;	GO:0000166 nucleotide binding; GO:0001882 nucleoside binding; GO:0001883 purine nucleoside binding; GO:0003824 catalytic activity; GO:0004352 glutamate dehydrogenase (NAD+) activity; GO:0004353 glutamate dehydrogenase [NAD(P)+] activity; GO:0005488 binding; GO:0005515 protein binding; GO:0005525 GTP binding; GO:0016491 oxidoreductase activity; GO:0016597 amino acid binding; GO:0016638 oxidoreduct…	PF02812; PF00208	Glu/Leu/Phe/Val dehydrogenase, dimerisation domain; Glutamate/Leucine/Phenylalanine/Valine dehydrogenase	KOG2250	Glutamate/leucine/phenylalanine/valine dehydrogenases
	P29758	Ornithine aminotransferase, mitochondrial OS=Mus musculus OX=10090 GN=Oat PE=1 SV=1	Oat	1.955	0.00230969	Up	48.354	37.4	14	14	14	11	11	11	14	14	12	13	13	12	1.35945	1.56632	1.60961	0.885548	0.66546	0.769058	0.695749	0.715774	0.73303	mitochondria	K00819	rocD, OAT; ornithine--oxo-acid transaminase [EC:2.6.1.13]	map00330 Arginine and proline metabolism; map01100 Metabolic pathways	GO:0003008 system process; GO:0006082 organic acid metabolic process; GO:0006520 cellular amino acid metabolic process; GO:0006591 ornithine metabolic process; GO:0006807 nitrogen compound metabolic process; GO:0007600 sensory perception; GO:0007601 visual perception; GO:0008152 metabolic process; GO:0008652 cellular amino acid biosynthetic process; GO:0009058 biosynthetic process; GO:0009987 cel…	GO:0005622 intracellular; GO:0005623 cell; GO:0005634 nucleus; GO:0005654 nucleoplasm; GO:0005737 cytoplasm; GO:0005739 mitochondrion; GO:0005759 mitochondrial matrix; GO:0031974 membrane-enclosed lumen; GO:0031981 nuclear lumen; GO:0043226 organelle; GO:0043227 membrane-bounded organelle; GO:0043229 intracellular organelle; GO:0043231 intracellular membrane-bounded organelle; GO:0043233 organell…	GO:0003824 catalytic activity; GO:0003992 N2-acetyl-L-ornithine:2-oxoglutarate 5-aminotransferase activity; GO:0004587 ornithine-oxo-acid transaminase activity; GO:0005488 binding; GO:0005515 protein binding; GO:0008144 drug binding; GO:0008483 transaminase activity; GO:0016740 transferase activity; GO:0016769 transferase activity, transferring nitrogenous groups; GO:0019842 vitamin binding; GO:0…	PF00202	Aminotransferase class-III	KOG1402	Ornithine aminotransferase
	Q9JHW2	Omega-amidase NIT2 OS=Mus musculus OX=10090 GN=Nit2 PE=1 SV=1	Nit2	2.121	0.000213974	Up	30.501	32.2	7	7	7	6	5	6	7	7	7	6	7	7	1.57564	1.63299	1.62009	0.835242	0.757964	0.68338	0.648428	0.64677	0.599488	mitochondria	K13566	NIT2, yafV; omega-amidase [EC:3.5.1.3]	map00250 Alanine, aspartate and glutamate metabolism; map01100 Metabolic pathways	GO:0001775 cell activation; GO:0002252 immune effector process; GO:0002263 cell activation involved in immune response; GO:0002274 myeloid leukocyte activation; GO:0002275 myeloid cell activation involved in immune response; GO:0002283 neutrophil activation involved in immune response; GO:0002366 leukocyte activation involved in immune response; GO:0002376 immune system process; GO:0002443 leukoc…	GO:0005576 extracellular region; GO:0005622 intracellular; GO:0005623 cell; GO:0005737 cytoplasm; GO:0005813 centrosome; GO:0005815 microtubule organizing center; GO:0005829 cytosol; GO:0005856 cytoskeleton; GO:0012505 endomembrane system; GO:0015630 microtubule cytoskeleton; GO:0030141 secretory granule; GO:0031410 cytoplasmic vesicle; GO:0031974 membrane-enclosed lumen; GO:0031982 vesicle; GO:0…	GO:0003824 catalytic activity; GO:0016787 hydrolase activity; GO:0016810 hydrolase activity, acting on carbon-nitrogen (but not peptide) bonds; GO:0016811 hydrolase activity, acting on carbon-nitrogen (but not peptide) bonds, in linear amides; GO:0050152 omega-amidase activity;			KOG0806	Carbon-nitrogen hydrolase
	Q91YI0	Argininosuccinate lyase OS=Mus musculus OX=10090 GN=Asl PE=1 SV=1	Asl	1.798	0.00261163	Up	51.739	31.5	13	13	13	7	8	8	11	11	10	9	9	9	1.29166	1.59069	1.25729	0.826422	0.770576	0.705437	0.901293	0.769733	0.886906	cytoplasm,nucleus	K01755	argH, ASL; argininosuccinate lyase [EC:4.3.2.1]	map00220 Arginine biosynthesis; map00250 Alanine, aspartate and glutamate metabolism; map01100 Metabolic pathways; map01230 Biosynthesis of amino acids	GO:0000050 urea cycle; GO:0000053 argininosuccinate metabolic process; GO:0001655 urogenital system development; GO:0001666 response to hypoxia; GO:0001822 kidney development; GO:0001889 liver development; GO:0002237 response to molecule of bacterial origin; GO:0002376 immune system process; GO:0006082 organic acid metabolic process; GO:0006520 cellular amino acid metabolic process; GO:0006525 ar…	GO:0005622 intracellular; GO:0005623 cell; GO:0005634 nucleus; GO:0005737 cytoplasm; GO:0005739 mitochondrion; GO:0005740 mitochondrial envelope; GO:0005741 mitochondrial outer membrane; GO:0005783 endoplasmic reticulum; GO:0005829 cytosol; GO:0012505 endomembrane system; GO:0016020 membrane; GO:0019867 outer membrane; GO:0031090 organelle membrane; GO:0031966 mitochondrial membrane; GO:0031967 o…	GO:0003824 catalytic activity; GO:0004056 argininosuccinate lyase activity; GO:0005488 binding; GO:0005515 protein binding; GO:0016829 lyase activity; GO:0016840 carbon-nitrogen lyase activity; GO:0016842 amidine-lyase activity; GO:0042802 identical protein binding;	PF00206	Lyase	KOG1316	Argininosuccinate lyase
	P51174	Long-chain specific acyl-CoA dehydrogenase, mitochondrial OS=Mus musculus OX=10090 GN=Acadl PE=1 SV=2	Acadl	2.005	0.0031331	Up	47.907	39.1	14	14	14	11	10	11	13	13	13	10	12	11	1.38012	1.61407	1.39374	0.879017	0.649055	0.660953	0.764498	0.716458	0.942082	mitochondria	K00255	ACADL; long-chain-acyl-CoA dehydrogenase [EC:1.3.8.8]	map00071 Fatty acid degradation; map01100 Metabolic pathways; map01212 Fatty acid metabolism; map03320 PPAR signaling pathway	GO:0001659 temperature homeostasis; GO:0001676 long-chain fatty acid metabolic process; GO:0006082 organic acid metabolic process; GO:0006575 cellular modified amino acid metabolic process; GO:0006577 amino-acid betaine metabolic process; GO:0006579 amino-acid betaine catabolic process; GO:0006629 lipid metabolic process; GO:0006631 fatty acid metabolic process; GO:0006635 fatty acid beta-oxidati…	GO:0005622 intracellular; GO:0005623 cell; GO:0005737 cytoplasm; GO:0005739 mitochondrion; GO:0005740 mitochondrial envelope; GO:0005759 mitochondrial matrix; GO:0016020 membrane; GO:0031090 organelle membrane; GO:0031966 mitochondrial membrane; GO:0031967 organelle envelope; GO:0031974 membrane-enclosed lumen; GO:0031975 envelope; GO:0043226 organelle; GO:0043227 membrane-bounded organelle; GO:0…	GO:0000062 fatty-acyl-CoA binding; GO:0000166 nucleotide binding; GO:0003824 catalytic activity; GO:0003995 acyl-CoA dehydrogenase activity; GO:0003997 acyl-CoA oxidase activity; GO:0004466 long-chain-acyl-CoA dehydrogenase activity; GO:0005488 binding; GO:0016401 palmitoyl-CoA oxidase activity; GO:0016491 oxidoreductase activity; GO:0016627 oxidoreductase activity, acting on the CH-CH group of d…	PF02771; PF02770; PF00441	Acyl-CoA dehydrogenase, N-terminal domain; Acyl-CoA dehydrogenase, middle domain; Acyl-CoA dehydrogenase, C-terminal domain	KOG0141	Isovaleryl-CoA dehydrogenase
	Q6P1B1	Xaa-Pro aminopeptidase 1 OS=Mus musculus OX=10090 GN=Xpnpep1 PE=1 SV=1	Xpnpep1	1.742	0.000403856	Up	69.59	27.4	16	16	16	8	7	7	13	15	15	13	13	14	1.40818	1.42186	1.2754	0.824902	0.729425	0.802804	0.881813	0.808374	0.847243	mitochondria	K01262	pepP; Xaa-Pro aminopeptidase [EC:3.4.11.9]		GO:0006508 proteolysis; GO:0006518 peptide metabolic process; GO:0006807 nitrogen compound metabolic process; GO:0008152 metabolic process; GO:0009056 catabolic process; GO:0009987 cellular process; GO:0010815 bradykinin catabolic process; GO:0017144 drug metabolic process; GO:0019538 protein metabolic process; GO:0034641 cellular nitrogen compound metabolic process; GO:0042737 drug catabolic pro…	GO:0005622 intracellular; GO:0005623 cell; GO:0005737 cytoplasm; GO:0005829 cytosol;	GO:0003824 catalytic activity; GO:0004177 aminopeptidase activity; GO:0005488 binding; GO:0005515 protein binding; GO:0008233 peptidase activity; GO:0008235 metalloexopeptidase activity; GO:0008237 metallopeptidase activity; GO:0008238 exopeptidase activity; GO:0016787 hydrolase activity; GO:0030145 manganese ion binding; GO:0042802 identical protein binding; GO:0042803 protein homodimerization a…	PF01321; PF00557	Creatinase/Prolidase N-terminal domain; Metallopeptidase family M24	KOG2413	Xaa-Pro aminopeptidase
	Q8BGT5	Alanine aminotransferase 2 OS=Mus musculus OX=10090 GN=Gpt2 PE=1 SV=1	Gpt2	1.573	0.00341405	Up	57.943	22.6	10	10	10	5	4	5	6	8	8	4	7	7	1.15908	1.36611	1.32406	0.903117	0.762503	0.782028	0.985456	0.804764	0.91288	mitochondria	K00814	GPT, ALT; alanine transaminase [EC:2.6.1.2]	map00220 Arginine biosynthesis; map00250 Alanine, aspartate and glutamate metabolism; map01100 Metabolic pathways; map01200 Carbon metabolism; map01210 2-Oxocarboxylic acid metabolism; map01230 Biosynthesis of amino acids	GO:0006082 organic acid metabolic process; GO:0006103 2-oxoglutarate metabolic process; GO:0006520 cellular amino acid metabolic process; GO:0006522 alanine metabolic process; GO:0006807 nitrogen compound metabolic process; GO:0008152 metabolic process; GO:0009078 pyruvate family amino acid metabolic process; GO:0009987 cellular process; GO:0019752 carboxylic acid metabolic process; GO:0042851 L-…		GO:0003824 catalytic activity; GO:0004021 L-alanine:2-oxoglutarate aminotransferase activity; GO:0008483 transaminase activity; GO:0016740 transferase activity; GO:0016769 transferase activity, transferring nitrogenous groups; GO:0047635 alanine-oxo-acid transaminase activity;	PF00155	Aminotransferase class I and II	KOG0258	Alanine aminotransferase
	Q8VDK1	Deaminated glutathione amidase OS=Mus musculus OX=10090 GN=Nit1 PE=1 SV=2	Nit1	1.692	0.00308447	Up	35.705	25.1	7	7	7	6	5	5	4	4	5	5	6	5	1.14571	1.45415	1.27137	0.754718	0.824818	0.708432	1.02351	0.858435	0.958853	mitochondria	K11206	NIT1, ybeM; deaminated glutathione amidase [EC:3.5.1.128]				GO:0000257 nitrilase activity; GO:0003824 catalytic activity; GO:0016787 hydrolase activity; GO:0016810 hydrolase activity, acting on carbon-nitrogen (but not peptide) bonds; GO:0016815 hydrolase activity, acting on carbon-nitrogen (but not peptide) bonds, in nitriles;			KOG0807	Carbon-nitrogen hydrolase
[F] Nucleotide transport and metabolism	P47857	ATP-dependent 6-phosphofructokinase, muscle type OS=Mus musculus OX=10090 GN=Pfkm PE=1 SV=3	Pfkm	1.546	0.00953051	Up	85.268	22.1	14	11	11	8	7	8	9	9	9	9	8	7	1.21899	1.27146	1.30466	0.673941	0.884978	0.895993	0.859451	0.910506	0.980018	cytoplasm	K00850	pfkA, PFK; 6-phosphofructokinase 1 [EC:2.7.1.11]	map00010 Glycolysis / Gluconeogenesis; map00030 Pentose phosphate pathway; map00051 Fructose and mannose metabolism; map00052 Galactose metabolism; map01100 Metabolic pathways; map01200 Carbon metabolism; map01230 Biosynthesis of amino acids; map03018 RNA degradation; map04066 HIF-1 signaling pathway; map04152 AMPK signaling pathway; map04922 Glucagon signaling pathway; map05230 Central carbon me…	GO:0000272 polysaccharide catabolic process; GO:0001678 cellular glucose homeostasis; GO:0002791 regulation of peptide secretion; GO:0002793 positive regulation of peptide secretion; GO:0005975 carbohydrate metabolic process; GO:0005976 polysaccharide metabolic process; GO:0005977 glycogen metabolic process; GO:0005980 glycogen catabolic process; GO:0005996 monosaccharide metabolic process; GO:00…	GO:0005622 intracellular; GO:0005623 cell; GO:0005634 nucleus; GO:0005737 cytoplasm; GO:0005829 cytosol; GO:0005886 plasma membrane; GO:0005929 cilium; GO:0005945 6-phosphofructokinase complex; GO:0016020 membrane; GO:0016324 apical plasma membrane; GO:0031514 motile cilium; GO:0032991 protein-containing complex; GO:0036126 sperm flagellum; GO:0042995 cell projection; GO:0043226 organelle; GO:004…	GO:0000166 nucleotide binding; GO:0003824 catalytic activity; GO:0003872 6-phosphofructokinase activity; GO:0005488 binding; GO:0005515 protein binding; GO:0005524 ATP binding; GO:0008022 protein C-terminus binding; GO:0008144 drug binding; GO:0008443 phosphofructokinase activity; GO:0016208 AMP binding; GO:0016301 kinase activity; GO:0016740 transferase activity; GO:0016772 transferase activity,…	PF00365	Phosphofructokinase	KOG2440	Pyrophosphate-dependent phosphofructo-1-kinase
	P09411	Phosphoglycerate kinase 1 OS=Mus musculus OX=10090 GN=Pgk1 PE=1 SV=4	Pgk1	1.665	0.000467608	Up	44.55	63.8	24	17	24	22	22	23	23	23	23	21	23	22	1.52667	1.41071	1.33421	0.903553	0.820882	0.841145	0.674563	0.735834	0.752444	cytoplasm	K00927	PGK, pgk; phosphoglycerate kinase [EC:2.7.2.3]	map00010 Glycolysis / Gluconeogenesis; map01100 Metabolic pathways; map01200 Carbon metabolism; map01230 Biosynthesis of amino acids; map04066 HIF-1 signaling pathway	GO:0001666 response to hypoxia; GO:0005975 carbohydrate metabolic process; GO:0005996 monosaccharide metabolic process; GO:0006006 glucose metabolic process; GO:0006007 glucose catabolic process; GO:0006082 organic acid metabolic process; GO:0006090 pyruvate metabolic process; GO:0006091 generation of precursor metabolites and energy; GO:0006094 gluconeogenesis; GO:0006096 glycolytic process; GO:…	GO:0005576 extracellular region; GO:0005615 extracellular space; GO:0005622 intracellular; GO:0005623 cell; GO:0005737 cytoplasm; GO:0005829 cytosol; GO:0016020 membrane; GO:0045121 membrane raft; GO:0098589 membrane region; GO:0098805 whole membrane; GO:0098857 membrane microdomain;	GO:0000166 nucleotide binding; GO:0003824 catalytic activity; GO:0004618 phosphoglycerate kinase activity; GO:0005488 binding; GO:0005524 ATP binding; GO:0008144 drug binding; GO:0015036 disulfide oxidoreductase activity; GO:0016301 kinase activity; GO:0016491 oxidoreductase activity; GO:0016651 oxidoreductase activity, acting on NAD(P)H; GO:0016667 oxidoreductase activity, acting on a sulfur gro…	PF00162	Phosphoglycerate kinase	KOG1367	3-phosphoglycerate kinase
	Q9Z0S1	3'(2'),5'-bisphosphate nucleotidase 1 OS=Mus musculus OX=10090 GN=Bpnt1 PE=1 SV=2	Bpnt1	2.686	0.000603356	Up	33.196	32.1	8	8	8	5	6	6	7	6	7	5	5	6	1.92912	1.64575	1.6508	0.763955	0.579098	0.60277	0.702893	0.527738	0.597865	mitochondria	K01082	cysQ, MET22, BPNT1; 3'(2'), 5'-bisphosphate nucleotidase [EC:3.1.3.7]	map00920 Sulfur metabolism; map01100 Metabolic pathways	GO:0006082 organic acid metabolic process; GO:0006139 nucleobase-containing compound metabolic process; GO:0006163 purine nucleotide metabolic process; GO:0006725 cellular aromatic compound metabolic process; GO:0006753 nucleoside phosphate metabolic process; GO:0006790 sulfur compound metabolic process; GO:0006793 phosphorus metabolic process; GO:0006796 phosphate-containing compound metabolic p…	GO:0005622 intracellular; GO:0005623 cell; GO:0005737 cytoplasm; GO:0005829 cytosol;	GO:0000287 magnesium ion binding; GO:0003824 catalytic activity; GO:0004441 inositol-1,4-bisphosphate 1-phosphatase activity; GO:0005488 binding; GO:0008252 nucleotidase activity; GO:0008441 3'(2'),5'-bisphosphate nucleotidase activity; GO:0016312 inositol bisphosphate phosphatase activity; GO:0016787 hydrolase activity; GO:0016788 hydrolase activity, acting on ester bonds; GO:0016791 phosphatase…			KOG3099	Bisphosphate 3'-nucleotidase BPNT1/Inositol polyphosphate 1-phosphatase
	Q9WUR9	Adenylate kinase 4, mitochondrial OS=Mus musculus OX=10090 GN=Ak4 PE=1 SV=1	Ak4	2.466	0.00112255	Up	25.061	15.2	3	3	3	2	2	2	3	3	3	3	3	3	1.39389	1.78055	1.61799	0.659168	0.731252	0.553124	0.721537	0.522373	1.02011	mitochondria	K00939	adk, AK; adenylate kinase [EC:2.7.4.3]	map00230 Purine metabolism; map00730 Thiamine metabolism; map01100 Metabolic pathways	GO:0001889 liver development; GO:0006139 nucleobase-containing compound metabolic process; GO:0006163 purine nucleotide metabolic process; GO:0006165 nucleoside diphosphate phosphorylation; GO:0006725 cellular aromatic compound metabolic process; GO:0006753 nucleoside phosphate metabolic process; GO:0006793 phosphorus metabolic process; GO:0006796 phosphate-containing compound metabolic process; …	GO:0005622 intracellular; GO:0005623 cell; GO:0005737 cytoplasm; GO:0005739 mitochondrion; GO:0005759 mitochondrial matrix; GO:0031974 membrane-enclosed lumen; GO:0043226 organelle; GO:0043227 membrane-bounded organelle; GO:0043229 intracellular organelle; GO:0043231 intracellular membrane-bounded organelle; GO:0043233 organelle lumen; GO:0070013 intracellular organelle lumen;	GO:0003824 catalytic activity; GO:0004017 adenylate kinase activity; GO:0004550 nucleoside diphosphate kinase activity; GO:0016301 kinase activity; GO:0016740 transferase activity; GO:0016772 transferase activity, transferring phosphorus-containing groups; GO:0016776 phosphotransferase activity, phosphate group as acceptor; GO:0019205 nucleobase-containing compound kinase activity; GO:0046899 nuc…	PF00406; PF05191	Adenylate kinase; Adenylate kinase, active site lid	KOG3078	Adenylate kinase
	P54822	Adenylosuccinate lyase OS=Mus musculus OX=10090 GN=Adsl PE=1 SV=2	Adsl	1.585	0.000110182	Up	54.866	21.9	8	8	8	6	5	6	6	6	6	4	5	6	1.27387	1.21357	1.32028	0.826768	0.798615	0.776818	0.947421	0.890932	0.951735	cytoplasm	K01756	purB, ADSL; adenylosuccinate lyase [EC:4.3.2.2]	map00230 Purine metabolism; map00250 Alanine, aspartate and glutamate metabolism; map01100 Metabolic pathways	GO:0006091 generation of precursor metabolites and energy; GO:0006139 nucleobase-containing compound metabolic process; GO:0006163 purine nucleotide metabolic process; GO:0006164 purine nucleotide biosynthetic process; GO:0006167 AMP biosynthetic process; GO:0006725 cellular aromatic compound metabolic process; GO:0006753 nucleoside phosphate metabolic process; GO:0006793 phosphorus metabolic pro…	GO:0005622 intracellular; GO:0005623 cell; GO:0005737 cytoplasm; GO:0005829 cytosol;	GO:0003824 catalytic activity; GO:0004018 N6-(1,2-dicarboxyethyl)AMP AMP-lyase (fumarate-forming) activity; GO:0016829 lyase activity; GO:0016840 carbon-nitrogen lyase activity; GO:0016842 amidine-lyase activity; GO:0070626 (S)-2-(5-amino-1-(5-phospho-D-ribosyl)imidazole-4-carboxamido)succinate AMP-lyase (fumarate-forming) activity;	PF00206; PF10397	Lyase; Adenylosuccinate lyase C-terminus	KOG2700	Adenylosuccinate lyase
	Q8K009	Mitochondrial 10-formyltetrahydrofolate dehydrogenase OS=Mus musculus OX=10090 GN=Aldh1l2 PE=1 SV=2	Aldh1l2	1.591	0.000614253	Up	101.59	35.6	28	28	28	19	18	20	20	21	21	21	22	21	1.3926	1.28404	1.20537	0.849381	0.800143	0.789705	0.906345	0.908173	0.864242	mitochondria	K00289	ALDH1L; formyltetrahydrofolate dehydrogenase [EC:1.5.1.6]	map00670 One carbon pool by folate	GO:0006082 organic acid metabolic process; GO:0006575 cellular modified amino acid metabolic process; GO:0006725 cellular aromatic compound metabolic process; GO:0006732 coenzyme metabolic process; GO:0006760 folic acid-containing compound metabolic process; GO:0006766 vitamin metabolic process; GO:0006767 water-soluble vitamin metabolic process; GO:0006807 nitrogen compound metabolic process; GO…	GO:0005622 intracellular; GO:0005623 cell; GO:0005634 nucleus; GO:0005737 cytoplasm; GO:0005739 mitochondrion; GO:0005759 mitochondrial matrix; GO:0031974 membrane-enclosed lumen; GO:0043226 organelle; GO:0043227 membrane-bounded organelle; GO:0043229 intracellular organelle; GO:0043231 intracellular membrane-bounded organelle; GO:0043233 organelle lumen; GO:0070013 intracellular organelle lumen;	GO:0003824 catalytic activity; GO:0004029 aldehyde dehydrogenase (NAD+) activity; GO:0016155 formyltetrahydrofolate dehydrogenase activity; GO:0016491 oxidoreductase activity; GO:0016620 oxidoreductase activity, acting on the aldehyde or oxo group of donors, NAD or NADP as acceptor; GO:0016645 oxidoreductase activity, acting on the CH-NH group of donors; GO:0016646 oxidoreductase activity, acting…	PF00551; PF02911; PF00550	Formyl transferase; Formyl transferase, C-terminal domain; Phosphopantetheine attachment site	KOG2452	Formyltetrahydrofolate dehydrogenase
	Q62188	Dihydropyrimidinase-related protein 3 OS=Mus musculus OX=10090 GN=Dpysl3 PE=1 SV=1	Dpysl3	2.01	0.000777575	Up	61.936	21.8	10	7	7	4	4	4	6	6	6	5	5	5	1.6533	1.4344	1.2894	0.733977	0.749066	0.694924	0.845033	0.751469	0.84843	cytoplasm				GO:0006950 response to stress; GO:0006996 organelle organization; GO:0007010 cytoskeleton organization; GO:0007015 actin filament organization; GO:0007275 multicellular organism development; GO:0007399 nervous system development; GO:0009611 response to wounding; GO:0009987 cellular process; GO:0010033 response to organic substance; GO:0010720 positive regulation of cell development; GO:0010721 ne…	GO:0005576 extracellular region; GO:0005615 extracellular space; GO:0005622 intracellular; GO:0005623 cell; GO:0005737 cytoplasm; GO:0005829 cytosol; GO:0005856 cytoskeleton; GO:0005884 actin filament; GO:0015629 actin cytoskeleton; GO:0030027 lamellipodium; GO:0030424 axon; GO:0030426 growth cone; GO:0030427 site of polarized growth; GO:0031252 cell leading edge; GO:0031941 filamentous actin; GO…	GO:0005488 binding; GO:0005515 protein binding; GO:0005539 glycosaminoglycan binding; GO:0008092 cytoskeletal protein binding; GO:0017124 SH3 domain binding; GO:0019904 protein domain specific binding; GO:0031005 filamin binding; GO:0035374 chondroitin sulfate binding; GO:0043167 ion binding; GO:0043168 anion binding; GO:0051219 phosphoprotein binding; GO:0097367 carbohydrate derivative binding; …	PF01979	Amidohydrolase family	KOG2584	Dihydroorotase and related enzymes
	Q61503	5'-nucleotidase OS=Mus musculus OX=10090 GN=Nt5e PE=1 SV=2	Nt5e	2.252	0.000129433	Up	63.864	15.1	8	8	8	5	5	5	7	6	4	6	6	6	1.58217	1.57799	1.48464	0.64348	0.759856	0.658867	0.798258	0.784543	0.710197	peroxisome	K19970	NT5E, CD73; 5'-nucleotidase [EC:3.1.3.5]	map00230 Purine metabolism; map00240 Pyrimidine metabolism; map00760 Nicotinate and nicotinamide metabolism; map01100 Metabolic pathways	GO:0006139 nucleobase-containing compound metabolic process; GO:0006163 purine nucleotide metabolic process; GO:0006164 purine nucleotide biosynthetic process; GO:0006195 purine nucleotide catabolic process; GO:0006196 AMP catabolic process; GO:0006213 pyrimidine nucleoside metabolic process; GO:0006259 DNA metabolic process; GO:0006725 cellular aromatic compound metabolic process; GO:0006732 coe…	GO:0005622 intracellular; GO:0005623 cell; GO:0005634 nucleus; GO:0005654 nucleoplasm; GO:0005737 cytoplasm; GO:0005829 cytosol; GO:0005886 plasma membrane; GO:0009986 cell surface; GO:0016020 membrane; GO:0016021 integral component of membrane; GO:0031224 intrinsic component of membrane; GO:0031974 membrane-enclosed lumen; GO:0031981 nuclear lumen; GO:0043226 organelle; GO:0043227 membrane-bound…	GO:0003824 catalytic activity; GO:0005488 binding; GO:0005506 iron ion binding; GO:0008198 ferrous iron binding; GO:0008252 nucleotidase activity; GO:0008253 5'-nucleotidase activity; GO:0016787 hydrolase activity; GO:0016788 hydrolase activity, acting on ester bonds; GO:0016791 phosphatase activity; GO:0042578 phosphoric ester hydrolase activity; GO:0043167 ion binding; GO:0043169 cation binding…	PF00149; PF02872	Calcineurin-like phosphoesterase; 5'-nucleotidase, C-terminal domain	KOG4419	5' nucleotidase
	Q3UHB1	5'-nucleotidase domain-containing protein 3 OS=Mus musculus OX=10090 GN=Nt5dc3 PE=1 SV=1	Nt5dc3	1.608	0.00469569	Up	63.17	22.2	12	12	12	7	6	7	11	12	10	11	11	10	1.15978	1.43534	1.2754	0.830203	0.860014	0.716236	0.999504	0.841149	0.882373	mitochondria				GO:0006793 phosphorus metabolic process; GO:0006796 phosphate-containing compound metabolic process; GO:0008152 metabolic process; GO:0009987 cellular process; GO:0016311 dephosphorylation; GO:0044237 cellular metabolic process;	GO:0005622 intracellular; GO:0005623 cell; GO:0005737 cytoplasm; GO:0005829 cytosol; GO:0032991 protein-containing complex; GO:0043235 receptor complex;	GO:0003824 catalytic activity; GO:0008252 nucleotidase activity; GO:0008253 5'-nucleotidase activity; GO:0016787 hydrolase activity; GO:0016788 hydrolase activity, acting on ester bonds; GO:0016791 phosphatase activity; GO:0042578 phosphoric ester hydrolase activity;			KOG2470	Similar to IMP-GMP specific 5'-nucleotidase
	Q3U5Q7	UMP-CMP kinase 2, mitochondrial OS=Mus musculus OX=10090 GN=Cmpk2 PE=1 SV=2	Cmpk2	2.662	0.00688907	Up	50.036	20.1	7	7	7	5	5	5	3	4	3	7	6	6	1.73966	1.47861	1.40616	0.387529	0.701816	0.647564	0.924101	0.891587	0.82298	mitochondria	K13809	CMPK2; UMP-CMP kinase 2, mitochondrial [EC:2.7.4.14]	map00240 Pyrimidine metabolism; map01100 Metabolic pathways	GO:0002237 response to molecule of bacterial origin; GO:0006139 nucleobase-containing compound metabolic process; GO:0006165 nucleoside diphosphate phosphorylation; GO:0006220 pyrimidine nucleotide metabolic process; GO:0006221 pyrimidine nucleotide biosynthetic process; GO:0006227 dUDP biosynthetic process; GO:0006233 dTDP biosynthetic process; GO:0006235 dTTP biosynthetic process; GO:0006725 ce…	GO:0005622 intracellular; GO:0005623 cell; GO:0005737 cytoplasm; GO:0005739 mitochondrion; GO:0043226 organelle; GO:0043227 membrane-bounded organelle; GO:0043229 intracellular organelle; GO:0043231 intracellular membrane-bounded organelle;	GO:0003824 catalytic activity; GO:0004127 cytidylate kinase activity; GO:0004550 nucleoside diphosphate kinase activity; GO:0004798 thymidylate kinase activity; GO:0009041 uridylate kinase activity; GO:0016301 kinase activity; GO:0016740 transferase activity; GO:0016772 transferase activity, transferring phosphorus-containing groups; GO:0016776 phosphotransferase activity, phosphate group as acce…	PF02223	Thymidylate kinase	KOG3327	Thymidylate kinase/adenylate kinase
	Q9WTP7	GTP:AMP phosphotransferase AK3, mitochondrial OS=Mus musculus OX=10090 GN=Ak3 PE=1 SV=3	Ak3	1.626	0.00744737	Up	25.426	59.5	12	12	12	10	7	10	11	12	11	9	11	11	1.15067	1.43122	1.40547	0.925354	0.737237	0.789717	0.850125	0.829765	0.880441	cytoplasm	K00944	AK3; nucleoside-triphosphate--adenylate kinase [EC:2.7.4.10]	map00230 Purine metabolism	GO:0001889 liver development; GO:0006139 nucleobase-containing compound metabolic process; GO:0006163 purine nucleotide metabolic process; GO:0006164 purine nucleotide biosynthetic process; GO:0006172 ADP biosynthetic process; GO:0006213 pyrimidine nucleoside metabolic process; GO:0006220 pyrimidine nucleotide metabolic process; GO:0006725 cellular aromatic compound metabolic process; GO:0006753 …	GO:0005622 intracellular; GO:0005623 cell; GO:0005737 cytoplasm; GO:0005739 mitochondrion; GO:0005740 mitochondrial envelope; GO:0005758 mitochondrial intermembrane space; GO:0005759 mitochondrial matrix; GO:0031967 organelle envelope; GO:0031970 organelle envelope lumen; GO:0031974 membrane-enclosed lumen; GO:0031975 envelope; GO:0043226 organelle; GO:0043227 membrane-bounded organelle; GO:00432…	GO:0003824 catalytic activity; GO:0004017 adenylate kinase activity; GO:0005488 binding; GO:0005515 protein binding; GO:0016301 kinase activity; GO:0016740 transferase activity; GO:0016772 transferase activity, transferring phosphorus-containing groups; GO:0016776 phosphotransferase activity, phosphate group as acceptor; GO:0019205 nucleobase-containing compound kinase activity; GO:0042802 identi…	PF00406; PF05191	Adenylate kinase; Adenylate kinase, active site lid	KOG3078	Adenylate kinase
[G] Carbohydrate transport and metabolism	Q9R062	Glycogenin-1 OS=Mus musculus OX=10090 GN=Gyg1 PE=1 SV=3	Gyg1	1.52	0.00137892	Up	37.402	7.5	2	2	2	2	2	2	2	2	2	2	2	2	1.33295	1.35215	1.19278	0.907988	0.806676	0.837389	0.708066	0.955397	0.906595	nucleus	K00750	GYG1, GYG2; glycogenin [EC:2.4.1.186]	map00500 Starch and sucrose metabolism; map01100 Metabolic pathways	GO:0000271 polysaccharide biosynthetic process; GO:0001775 cell activation; GO:0002252 immune effector process; GO:0002263 cell activation involved in immune response; GO:0002274 myeloid leukocyte activation; GO:0002275 myeloid cell activation involved in immune response; GO:0002283 neutrophil activation involved in immune response; GO:0002366 leukocyte activation involved in immune response; GO:…	GO:0000323 lytic vacuole; GO:0005576 extracellular region; GO:0005622 intracellular; GO:0005623 cell; GO:0005737 cytoplasm; GO:0005764 lysosome; GO:0005773 vacuole; GO:0005775 vacuolar lumen; GO:0005829 cytosol; GO:0012505 endomembrane system; GO:0030141 secretory granule; GO:0031410 cytoplasmic vesicle; GO:0031974 membrane-enclosed lumen; GO:0031982 vesicle; GO:0031983 vesicle lumen; GO:0034774 …	GO:0003824 catalytic activity; GO:0005488 binding; GO:0005536 glucose binding; GO:0008194 UDP-glycosyltransferase activity; GO:0008466 glycogenin glucosyltransferase activity; GO:0016740 transferase activity; GO:0016757 transferase activity, transferring glycosyl groups; GO:0016758 transferase activity, transferring hexosyl groups; GO:0030246 carbohydrate binding; GO:0035251 UDP-glucosyltransfera…			KOG1950	Glycosyl transferase, family 8 - glycogenin
	Q9QWR8	Alpha-N-acetylgalactosaminidase OS=Mus musculus OX=10090 GN=Naga PE=1 SV=2	Naga	1.543	0.00358694	Up	47.234	21.2	8	8	8	3	4	6	5	5	5	5	5	4	1.14529	1.22281	1.21792	0.675832	0.849242	0.798577	1.09656	0.99415	0.999613	extracellular	K01204	NAGA; alpha-N-acetylgalactosaminidase [EC:3.2.1.49]	map00603 Glycosphingolipid biosynthesis - globo and isoglobo series; map01100 Metabolic pathways; map04142 Lysosome	GO:0005975 carbohydrate metabolic process; GO:0006629 lipid metabolic process; GO:0006643 membrane lipid metabolic process; GO:0006664 glycolipid metabolic process; GO:0006665 sphingolipid metabolic process; GO:0006672 ceramide metabolic process; GO:0006677 glycosylceramide metabolic process; GO:0006687 glycosphingolipid metabolic process; GO:0006807 nitrogen compound metabolic process; GO:000815…	GO:0000323 lytic vacuole; GO:0005622 intracellular; GO:0005623 cell; GO:0005737 cytoplasm; GO:0005764 lysosome; GO:0005773 vacuole; GO:0043226 organelle; GO:0043227 membrane-bounded organelle; GO:0043229 intracellular organelle; GO:0043231 intracellular membrane-bounded organelle;	GO:0003824 catalytic activity; GO:0004553 hydrolase activity, hydrolyzing O-glycosyl compounds; GO:0004557 alpha-galactosidase activity; GO:0005488 binding; GO:0005515 protein binding; GO:0008456 alpha-N-acetylgalactosaminidase activity; GO:0015925 galactosidase activity; GO:0015929 hexosaminidase activity; GO:0016787 hydrolase activity; GO:0016798 hydrolase activity, acting on glycosyl bonds; GO…			KOG2366	Alpha-D-galactosidase (melibiase)
	Q9DBJ1	Phosphoglycerate mutase 1 OS=Mus musculus OX=10090 GN=Pgam1 PE=1 SV=3	Pgam1	2.261	8.68702e-05	Up	28.832	50.8	10	10	10	8	9	9	9	8	8	7	8	8	1.60922	1.5867	1.52904	0.765727	0.660902	0.663531	0.612998	0.798552	0.773322	cytoplasm	K01834	PGAM, gpmA; 2,3-bisphosphoglycerate-dependent phosphoglycerate mutase [EC:5.4.2.11]	map00010 Glycolysis / Gluconeogenesis; map00260 Glycine, serine and threonine metabolism; map01100 Metabolic pathways; map01200 Carbon metabolism; map01230 Biosynthesis of amino acids; map04922 Glucagon signaling pathway; map05230 Central carbon metabolism in cancer	GO:0001775 cell activation; GO:0002252 immune effector process; GO:0002263 cell activation involved in immune response; GO:0002274 myeloid leukocyte activation; GO:0002275 myeloid cell activation involved in immune response; GO:0002283 neutrophil activation involved in immune response; GO:0002366 leukocyte activation involved in immune response; GO:0002376 immune system process; GO:0002443 leukoc…	GO:0005576 extracellular region; GO:0005622 intracellular; GO:0005623 cell; GO:0005634 nucleus; GO:0005737 cytoplasm; GO:0005829 cytosol; GO:0012505 endomembrane system; GO:0030141 secretory granule; GO:0031410 cytoplasmic vesicle; GO:0031974 membrane-enclosed lumen; GO:0031982 vesicle; GO:0031983 vesicle lumen; GO:0034774 secretory granule lumen; GO:0043209 myelin sheath; GO:0043226 organelle; G…	GO:0003824 catalytic activity; GO:0004619 phosphoglycerate mutase activity; GO:0005488 binding; GO:0005515 protein binding; GO:0016853 isomerase activity; GO:0016866 intramolecular transferase activity; GO:0016868 intramolecular transferase activity, phosphotransferases; GO:0019899 enzyme binding; GO:0019900 kinase binding; GO:0019901 protein kinase binding; GO:0046538 2,3-bisphosphoglycerate-dep…	PF00300	Histidine phosphatase superfamily (branch 1)	KOG0235	Phosphoglycerate mutase
	Q8R1F5	Putative hydroxypyruvate isomerase OS=Mus musculus OX=10090 GN=Hyi PE=1 SV=2	Hyi	2.622	9.76283e-05	Up	30.448	22.4	5	5	5	5	5	5	4	3	3	2	3	3	1.61358	1.89024	1.76996	0.706891	0.687107	0.617641	0.495202	0.499317	0.720059	mitochondria	K01816	hyi, gip; hydroxypyruvate isomerase [EC:5.3.1.22]	map00630 Glyoxylate and dicarboxylate metabolism; map01100 Metabolic pathways				PF01261	Xylose isomerase-like TIM barrel	KOG4518	Hydroxypyruvate isomerase
	Q9CPV4	Glyoxalase domain-containing protein 4 OS=Mus musculus OX=10090 GN=Glod4 PE=1 SV=1	Glod4	1.846	0.00535242	Up	33.316	47.7	13	13	13	8	7	8	13	13	13	11	12	12	1.14165	1.62073	1.30347	0.790352	0.687168	0.725084	0.924657	0.89662	0.910267	mitochondria									KOG2943	Predicted glyoxalase
	Q61207	Prosaposin OS=Mus musculus OX=10090 GN=Psap PE=1 SV=2	Psap	1.747	0.000210974	Up	61.422	31.4	16	16	16	14	11	13	14	14	14	14	14	14	1.30302	1.45611	1.47683	0.809516	0.783107	0.832032	0.707143	0.805781	0.826455	extracellular	K12382	PSAP, SGP1; saposin	map04142 Lysosome	GO:0000003 reproduction; GO:0001655 urogenital system development; GO:0001775 cell activation; GO:0001932 regulation of protein phosphorylation; GO:0001934 positive regulation of protein phosphorylation; GO:0002252 immune effector process; GO:0002263 cell activation involved in immune response; GO:0002274 myeloid leukocyte activation; GO:0002275 myeloid cell activation involved in immune response…	GO:0000323 lytic vacuole; GO:0005576 extracellular region; GO:0005615 extracellular space; GO:0005622 intracellular; GO:0005623 cell; GO:0005737 cytoplasm; GO:0005764 lysosome; GO:0005765 lysosomal membrane; GO:0005766 primary lysosome; GO:0005773 vacuole; GO:0005774 vacuolar membrane; GO:0005775 vacuolar lumen; GO:0005886 plasma membrane; GO:0012505 endomembrane system; GO:0012506 vesicle membra…	GO:0001664 G protein-coupled receptor binding; GO:0003824 catalytic activity; GO:0004553 hydrolase activity, hydrolyzing O-glycosyl compounds; GO:0004565 beta-galactosidase activity; GO:0005102 signaling receptor binding; GO:0005488 binding; GO:0005515 protein binding; GO:0005543 phospholipid binding; GO:0008047 enzyme activator activity; GO:0008289 lipid binding; GO:0015925 galactosidase activit…	PF05184	Saposin-like type B, region 1	KOG1340	Prosaposin
	O55023	Inositol monophosphatase 1 OS=Mus musculus OX=10090 GN=Impa1 PE=1 SV=1	Impa1	1.938	0.000243823	Up	30.436	21.3	6	6	6	5	5	5	5	5	6	6	6	6	1.47802	1.32006	1.41484	0.772567	0.73267	0.668814	0.767124	0.869138	0.976763	cytoskeleton	K01092	E3.1.3.25, IMPA, suhB; myo-inositol-1(or 4)-monophosphatase [EC:3.1.3.25]	map00562 Inositol phosphate metabolism; map01100 Metabolic pathways; map04070 Phosphatidylinositol signaling system	GO:0005975 carbohydrate metabolic process; GO:0006020 inositol metabolic process; GO:0006066 alcohol metabolic process; GO:0006629 lipid metabolic process; GO:0006644 phospholipid metabolic process; GO:0006650 glycerophospholipid metabolic process; GO:0006661 phosphatidylinositol biosynthetic process; GO:0006793 phosphorus metabolic process; GO:0006796 phosphate-containing compound metabolic proc…	GO:0005622 intracellular; GO:0005623 cell; GO:0005737 cytoplasm; GO:0030424 axon; GO:0036477 somatodendritic compartment; GO:0042995 cell projection; GO:0043005 neuron projection; GO:0043025 neuronal cell body; GO:0044297 cell body; GO:0120025 plasma membrane bounded cell projection;	GO:0000287 magnesium ion binding; GO:0003824 catalytic activity; GO:0005488 binding; GO:0005515 protein binding; GO:0008934 inositol monophosphate 1-phosphatase activity; GO:0016787 hydrolase activity; GO:0016788 hydrolase activity, acting on ester bonds; GO:0016791 phosphatase activity; GO:0030145 manganese ion binding; GO:0031403 lithium ion binding; GO:0031420 alkali metal ion binding; GO:0042…			KOG2951	Inositol monophosphatase
	P05064	Fructose-bisphosphate aldolase A OS=Mus musculus OX=10090 GN=Aldoa PE=1 SV=2	Aldoa	1.614	0.00073959	Up	39.355	58.2	19	19	19	16	16	17	18	18	18	17	17	15	1.23229	1.3805	1.32457	0.878174	0.780681	0.780126	0.899695	0.887115	0.836858	cytoplasm	K01623	ALDO; fructose-bisphosphate aldolase, class I [EC:4.1.2.13]	map00010 Glycolysis / Gluconeogenesis; map00030 Pentose phosphate pathway; map00051 Fructose and mannose metabolism; map01100 Metabolic pathways; map01200 Carbon metabolism; map01230 Biosynthesis of amino acids; map04066 HIF-1 signaling pathway	GO:0000003 reproduction; GO:0003008 system process; GO:0003012 muscle system process; GO:0005975 carbohydrate metabolic process; GO:0005996 monosaccharide metabolic process; GO:0006000 fructose metabolic process; GO:0006082 organic acid metabolic process; GO:0006090 pyruvate metabolic process; GO:0006091 generation of precursor metabolites and energy; GO:0006096 glycolytic process; GO:0006139 nuc…	GO:0000228 nuclear chromosome; GO:0000785 chromatin; GO:0000790 nuclear chromatin; GO:0000792 heterochromatin; GO:0005576 extracellular region; GO:0005615 extracellular space; GO:0005622 intracellular; GO:0005623 cell; GO:0005634 nucleus; GO:0005694 chromosome; GO:0005720 nuclear heterochromatin; GO:0005737 cytoplasm; GO:0005739 mitochondrion; GO:0005829 cytosol; GO:0005856 cytoskeleton; GO:00059…	GO:0002020 protease binding; GO:0003824 catalytic activity; GO:0004332 fructose-bisphosphate aldolase activity; GO:0005488 binding; GO:0005515 protein binding; GO:0008092 cytoskeletal protein binding; GO:0016829 lyase activity; GO:0016830 carbon-carbon lyase activity; GO:0016832 aldehyde-lyase activity; GO:0019899 enzyme binding; GO:0030246 carbohydrate binding; GO:0036094 small molecule binding;…	PF00274	Fructose-bisphosphate aldolase class-I	KOG1557	Fructose-biphosphate aldolase
	P06745	Glucose-6-phosphate isomerase OS=Mus musculus OX=10090 GN=Gpi PE=1 SV=4	Gpi	1.895	0.00360838	Up	62.766	34.4	16	16	16	13	14	13	11	11	12	10	10	11	1.66816	1.27758	1.47643	0.89027	0.715193	0.727723	0.687768	0.805436	0.75145	cytoplasm	K01810	GPI, pgi; glucose-6-phosphate isomerase [EC:5.3.1.9]	map00010 Glycolysis / Gluconeogenesis; map00030 Pentose phosphate pathway; map00500 Starch and sucrose metabolism; map00520 Amino sugar and nucleotide sugar metabolism; map01100 Metabolic pathways; map01200 Carbon metabolism	GO:0001701 in utero embryonic development; GO:0001704 formation of primary germ layer; GO:0001707 mesoderm formation; GO:0001775 cell activation; GO:0002252 immune effector process; GO:0002262 myeloid cell homeostasis; GO:0002263 cell activation involved in immune response; GO:0002274 myeloid leukocyte activation; GO:0002275 myeloid cell activation involved in immune response; GO:0002283 neutroph…	GO:0005576 extracellular region; GO:0005622 intracellular; GO:0005623 cell; GO:0005634 nucleus; GO:0005654 nucleoplasm; GO:0005737 cytoplasm; GO:0005829 cytosol; GO:0005886 plasma membrane; GO:0005929 cilium; GO:0012505 endomembrane system; GO:0016020 membrane; GO:0030141 secretory granule; GO:0031090 organelle membrane; GO:0031253 cell projection membrane; GO:0031410 cytoplasmic vesicle; GO:0031…	GO:0003824 catalytic activity; GO:0004347 glucose-6-phosphate isomerase activity; GO:0005488 binding; GO:0005515 protein binding; GO:0016853 isomerase activity; GO:0016860 intramolecular oxidoreductase activity; GO:0016861 intramolecular oxidoreductase activity, interconverting aldoses and ketoses; GO:0016866 intramolecular transferase activity; GO:0019899 enzyme binding; GO:0030246 carbohydrate …	PF00342	Phosphoglucose isomerase	KOG2446	Glucose-6-phosphate isomerase
	P17439	Lysosomal acid glucosylceramidase OS=Mus musculus OX=10090 GN=Gba PE=1 SV=1	Gba	2.314	0.00186001	Up	57.621	17.3	9	9	9	5	5	5	5	7	5	3	5	5	1.79379	1.48964	1.73622	0.781165	0.586241	0.802197	0.53296	0.647247	0.630543	extracellular	K01201	GBA, srfJ; glucosylceramidase [EC:3.2.1.45]	map00511 Other glycan degradation; map00600 Sphingolipid metabolism; map01100 Metabolic pathways; map04142 Lysosome	GO:0001817 regulation of cytokine production; GO:0001818 negative regulation of cytokine production; GO:0001932 regulation of protein phosphorylation; GO:0001933 negative regulation of protein phosphorylation; GO:0006066 alcohol metabolic process; GO:0006469 negative regulation of protein kinase activity; GO:0006629 lipid metabolic process; GO:0006643 membrane lipid metabolic process; GO:0006664 …	GO:0000323 lytic vacuole; GO:0005576 extracellular region; GO:0005615 extracellular space; GO:0005622 intracellular; GO:0005623 cell; GO:0005737 cytoplasm; GO:0005764 lysosome; GO:0005765 lysosomal membrane; GO:0005773 vacuole; GO:0005774 vacuolar membrane; GO:0005775 vacuolar lumen; GO:0016020 membrane; GO:0019898 extrinsic component of membrane; GO:0031090 organelle membrane; GO:0031974 membran…	GO:0003824 catalytic activity; GO:0004348 glucosylceramidase activity; GO:0004553 hydrolase activity, hydrolyzing O-glycosyl compounds; GO:0005102 signaling receptor binding; GO:0005124 scavenger receptor binding; GO:0005488 binding; GO:0005515 protein binding; GO:0016787 hydrolase activity; GO:0016798 hydrolase activity, acting on glycosyl bonds;	PF02055	O-Glycosyl hydrolase family 30	KOG2566	Beta-glucocerebrosidase
	P17751	Triosephosphate isomerase OS=Mus musculus OX=10090 GN=Tpi1 PE=1 SV=5	Tpi1	1.889	0.00198844	Up	26.712	52.6	11	11	11	11	11	11	11	10	10	11	11	11	1.53666	1.48647	1.48647	0.930015	0.772658	0.685044	0.70929	0.666388	0.727001	cytoplasm	K01803	TPI, tpiA; triosephosphate isomerase (TIM) [EC:5.3.1.1]	map00010 Glycolysis / Gluconeogenesis; map00051 Fructose and mannose metabolism; map00562 Inositol phosphate metabolism; map01100 Metabolic pathways; map01200 Carbon metabolism; map01230 Biosynthesis of amino acids	GO:0005975 carbohydrate metabolic process; GO:0005996 monosaccharide metabolic process; GO:0006006 glucose metabolic process; GO:0006007 glucose catabolic process; GO:0006066 alcohol metabolic process; GO:0006071 glycerol metabolic process; GO:0006081 cellular aldehyde metabolic process; GO:0006082 organic acid metabolic process; GO:0006090 pyruvate metabolic process; GO:0006091 generation of pre…	GO:0005622 intracellular; GO:0005623 cell; GO:0005634 nucleus; GO:0005737 cytoplasm; GO:0005829 cytosol; GO:0043226 organelle; GO:0043227 membrane-bounded organelle; GO:0043229 intracellular organelle; GO:0043231 intracellular membrane-bounded organelle;	GO:0003824 catalytic activity; GO:0004807 triose-phosphate isomerase activity; GO:0005488 binding; GO:0005515 protein binding; GO:0016853 isomerase activity; GO:0016860 intramolecular oxidoreductase activity; GO:0016861 intramolecular oxidoreductase activity, interconverting aldoses and ketoses; GO:0019899 enzyme binding; GO:0031625 ubiquitin protein ligase binding; GO:0044389 ubiquitin-like prot…	PF00121	Triosephosphate isomerase	KOG1643	Triosephosphate isomerase
	P17809	Solute carrier family 2, facilitated glucose transporter member 1 OS=Mus musculus OX=10090 GN=Slc2a1 PE=1 SV=4	Slc2a1	1.833	0.0152357	Up	53.984	8.5	4	4	4	4	4	4	4	4	3	3	4	4	1.71674	1.69743	1.28322	0.924465	0.967971	0.669619	0.598536	0.536167	0.605849	plasma membrane	K07299	SLC2A1, GLUT1; MFS transporter, SP family, solute carrier family 2 (facilitated glucose transporter), member 1	map04066 HIF-1 signaling pathway; map04911 Insulin secretion; map04919 Thyroid hormone signaling pathway; map04920 Adipocytokine signaling pathway; map04922 Glucagon signaling pathway; map04931 Insulin resistance; map04976 Bile secretion; map05166 Human T-cell leukemia virus 1 infection; map05200 Pathways in cancer; map05211 Renal cell carcinoma; map05230 Central carbon metabolism in cancer	GO:0000003 reproduction; GO:0002791 regulation of peptide secretion; GO:0005975 carbohydrate metabolic process; GO:0005984 disaccharide metabolic process; GO:0005988 lactose metabolic process; GO:0005989 lactose biosynthetic process; GO:0005996 monosaccharide metabolic process; GO:0006082 organic acid metabolic process; GO:0006732 coenzyme metabolic process; GO:0006766 vitamin metabolic process; …	GO:0000139 Golgi membrane; GO:0001939 female pronucleus; GO:0005622 intracellular; GO:0005623 cell; GO:0005634 nucleus; GO:0005737 cytoplasm; GO:0005794 Golgi apparatus; GO:0005829 cytosol; GO:0005856 cytoskeleton; GO:0005886 plasma membrane; GO:0005887 integral component of plasma membrane; GO:0005901 caveola; GO:0005911 cell-cell junction; GO:0005938 cell cortex; GO:0012505 endomembrane system;…	GO:0005215 transporter activity; GO:0005355 glucose transmembrane transporter activity; GO:0005488 binding; GO:0005515 protein binding; GO:0008509 anion transmembrane transporter activity; GO:0008514 organic anion transmembrane transporter activity; GO:0015075 ion transmembrane transporter activity; GO:0015144 carbohydrate transmembrane transporter activity; GO:0015145 monosaccharide transmembran…			KOG0569	Permease of the major facilitator superfamily
	Q9D0F9	Phosphoglucomutase-1 OS=Mus musculus OX=10090 GN=Pgm1 PE=1 SV=4	Pgm1	1.543	0.000864605	Up	61.417	41.1	21	21	21	16	15	15	16	17	16	15	14	15	1.31795	1.158	1.30421	0.848798	0.779361	0.821724	0.950529	0.965143	0.854287	cytoplasm	K01835	pgm; phosphoglucomutase [EC:5.4.2.2]	map00010 Glycolysis / Gluconeogenesis; map00030 Pentose phosphate pathway; map00052 Galactose metabolism; map00230 Purine metabolism; map00500 Starch and sucrose metabolism; map00520 Amino sugar and nucleotide sugar metabolism; map01100 Metabolic pathways	GO:0000271 polysaccharide biosynthetic process; GO:0000272 polysaccharide catabolic process; GO:0001775 cell activation; GO:0002252 immune effector process; GO:0002263 cell activation involved in immune response; GO:0002274 myeloid leukocyte activation; GO:0002275 myeloid cell activation involved in immune response; GO:0002283 neutrophil activation involved in immune response; GO:0002366 leukocyt…	GO:0005576 extracellular region; GO:0005622 intracellular; GO:0005623 cell; GO:0005737 cytoplasm; GO:0005829 cytosol; GO:0005856 cytoskeleton; GO:0012505 endomembrane system; GO:0015629 actin cytoskeleton; GO:0030016 myofibril; GO:0030017 sarcomere; GO:0030018 Z disc; GO:0030141 secretory granule; GO:0031410 cytoplasmic vesicle; GO:0031674 I band; GO:0031974 membrane-enclosed lumen; GO:0031982 ve…	GO:0000287 magnesium ion binding; GO:0003824 catalytic activity; GO:0004614 phosphoglucomutase activity; GO:0005488 binding; GO:0016853 isomerase activity; GO:0016866 intramolecular transferase activity; GO:0016868 intramolecular transferase activity, phosphotransferases; GO:0043167 ion binding; GO:0043169 cation binding; GO:0046872 metal ion binding;	PF02878; PF02879; PF02880	Phosphoglucomutase/phosphomannomutase, alpha/beta/alpha domain I; Phosphoglucomutase/phosphomannomutase, alpha/beta/alpha domain II; Phosphoglucomutase/phosphomannomutase, alpha/beta/alpha domain III	KOG0625	Phosphoglucomutase
	Q7TSV4	Phosphoglucomutase-2 OS=Mus musculus OX=10090 GN=Pgm2 PE=1 SV=1	Pgm2	1.727	0.00244278	Up	68.747	22.7	12	12	12	8	10	10	10	9	10	9	10	9	1.45438	1.44277	1.2495	0.903089	0.732631	0.764726	0.755673	0.898033	0.799193	cytoplasm	K15779	PGM2; phosphoglucomutase / phosphopentomutase [EC:5.4.2.2 5.4.2.7]	map00010 Glycolysis / Gluconeogenesis; map00030 Pentose phosphate pathway; map00052 Galactose metabolism; map00230 Purine metabolism; map00500 Starch and sucrose metabolism; map00520 Amino sugar and nucleotide sugar metabolism; map01100 Metabolic pathways	GO:0000271 polysaccharide biosynthetic process; GO:0000272 polysaccharide catabolic process; GO:0001775 cell activation; GO:0002252 immune effector process; GO:0002263 cell activation involved in immune response; GO:0002274 myeloid leukocyte activation; GO:0002275 myeloid cell activation involved in immune response; GO:0002283 neutrophil activation involved in immune response; GO:0002366 leukocyt…	GO:0005576 extracellular region; GO:0005622 intracellular; GO:0005623 cell; GO:0005737 cytoplasm; GO:0005829 cytosol; GO:0012505 endomembrane system; GO:0030141 secretory granule; GO:0031410 cytoplasmic vesicle; GO:0031974 membrane-enclosed lumen; GO:0031982 vesicle; GO:0031983 vesicle lumen; GO:0034774 secretory granule lumen; GO:0043226 organelle; GO:0043227 membrane-bounded organelle; GO:00432…	GO:0003824 catalytic activity; GO:0004614 phosphoglucomutase activity; GO:0008973 phosphopentomutase activity; GO:0016853 isomerase activity; GO:0016866 intramolecular transferase activity; GO:0016868 intramolecular transferase activity, phosphotransferases;	PF02878; PF02879; PF02880	Phosphoglucomutase/phosphomannomutase, alpha/beta/alpha domain I; Phosphoglucomutase/phosphomannomutase, alpha/beta/alpha domain II; Phosphoglucomutase/phosphomannomutase, alpha/beta/alpha domain III	KOG1220	Phosphoglucomutase/phosphomannomutase
	Q6P5E4	UDP-glucose:glycoprotein glucosyltransferase 1 OS=Mus musculus OX=10090 GN=Uggt1 PE=1 SV=4	Uggt1	1.713	0.000317004	Up	176.43	20.3	29	29	29	19	16	16	24	24	22	21	21	22	1.42579	1.48095	1.29385	0.855528	0.796067	0.801134	0.833362	0.728937	0.784386	cytoplasm	K11718	HUGT; UDP-glucose:glycoprotein glucosyltransferase [EC:2.4.1.-]	map04141 Protein processing in endoplasmic reticulum	GO:0006011 UDP-glucose metabolic process; GO:0006139 nucleobase-containing compound metabolic process; GO:0006457 protein folding; GO:0006458 'de novo' protein folding; GO:0006464 cellular protein modification process; GO:0006486 protein glycosylation; GO:0006487 protein N-linked glycosylation; GO:0006508 proteolysis; GO:0006515 protein quality control for misfolded or incompletely synthesized pr…	GO:0005622 intracellular; GO:0005623 cell; GO:0005737 cytoplasm; GO:0005783 endoplasmic reticulum; GO:0005788 endoplasmic reticulum lumen; GO:0005793 endoplasmic reticulum-Golgi intermediate compartment; GO:0012505 endomembrane system; GO:0031974 membrane-enclosed lumen; GO:0032991 protein-containing complex; GO:0043226 organelle; GO:0043227 membrane-bounded organelle; GO:0043229 intracellular or…	GO:0003824 catalytic activity; GO:0003980 UDP-glucose:glycoprotein glucosyltransferase activity; GO:0005488 binding; GO:0005515 protein binding; GO:0008194 UDP-glycosyltransferase activity; GO:0016740 transferase activity; GO:0016757 transferase activity, transferring glycosyl groups; GO:0016758 transferase activity, transferring hexosyl groups; GO:0035251 UDP-glucosyltransferase activity; GO:004…	PF06427	UDP-glucose:Glycoprotein Glucosyltransferase	KOG1879	UDP-glucose:glycoprotein glucosyltransferase
	Q8BHN3	Neutral alpha-glucosidase AB OS=Mus musculus OX=10090 GN=Ganab PE=1 SV=1	Ganab	1.595	0.000240431	Up	106.91	27.5	26	26	26	20	20	20	24	23	22	22	20	19	1.29538	1.24644	1.29484	0.857355	0.786862	0.761354	0.946994	0.946252	0.864519	plasma membrane	K05546	GANAB; mannosyl-oligosaccharide alpha-1,3-glucosidase [EC:3.2.1.207]	map00510 N-Glycan biosynthesis; map01100 Metabolic pathways; map04141 Protein processing in endoplasmic reticulum	GO:0006491 N-glycan processing; GO:0006807 nitrogen compound metabolic process; GO:0008152 metabolic process; GO:0009100 glycoprotein metabolic process; GO:0009987 cellular process; GO:0019538 protein metabolic process; GO:0043170 macromolecule metabolic process; GO:0044237 cellular metabolic process; GO:0044238 primary metabolic process; GO:0044260 cellular macromolecule metabolic process; GO:00…	GO:0005622 intracellular; GO:0005623 cell; GO:0005737 cytoplasm; GO:0005783 endoplasmic reticulum; GO:0005788 endoplasmic reticulum lumen; GO:0012505 endomembrane system; GO:0017177 glucosidase II complex; GO:0031974 membrane-enclosed lumen; GO:0032991 protein-containing complex; GO:0043226 organelle; GO:0043227 membrane-bounded organelle; GO:0043229 intracellular organelle; GO:0043231 intracellu…	GO:0003824 catalytic activity; GO:0004553 hydrolase activity, hydrolyzing O-glycosyl compounds; GO:0015926 glucosidase activity; GO:0016787 hydrolase activity; GO:0016798 hydrolase activity, acting on glycosyl bonds; GO:0033919 glucan 1,3-alpha-glucosidase activity; GO:0090599 alpha-glucosidase activity; GO:0090600 alpha-1,3-glucosidase activity;	PF13802	Galactose mutarotase-like	KOG1066	Glucosidase II catalytic (alpha) subunit and related enzymes, glycosyl hydrolase family 31
	Q8K4Z3	NAD(P)H-hydrate epimerase OS=Mus musculus OX=10090 GN=Naxe PE=1 SV=1	Naxe	2.628	0.00679654	Up	30.972	25.9	5	5	5	3	4	3	4	2	3	1	2	1	1.53114	1.17474	1.64038	0.692129	0.563786	0.397812				mitochondria	K17759	AIBP, nnrE; NAD(P)H-hydrate epimerase [EC:5.1.99.6]		GO:0006139 nucleobase-containing compound metabolic process; GO:0006725 cellular aromatic compound metabolic process; GO:0006732 coenzyme metabolic process; GO:0006733 oxidoreduction coenzyme metabolic process; GO:0006734 NADH metabolic process; GO:0006739 NADP metabolic process; GO:0006753 nucleoside phosphate metabolic process; GO:0006793 phosphorus metabolic process; GO:0006796 phosphate-conta…	GO:0005576 extracellular region; GO:0005615 extracellular space; GO:0005622 intracellular; GO:0005623 cell; GO:0005634 nucleus; GO:0005654 nucleoplasm; GO:0005737 cytoplasm; GO:0005739 mitochondrion; GO:0005759 mitochondrial matrix; GO:0005829 cytosol; GO:0005929 cilium; GO:0031974 membrane-enclosed lumen; GO:0031981 nuclear lumen; GO:0042995 cell projection; GO:0043226 organelle; GO:0043227 memb…	GO:0003824 catalytic activity; GO:0005488 binding; GO:0005515 protein binding; GO:0016853 isomerase activity; GO:0016854 racemase and epimerase activity; GO:0042802 identical protein binding; GO:0042803 protein homodimerization activity; GO:0046983 protein dimerization activity; GO:0052856 NADHX epimerase activity; GO:0052857 NADPHX epimerase activity;	PF03853	YjeF-related protein N-terminus	KOG2585	Uncharacterized conserved protein
	Q91W89	Alpha-mannosidase 2C1 OS=Mus musculus OX=10090 GN=Man2c1 PE=1 SV=1	Man2c1	1.877	0.00934151	Up	115.69	9.6	8	8	8	3	3	3	6	6	7	5	5	3	1.3232	1.40543	1.5338	0.934723	0.740843	0.594751	0.799215	0.742486	0.925542	nucleus	K01191	MAN2C1; alpha-mannosidase [EC:3.2.1.24]	map00511 Other glycan degradation	GO:0005975 carbohydrate metabolic process; GO:0005996 monosaccharide metabolic process; GO:0006013 mannose metabolic process; GO:0006464 cellular protein modification process; GO:0006517 protein deglycosylation; GO:0006807 nitrogen compound metabolic process; GO:0008152 metabolic process; GO:0009056 catabolic process; GO:0009100 glycoprotein metabolic process; GO:0009311 oligosaccharide metabolic…	GO:0005622 intracellular; GO:0005623 cell; GO:0005634 nucleus; GO:0005654 nucleoplasm; GO:0005737 cytoplasm; GO:0005773 vacuole; GO:0005783 endoplasmic reticulum; GO:0005829 cytosol; GO:0012505 endomembrane system; GO:0031974 membrane-enclosed lumen; GO:0031981 nuclear lumen; GO:0043226 organelle; GO:0043227 membrane-bounded organelle; GO:0043229 intracellular organelle; GO:0043231 intracellular …	GO:0003824 catalytic activity; GO:0004553 hydrolase activity, hydrolyzing O-glycosyl compounds; GO:0004559 alpha-mannosidase activity; GO:0015923 mannosidase activity; GO:0016787 hydrolase activity; GO:0016798 hydrolase activity, acting on glycosyl bonds;	PF01074; PF09261; PF07748	Glycosyl hydrolases family 38 N-terminal domain; Alpha mannosidase, middle domain; Glycosyl hydrolases family 38 C-terminal domain	KOG4342	Alpha-mannosidase
	Q93092	Transaldolase OS=Mus musculus OX=10090 GN=Taldo1 PE=1 SV=2	Taldo1	1.629	0.000997434	Up	37.387	31.2	12	12	12	7	7	8	12	12	12	11	12	12	1.41506	1.50915	1.2692	0.815521	0.879181	0.879384	0.722941	0.782525	0.727034	cytoplasm	K00616	E2.2.1.2, talA, talB; transaldolase [EC:2.2.1.2]	map00030 Pentose phosphate pathway; map01100 Metabolic pathways; map01200 Carbon metabolism; map01230 Biosynthesis of amino acids	GO:0005975 carbohydrate metabolic process; GO:0005996 monosaccharide metabolic process; GO:0005997 xylulose metabolic process; GO:0005999 xylulose biosynthetic process; GO:0006002 fructose 6-phosphate metabolic process; GO:0006081 cellular aldehyde metabolic process; GO:0006098 pentose-phosphate shunt; GO:0006139 nucleobase-containing compound metabolic process; GO:0006725 cellular aromatic compo…	GO:0005622 intracellular; GO:0005623 cell; GO:0005634 nucleus; GO:0005654 nucleoplasm; GO:0005737 cytoplasm; GO:0005829 cytosol; GO:0031974 membrane-enclosed lumen; GO:0031981 nuclear lumen; GO:0043226 organelle; GO:0043227 membrane-bounded organelle; GO:0043229 intracellular organelle; GO:0043231 intracellular membrane-bounded organelle; GO:0043233 organelle lumen; GO:0070013 intracellular organ…	GO:0003824 catalytic activity; GO:0004801 sedoheptulose-7-phosphate:D-glyceraldehyde-3-phosphate glyceronetransferase activity; GO:0005488 binding; GO:0016740 transferase activity; GO:0016744 transferase activity, transferring aldehyde or ketonic groups; GO:0030246 carbohydrate binding; GO:0036094 small molecule binding; GO:0048029 monosaccharide binding;	PF00923	Transaldolase	KOG2772	Transaldolase
	Q9CPU0	Lactoylglutathione lyase OS=Mus musculus OX=10090 GN=Glo1 PE=1 SV=3	Glo1	2.574	2.71763e-05	Up	20.809	22.3	5	5	5	2	2	2	5	4	5	4	4	4	1.56555	1.67249	1.70046	0.674488	0.597019	0.646905	0.794173	0.701884	0.647032	cytoplasm	K01759	GLO1, gloA; lactoylglutathione lyase [EC:4.4.1.5]	map00620 Pyruvate metabolism; map01100 Metabolic pathways	GO:0002376 immune system process; GO:0002520 immune system development; GO:0002521 leukocyte differentiation; GO:0002573 myeloid leukocyte differentiation; GO:0005975 carbohydrate metabolic process; GO:0006081 cellular aldehyde metabolic process; GO:0006082 organic acid metabolic process; GO:0006089 lactate metabolic process; GO:0006090 pyruvate metabolic process; GO:0006355 regulation of transcr…	GO:0005622 intracellular; GO:0005623 cell; GO:0005634 nucleus; GO:0005737 cytoplasm; GO:0005829 cytosol; GO:0005886 plasma membrane; GO:0016020 membrane; GO:0043226 organelle; GO:0043227 membrane-bounded organelle; GO:0043229 intracellular organelle; GO:0043231 intracellular membrane-bounded organelle; GO:0071944 cell periphery;	GO:0003824 catalytic activity; GO:0004462 lactoylglutathione lyase activity; GO:0005488 binding; GO:0008270 zinc ion binding; GO:0016829 lyase activity; GO:0016846 carbon-sulfur lyase activity; GO:0043167 ion binding; GO:0043169 cation binding; GO:0046872 metal ion binding; GO:0046914 transition metal ion binding;	PF00903	Glyoxalase/Bleomycin resistance protein/Dioxygenase superfamily	KOG2944	Glyoxalase
	Q80UM7	Mannosyl-oligosaccharide glucosidase OS=Mus musculus OX=10090 GN=Mogs PE=1 SV=1	Mogs	1.637	0.0140068	Up	91.83	8	6	6	6	3	4	3	5	4	5	4	4	3	1.51648	1.54266	1.53587	0.737418	1.11961	0.950225	0.490985	0.51583	0.590911	plasma membrane	K01228	MOGS; mannosyl-oligosaccharide glucosidase [EC:3.2.1.106]	map00510 N-Glycan biosynthesis; map01100 Metabolic pathways; map04141 Protein processing in endoplasmic reticulum	GO:0006457 protein folding; GO:0006464 cellular protein modification process; GO:0006486 protein glycosylation; GO:0006487 protein N-linked glycosylation; GO:0006807 nitrogen compound metabolic process; GO:0008152 metabolic process; GO:0009058 biosynthetic process; GO:0009059 macromolecule biosynthetic process; GO:0009100 glycoprotein metabolic process; GO:0009101 glycoprotein biosynthetic proces…	GO:0005622 intracellular; GO:0005623 cell; GO:0005737 cytoplasm; GO:0005783 endoplasmic reticulum; GO:0005789 endoplasmic reticulum membrane; GO:0012505 endomembrane system; GO:0016020 membrane; GO:0031984 organelle subcompartment; GO:0042175 nuclear outer membrane-endoplasmic reticulum membrane network; GO:0043226 organelle; GO:0043227 membrane-bounded organelle; GO:0043229 intracellular organel…	GO:0003824 catalytic activity; GO:0004553 hydrolase activity, hydrolyzing O-glycosyl compounds; GO:0004573 mannosyl-oligosaccharide glucosidase activity; GO:0015926 glucosidase activity; GO:0016787 hydrolase activity; GO:0016798 hydrolase activity, acting on glycosyl bonds;	PF03200	Mannosyl oligosaccharide glucosidase	KOG2161	Glucosidase I
[H] Coenzyme transport and metabolism	P51175	Protoporphyrinogen oxidase OS=Mus musculus OX=10090 GN=Ppox PE=1 SV=1	Ppox	1.605	0.0406805	Up	50.87	10.3	4	4	4	2	2	3	4	4	4	4	3	4	0.94496	1.49114	1.45931	0.828197	0.840833	0.757397	1.07625	0.838385	0.763518	extracellular	K00231	PPOX, hemY; protoporphyrinogen/coproporphyrinogen III oxidase [EC:1.3.3.4 1.3.3.15]	map00860 Porphyrin and chlorophyll metabolism; map01100 Metabolic pathways	GO:0006725 cellular aromatic compound metabolic process; GO:0006778 porphyrin-containing compound metabolic process; GO:0006779 porphyrin-containing compound biosynthetic process; GO:0006783 heme biosynthetic process; GO:0006807 nitrogen compound metabolic process; GO:0008152 metabolic process; GO:0009058 biosynthetic process; GO:0009987 cellular process; GO:0018130 heterocycle biosynthetic proce…	GO:0005622 intracellular; GO:0005623 cell; GO:0005737 cytoplasm; GO:0005739 mitochondrion; GO:0005740 mitochondrial envelope; GO:0005743 mitochondrial inner membrane; GO:0005758 mitochondrial intermembrane space; GO:0016020 membrane; GO:0016021 integral component of membrane; GO:0019866 organelle inner membrane; GO:0031090 organelle membrane; GO:0031224 intrinsic component of membrane; GO:0031300…	GO:0000166 nucleotide binding; GO:0003824 catalytic activity; GO:0004729 oxygen-dependent protoporphyrinogen oxidase activity; GO:0005488 binding; GO:0016491 oxidoreductase activity; GO:0016627 oxidoreductase activity, acting on the CH-CH group of donors; GO:0016634 oxidoreductase activity, acting on the CH-CH group of donors, oxygen as acceptor; GO:0036094 small molecule binding; GO:0043167 ion …	PF01593	Flavin containing amine oxidoreductase	KOG1276	Protoporphyrinogen oxidase
	Q8K183	Pyridoxal kinase OS=Mus musculus OX=10090 GN=Pdxk PE=1 SV=1	Pdxk	2.551	0.000509784	Up	35.015	17.3	5	5	5	3	3	4	5	4	4	4	4	4	1.74811	1.62529	1.36647	0.621338	0.6763	0.56024	0.680297	0.84675	0.875207	cytoplasm	K00868	pdxK, pdxY; pyridoxine kinase [EC:2.7.1.35]	map00750 Vitamin B6 metabolism; map01100 Metabolic pathways	GO:0001775 cell activation; GO:0002252 immune effector process; GO:0002263 cell activation involved in immune response; GO:0002274 myeloid leukocyte activation; GO:0002275 myeloid cell activation involved in immune response; GO:0002283 neutrophil activation involved in immune response; GO:0002366 leukocyte activation involved in immune response; GO:0002376 immune system process; GO:0002443 leukoc…	GO:0005576 extracellular region; GO:0005622 intracellular; GO:0005623 cell; GO:0005634 nucleus; GO:0005654 nucleoplasm; GO:0005737 cytoplasm; GO:0005829 cytosol; GO:0012505 endomembrane system; GO:0030141 secretory granule; GO:0031410 cytoplasmic vesicle; GO:0031974 membrane-enclosed lumen; GO:0031981 nuclear lumen; GO:0031982 vesicle; GO:0031983 vesicle lumen; GO:0034774 secretory granule lumen;…	GO:0000166 nucleotide binding; GO:0000287 magnesium ion binding; GO:0003824 catalytic activity; GO:0005488 binding; GO:0005515 protein binding; GO:0005524 ATP binding; GO:0008144 drug binding; GO:0008270 zinc ion binding; GO:0008478 pyridoxal kinase activity; GO:0016301 kinase activity; GO:0016740 transferase activity; GO:0016772 transferase activity, transferring phosphorus-containing groups; GO…			KOG2599	Pyridoxal/pyridoxine/pyridoxamine kinase
	Q9DBL7	Bifunctional coenzyme A synthase OS=Mus musculus OX=10090 GN=Coasy PE=1 SV=2	Coasy	1.905	0.0276339	Up	62.022	13.7	6	6	6	3	4	4	4	3	3	4	3	2	1.14447	1.98066	1.39177	0.935366	0.685512	0.7504	0.483144	0.62867		mitochondria	K02318	COASY; phosphopantetheine adenylyltransferase / dephospho-CoA kinase [EC:2.7.7.3 2.7.1.24]	map00770 Pantothenate and CoA biosynthesis; map01100 Metabolic pathways	GO:0006139 nucleobase-containing compound metabolic process; GO:0006163 purine nucleotide metabolic process; GO:0006164 purine nucleotide biosynthetic process; GO:0006725 cellular aromatic compound metabolic process; GO:0006732 coenzyme metabolic process; GO:0006753 nucleoside phosphate metabolic process; GO:0006793 phosphorus metabolic process; GO:0006796 phosphate-containing compound metabolic …	GO:0005622 intracellular; GO:0005623 cell; GO:0005634 nucleus; GO:0005654 nucleoplasm; GO:0005737 cytoplasm; GO:0005739 mitochondrion; GO:0005740 mitochondrial envelope; GO:0005741 mitochondrial outer membrane; GO:0005759 mitochondrial matrix; GO:0005829 cytosol; GO:0016020 membrane; GO:0019867 outer membrane; GO:0031090 organelle membrane; GO:0031966 mitochondrial membrane; GO:0031967 organelle …	GO:0003824 catalytic activity; GO:0004140 dephospho-CoA kinase activity; GO:0004595 pantetheine-phosphate adenylyltransferase activity; GO:0016301 kinase activity; GO:0016740 transferase activity; GO:0016772 transferase activity, transferring phosphorus-containing groups; GO:0016773 phosphotransferase activity, alcohol group as acceptor; GO:0016779 nucleotidyltransferase activity; GO:0070566 aden…	PF01467; PF01121	Cytidylyltransferase; Dephospho-CoA kinase	KOG3351	Predicted nucleotidyltransferase
	Q9DB73	NADH-cytochrome b5 reductase 1 OS=Mus musculus OX=10090 GN=Cyb5r1 PE=1 SV=1	Cyb5r1	1.573	0.014439	Up	34.134	13.8	4	4	4	2	2	3	3	3	3	3	3	3	1.36854	1.30567	1.15376	0.668508	0.826421	0.938515	0.919093	0.819498		extracellular	K00326	E1.6.2.2; cytochrome-b5 reductase [EC:1.6.2.2]	map00520 Amino sugar and nucleotide sugar metabolism	GO:0002576 platelet degranulation; GO:0006810 transport; GO:0006811 ion transport; GO:0006820 anion transport; GO:0006887 exocytosis; GO:0008152 metabolic process; GO:0009987 cellular process; GO:0015701 bicarbonate transport; GO:0015711 organic anion transport; GO:0016192 vesicle-mediated transport; GO:0032940 secretion by cell; GO:0045055 regulated exocytosis; GO:0046903 secretion; GO:0051179 l…	GO:0005622 intracellular; GO:0005623 cell; GO:0005737 cytoplasm; GO:0005783 endoplasmic reticulum; GO:0005789 endoplasmic reticulum membrane; GO:0005886 plasma membrane; GO:0012505 endomembrane system; GO:0012506 vesicle membrane; GO:0016020 membrane; GO:0030141 secretory granule; GO:0030659 cytoplasmic vesicle membrane; GO:0030667 secretory granule membrane; GO:0031090 organelle membrane; GO:003…	GO:0003824 catalytic activity; GO:0004128 cytochrome-b5 reductase activity, acting on NAD(P)H; GO:0016491 oxidoreductase activity; GO:0016651 oxidoreductase activity, acting on NAD(P)H; GO:0016653 oxidoreductase activity, acting on NAD(P)H, heme protein as acceptor;	PF00970; PF00175	Oxidoreductase FAD-binding domain; Oxidoreductase NAD-binding domain	KOG0534	NADH-cytochrome b-5 reductase
	O70439	Syntaxin-7 OS=Mus musculus OX=10090 GN=Stx7 PE=1 SV=3	Stx7	1.903	0.000219614	Up	29.82	24.9	5	5	5	5	5	5	5	4	5	5	5	5	1.39928	1.36796	1.30324	0.780058	0.681801	0.676741	1.02316	0.971609	0.796147	cytoplasm	K08488	STX7; syntaxin 7	map04130 SNARE interactions in vesicular transport; map04145 Phagosome	GO:0001505 regulation of neurotransmitter levels; GO:0001910 regulation of leukocyte mediated cytotoxicity; GO:0001912 positive regulation of leukocyte mediated cytotoxicity; GO:0001914 regulation of T cell mediated cytotoxicity; GO:0001916 positive regulation of T cell mediated cytotoxicity; GO:0002682 regulation of immune system process; GO:0002684 positive regulation of immune system process; …	GO:0000323 lytic vacuole; GO:0001772 immunological synapse; GO:0005622 intracellular; GO:0005623 cell; GO:0005737 cytoplasm; GO:0005764 lysosome; GO:0005765 lysosomal membrane; GO:0005766 primary lysosome; GO:0005768 endosome; GO:0005769 early endosome; GO:0005770 late endosome; GO:0005773 vacuole; GO:0005774 vacuolar membrane; GO:0005886 plasma membrane; GO:0010008 endosome membrane; GO:0012505 …	GO:0000149 SNARE binding; GO:0005484 SNAP receptor activity; GO:0005488 binding; GO:0005515 protein binding; GO:0008200 ion channel inhibitor activity; GO:0016247 channel regulator activity; GO:0016248 channel inhibitor activity; GO:0017081 chloride channel regulator activity; GO:0019869 chloride channel inhibitor activity; GO:0019905 syntaxin binding; GO:0044877 protein-containing complex bindin…			KOG0811	SNARE protein PEP12/VAM3/Syntaxin 7/Syntaxin 17
[I] Lipid transport and metabolism	P24527	Leukotriene A-4 hydrolase OS=Mus musculus OX=10090 GN=Lta4h PE=1 SV=4	Lta4h	1.872	6.28409e-05	Up	69.05	36.3	18	18	18	15	14	15	13	13	13	13	12	13	1.37767	1.37416	1.4162	0.69175	0.765764	0.768993	0.880847	0.888207	0.836411	cytoplasm	K01254	LTA4H; leukotriene-A4 hydrolase [EC:3.3.2.6]	map00590 Arachidonic acid metabolism; map01100 Metabolic pathways	GO:0001676 long-chain fatty acid metabolic process; GO:0001775 cell activation; GO:0002252 immune effector process; GO:0002263 cell activation involved in immune response; GO:0002274 myeloid leukocyte activation; GO:0002275 myeloid cell activation involved in immune response; GO:0002283 neutrophil activation involved in immune response; GO:0002366 leukocyte activation involved in immune response;…	GO:0005576 extracellular region; GO:0005622 intracellular; GO:0005623 cell; GO:0005634 nucleus; GO:0005654 nucleoplasm; GO:0005737 cytoplasm; GO:0005829 cytosol; GO:0012505 endomembrane system; GO:0030141 secretory granule; GO:0031410 cytoplasmic vesicle; GO:0031974 membrane-enclosed lumen; GO:0031981 nuclear lumen; GO:0031982 vesicle; GO:0043226 organelle; GO:0043227 membrane-bounded organelle; …	GO:0003824 catalytic activity; GO:0004177 aminopeptidase activity; GO:0004301 epoxide hydrolase activity; GO:0004463 leukotriene-A4 hydrolase activity; GO:0005488 binding; GO:0008233 peptidase activity; GO:0008235 metalloexopeptidase activity; GO:0008237 metallopeptidase activity; GO:0008238 exopeptidase activity; GO:0008270 zinc ion binding; GO:0016787 hydrolase activity; GO:0016801 hydrolase ac…	PF01433	Peptidase family M1	KOG1047	Bifunctional leukotriene A4 hydrolase/aminopeptidase LTA4H
	Q3UGP8	Putative Dol-P-Glc:Glc(2)Man(9)GlcNAc(2)-PP-Dol alpha-1,2-glucosyltransferase OS=Mus musculus OX=10090 GN=Alg10b PE=1 SV=1	Alg10b	1.838	0.0183974	Up	55.464	6.8	3	3	3	2	2	2	3	3	3	2	1	2	1.28476	1.27002	1.48668	0.760872	0.904566	0.532858	0.981396		0.778842	plasma membrane	K03850	ALG10; alpha-1,2-glucosyltransferase [EC:2.4.1.256]	map00510 N-Glycan biosynthesis; map01100 Metabolic pathways	GO:0002064 epithelial cell development; GO:0002065 columnar/cuboidal epithelial cell differentiation; GO:0002066 columnar/cuboidal epithelial cell development; GO:0003008 system process; GO:0006464 cellular protein modification process; GO:0006486 protein glycosylation; GO:0006807 nitrogen compound metabolic process; GO:0007275 multicellular organism development; GO:0007399 nervous system develop…	GO:0005622 intracellular; GO:0005623 cell; GO:0005737 cytoplasm; GO:0005783 endoplasmic reticulum; GO:0005789 endoplasmic reticulum membrane; GO:0012505 endomembrane system; GO:0016020 membrane; GO:0031984 organelle subcompartment; GO:0042175 nuclear outer membrane-endoplasmic reticulum membrane network; GO:0043226 organelle; GO:0043227 membrane-bounded organelle; GO:0043229 intracellular organel…	GO:0003824 catalytic activity; GO:0015459 potassium channel regulator activity; GO:0016247 channel regulator activity; GO:0016740 transferase activity; GO:0098772 molecular function regulator; GO:0099106 ion channel regulator activity;			KOG2642	Alpha-1,2 glucosyltransferase/transcriptional activator
	P42125	Enoyl-CoA delta isomerase 1, mitochondrial OS=Mus musculus OX=10090 GN=Eci1 PE=1 SV=2	Eci1	1.515	0.0266526	Up	32.25	31.1	8	8	8	5	5	6	8	8	8	6	6	6	1.54111	1.47587	1.23539	1.13526	0.817891	0.853637	0.590095	0.845926	0.504812	mitochondria	K13238	ECI1, DCI; Delta3-Delta2-enoyl-CoA isomerase [EC:5.3.3.8]	map00071 Fatty acid degradation	GO:0006082 organic acid metabolic process; GO:0006629 lipid metabolic process; GO:0006631 fatty acid metabolic process; GO:0006635 fatty acid beta-oxidation; GO:0008152 metabolic process; GO:0009056 catabolic process; GO:0009062 fatty acid catabolic process; GO:0009987 cellular process; GO:0016042 lipid catabolic process; GO:0016054 organic acid catabolic process; GO:0019395 fatty acid oxidation;…	GO:0005622 intracellular; GO:0005623 cell; GO:0005737 cytoplasm; GO:0005739 mitochondrion; GO:0005759 mitochondrial matrix; GO:0031974 membrane-enclosed lumen; GO:0043226 organelle; GO:0043227 membrane-bounded organelle; GO:0043229 intracellular organelle; GO:0043231 intracellular membrane-bounded organelle; GO:0043233 organelle lumen; GO:0070013 intracellular organelle lumen;	GO:0003824 catalytic activity; GO:0004165 dodecenoyl-CoA delta-isomerase activity; GO:0004300 enoyl-CoA hydratase activity; GO:0005488 binding; GO:0005515 protein binding; GO:0016829 lyase activity; GO:0016835 carbon-oxygen lyase activity; GO:0016836 hydro-lyase activity; GO:0016853 isomerase activity; GO:0016860 intramolecular oxidoreductase activity; GO:0016863 intramolecular oxidoreductase act…	PF00378	Enoyl-CoA hydratase/isomerase family	KOG1683	Hydroxyacyl-CoA dehydrogenase/enoyl-CoA hydratase
	P27612	Phospholipase A-2-activating protein OS=Mus musculus OX=10090 GN=Plaa PE=1 SV=4	Plaa	1.752	6.4851e-05	Up	87.22	36.3	24	24	24	15	15	15	23	23	20	22	21	21	1.32655	1.44533	1.4651	0.819894	0.80227	0.796865	0.800345	0.809527	0.734114	mitochondria	K14018	PLAA, DOA1, UFD3; phospholipase A-2-activating protein	map04141 Protein processing in endoplasmic reticulum	GO:0001558 regulation of cell growth; GO:0002237 response to molecule of bacterial origin; GO:0006082 organic acid metabolic process; GO:0006508 proteolysis; GO:0006511 ubiquitin-dependent protein catabolic process; GO:0006629 lipid metabolic process; GO:0006631 fatty acid metabolic process; GO:0006644 phospholipid metabolic process; GO:0006690 icosanoid metabolic process; GO:0006692 prostanoid m…	GO:0005576 extracellular region; GO:0005615 extracellular space; GO:0005622 intracellular; GO:0005623 cell; GO:0005634 nucleus; GO:0005737 cytoplasm; GO:0031982 vesicle; GO:0043226 organelle; GO:0043227 membrane-bounded organelle; GO:0043229 intracellular organelle; GO:0043230 extracellular organelle; GO:0043231 intracellular membrane-bounded organelle; GO:0045202 synapse; GO:0070062 extracellula…	GO:0005488 binding; GO:0005515 protein binding; GO:0008047 enzyme activator activity; GO:0016004 phospholipase activator activity; GO:0016005 phospholipase A2 activator activity; GO:0030234 enzyme regulator activity; GO:0032182 ubiquitin-like protein binding; GO:0043130 ubiquitin binding; GO:0060229 lipase activator activity; GO:0098772 molecular function regulator;	PF09070; PF08324	PFU (PLAA family ubiquitin binding); PUL domain	KOG0301	Phospholipase A2-activating protein (contains WD40 repeats)
	Q8K4X7	1-acyl-sn-glycerol-3-phosphate acyltransferase delta OS=Mus musculus OX=10090 GN=Agpat4 PE=1 SV=1	Agpat4	1.581	0.0221832	Up	43.81	19.8	7	7	7	3	5	4	6	4	6	5	5	5	1.41118	1.52818	1.36782	0.97011	1.0552	0.698333	0.795178	0.654221	0.519765	plasma membrane	K13523	AGPAT3_4; lysophosphatidic acid acyltransferase / lysophosphatidylinositol acyltransferase [EC:2.3.1.51 2.3.1.-]	map00561 Glycerolipid metabolism; map00564 Glycerophospholipid metabolism; map01100 Metabolic pathways; map04072 Phospholipase D signaling pathway	GO:0006629 lipid metabolic process; GO:0006644 phospholipid metabolic process; GO:0006650 glycerophospholipid metabolic process; GO:0006654 phosphatidic acid biosynthetic process; GO:0006793 phosphorus metabolic process; GO:0006796 phosphate-containing compound metabolic process; GO:0008152 metabolic process; GO:0008610 lipid biosynthetic process; GO:0008654 phospholipid biosynthetic process; GO:…	GO:0005622 intracellular; GO:0005623 cell; GO:0005737 cytoplasm; GO:0005739 mitochondrion; GO:0005740 mitochondrial envelope; GO:0005741 mitochondrial outer membrane; GO:0005783 endoplasmic reticulum; GO:0005789 endoplasmic reticulum membrane; GO:0012505 endomembrane system; GO:0016020 membrane; GO:0019867 outer membrane; GO:0031090 organelle membrane; GO:0031966 mitochondrial membrane; GO:003196…	GO:0003824 catalytic activity; GO:0003841 1-acylglycerol-3-phosphate O-acyltransferase activity; GO:0008374 O-acyltransferase activity; GO:0016411 acylglycerol O-acyltransferase activity; GO:0016740 transferase activity; GO:0016746 transferase activity, transferring acyl groups; GO:0016747 transferase activity, transferring acyl groups other than amino-acyl groups; GO:0042171 lysophosphatidic aci…			KOG1505	Lysophosphatidic acid acyltransferase LPAAT and related acyltransferases
	Q9Z1Z2	Serine-threonine kinase receptor-associated protein OS=Mus musculus OX=10090 GN=Strap PE=1 SV=2	Strap	1.807	0.00259001	Up	38.442	52.9	14	14	14	11	9	12	13	12	12	11	13	13	1.63062	1.32067	1.33835	0.877281	0.77064	0.725945	0.733111	0.913324	0.690062	mitochondria	K13137	STRAP, UNRIP; serine-threonine kinase receptor-associated protein	map03013 RNA transport	GO:0000122 negative regulation of transcription by RNA polymerase II; GO:0000375 RNA splicing, via transesterification reactions; GO:0000377 RNA splicing, via transesterification reactions with bulged adenosine as nucleophile; GO:0000387 spliceosomal snRNP assembly; GO:0000398 mRNA splicing, via spliceosome; GO:0001894 tissue homeostasis; GO:0001932 regulation of protein phosphorylation; GO:00019…	GO:0005622 intracellular; GO:0005623 cell; GO:0005634 nucleus; GO:0005654 nucleoplasm; GO:0005737 cytoplasm; GO:0005829 cytosol; GO:0031974 membrane-enclosed lumen; GO:0031981 nuclear lumen; GO:0032797 SMN complex; GO:0032991 protein-containing complex; GO:0034719 SMN-Sm protein complex; GO:0043226 organelle; GO:0043227 membrane-bounded organelle; GO:0043229 intracellular organelle; GO:0043231 in…	GO:0005102 signaling receptor binding; GO:0005488 binding; GO:0005515 protein binding;			KOG0278	Serine/threonine kinase receptor-associated protein
	Q9DBL1	Short/branched chain specific acyl-CoA dehydrogenase, mitochondrial OS=Mus musculus OX=10090 GN=Acadsb PE=1 SV=1	Acadsb	1.923	0.000168831	Up	47.874	16.7	6	6	6	3	3	3	5	5	5	6	5	5	1.3419	1.52545	1.3848	0.69584	0.753384	0.761986	0.914151	0.830701	0.791791	mitochondria	K09478	ACADSB; short/branched chain acyl-CoA dehydrogenase [EC:1.3.99.12]	map00071 Fatty acid degradation; map00280 Valine, leucine and isoleucine degradation; map01100 Metabolic pathways; map01212 Fatty acid metabolism	GO:0006082 organic acid metabolic process; GO:0006091 generation of precursor metabolites and energy; GO:0006139 nucleobase-containing compound metabolic process; GO:0006163 purine nucleotide metabolic process; GO:0006520 cellular amino acid metabolic process; GO:0006629 lipid metabolic process; GO:0006631 fatty acid metabolic process; GO:0006637 acyl-CoA metabolic process; GO:0006725 cellular ar…	GO:0005622 intracellular; GO:0005623 cell; GO:0005737 cytoplasm; GO:0005739 mitochondrion; GO:0005759 mitochondrial matrix; GO:0031974 membrane-enclosed lumen; GO:0043226 organelle; GO:0043227 membrane-bounded organelle; GO:0043229 intracellular organelle; GO:0043231 intracellular membrane-bounded organelle; GO:0043233 organelle lumen; GO:0070013 intracellular organelle lumen;	GO:0003824 catalytic activity; GO:0003995 acyl-CoA dehydrogenase activity; GO:0009055 electron transfer activity; GO:0016491 oxidoreductase activity; GO:0016627 oxidoreductase activity, acting on the CH-CH group of donors; GO:0016937 short-branched-chain-acyl-CoA dehydrogenase activity;	PF02771; PF02770; PF00441	Acyl-CoA dehydrogenase, N-terminal domain; Acyl-CoA dehydrogenase, middle domain; Acyl-CoA dehydrogenase, C-terminal domain	KOG0139	Short-chain acyl-CoA dehydrogenase
	Q99L13	3-hydroxyisobutyrate dehydrogenase, mitochondrial OS=Mus musculus OX=10090 GN=Hibadh PE=1 SV=1	Hibadh	2.078	0.000204022	Up	35.44	26.6	6	6	6	5	5	6	4	4	4	3	3	3	1.49274	1.36337	1.54561	0.719198	0.749034	0.649769	1.01598	0.681593	0.782703	mitochondria	K00020	mmsB, HIBADH; 3-hydroxyisobutyrate dehydrogenase [EC:1.1.1.31]	map00280 Valine, leucine and isoleucine degradation; map01100 Metabolic pathways	GO:0006082 organic acid metabolic process; GO:0006520 cellular amino acid metabolic process; GO:0006573 valine metabolic process; GO:0006574 valine catabolic process; GO:0006807 nitrogen compound metabolic process; GO:0008152 metabolic process; GO:0009056 catabolic process; GO:0009063 cellular amino acid catabolic process; GO:0009081 branched-chain amino acid metabolic process; GO:0009083 branche…	GO:0005622 intracellular; GO:0005623 cell; GO:0005737 cytoplasm; GO:0005739 mitochondrion; GO:0005759 mitochondrial matrix; GO:0031974 membrane-enclosed lumen; GO:0043226 organelle; GO:0043227 membrane-bounded organelle; GO:0043229 intracellular organelle; GO:0043231 intracellular membrane-bounded organelle; GO:0043233 organelle lumen; GO:0070013 intracellular organelle lumen;	GO:0003824 catalytic activity; GO:0008442 3-hydroxyisobutyrate dehydrogenase activity; GO:0016491 oxidoreductase activity; GO:0016614 oxidoreductase activity, acting on CH-OH group of donors; GO:0016616 oxidoreductase activity, acting on the CH-OH group of donors, NAD or NADP as acceptor;	PF03446	NAD binding domain of 6-phosphogluconate dehydrogenase	KOG0409	Predicted dehydrogenase
	Q8VDP6	CDP-diacylglycerol--inositol 3-phosphatidyltransferase OS=Mus musculus OX=10090 GN=Cdipt PE=1 SV=1	Cdipt	2.109	0.00245354	Up	23.599	15	3	3	3	2	3	2	2	3	3	2	1	1	1.28948	1.16326	1.61733	0.698874	0.590656	0.640406				plasma membrane	K00999	CDIPT; CDP-diacylglycerol--inositol 3-phosphatidyltransferase [EC:2.7.8.11]	map00562 Inositol phosphate metabolism; map00564 Glycerophospholipid metabolism; map01100 Metabolic pathways; map04070 Phosphatidylinositol signaling system	GO:0006139 nucleobase-containing compound metabolic process; GO:0006220 pyrimidine nucleotide metabolic process; GO:0006629 lipid metabolic process; GO:0006644 phospholipid metabolic process; GO:0006650 glycerophospholipid metabolic process; GO:0006661 phosphatidylinositol biosynthetic process; GO:0006725 cellular aromatic compound metabolic process; GO:0006753 nucleoside phosphate metabolic proc…	GO:0000139 Golgi membrane; GO:0005622 intracellular; GO:0005623 cell; GO:0005737 cytoplasm; GO:0005783 endoplasmic reticulum; GO:0005789 endoplasmic reticulum membrane; GO:0005794 Golgi apparatus; GO:0005886 plasma membrane; GO:0012505 endomembrane system; GO:0016020 membrane; GO:0016021 integral component of membrane; GO:0031090 organelle membrane; GO:0031224 intrinsic component of membrane; GO:…	GO:0003824 catalytic activity; GO:0003881 CDP-diacylglycerol-inositol 3-phosphatidyltransferase activity; GO:0005488 binding; GO:0008289 lipid binding; GO:0016740 transferase activity; GO:0016772 transferase activity, transferring phosphorus-containing groups; GO:0016780 phosphotransferase activity, for other substituted phosphate groups; GO:0017169 CDP-alcohol phosphatidyltransferase activity; G…			KOG3240	Phosphatidylinositol synthase
	Q8QZS1	3-hydroxyisobutyryl-CoA hydrolase, mitochondrial OS=Mus musculus OX=10090 GN=Hibch PE=1 SV=1	Hibch	1.77	0.00321043	Up	43.037	17.9	6	6	6	4	4	5	6	5	6	6	5	6	1.22927	1.37469	1.4523	0.70479	0.8851	0.702251	0.969377	0.919935	0.762277	mitochondria	K05605	HIBCH; 3-hydroxyisobutyryl-CoA hydrolase [EC:3.1.2.4]	map00280 Valine, leucine and isoleucine degradation; map00410 beta-Alanine metabolism; map00640 Propanoate metabolism; map01100 Metabolic pathways; map01200 Carbon metabolism			GO:0003824 catalytic activity; GO:0003860 3-hydroxyisobutyryl-CoA hydrolase activity; GO:0016289 CoA hydrolase activity; GO:0016787 hydrolase activity; GO:0016788 hydrolase activity, acting on ester bonds; GO:0016790 thiolester hydrolase activity;			KOG1684	Enoyl-CoA hydratase
	Q8CDA1	Phosphatidylinositide phosphatase SAC2 OS=Mus musculus OX=10090 GN=Inpp5f PE=1 SV=1	Inpp5f	1.685	0.00210767	Up	127.61	7.4	8	8	8	3	3	3	5	6	6	5	6	3	1.34401	1.29919	1.28012	0.863804	0.791907	0.673264	0.932094	0.824866	0.990749	nucleus	K21798	SAC2, INPP5F; phosphatidylinositol 4-phosphatase [EC:3.1.3.-]	map00562 Inositol phosphate metabolism; map01100 Metabolic pathways; map04070 Phosphatidylinositol signaling system	GO:0001919 regulation of receptor recycling; GO:0001921 positive regulation of receptor recycling; GO:0001932 regulation of protein phosphorylation; GO:0001933 negative regulation of protein phosphorylation; GO:0003008 system process; GO:0003012 muscle system process; GO:0003299 muscle hypertrophy in response to stress; GO:0003300 cardiac muscle hypertrophy; GO:0006629 lipid metabolic process; GO…	GO:0005622 intracellular; GO:0005623 cell; GO:0005737 cytoplasm; GO:0005768 endosome; GO:0005769 early endosome; GO:0010008 endosome membrane; GO:0012505 endomembrane system; GO:0016020 membrane; GO:0030135 coated vesicle; GO:0030136 clathrin-coated vesicle; GO:0030139 endocytic vesicle; GO:0030424 axon; GO:0030425 dendrite; GO:0031090 organelle membrane; GO:0031410 cytoplasmic vesicle; GO:003190…	GO:0003824 catalytic activity; GO:0005488 binding; GO:0005515 protein binding; GO:0016787 hydrolase activity; GO:0016788 hydrolase activity, acting on ester bonds; GO:0016791 phosphatase activity; GO:0034595 phosphatidylinositol phosphate 5-phosphatase activity; GO:0034596 phosphatidylinositol phosphate 4-phosphatase activity; GO:0042578 phosphoric ester hydrolase activity; GO:0042802 identical p…			KOG1890	Phosphoinositide phosphatase SAC1
	Q8CAY6	Acetyl-CoA acetyltransferase, cytosolic OS=Mus musculus OX=10090 GN=Acat2 PE=1 SV=2	Acat2	1.74	0.000673494	Up	41.297	31.7	9	9	9	5	6	6	7	6	6	6	5	6	1.42728	1.20475	1.42389	0.793708	0.75753	0.779861	0.763063	0.856643	0.993275	peroxisome	K00626	E2.3.1.9, atoB; acetyl-CoA C-acetyltransferase [EC:2.3.1.9]	map00071 Fatty acid degradation; map00072 Synthesis and degradation of ketone bodies; map00280 Valine, leucine and isoleucine degradation; map00310 Lysine degradation; map00380 Tryptophan metabolism; map00620 Pyruvate metabolism; map00630 Glyoxylate and dicarboxylate metabolism; map00640 Propanoate metabolism; map00650 Butanoate metabolism; map00900 Terpenoid backbone biosynthesis; map01100 Metab…	GO:0001101 response to acid chemical; GO:0001889 liver development; GO:0006066 alcohol metabolic process; GO:0006082 organic acid metabolic process; GO:0006091 generation of precursor metabolites and energy; GO:0006629 lipid metabolic process; GO:0006631 fatty acid metabolic process; GO:0006635 fatty acid beta-oxidation; GO:0006694 steroid biosynthetic process; GO:0006695 cholesterol biosynthetic…	GO:0005622 intracellular; GO:0005623 cell; GO:0005634 nucleus; GO:0005730 nucleolus; GO:0005737 cytoplasm; GO:0005739 mitochondrion; GO:0005777 peroxisome; GO:0005829 cytosol; GO:0031974 membrane-enclosed lumen; GO:0031981 nuclear lumen; GO:0042579 microbody; GO:0043226 organelle; GO:0043227 membrane-bounded organelle; GO:0043228 non-membrane-bounded organelle; GO:0043229 intracellular organelle;…	GO:0003824 catalytic activity; GO:0003985 acetyl-CoA C-acetyltransferase activity; GO:0003988 acetyl-CoA C-acyltransferase activity; GO:0016407 acetyltransferase activity; GO:0016408 C-acyltransferase activity; GO:0016453 C-acetyltransferase activity; GO:0016740 transferase activity; GO:0016746 transferase activity, transferring acyl groups; GO:0016747 transferase activity, transferring acyl grou…	PF00108; PF02803	Thiolase, N-terminal domain; Thiolase, C-terminal domain	KOG1390	Acetyl-CoA acetyltransferase
	P51174	Long-chain specific acyl-CoA dehydrogenase, mitochondrial OS=Mus musculus OX=10090 GN=Acadl PE=1 SV=2	Acadl	2.005	0.0031331	Up	47.907	39.1	14	14	14	11	10	11	13	13	13	10	12	11	1.38012	1.61407	1.39374	0.879017	0.649055	0.660953	0.764498	0.716458	0.942082	mitochondria	K00255	ACADL; long-chain-acyl-CoA dehydrogenase [EC:1.3.8.8]	map00071 Fatty acid degradation; map01100 Metabolic pathways; map01212 Fatty acid metabolism; map03320 PPAR signaling pathway	GO:0001659 temperature homeostasis; GO:0001676 long-chain fatty acid metabolic process; GO:0006082 organic acid metabolic process; GO:0006575 cellular modified amino acid metabolic process; GO:0006577 amino-acid betaine metabolic process; GO:0006579 amino-acid betaine catabolic process; GO:0006629 lipid metabolic process; GO:0006631 fatty acid metabolic process; GO:0006635 fatty acid beta-oxidati…	GO:0005622 intracellular; GO:0005623 cell; GO:0005737 cytoplasm; GO:0005739 mitochondrion; GO:0005740 mitochondrial envelope; GO:0005759 mitochondrial matrix; GO:0016020 membrane; GO:0031090 organelle membrane; GO:0031966 mitochondrial membrane; GO:0031967 organelle envelope; GO:0031974 membrane-enclosed lumen; GO:0031975 envelope; GO:0043226 organelle; GO:0043227 membrane-bounded organelle; GO:0…	GO:0000062 fatty-acyl-CoA binding; GO:0000166 nucleotide binding; GO:0003824 catalytic activity; GO:0003995 acyl-CoA dehydrogenase activity; GO:0003997 acyl-CoA oxidase activity; GO:0004466 long-chain-acyl-CoA dehydrogenase activity; GO:0005488 binding; GO:0016401 palmitoyl-CoA oxidase activity; GO:0016491 oxidoreductase activity; GO:0016627 oxidoreductase activity, acting on the CH-CH group of d…	PF02771; PF02770; PF00441	Acyl-CoA dehydrogenase, N-terminal domain; Acyl-CoA dehydrogenase, middle domain; Acyl-CoA dehydrogenase, C-terminal domain	KOG0141	Isovaleryl-CoA dehydrogenase
	Q8BP40	Lysophosphatidic acid phosphatase type 6 OS=Mus musculus OX=10090 GN=Acp6 PE=1 SV=1	Acp6	2.362	0.002119	Up	47.624	17.2	6	6	6	5	4	5	3	3	3	2	2	2	1.20413	1.69062	1.39151	0.677599	0.530774	0.60602	1.07583	0.840351	0.983167	mitochondria	K14395	ACP6; lysophosphatidic acid phosphatase type 6 [EC:3.1.3.2]		GO:0002244 hematopoietic progenitor cell differentiation; GO:0002376 immune system process; GO:0002520 immune system development; GO:0006629 lipid metabolic process; GO:0006644 phospholipid metabolic process; GO:0006650 glycerophospholipid metabolic process; GO:0006654 phosphatidic acid biosynthetic process; GO:0006793 phosphorus metabolic process; GO:0006796 phosphate-containing compound metabol…	GO:0005622 intracellular; GO:0005623 cell; GO:0005737 cytoplasm; GO:0005739 mitochondrion; GO:0005759 mitochondrial matrix; GO:0031974 membrane-enclosed lumen; GO:0043226 organelle; GO:0043227 membrane-bounded organelle; GO:0043229 intracellular organelle; GO:0043231 intracellular membrane-bounded organelle; GO:0043233 organelle lumen; GO:0070013 intracellular organelle lumen;	GO:0003824 catalytic activity; GO:0016787 hydrolase activity; GO:0016788 hydrolase activity, acting on ester bonds; GO:0016791 phosphatase activity; GO:0042578 phosphoric ester hydrolase activity; GO:0052642 lysophosphatidic acid phosphatase activity;			KOG3720	Lysosomal & prostatic acid phosphatases
	Q8BH95	Enoyl-CoA hydratase, mitochondrial OS=Mus musculus OX=10090 GN=Echs1 PE=1 SV=1	Echs1	2.357	0.00116135	Up	31.474	27.6	7	7	7	4	4	4	7	7	7	5	7	7	1.86884	1.57648	1.56843	0.836142	0.63602	0.655061	0.621256	0.669961	0.567804	mitochondria	K07511	ECHS1; enoyl-CoA hydratase [EC:4.2.1.17]	map00062 Fatty acid elongation; map00071 Fatty acid degradation; map00280 Valine, leucine and isoleucine degradation; map00310 Lysine degradation; map00380 Tryptophan metabolism; map00410 beta-Alanine metabolism; map00640 Propanoate metabolism; map00650 Butanoate metabolism; map01100 Metabolic pathways; map01200 Carbon metabolism; map01212 Fatty acid metabolism	GO:0006082 organic acid metabolic process; GO:0006629 lipid metabolic process; GO:0006631 fatty acid metabolic process; GO:0006635 fatty acid beta-oxidation; GO:0008152 metabolic process; GO:0009056 catabolic process; GO:0009062 fatty acid catabolic process; GO:0009987 cellular process; GO:0016042 lipid catabolic process; GO:0016054 organic acid catabolic process; GO:0019395 fatty acid oxidation;…	GO:0005622 intracellular; GO:0005623 cell; GO:0005737 cytoplasm; GO:0005739 mitochondrion; GO:0005759 mitochondrial matrix; GO:0031974 membrane-enclosed lumen; GO:0043226 organelle; GO:0043227 membrane-bounded organelle; GO:0043229 intracellular organelle; GO:0043231 intracellular membrane-bounded organelle; GO:0043233 organelle lumen; GO:0070013 intracellular organelle lumen;	GO:0003824 catalytic activity; GO:0004300 enoyl-CoA hydratase activity; GO:0016829 lyase activity; GO:0016835 carbon-oxygen lyase activity; GO:0016836 hydro-lyase activity;	PF00378	Enoyl-CoA hydratase/isomerase family	KOG1680	Enoyl-CoA hydratase
	P53810	Phosphatidylinositol transfer protein alpha isoform OS=Mus musculus OX=10090 GN=Pitpna PE=1 SV=2	Pitpna	1.506	0.00079445	Up	31.893	32.5	9	8	9	5	6	5	8	9	8	8	7	9	1.25529	1.39302	1.24377	0.894737	0.870867	0.819399	0.845541	0.817638	0.859736	cytoplasm				GO:0000902 cell morphogenesis; GO:0000904 cell morphogenesis involved in differentiation; GO:0003008 system process; GO:0006629 lipid metabolic process; GO:0006810 transport; GO:0006811 ion transport; GO:0006820 anion transport; GO:0006869 lipid transport; GO:0007154 cell communication; GO:0007165 signal transduction; GO:0007166 cell surface receptor signaling pathway; GO:0007275 multicellular or…	GO:0005622 intracellular; GO:0005623 cell; GO:0005737 cytoplasm; GO:0005829 cytosol; GO:0016020 membrane; GO:0016021 integral component of membrane; GO:0031224 intrinsic component of membrane; GO:0043209 myelin sheath;	GO:0000062 fatty-acyl-CoA binding; GO:0000166 nucleotide binding; GO:0005215 transporter activity; GO:0005319 lipid transporter activity; GO:0005488 binding; GO:0005504 fatty acid binding; GO:0005543 phospholipid binding; GO:0005548 phospholipid transporter activity; GO:0008289 lipid binding; GO:0008525 phosphatidylcholine transporter activity; GO:0008526 phosphatidylinositol transfer activity; G…			KOG3668	Phosphatidylinositol transfer protein
	O35604	NPC intracellular cholesterol transporter 1 OS=Mus musculus OX=10090 GN=Npc1 PE=1 SV=2	Npc1	1.589	4.49197e-05	Up	142.88	9.5	11	11	11	4	5	4	9	8	9	6	8	8	1.28649	1.31788	1.3281	0.798661	0.860902	0.81522	0.995764	0.759235	0.837741	plasma membrane	K12385	NPC1; Niemann-Pick C1 protein	map04142 Lysosome; map04979 Cholesterol metabolism	GO:0006082 organic acid metabolic process; GO:0006464 cellular protein modification process; GO:0006486 protein glycosylation; GO:0006629 lipid metabolic process; GO:0006807 nitrogen compound metabolic process; GO:0006810 transport; GO:0006869 lipid transport; GO:0006897 endocytosis; GO:0006914 autophagy; GO:0007034 vacuolar transport; GO:0007041 lysosomal transport; GO:0007154 cell communication…	GO:0000323 lytic vacuole; GO:0005576 extracellular region; GO:0005622 intracellular; GO:0005623 cell; GO:0005634 nucleus; GO:0005635 nuclear envelope; GO:0005737 cytoplasm; GO:0005764 lysosome; GO:0005765 lysosomal membrane; GO:0005768 endosome; GO:0005770 late endosome; GO:0005773 vacuole; GO:0005774 vacuolar membrane; GO:0005783 endoplasmic reticulum; GO:0005794 Golgi apparatus; GO:0005886 plas…	GO:0004888 transmembrane signaling receptor activity; GO:0005215 transporter activity; GO:0005319 lipid transporter activity; GO:0005488 binding; GO:0005496 steroid binding; GO:0008289 lipid binding; GO:0015248 sterol transporter activity; GO:0015485 cholesterol binding; GO:0032934 sterol binding; GO:0036094 small molecule binding; GO:0038023 signaling receptor activity; GO:0043178 alcohol bindin…			KOG1933	Cholesterol transport protein (Niemann-Pick C disease protein)
	Q61207	Prosaposin OS=Mus musculus OX=10090 GN=Psap PE=1 SV=2	Psap	1.747	0.000210974	Up	61.422	31.4	16	16	16	14	11	13	14	14	14	14	14	14	1.30302	1.45611	1.47683	0.809516	0.783107	0.832032	0.707143	0.805781	0.826455	extracellular	K12382	PSAP, SGP1; saposin	map04142 Lysosome	GO:0000003 reproduction; GO:0001655 urogenital system development; GO:0001775 cell activation; GO:0001932 regulation of protein phosphorylation; GO:0001934 positive regulation of protein phosphorylation; GO:0002252 immune effector process; GO:0002263 cell activation involved in immune response; GO:0002274 myeloid leukocyte activation; GO:0002275 myeloid cell activation involved in immune response…	GO:0000323 lytic vacuole; GO:0005576 extracellular region; GO:0005615 extracellular space; GO:0005622 intracellular; GO:0005623 cell; GO:0005737 cytoplasm; GO:0005764 lysosome; GO:0005765 lysosomal membrane; GO:0005766 primary lysosome; GO:0005773 vacuole; GO:0005774 vacuolar membrane; GO:0005775 vacuolar lumen; GO:0005886 plasma membrane; GO:0012505 endomembrane system; GO:0012506 vesicle membra…	GO:0001664 G protein-coupled receptor binding; GO:0003824 catalytic activity; GO:0004553 hydrolase activity, hydrolyzing O-glycosyl compounds; GO:0004565 beta-galactosidase activity; GO:0005102 signaling receptor binding; GO:0005488 binding; GO:0005515 protein binding; GO:0005543 phospholipid binding; GO:0008047 enzyme activator activity; GO:0008289 lipid binding; GO:0015925 galactosidase activit…	PF05184	Saposin-like type B, region 1	KOG1340	Prosaposin
	Q07417	Short-chain specific acyl-CoA dehydrogenase, mitochondrial OS=Mus musculus OX=10090 GN=Acads PE=1 SV=2	Acads	2.218	2.3057e-06	Up	44.889	24.3	9	9	9	6	8	8	6	7	7	6	7	8	1.55206	1.53792	1.57804	0.722461	0.678089	0.703613	0.684852	0.759723	0.783246	mitochondria	K00248	ACADS, bcd; butyryl-CoA dehydrogenase [EC:1.3.8.1]	map00071 Fatty acid degradation; map00280 Valine, leucine and isoleucine degradation; map00410 beta-Alanine metabolism; map00640 Propanoate metabolism; map00650 Butanoate metabolism; map01100 Metabolic pathways; map01200 Carbon metabolism; map01212 Fatty acid metabolism	GO:0006082 organic acid metabolic process; GO:0006629 lipid metabolic process; GO:0006631 fatty acid metabolic process; GO:0006635 fatty acid beta-oxidation; GO:0006950 response to stress; GO:0008152 metabolic process; GO:0009056 catabolic process; GO:0009062 fatty acid catabolic process; GO:0009605 response to external stimulus; GO:0009719 response to endogenous stimulus; GO:0009725 response to …	GO:0005622 intracellular; GO:0005623 cell; GO:0005634 nucleus; GO:0005654 nucleoplasm; GO:0005737 cytoplasm; GO:0005739 mitochondrion; GO:0005740 mitochondrial envelope; GO:0005759 mitochondrial matrix; GO:0016020 membrane; GO:0031090 organelle membrane; GO:0031966 mitochondrial membrane; GO:0031967 organelle envelope; GO:0031974 membrane-enclosed lumen; GO:0031975 envelope; GO:0031981 nuclear lu…	GO:0000062 fatty-acyl-CoA binding; GO:0000166 nucleotide binding; GO:0003824 catalytic activity; GO:0003995 acyl-CoA dehydrogenase activity; GO:0004085 butyryl-CoA dehydrogenase activity; GO:0005488 binding; GO:0016491 oxidoreductase activity; GO:0016627 oxidoreductase activity, acting on the CH-CH group of donors; GO:0017076 purine nucleotide binding; GO:0030554 adenyl nucleotide binding; GO:003…	PF02771; PF02770; PF00441	Acyl-CoA dehydrogenase, N-terminal domain; Acyl-CoA dehydrogenase, middle domain; Acyl-CoA dehydrogenase, C-terminal domain	KOG0139	Short-chain acyl-CoA dehydrogenase
	Q6NZC7	SEC23-interacting protein OS=Mus musculus OX=10090 GN=Sec23ip PE=1 SV=2	Sec23ip	1.773	0.000452566	Up	110.78	15.2	15	14	15	11	9	10	10	10	9	9	12	11	1.43807	1.27952	1.51429	0.814284	0.763157	0.809533	0.790472	0.771583	0.819093	nucleus				GO:0000003 reproduction; GO:0001675 acrosome assembly; GO:0003006 developmental process involved in reproduction; GO:0006810 transport; GO:0006886 intracellular protein transport; GO:0006888 endoplasmic reticulum to Golgi vesicle-mediated transport; GO:0006900 vesicle budding from membrane; GO:0006901 vesicle coating; GO:0006903 vesicle targeting; GO:0006996 organelle organization; GO:0007030 Gol…	GO:0005622 intracellular; GO:0005623 cell; GO:0005737 cytoplasm; GO:0005783 endoplasmic reticulum; GO:0005793 endoplasmic reticulum-Golgi intermediate compartment; GO:0005794 Golgi apparatus; GO:0005798 Golgi-associated vesicle; GO:0005801 cis-Golgi network; GO:0005829 cytosol; GO:0012505 endomembrane system; GO:0030134 COPII-coated ER to Golgi transport vesicle; GO:0030135 coated vesicle; GO:003…	GO:0003824 catalytic activity; GO:0004620 phospholipase activity; GO:0016298 lipase activity; GO:0016787 hydrolase activity; GO:0016788 hydrolase activity, acting on ester bonds;	PF00536	SAM domain (Sterile alpha motif)	KOG2308	Phosphatidic acid-preferring phospholipase A1, contains DDHD domain
[J] Translation, ribosomal structure and biogenesis	P10630	Eukaryotic initiation factor 4A-II OS=Mus musculus OX=10090 GN=Eif4a2 PE=1 SV=2	Eif4a2	1.504	0.00150536	Up	46.402	38.3	16	7	7	5	5	5	7	6	7	7	7	6	1.33674	1.1851	1.24709	0.801005	0.902936	0.802525	0.935217	0.960129	0.829251	nucleus	K03257	EIF4A; translation initiation factor 4A	map03013 RNA transport	GO:0006139 nucleobase-containing compound metabolic process; GO:0006412 translation; GO:0006413 translational initiation; GO:0006417 regulation of translation; GO:0006446 regulation of translational initiation; GO:0006518 peptide metabolic process; GO:0006725 cellular aromatic compound metabolic process; GO:0006807 nitrogen compound metabolic process; GO:0008152 metabolic process; GO:0009058 bios…	GO:0005622 intracellular; GO:0005623 cell; GO:0005634 nucleus; GO:0005730 nucleolus; GO:0005737 cytoplasm; GO:0005829 cytosol; GO:0016281 eukaryotic translation initiation factor 4F complex; GO:0031974 membrane-enclosed lumen; GO:0031981 nuclear lumen; GO:0032991 protein-containing complex; GO:0043226 organelle; GO:0043227 membrane-bounded organelle; GO:0043228 non-membrane-bounded organelle; GO:…	GO:0003676 nucleic acid binding; GO:0003723 RNA binding; GO:0003724 RNA helicase activity; GO:0003743 translation initiation factor activity; GO:0003824 catalytic activity; GO:0004386 helicase activity; GO:0005488 binding; GO:0008135 translation factor activity, RNA binding; GO:0008186 RNA-dependent ATPase activity; GO:0016462 pyrophosphatase activity; GO:0016787 hydrolase activity; GO:0016817 hy…	PF00270	DEAD/DEAH box helicase	KOG0327	Translation initiation factor 4F, helicase subunit (eIF-4A) and related helicases
	Q9CRT8	Exportin-T OS=Mus musculus OX=10090 GN=Xpot PE=1 SV=3	Xpot	1.615	0.00825263	Up	109.73	15.2	13	13	13	4	5	8	8	8	5	9	6	6	1.5512	1.46816	1.43245	1.09983	0.794793	0.861398	0.519296	0.646501	0.626378	cytoplasm	K14288	XPOT; exportin-T	map03013 RNA transport	GO:0006403 RNA localization; GO:0006405 RNA export from nucleus; GO:0006409 tRNA export from nucleus; GO:0006611 protein export from nucleus; GO:0006810 transport; GO:0006886 intracellular protein transport; GO:0006913 nucleocytoplasmic transport; GO:0008104 protein localization; GO:0015031 protein transport; GO:0015833 peptide transport; GO:0015931 nucleobase-containing compound transport; GO:00…	GO:0005622 intracellular; GO:0005623 cell; GO:0005634 nucleus; GO:0005635 nuclear envelope; GO:0005643 nuclear pore; GO:0005654 nucleoplasm; GO:0005737 cytoplasm; GO:0005829 cytosol; GO:0012505 endomembrane system; GO:0016363 nuclear matrix; GO:0031967 organelle envelope; GO:0031974 membrane-enclosed lumen; GO:0031975 envelope; GO:0031981 nuclear lumen; GO:0032991 protein-containing complex; GO:0…	GO:0000049 tRNA binding; GO:0003676 nucleic acid binding; GO:0003723 RNA binding; GO:0005488 binding; GO:0005515 protein binding; GO:0008536 Ran GTPase binding; GO:0017016 Ras GTPase binding; GO:0019899 enzyme binding; GO:0031267 small GTPase binding; GO:0051020 GTPase binding; GO:0097159 organic cyclic compound binding; GO:1901363 heterocyclic compound binding;			KOG2021	Nuclear mRNA export factor receptor LOS1/Exportin-t (importin beta superfamily)
	O55135	Eukaryotic translation initiation factor 6 OS=Mus musculus OX=10090 GN=Eif6 PE=1 SV=2	Eif6	1.853	0.00286262	Up	26.511	28.6	6	6	6	5	4	5	6	6	5	5	6	6	1.1883	1.48943	1.61471	0.796631	0.770321	0.750026	0.768072	0.800345	0.822157	extracellular	K03264	EIF6; translation initiation factor 6	map03008 Ribosome biogenesis in eukaryotes	GO:0000054 ribosomal subunit export from nucleus; GO:0000460 maturation of 5.8S rRNA; GO:0000470 maturation of LSU-rRNA; GO:0002682 regulation of immune system process; GO:0006109 regulation of carbohydrate metabolic process; GO:0006110 regulation of glycolytic process; GO:0006139 nucleobase-containing compound metabolic process; GO:0006140 regulation of nucleotide metabolic process; GO:0006364 r…	GO:0005622 intracellular; GO:0005623 cell; GO:0005634 nucleus; GO:0005638 lamin filament; GO:0005652 nuclear lamina; GO:0005654 nucleoplasm; GO:0005730 nucleolus; GO:0005737 cytoplasm; GO:0005829 cytosol; GO:0005856 cytoskeleton; GO:0005882 intermediate filament; GO:0030684 preribosome; GO:0030687 preribosome, large subunit precursor; GO:0031974 membrane-enclosed lumen; GO:0031981 nuclear lumen; …	GO:0005488 binding; GO:0043021 ribonucleoprotein complex binding; GO:0043022 ribosome binding; GO:0043023 ribosomal large subunit binding; GO:0044877 protein-containing complex binding;			KOG3185	Translation initiation factor 6 (eIF-6)
	O70194	Eukaryotic translation initiation factor 3 subunit D OS=Mus musculus OX=10090 GN=Eif3d PE=1 SV=2	Eif3d	1.586	6.53244e-05	Up	63.988	22.4	11	11	11	7	7	9	9	10	9	7	9	9	1.24452	1.32471	1.26014	0.80151	0.780966	0.832548	1.01689	0.864474	0.87425	cytoplasm	K03251	EIF3D; translation initiation factor 3 subunit D	map03013 RNA transport	GO:0001732 formation of cytoplasmic translation initiation complex; GO:0002181 cytoplasmic translation; GO:0002183 cytoplasmic translational initiation; GO:0002191 cap-dependent translational initiation; GO:0006412 translation; GO:0006413 translational initiation; GO:0006417 regulation of translation; GO:0006518 peptide metabolic process; GO:0006807 nitrogen compound metabolic process; GO:0008152…	GO:0005622 intracellular; GO:0005623 cell; GO:0005737 cytoplasm; GO:0005829 cytosol; GO:0005852 eukaryotic translation initiation factor 3 complex; GO:0032991 protein-containing complex; GO:0071541 eukaryotic translation initiation factor 3 complex, eIF3m;	GO:0000339 RNA cap binding; GO:0003676 nucleic acid binding; GO:0003723 RNA binding; GO:0003729 mRNA binding; GO:0003743 translation initiation factor activity; GO:0005488 binding; GO:0008135 translation factor activity, RNA binding; GO:0097159 organic cyclic compound binding; GO:0098808 mRNA cap binding; GO:1901363 heterocyclic compound binding;			KOG2479	Translation initiation factor 3, subunit d (eIF-3d)
	Q8BGQ7	Alanine--tRNA ligase, cytoplasmic OS=Mus musculus OX=10090 GN=Aars1 PE=1 SV=1	Aars1	1.588	0.00113786	Up	106.91	29.5	26	26	26	17	16	16	21	21	21	19	22	22	1.48647	1.26839	1.25922	0.860969	0.83271	0.833983	0.76436	0.860194	0.833707	cytoplasm,nucleus	K01872	AARS, alaS; alanyl-tRNA synthetase [EC:6.1.1.7]	map00970 Aminoacyl-tRNA biosynthesis	GO:0003008 system process; GO:0006082 organic acid metabolic process; GO:0006139 nucleobase-containing compound metabolic process; GO:0006396 RNA processing; GO:0006399 tRNA metabolic process; GO:0006400 tRNA modification; GO:0006412 translation; GO:0006417 regulation of translation; GO:0006418 tRNA aminoacylation for protein translation; GO:0006419 alanyl-tRNA aminoacylation; GO:0006448 regulati…	GO:0005622 intracellular; GO:0005623 cell; GO:0005737 cytoplasm; GO:0005829 cytosol;	GO:0000049 tRNA binding; GO:0000166 nucleotide binding; GO:0002161 aminoacyl-tRNA editing activity; GO:0002196 Ser-tRNA(Ala) hydrolase activity; GO:0003676 nucleic acid binding; GO:0003723 RNA binding; GO:0003824 catalytic activity; GO:0004812 aminoacyl-tRNA ligase activity; GO:0004813 alanine-tRNA ligase activity; GO:0005488 binding; GO:0005524 ATP binding; GO:0008144 drug binding; GO:0016597 am…	PF07973	Threonyl and Alanyl tRNA synthetase second additional domain	KOG0188	Alanyl-tRNA synthetase
	P32921	Tryptophan--tRNA ligase, cytoplasmic OS=Mus musculus OX=10090 GN=Wars1 PE=1 SV=2	Wars1	1.782	0.000291177	Up	54.357	29.1	11	11	11	9	8	8	10	9	10	9	9	9	1.28942	1.46514	1.39938	0.813129	0.731292	0.786561	0.856669	0.785317	0.873085	cytoplasm	K01867	WARS, trpS; tryptophanyl-tRNA synthetase [EC:6.1.1.2]	map00970 Aminoacyl-tRNA biosynthesis	GO:0001932 regulation of protein phosphorylation; GO:0001933 negative regulation of protein phosphorylation; GO:0006082 organic acid metabolic process; GO:0006139 nucleobase-containing compound metabolic process; GO:0006399 tRNA metabolic process; GO:0006412 translation; GO:0006418 tRNA aminoacylation for protein translation; GO:0006436 tryptophanyl-tRNA aminoacylation; GO:0006469 negative regula…	GO:0005622 intracellular; GO:0005623 cell; GO:0005634 nucleus; GO:0005737 cytoplasm; GO:0005829 cytosol; GO:0032991 protein-containing complex; GO:0043226 organelle; GO:0043227 membrane-bounded organelle; GO:0043229 intracellular organelle; GO:0043231 intracellular membrane-bounded organelle;	GO:0003824 catalytic activity; GO:0004812 aminoacyl-tRNA ligase activity; GO:0004830 tryptophan-tRNA ligase activity; GO:0004857 enzyme inhibitor activity; GO:0005488 binding; GO:0005515 protein binding; GO:0016874 ligase activity; GO:0016875 ligase activity, forming carbon-oxygen bonds; GO:0019207 kinase regulator activity; GO:0019210 kinase inhibitor activity; GO:0019899 enzyme binding; GO:0019…	PF00458	WHEP-TRS domain	KOG2145	Cytoplasmic tryptophanyl-tRNA synthetase
	Q9Z0N1	Eukaryotic translation initiation factor 2 subunit 3, X-linked OS=Mus musculus OX=10090 GN=Eif2s3x PE=1 SV=2	Eif2s3x	1.63	0.00736468	Up	51.065	31.4	14	6	14	10	10	11	13	12	13	12	12	12	1.27348	1.13922	1.53635	0.873536	0.776579	0.77194	0.872662	0.957475	0.798765	cytoplasm	K03242	EIF2S3; translation initiation factor 2 subunit 3	map03013 RNA transport	GO:0006412 translation; GO:0006413 translational initiation; GO:0006518 peptide metabolic process; GO:0006807 nitrogen compound metabolic process; GO:0008152 metabolic process; GO:0009058 biosynthetic process; GO:0009059 macromolecule biosynthetic process; GO:0009987 cellular process; GO:0010467 gene expression; GO:0019538 protein metabolic process; GO:0034641 cellular nitrogen compound metabolic…	GO:0005622 intracellular; GO:0005623 cell; GO:0005737 cytoplasm; GO:0005850 eukaryotic translation initiation factor 2 complex; GO:0032991 protein-containing complex;	GO:0003676 nucleic acid binding; GO:0003723 RNA binding; GO:0003743 translation initiation factor activity; GO:0005488 binding; GO:0008135 translation factor activity, RNA binding; GO:0097159 organic cyclic compound binding; GO:1901363 heterocyclic compound binding;	PF00009; PF03144; PF09173	Elongation factor Tu GTP binding domain; Elongation factor Tu domain 2; Initiation factor eIF2 gamma, C terminal	KOG0466	Translation initiation factor 2, gamma subunit (eIF-2gamma; GTPase)
	Q505F5	Leucine-rich repeat-containing protein 47 OS=Mus musculus OX=10090 GN=Lrrc47 PE=1 SV=1	Lrrc47	1.872	0.00136886	Up	63.589	27.2	13	13	13	8	9	8	11	10	10	9	10	10	1.44871	1.65922	1.31525	0.846477	0.735602	0.780484	0.81348	0.708869	0.691911	cytoplasm							PF03483	B3/4 domain	KOG2472	Phenylalanyl-tRNA synthetase beta subunit
	Q8BIJ6	Isoleucine--tRNA ligase, mitochondrial OS=Mus musculus OX=10090 GN=Iars2 PE=1 SV=1	Iars2	1.697	0.000198844	Up	112.8	22.2	19	19	19	10	10	10	13	15	14	14	14	15	1.30172	1.35707	1.44612	0.77727	0.848612	0.793309	0.862738	0.813202	0.799962	mitochondria	K01870	IARS, ileS; isoleucyl-tRNA synthetase [EC:6.1.1.5]	map00970 Aminoacyl-tRNA biosynthesis	GO:0006082 organic acid metabolic process; GO:0006139 nucleobase-containing compound metabolic process; GO:0006399 tRNA metabolic process; GO:0006412 translation; GO:0006418 tRNA aminoacylation for protein translation; GO:0006518 peptide metabolic process; GO:0006520 cellular amino acid metabolic process; GO:0006725 cellular aromatic compound metabolic process; GO:0006807 nitrogen compound metabo…	GO:0005622 intracellular; GO:0005623 cell; GO:0005737 cytoplasm; GO:0005739 mitochondrion; GO:0005759 mitochondrial matrix; GO:0005829 cytosol; GO:0031974 membrane-enclosed lumen; GO:0043226 organelle; GO:0043227 membrane-bounded organelle; GO:0043229 intracellular organelle; GO:0043231 intracellular membrane-bounded organelle; GO:0043233 organelle lumen; GO:0070013 intracellular organelle lumen;	GO:0003824 catalytic activity; GO:0004812 aminoacyl-tRNA ligase activity; GO:0004822 isoleucine-tRNA ligase activity; GO:0016874 ligase activity; GO:0016875 ligase activity, forming carbon-oxygen bonds; GO:0140098 catalytic activity, acting on RNA; GO:0140101 catalytic activity, acting on a tRNA;	PF08264	Anticodon-binding domain of tRNA	KOG0433	Isoleucyl-tRNA synthetase
	Q8C0D5	Elongation factor-like GTPase 1 OS=Mus musculus OX=10090 GN=Efl1 PE=1 SV=1	Efl1	1.786	0.00519838	Up	125.78	13	13	13	13	6	7	7	9	7	9	11	11	10	1.56277	1.47167	1.17518	0.864018	0.784642	0.708325	0.729772	0.889207	0.814406	cytoplasm	K14536	RIA1; ribosome assembly protein 1 [EC:3.6.5.-]	map03008 Ribosome biogenesis in eukaryotes	GO:0006139 nucleobase-containing compound metabolic process; GO:0006163 purine nucleotide metabolic process; GO:0006725 cellular aromatic compound metabolic process; GO:0006753 nucleoside phosphate metabolic process; GO:0006793 phosphorus metabolic process; GO:0006796 phosphate-containing compound metabolic process; GO:0006807 nitrogen compound metabolic process; GO:0006996 organelle organization…		GO:0003824 catalytic activity; GO:0003924 GTPase activity; GO:0005488 binding; GO:0016462 pyrophosphatase activity; GO:0016787 hydrolase activity; GO:0016817 hydrolase activity, acting on acid anhydrides; GO:0016818 hydrolase activity, acting on acid anhydrides, in phosphorus-containing anhydrides; GO:0017111 nucleoside-triphosphatase activity; GO:0043021 ribonucleoprotein complex binding; GO:004…	PF00009; PF00679	Elongation factor Tu GTP binding domain; Elongation factor G C-terminus	KOG0467	Translation elongation factor 2/ribosome biogenesis protein RIA1 and related proteins
	Q3U186	Probable arginine--tRNA ligase, mitochondrial OS=Mus musculus OX=10090 GN=Rars2 PE=1 SV=1	Rars2	1.805	0.00596504	Up	65.335	16.1	9	9	9	3	5	3	6	8	8	8	7	8	1.2733	1.48946	1.32995	0.747584	0.627005	0.893131	0.849851	0.935848	0.853875	mitochondria	K01887	RARS, argS; arginyl-tRNA synthetase [EC:6.1.1.19]	map00970 Aminoacyl-tRNA biosynthesis	GO:0006082 organic acid metabolic process; GO:0006139 nucleobase-containing compound metabolic process; GO:0006399 tRNA metabolic process; GO:0006412 translation; GO:0006418 tRNA aminoacylation for protein translation; GO:0006420 arginyl-tRNA aminoacylation; GO:0006518 peptide metabolic process; GO:0006520 cellular amino acid metabolic process; GO:0006725 cellular aromatic compound metabolic proc…	GO:0005622 intracellular; GO:0005623 cell; GO:0005737 cytoplasm; GO:0005739 mitochondrion; GO:0005759 mitochondrial matrix; GO:0031974 membrane-enclosed lumen; GO:0043226 organelle; GO:0043227 membrane-bounded organelle; GO:0043229 intracellular organelle; GO:0043231 intracellular membrane-bounded organelle; GO:0043233 organelle lumen; GO:0070013 intracellular organelle lumen;	GO:0003824 catalytic activity; GO:0004812 aminoacyl-tRNA ligase activity; GO:0004814 arginine-tRNA ligase activity; GO:0016874 ligase activity; GO:0016875 ligase activity, forming carbon-oxygen bonds; GO:0140098 catalytic activity, acting on RNA; GO:0140101 catalytic activity, acting on a tRNA;	PF05746	DALR anticodon binding domain	KOG1195	Arginyl-tRNA synthetase
	P63325	40S ribosomal protein S10 OS=Mus musculus OX=10090 GN=Rps10 PE=1 SV=1	Rps10	2.491	0.045285	Up	18.916	38.8	7	7	7	4	3	4	7	6	7	6	7	6	1.6502	0.98848	2.31221	0.926679	0.51121	0.54923	0.576128	0.806002	0.67986	nucleus	K02947	RP-S10e, RPS10; small subunit ribosomal protein S10e	map03010 Ribosome	GO:0000028 ribosomal small subunit assembly; GO:0006996 organelle organization; GO:0009987 cellular process; GO:0016043 cellular component organization; GO:0022607 cellular component assembly; GO:0022613 ribonucleoprotein complex biogenesis; GO:0022618 ribonucleoprotein complex assembly; GO:0034622 cellular protein-containing complex assembly; GO:0042254 ribosome biogenesis; GO:0042255 ribosome a…	GO:0005622 intracellular; GO:0005623 cell; GO:0005634 nucleus; GO:0005730 nucleolus; GO:0005737 cytoplasm; GO:0005829 cytosol; GO:0005840 ribosome; GO:0015935 small ribosomal subunit; GO:0022626 cytosolic ribosome; GO:0022627 cytosolic small ribosomal subunit; GO:0031974 membrane-enclosed lumen; GO:0031981 nuclear lumen; GO:0032991 protein-containing complex; GO:0043226 organelle; GO:0043227 memb…	GO:0000049 tRNA binding; GO:0003676 nucleic acid binding; GO:0003723 RNA binding; GO:0003735 structural constituent of ribosome; GO:0005198 structural molecule activity; GO:0005488 binding; GO:0097159 organic cyclic compound binding; GO:1901363 heterocyclic compound binding;	PF03501	Plectin/S10 domain	KOG3344	40s ribosomal protein s10
	P63242	Eukaryotic translation initiation factor 5A-1 OS=Mus musculus OX=10090 GN=Eif5a PE=1 SV=2	Eif5a	1.898	0.00149122	Up	16.832	29.9	5	5	5	2	2	2	5	5	5	4	4	4	1.44073	1.38343	1.19906	0.790322	0.687254	0.641885	0.516747	1.37001	0.970563	cytoplasm	K03263	EIF5A; translation initiation factor 5A		GO:0006403 RNA localization; GO:0006405 RNA export from nucleus; GO:0006406 mRNA export from nucleus; GO:0006417 regulation of translation; GO:0006611 protein export from nucleus; GO:0006810 transport; GO:0006873 cellular ion homeostasis; GO:0006874 cellular calcium ion homeostasis; GO:0006875 cellular metal ion homeostasis; GO:0006886 intracellular protein transport; GO:0006913 nucleocytoplasmic…	GO:0005622 intracellular; GO:0005623 cell; GO:0005634 nucleus; GO:0005635 nuclear envelope; GO:0005642 annulate lamellae; GO:0005643 nuclear pore; GO:0005737 cytoplasm; GO:0012505 endomembrane system; GO:0016020 membrane; GO:0030425 dendrite; GO:0031967 organelle envelope; GO:0031975 envelope; GO:0032991 protein-containing complex; GO:0036477 somatodendritic compartment; GO:0042175 nuclear outer …	GO:0003676 nucleic acid binding; GO:0003723 RNA binding; GO:0005488 binding; GO:0005515 protein binding; GO:0017069 snRNA binding; GO:0017070 U6 snRNA binding; GO:0047485 protein N-terminus binding; GO:0097159 organic cyclic compound binding; GO:1901363 heterocyclic compound binding;	PF01287	Eukaryotic elongation factor 5A hypusine, DNA-binding OB fold	KOG3271	Translation initiation factor 5A (eIF-5A)
	P63073	Eukaryotic translation initiation factor 4E OS=Mus musculus OX=10090 GN=Eif4e PE=1 SV=1	Eif4e	1.535	0.0303935	Up	25.053	26.7	5	5	5	3	3	2	5	4	5	4	5	4	1.47371	1.52747	1.03352	0.901877	0.847469	0.879929	0.733812	0.800577	0.801637	cytoplasm	K03259	EIF4E; translation initiation factor 4E	map01521 EGFR tyrosine kinase inhibitor resistance; map03013 RNA transport; map04066 HIF-1 signaling pathway; map04150 mTOR signaling pathway; map04151 PI3K-Akt signaling pathway; map04211 Longevity regulating pathway; map04910 Insulin signaling pathway	GO:0000082 G1/S transition of mitotic cell cycle; GO:0000278 mitotic cell cycle; GO:0001662 behavioral fear response; GO:0002209 behavioral defense response; GO:0006403 RNA localization; GO:0006405 RNA export from nucleus; GO:0006406 mRNA export from nucleus; GO:0006412 translation; GO:0006413 translational initiation; GO:0006417 regulation of translation; GO:0006518 peptide metabolic process; GO…	GO:0000932 P-body; GO:0005622 intracellular; GO:0005623 cell; GO:0005737 cytoplasm; GO:0005829 cytosol; GO:0005845 mRNA cap binding complex; GO:0010494 cytoplasmic stress granule; GO:0016281 eukaryotic translation initiation factor 4F complex; GO:0016442 RISC complex; GO:0031332 RNAi effector complex; GO:0032991 protein-containing complex; GO:0033391 chromatoid body; GO:0034518 RNA cap binding co…	GO:0000339 RNA cap binding; GO:0000340 RNA 7-methylguanosine cap binding; GO:0003676 nucleic acid binding; GO:0003723 RNA binding; GO:0003743 translation initiation factor activity; GO:0005488 binding; GO:0005515 protein binding; GO:0008134 transcription factor binding; GO:0008135 translation factor activity, RNA binding; GO:0019899 enzyme binding; GO:0031369 translation initiation factor binding…	PF01652	Eukaryotic initiation factor 4E	KOG1670	Translation initiation factor 4F, cap-binding subunit (eIF-4E) and related cap-binding proteins
	P62911	60S ribosomal protein L32 OS=Mus musculus OX=10090 GN=Rpl32 PE=1 SV=2	Rpl32	1.759	0.00528199	Up	15.86	38.5	5	5	5	4	3	3	3	4	3	3	3	2	1.31519	1.24208	1.44338	0.906653	0.6789	0.689226	0.681489	0.997507	1.04557	cytoplasm	K02912	RP-L32e, RPL32; large subunit ribosomal protein L32e	map03010 Ribosome	GO:0000184 nuclear-transcribed mRNA catabolic process, nonsense-mediated decay; GO:0000956 nuclear-transcribed mRNA catabolic process; GO:0001889 liver development; GO:0002181 cytoplasmic translation; GO:0006139 nucleobase-containing compound metabolic process; GO:0006401 RNA catabolic process; GO:0006402 mRNA catabolic process; GO:0006412 translation; GO:0006413 translational initiation; GO:0006…	GO:0005622 intracellular; GO:0005623 cell; GO:0005737 cytoplasm; GO:0005783 endoplasmic reticulum; GO:0005789 endoplasmic reticulum membrane; GO:0005791 rough endoplasmic reticulum; GO:0005829 cytosol; GO:0005840 ribosome; GO:0005844 polysome; GO:0012505 endomembrane system; GO:0015934 large ribosomal subunit; GO:0016020 membrane; GO:0022625 cytosolic large ribosomal subunit; GO:0022626 cytosolic…	GO:0003735 structural constituent of ribosome; GO:0005198 structural molecule activity;			KOG0878	60S ribosomal protein L32
	Q8K1J6	CCA tRNA nucleotidyltransferase 1, mitochondrial OS=Mus musculus OX=10090 GN=Trnt1 PE=1 SV=1	Trnt1	1.665	0.00594277	Up	49.895	34.8	14	14	14	9	10	12	9	10	10	9	10	9	1.34087	1.20943	1.56769	0.837156	0.737255	0.898772	0.698686	0.662173	1.04796	mitochondria	K00974	cca; tRNA nucleotidyltransferase (CCA-adding enzyme) [EC:2.7.7.72 3.1.3.- 3.1.4.-]	map03013 RNA transport	GO:0000959 mitochondrial RNA metabolic process; GO:0000963 mitochondrial RNA processing; GO:0000965 mitochondrial RNA 3'-end processing; GO:0001680 tRNA 3'-terminal CCA addition; GO:0006139 nucleobase-containing compound metabolic process; GO:0006396 RNA processing; GO:0006399 tRNA metabolic process; GO:0006725 cellular aromatic compound metabolic process; GO:0006807 nitrogen compound metabolic p…	GO:0005622 intracellular; GO:0005623 cell; GO:0005634 nucleus; GO:0005654 nucleoplasm; GO:0005737 cytoplasm; GO:0005739 mitochondrion; GO:0005759 mitochondrial matrix; GO:0031974 membrane-enclosed lumen; GO:0031981 nuclear lumen; GO:0043226 organelle; GO:0043227 membrane-bounded organelle; GO:0043229 intracellular organelle; GO:0043231 intracellular membrane-bounded organelle; GO:0043233 organell…	GO:0000049 tRNA binding; GO:0000166 nucleotide binding; GO:0003676 nucleic acid binding; GO:0003723 RNA binding; GO:0003824 catalytic activity; GO:0004652 polynucleotide adenylyltransferase activity; GO:0004810 tRNA adenylyltransferase activity; GO:0005488 binding; GO:0005524 ATP binding; GO:0008144 drug binding; GO:0009022 tRNA nucleotidyltransferase activity; GO:0016740 transferase activity; GO…	PF01743; PF12627	Poly A polymerase head domain; Probable RNA and SrmB- binding site of polymerase A	KOG2159	tRNA nucleotidyltransferase/poly(A) polymerase
	Q8R050	Eukaryotic peptide chain release factor GTP-binding subunit ERF3A OS=Mus musculus OX=10090 GN=Gspt1 PE=1 SV=2	Gspt1	1.555	0.00183087	Up	68.625	19.8	14	3	14	9	8	8	10	11	11	9	8	11	1.33004	1.25519	1.11825	0.81494	0.744626	0.821541	0.984366	0.958851	0.972199	cytoplasm,nucleus	K03267	ERF3, GSPT; peptide chain release factor subunit 3	map03015 mRNA surveillance pathway	GO:0000082 G1/S transition of mitotic cell cycle; GO:0000184 nuclear-transcribed mRNA catabolic process, nonsense-mediated decay; GO:0000278 mitotic cell cycle; GO:0000956 nuclear-transcribed mRNA catabolic process; GO:0002181 cytoplasmic translation; GO:0002184 cytoplasmic translational termination; GO:0006139 nucleobase-containing compound metabolic process; GO:0006401 RNA catabolic process; GO…	GO:0005622 intracellular; GO:0005623 cell; GO:0005737 cytoplasm; GO:0005829 cytosol; GO:0018444 translation release factor complex; GO:0032991 protein-containing complex;	GO:0003676 nucleic acid binding; GO:0003723 RNA binding; GO:0003747 translation release factor activity; GO:0003824 catalytic activity; GO:0003924 GTPase activity; GO:0005488 binding; GO:0008079 translation termination factor activity; GO:0008135 translation factor activity, RNA binding; GO:0016462 pyrophosphatase activity; GO:0016787 hydrolase activity; GO:0016817 hydrolase activity, acting on a…	PF00009; PF03144; PF03143	Elongation factor Tu GTP binding domain; Elongation factor Tu domain 2; Elongation factor Tu C-terminal domain	KOG0459	Polypeptide release factor 3
	Q921I9	Exosome complex component RRP41 OS=Mus musculus OX=10090 GN=Exosc4 PE=1 SV=3	Exosc4	1.707	0.0139361	Up	26.249	15.5	3	3	3	3	2	2	3	3	3	2	2	2	1.5568	1.38562	1.13737	0.855475	0.66139	0.872574	0.54791	0.982855		cytoplasm,nucleus	K11600	RRP41, EXOSC4, SKI6; exosome complex component RRP41	map03018 RNA degradation	GO:0000288 nuclear-transcribed mRNA catabolic process, deadenylation-dependent decay; GO:0000291 nuclear-transcribed mRNA catabolic process, exonucleolytic; GO:0000460 maturation of 5.8S rRNA; GO:0000956 nuclear-transcribed mRNA catabolic process; GO:0001558 regulation of cell growth; GO:0002252 immune effector process; GO:0002376 immune system process; GO:0006139 nucleobase-containing compound m…	GO:0000176 nuclear exosome (RNase complex); GO:0000177 cytoplasmic exosome (RNase complex); GO:0000178 exosome (RNase complex); GO:0000785 chromatin; GO:0005622 intracellular; GO:0005623 cell; GO:0005634 nucleus; GO:0005654 nucleoplasm; GO:0005694 chromosome; GO:0005730 nucleolus; GO:0005737 cytoplasm; GO:0005829 cytosol; GO:0005856 cytoskeleton; GO:0031974 membrane-enclosed lumen; GO:0031981 nuc…	GO:0000175 3'-5'-exoribonuclease activity; GO:0003676 nucleic acid binding; GO:0003723 RNA binding; GO:0003824 catalytic activity; GO:0004518 nuclease activity; GO:0004527 exonuclease activity; GO:0004532 exoribonuclease activity; GO:0004540 ribonuclease activity; GO:0005488 binding; GO:0008408 3'-5' exonuclease activity; GO:0016787 hydrolase activity; GO:0016788 hydrolase activity, acting on est…	PF01138; PF03725	3' exoribonuclease family, domain 1; 3' exoribonuclease family, domain 2	KOG1068	Exosomal 3'-5' exoribonuclease complex, subunit Rrp41 and related exoribonucleases
	Q99LF4	RNA-splicing ligase RtcB homolog OS=Mus musculus OX=10090 GN=Rtcb PE=1 SV=1	Rtcb	1.808	0.00119097	Up	55.249	35.8	16	16	16	10	9	9	13	13	14	12	12	14	1.44826	1.22363	1.21063	0.748577	0.656847	0.742255	0.963098	0.973846	1.03285	cytoplasm	K14415	RTCB, rtcB; tRNA-splicing ligase RtcB (3'-phosphate/5'-hydroxy nucleic acid ligase) [EC:6.5.1.8]		GO:0000394 RNA splicing, via endonucleolytic cleavage and ligation; GO:0006139 nucleobase-containing compound metabolic process; GO:0006388 tRNA splicing, via endonucleolytic cleavage and ligation; GO:0006396 RNA processing; GO:0006399 tRNA metabolic process; GO:0006725 cellular aromatic compound metabolic process; GO:0006807 nitrogen compound metabolic process; GO:0008033 tRNA processing; GO:000…	GO:0005622 intracellular; GO:0005623 cell; GO:0005634 nucleus; GO:0005635 nuclear envelope; GO:0005654 nucleoplasm; GO:0005737 cytoplasm; GO:0005783 endoplasmic reticulum; GO:0005789 endoplasmic reticulum membrane; GO:0005829 cytosol; GO:0012505 endomembrane system; GO:0016020 membrane; GO:0031967 organelle envelope; GO:0031974 membrane-enclosed lumen; GO:0031975 envelope; GO:0031981 nuclear lume…	GO:0003824 catalytic activity; GO:0003972 RNA ligase (ATP) activity; GO:0005488 binding; GO:0005515 protein binding; GO:0008092 cytoskeletal protein binding; GO:0008452 RNA ligase activity; GO:0016874 ligase activity; GO:0016886 ligase activity, forming phosphoric ester bonds; GO:0017166 vinculin binding; GO:0140098 catalytic activity, acting on RNA;			KOG3833	Uncharacterized conserved protein, contains RtcB domain
	Q99N92	39S ribosomal protein L27, mitochondrial OS=Mus musculus OX=10090 GN=Mrpl27 PE=1 SV=1	Mrpl27	1.801	0.000657687	Up	15.944	18.9	2	2	2	2	2	2	2	2	2	2	2	2	1.29385	1.28349	1.54342	0.748615	0.767953	0.771463	0.854775	0.767423	0.969014	mitochondria	K02899	RP-L27, MRPL27, rpmA; large subunit ribosomal protein L27	map03010 Ribosome	GO:0006412 translation; GO:0006414 translational elongation; GO:0006415 translational termination; GO:0006518 peptide metabolic process; GO:0006807 nitrogen compound metabolic process; GO:0008152 metabolic process; GO:0009058 biosynthetic process; GO:0009059 macromolecule biosynthetic process; GO:0009987 cellular process; GO:0010467 gene expression; GO:0016043 cellular component organization; GO:…	GO:0000313 organellar ribosome; GO:0000315 organellar large ribosomal subunit; GO:0005622 intracellular; GO:0005623 cell; GO:0005737 cytoplasm; GO:0005739 mitochondrion; GO:0005740 mitochondrial envelope; GO:0005743 mitochondrial inner membrane; GO:0005759 mitochondrial matrix; GO:0005761 mitochondrial ribosome; GO:0005762 mitochondrial large ribosomal subunit; GO:0005840 ribosome; GO:0015934 lar…	GO:0003735 structural constituent of ribosome; GO:0005198 structural molecule activity;			KOG4600	Mitochondrial ribosomal protein MRP7 (L2)
	Q9CQ40	39S ribosomal protein L49, mitochondrial OS=Mus musculus OX=10090 GN=Mrpl49 PE=1 SV=1	Mrpl49	1.992	0.026051	Up	19.133	28.9	4	4	4	3	2	2	3	3	4	3	3	2	1.41815	1.89746	1.16564	0.966542	0.60505	0.677946	0.584525	0.638766	1.04592	mitochondria	K17430	MRPL49, NOF1; large subunit ribosomal protein L49		GO:0006412 translation; GO:0006414 translational elongation; GO:0006415 translational termination; GO:0006518 peptide metabolic process; GO:0006807 nitrogen compound metabolic process; GO:0008152 metabolic process; GO:0009058 biosynthetic process; GO:0009059 macromolecule biosynthetic process; GO:0009987 cellular process; GO:0010467 gene expression; GO:0016043 cellular component organization; GO:…	GO:0000313 organellar ribosome; GO:0000315 organellar large ribosomal subunit; GO:0005622 intracellular; GO:0005623 cell; GO:0005737 cytoplasm; GO:0005739 mitochondrion; GO:0005740 mitochondrial envelope; GO:0005743 mitochondrial inner membrane; GO:0005759 mitochondrial matrix; GO:0005761 mitochondrial ribosome; GO:0005762 mitochondrial large ribosomal subunit; GO:0005840 ribosome; GO:0015934 lar…	GO:0003735 structural constituent of ribosome; GO:0005198 structural molecule activity;	PF05046	Mitochondrial large subunit ribosomal protein (Img2)	KOG4034	Uncharacterized conserved protein NOF (Neighbor of FAU)
	Q9CR86	Calcium-regulated heat stable protein 1 OS=Mus musculus OX=10090 GN=Carhsp1 PE=1 SV=1	Carhsp1	1.879	0.0300982	Up	16.062	35.1	3	3	3	2	3	2	1	2	2	2	2	1	1.57444	1.16907	1.76079		0.81495	0.782778	0.475143	0.422821		cytoplasm,nucleus				GO:0009894 regulation of catabolic process; GO:0010468 regulation of gene expression; GO:0010608 posttranscriptional regulation of gene expression; GO:0019219 regulation of nucleobase-containing compound metabolic process; GO:0019222 regulation of metabolic process; GO:0031323 regulation of cellular metabolic process; GO:0031329 regulation of cellular catabolic process; GO:0043487 regulation of R…	GO:0005622 intracellular; GO:0005623 cell; GO:0005737 cytoplasm; GO:0005829 cytosol; GO:0032991 protein-containing complex; GO:0035770 ribonucleoprotein granule; GO:0036464 cytoplasmic ribonucleoprotein granule; GO:0043186 P granule; GO:0043226 organelle; GO:0043228 non-membrane-bounded organelle; GO:0043229 intracellular organelle; GO:0043232 intracellular non-membrane-bounded organelle; GO:0045…	GO:0003676 nucleic acid binding; GO:0003723 RNA binding; GO:0003729 mRNA binding; GO:0003730 mRNA 3'-UTR binding; GO:0005488 binding; GO:0097159 organic cyclic compound binding; GO:1901363 heterocyclic compound binding;	PF00313	'Cold-shock' DNA-binding domain	KOG3070	Predicted RNA-binding protein containing PIN domain and invovled in translation or RNA processing
	Q9ER88	28S ribosomal protein S29, mitochondrial OS=Mus musculus OX=10090 GN=Dap3 PE=1 SV=1	Dap3	1.655	0.00430931	Up	44.699	21.5	7	7	7	5	7	7	6	6	6	5	4	5	1.32266	1.42176	1.21188	0.898458	0.796334	0.696247	0.983276	0.896245	0.773136	mitochondria	K17408	DAP3, MRPS29; small subunit ribosomal protein S29		GO:0006412 translation; GO:0006414 translational elongation; GO:0006415 translational termination; GO:0006518 peptide metabolic process; GO:0006807 nitrogen compound metabolic process; GO:0006915 apoptotic process; GO:0006996 organelle organization; GO:0007005 mitochondrion organization; GO:0007154 cell communication; GO:0007165 signal transduction; GO:0008152 metabolic process; GO:0008219 cell d…	GO:0000313 organellar ribosome; GO:0000314 organellar small ribosomal subunit; GO:0005622 intracellular; GO:0005623 cell; GO:0005634 nucleus; GO:0005654 nucleoplasm; GO:0005737 cytoplasm; GO:0005739 mitochondrion; GO:0005740 mitochondrial envelope; GO:0005743 mitochondrial inner membrane; GO:0005759 mitochondrial matrix; GO:0005761 mitochondrial ribosome; GO:0005763 mitochondrial small ribosomal …	GO:0003735 structural constituent of ribosome; GO:0005198 structural molecule activity;			KOG3928	Mitochondrial ribosome small subunit component, mediator of apoptosis DAP3
	Q8K1R3	Polyribonucleotide nucleotidyltransferase 1, mitochondrial OS=Mus musculus OX=10090 GN=Pnpt1 PE=1 SV=1	Pnpt1	1.823	0.0155006	Up	85.682	16.9	13	13	13	7	7	6	11	10	10	10	11	9	1.60628	1.00695	1.39282	0.793995	0.698106	0.705341	1.05428	0.929701	0.812518	mitochondria	K00962	pnp, PNPT1; polyribonucleotide nucleotidyltransferase [EC:2.7.7.8]	map03018 RNA degradation	GO:0000957 mitochondrial RNA catabolic process; GO:0000958 mitochondrial mRNA catabolic process; GO:0000959 mitochondrial RNA metabolic process; GO:0000960 regulation of mitochondrial RNA catabolic process; GO:0000962 positive regulation of mitochondrial RNA catabolic process; GO:0000963 mitochondrial RNA processing; GO:0000964 mitochondrial RNA 5'-end processing; GO:0000965 mitochondrial RNA 3'-…	GO:0000177 cytoplasmic exosome (RNase complex); GO:0000178 exosome (RNase complex); GO:0005622 intracellular; GO:0005623 cell; GO:0005634 nucleus; GO:0005737 cytoplasm; GO:0005739 mitochondrion; GO:0005740 mitochondrial envelope; GO:0005758 mitochondrial intermembrane space; GO:0005783 endoplasmic reticulum; GO:0005789 endoplasmic reticulum membrane; GO:0005829 cytosol; GO:0005840 ribosome; GO:00…	GO:0000175 3'-5'-exoribonuclease activity; GO:0003676 nucleic acid binding; GO:0003723 RNA binding; GO:0003727 single-stranded RNA binding; GO:0003824 catalytic activity; GO:0004518 nuclease activity; GO:0004527 exonuclease activity; GO:0004532 exoribonuclease activity; GO:0004540 ribonuclease activity; GO:0004654 polyribonucleotide nucleotidyltransferase activity; GO:0005488 binding; GO:0008187 …	PF01138; PF03725; PF03726; PF00013; PF00575	3' exoribonuclease family, domain 1; 3' exoribonuclease family, domain 2; Polyribonucleotide nucleotidyltransferase, RNA binding domain; KH domain; S1 RNA binding domain	KOG1067	Predicted RNA-binding polyribonucleotide nucleotidyltransferase
	Q80XI3	Eukaryotic translation initiation factor 4 gamma 3 OS=Mus musculus OX=10090 GN=Eif4g3 PE=1 SV=2	Eif4g3	1.892	0.00287698	Up	174.89	7.7	11	8	8	7	5	6	4	4	3	5	4	4	1.29699	1.47456	1.43776	0.679442	0.663738	0.881545	0.724502	1.01821	0.823244	nucleus	K03260	EIF4G; translation initiation factor 4G	map03013 RNA transport; map05416 Viral myocarditis	GO:0000003 reproduction; GO:0001932 regulation of protein phosphorylation; GO:0001934 positive regulation of protein phosphorylation; GO:0006412 translation; GO:0006417 regulation of translation; GO:0006446 regulation of translational initiation; GO:0006518 peptide metabolic process; GO:0006807 nitrogen compound metabolic process; GO:0007276 gamete generation; GO:0007283 spermatogenesis; GO:00081…	GO:0005622 intracellular; GO:0005623 cell; GO:0005737 cytoplasm; GO:0005829 cytosol; GO:0016281 eukaryotic translation initiation factor 4F complex; GO:0032991 protein-containing complex;	GO:0000339 RNA cap binding; GO:0003676 nucleic acid binding; GO:0003723 RNA binding; GO:0005488 binding; GO:0008135 translation factor activity, RNA binding; GO:0097159 organic cyclic compound binding; GO:1901363 heterocyclic compound binding;			KOG0401	Translation initiation factor 4F, ribosome/mRNA-bridging subunit (eIF-4G)
[K] Transcription	D3YXK2	Scaffold attachment factor B1 OS=Mus musculus OX=10090 GN=Safb PE=1 SV=2	Safb	1.962	0.000125606	Up	105.1	15.3	15	11	15	7	7	7	11	11	11	11	11	12	1.41512	1.4179	1.35649	0.669502	0.77358	0.691717	0.878264	0.913188	0.884236	nucleus				GO:0006325 chromatin organization; GO:0006355 regulation of transcription, DNA-templated; GO:0006357 regulation of transcription by RNA polymerase II; GO:0006996 organelle organization; GO:0007154 cell communication; GO:0007165 signal transduction; GO:0008152 metabolic process; GO:0009719 response to endogenous stimulus; GO:0009725 response to hormone; GO:0009755 hormone-mediated signaling pathwa…	GO:0005622 intracellular; GO:0005623 cell; GO:0005634 nucleus; GO:0005654 nucleoplasm; GO:0031974 membrane-enclosed lumen; GO:0031981 nuclear lumen; GO:0043226 organelle; GO:0043227 membrane-bounded organelle; GO:0043229 intracellular organelle; GO:0043231 intracellular membrane-bounded organelle; GO:0043233 organelle lumen; GO:0070013 intracellular organelle lumen;	GO:0000976 transcription regulatory region sequence-specific DNA binding; GO:0000977 RNA polymerase II transcription regulatory region sequence-specific DNA binding; GO:0000978 RNA polymerase II cis-regulatory region sequence-specific DNA binding; GO:0000987 cis-regulatory region sequence-specific DNA binding; GO:0001067 regulatory region nucleic acid binding; GO:0003676 nucleic acid binding; GO:…	PF00076	RNA recognition motif. (a.k.a. RRM, RBD, or RNP domain)	KOG4661	Hsp27-ERE-TATA-binding protein/Scaffold attachment factor (SAF-B)
	O70251	Elongation factor 1-beta OS=Mus musculus OX=10090 GN=Eef1b PE=1 SV=5	Eef1b	2.353	0.000665822	Up	24.693	32.9	7	5	5	5	5	5	5	5	5	5	4	5	1.64653	1.64167	1.71623	0.828267	0.609634	0.68893	0.692925	0.551	0.624819	nucleus	K03232	EEF1B; elongation factor 1-beta		GO:0006412 translation; GO:0006414 translational elongation; GO:0006518 peptide metabolic process; GO:0006807 nitrogen compound metabolic process; GO:0008152 metabolic process; GO:0009058 biosynthetic process; GO:0009059 macromolecule biosynthetic process; GO:0009636 response to toxic substance; GO:0009987 cellular process; GO:0010033 response to organic substance; GO:0010467 gene expression; GO:…	GO:0005622 intracellular; GO:0005623 cell; GO:0005737 cytoplasm; GO:0005853 eukaryotic translation elongation factor 1 complex; GO:0032991 protein-containing complex;	GO:0003676 nucleic acid binding; GO:0003723 RNA binding; GO:0003746 translation elongation factor activity; GO:0005488 binding; GO:0008135 translation factor activity, RNA binding; GO:0097159 organic cyclic compound binding; GO:1901363 heterocyclic compound binding;	PF10587; PF00736	Eukaryotic elongation factor 1 beta central acidic region; EF-1 guanine nucleotide exchange domain	KOG1668	Elongation factor 1 beta/delta chain
	Q3TIU4	2',5'-phosphodiesterase 12 OS=Mus musculus OX=10090 GN=Pde12 PE=1 SV=2	Pde12	1.784	0.00885523	Up	67.513	13	7	7	7	4	4	3	6	6	7	4	3	4	1.4863	1.47154	1.1684	0.805124	0.869824	0.637853	0.829177	0.908725	0.823063	mitochondria	K19612	PDE12; 2',5'-phosphodiesterase [EC:3.1.13.4 3.1.4.-]		GO:0000288 nuclear-transcribed mRNA catabolic process, deadenylation-dependent decay; GO:0000956 nuclear-transcribed mRNA catabolic process; GO:0000957 mitochondrial RNA catabolic process; GO:0000958 mitochondrial mRNA catabolic process; GO:0000959 mitochondrial RNA metabolic process; GO:0002082 regulation of oxidative phosphorylation; GO:0002376 immune system process; GO:0006139 nucleobase-conta…	GO:0005622 intracellular; GO:0005623 cell; GO:0005737 cytoplasm; GO:0005739 mitochondrion; GO:0005759 mitochondrial matrix; GO:0031974 membrane-enclosed lumen; GO:0043226 organelle; GO:0043227 membrane-bounded organelle; GO:0043229 intracellular organelle; GO:0043231 intracellular membrane-bounded organelle; GO:0043233 organelle lumen; GO:0070013 intracellular organelle lumen;	GO:0000175 3'-5'-exoribonuclease activity; GO:0003824 catalytic activity; GO:0004518 nuclease activity; GO:0004527 exonuclease activity; GO:0004532 exoribonuclease activity; GO:0004540 ribonuclease activity; GO:0008408 3'-5' exonuclease activity; GO:0016787 hydrolase activity; GO:0016788 hydrolase activity, acting on ester bonds; GO:0016796 exonuclease activity, active with either ribo- or deoxyr…	PF03372	Endonuclease/Exonuclease/phosphatase family	KOG0620	Glucose-repressible alcohol dehydrogenase transcriptional effector CCR4 and related proteins
	Q3U0V1	Far upstream element-binding protein 2 OS=Mus musculus OX=10090 GN=Khsrp PE=1 SV=2	Khsrp	1.56	0.000215684	Up	76.775	44.1	23	21	23	20	19	20	17	17	18	16	18	18	1.28384	1.34175	1.19774	0.819022	0.83098	0.801364	0.96008	0.868556	0.896677	cytoplasm	K13210	FUBP; far upstream element-binding protein		GO:0000375 RNA splicing, via transesterification reactions; GO:0001505 regulation of neurotransmitter levels; GO:0006139 nucleobase-containing compound metabolic process; GO:0006396 RNA processing; GO:0006397 mRNA processing; GO:0006401 RNA catabolic process; GO:0006402 mRNA catabolic process; GO:0006417 regulation of translation; GO:0006725 cellular aromatic compound metabolic process; GO:000680…	GO:0005622 intracellular; GO:0005623 cell; GO:0005634 nucleus; GO:0005654 nucleoplasm; GO:0005737 cytoplasm; GO:0005829 cytosol; GO:0010494 cytoplasmic stress granule; GO:0030425 dendrite; GO:0031974 membrane-enclosed lumen; GO:0031981 nuclear lumen; GO:0032991 protein-containing complex; GO:0035770 ribonucleoprotein granule; GO:0036464 cytoplasmic ribonucleoprotein granule; GO:0036477 somatodend…	GO:0003676 nucleic acid binding; GO:0003723 RNA binding; GO:0003729 mRNA binding; GO:0003730 mRNA 3'-UTR binding; GO:0005488 binding; GO:0017091 AU-rich element binding; GO:0035925 mRNA 3'-UTR AU-rich region binding; GO:0097159 organic cyclic compound binding; GO:1901363 heterocyclic compound binding;	PF00013; PF09005	KH domain; Domain of unknown function (DUF1897)	KOG1676	K-homology type RNA binding proteins
	Q3UGP8	Putative Dol-P-Glc:Glc(2)Man(9)GlcNAc(2)-PP-Dol alpha-1,2-glucosyltransferase OS=Mus musculus OX=10090 GN=Alg10b PE=1 SV=1	Alg10b	1.838	0.0183974	Up	55.464	6.8	3	3	3	2	2	2	3	3	3	2	1	2	1.28476	1.27002	1.48668	0.760872	0.904566	0.532858	0.981396		0.778842	plasma membrane	K03850	ALG10; alpha-1,2-glucosyltransferase [EC:2.4.1.256]	map00510 N-Glycan biosynthesis; map01100 Metabolic pathways	GO:0002064 epithelial cell development; GO:0002065 columnar/cuboidal epithelial cell differentiation; GO:0002066 columnar/cuboidal epithelial cell development; GO:0003008 system process; GO:0006464 cellular protein modification process; GO:0006486 protein glycosylation; GO:0006807 nitrogen compound metabolic process; GO:0007275 multicellular organism development; GO:0007399 nervous system develop…	GO:0005622 intracellular; GO:0005623 cell; GO:0005737 cytoplasm; GO:0005783 endoplasmic reticulum; GO:0005789 endoplasmic reticulum membrane; GO:0012505 endomembrane system; GO:0016020 membrane; GO:0031984 organelle subcompartment; GO:0042175 nuclear outer membrane-endoplasmic reticulum membrane network; GO:0043226 organelle; GO:0043227 membrane-bounded organelle; GO:0043229 intracellular organel…	GO:0003824 catalytic activity; GO:0015459 potassium channel regulator activity; GO:0016247 channel regulator activity; GO:0016740 transferase activity; GO:0098772 molecular function regulator; GO:0099106 ion channel regulator activity;			KOG2642	Alpha-1,2 glucosyltransferase/transcriptional activator
	Q3ULW8	Protein mono-ADP-ribosyltransferase PARP3 OS=Mus musculus OX=10090 GN=Parp3 PE=2 SV=1	Parp3	1.849	0.00448181	Up	59.948	18.8	8	8	8	7	7	7	6	6	6	6	6	6	1.68338	1.27306	1.25789	0.827651	0.713092	0.738859	0.949874	0.861373	0.694819	nucleus	K10798	PARP; poly [ADP-ribose] polymerase [EC:2.4.2.30]	map03410 Base excision repair; map04210 Apoptosis; map04212 Longevity regulating pathway - worm; map04214 Apoptosis - fly; map04217 Necroptosis	GO:0000723 telomere maintenance; GO:0006139 nucleobase-containing compound metabolic process; GO:0006259 DNA metabolic process; GO:0006260 DNA replication; GO:0006261 DNA-dependent DNA replication; GO:0006266 DNA ligation; GO:0006271 DNA strand elongation involved in DNA replication; GO:0006273 lagging strand elongation; GO:0006281 DNA repair; GO:0006302 double-strand break repair; GO:0006464 cel…	GO:0005622 intracellular; GO:0005623 cell; GO:0005634 nucleus; GO:0005694 chromosome; GO:0005737 cytoplasm; GO:0005814 centriole; GO:0005815 microtubule organizing center; GO:0005856 cytoskeleton; GO:0015630 microtubule cytoskeleton; GO:0035861 site of double-strand break; GO:0043226 organelle; GO:0043227 membrane-bounded organelle; GO:0043228 non-membrane-bounded organelle; GO:0043229 intracellu…	GO:0003824 catalytic activity; GO:0003909 DNA ligase activity; GO:0003910 DNA ligase (ATP) activity; GO:0003950 NAD+ ADP-ribosyltransferase activity; GO:0016740 transferase activity; GO:0016757 transferase activity, transferring glycosyl groups; GO:0016763 transferase activity, transferring pentosyl groups; GO:0016874 ligase activity; GO:0016886 ligase activity, forming phosphoric ester bonds; GO…	PF05406; PF02877	WGR domain; Poly(ADP-ribose) polymerase, regulatory domain	KOG1037	NAD+ ADP-ribosyltransferase Parp, required for poly-ADP ribosylation of nuclear proteins
	O55201	Transcription elongation factor SPT5 OS=Mus musculus OX=10090 GN=Supt5h PE=1 SV=1	Supt5h	1.71	0.00937604	Up	120.66	17.4	16	16	16	8	6	7	12	13	12	10	11	11	1.66568	1.1739	1.31414	0.744471	0.870184	0.813728	0.854709	0.780813	0.782373	nucleus	K15172	SUPT5H, SPT5; transcription elongation factor SPT5		GO:0000122 negative regulation of transcription by RNA polymerase II; GO:0006139 nucleobase-containing compound metabolic process; GO:0006351 transcription, DNA-templated; GO:0006354 DNA-templated transcription, elongation; GO:0006355 regulation of transcription, DNA-templated; GO:0006357 regulation of transcription by RNA polymerase II; GO:0006366 transcription by RNA polymerase II; GO:0006368 t…	GO:0005622 intracellular; GO:0005623 cell; GO:0005634 nucleus; GO:0005654 nucleoplasm; GO:0008023 transcription elongation factor complex; GO:0031974 membrane-enclosed lumen; GO:0031981 nuclear lumen; GO:0032044 DSIF complex; GO:0032991 protein-containing complex; GO:0043226 organelle; GO:0043227 membrane-bounded organelle; GO:0043229 intracellular organelle; GO:0043231 intracellular membrane-bou…	GO:0003676 nucleic acid binding; GO:0003677 DNA binding; GO:0003682 chromatin binding; GO:0003723 RNA binding; GO:0003729 mRNA binding; GO:0005488 binding; GO:0005515 protein binding; GO:0019899 enzyme binding; GO:0046982 protein heterodimerization activity; GO:0046983 protein dimerization activity; GO:0097159 organic cyclic compound binding; GO:1901363 heterocyclic compound binding;	PF11942	Spt5 transcription elongation factor, acidic N-terminal	KOG1999	RNA polymerase II transcription elongation factor DSIF/SUPT5H/SPT5
	P70349	Histidine triad nucleotide-binding protein 1 OS=Mus musculus OX=10090 GN=Hint1 PE=1 SV=3	Hint1	1.747	0.0173192	Up	13.777	38.9	4	4	4	2	3	3	4	2	3	4	3	1	1.62142	1.25764	1.48269	1.02047	0.813325	0.663087	0.443727	0.697647		cytoplasm	K02503	HINT1, hinT, hit; histidine triad (HIT) family protein		GO:0006139 nucleobase-containing compound metabolic process; GO:0006163 purine nucleotide metabolic process; GO:0006195 purine nucleotide catabolic process; GO:0006355 regulation of transcription, DNA-templated; GO:0006725 cellular aromatic compound metabolic process; GO:0006753 nucleoside phosphate metabolic process; GO:0006793 phosphorus metabolic process; GO:0006796 phosphate-containing compou…	GO:0000118 histone deacetylase complex; GO:0005622 intracellular; GO:0005623 cell; GO:0005634 nucleus; GO:0005654 nucleoplasm; GO:0005737 cytoplasm; GO:0005829 cytosol; GO:0005856 cytoskeleton; GO:0005886 plasma membrane; GO:0016020 membrane; GO:0031974 membrane-enclosed lumen; GO:0031981 nuclear lumen; GO:0032991 protein-containing complex; GO:0043226 organelle; GO:0043227 membrane-bounded organ…	GO:0003824 catalytic activity; GO:0005080 protein kinase C binding; GO:0005488 binding; GO:0005515 protein binding; GO:0016787 hydrolase activity; GO:0019899 enzyme binding; GO:0019900 kinase binding; GO:0019901 protein kinase binding;	PF01230	HIT domain	KOG3275	Zinc-binding protein of the histidine triad (HIT) family
	P60335	Poly(rC)-binding protein 1 OS=Mus musculus OX=10090 GN=Pcbp1 PE=1 SV=1	Pcbp1	1.718	0.00221945	Up	37.497	43.8	11	7	7	6	6	6	7	7	7	7	7	7	1.67467	1.63532	1.48982	1.05467	0.831387	0.907886	0.294201	0.49734	0.614705	cytoskeleton	K12889	PCBP1; poly(rC)-binding protein 1	map03040 Spliceosome; map04216 Ferroptosis	GO:0000375 RNA splicing, via transesterification reactions; GO:0000377 RNA splicing, via transesterification reactions with bulged adenosine as nucleophile; GO:0000398 mRNA splicing, via spliceosome; GO:0006139 nucleobase-containing compound metabolic process; GO:0006355 regulation of transcription, DNA-templated; GO:0006357 regulation of transcription by RNA polymerase II; GO:0006396 RNA process…	GO:0005622 intracellular; GO:0005623 cell; GO:0005634 nucleus; GO:0005654 nucleoplasm; GO:0005737 cytoplasm; GO:0005829 cytosol; GO:0016604 nuclear body; GO:0016607 nuclear speck; GO:0031974 membrane-enclosed lumen; GO:0031981 nuclear lumen; GO:0032991 protein-containing complex; GO:0035770 ribonucleoprotein granule; GO:0036464 cytoplasmic ribonucleoprotein granule; GO:0043226 organelle; GO:00432…	GO:0000981 DNA-binding transcription factor activity, RNA polymerase II-specific; GO:0003676 nucleic acid binding; GO:0003677 DNA binding; GO:0003697 single-stranded DNA binding; GO:0003700 DNA-binding transcription factor activity; GO:0003723 RNA binding; GO:0003729 mRNA binding; GO:0003730 mRNA 3'-UTR binding; GO:0005488 binding; GO:0008494 translation activator activity; GO:0043565 sequence-sp…	PF00013	KH domain	KOG2190	PolyC-binding proteins alphaCP-1 and related KH domain proteins
	P57776	Elongation factor 1-delta OS=Mus musculus OX=10090 GN=Eef1d PE=1 SV=3	Eef1d	1.617	0.00122961	Up	31.293	49.8	12	10	12	10	10	10	10	10	10	10	10	10	1.45513	1.38545	1.24594	0.900195	0.833973	0.792744	0.736704	0.809621	0.840241	cytoplasm	K15410	EEF1D; elongation factor 1-delta		GO:0006139 nucleobase-containing compound metabolic process; GO:0006351 transcription, DNA-templated; GO:0006725 cellular aromatic compound metabolic process; GO:0006807 nitrogen compound metabolic process; GO:0008152 metabolic process; GO:0009058 biosynthetic process; GO:0009059 macromolecule biosynthetic process; GO:0009299 mRNA transcription; GO:0009314 response to radiation; GO:0009628 respon…	GO:0001650 fibrillar center; GO:0005622 intracellular; GO:0005623 cell; GO:0005634 nucleus; GO:0005730 nucleolus; GO:0005737 cytoplasm; GO:0005829 cytosol; GO:0031974 membrane-enclosed lumen; GO:0031981 nuclear lumen; GO:0043226 organelle; GO:0043227 membrane-bounded organelle; GO:0043228 non-membrane-bounded organelle; GO:0043229 intracellular organelle; GO:0043231 intracellular membrane-bounded…	GO:0003676 nucleic acid binding; GO:0003677 DNA binding; GO:0005488 binding; GO:0005515 protein binding; GO:0008134 transcription factor binding; GO:0031072 heat shock protein binding; GO:0033613 activating transcription factor binding; GO:0097159 organic cyclic compound binding; GO:1901363 heterocyclic compound binding;	PF10587; PF00736	Eukaryotic elongation factor 1 beta central acidic region; EF-1 guanine nucleotide exchange domain	KOG1668	Elongation factor 1 beta/delta chain
	P11031	Activated RNA polymerase II transcriptional coactivator p15 OS=Mus musculus OX=10090 GN=Sub1 PE=1 SV=3	Sub1	2.726	0.00887465	Up	14.427	44.1	5	5	5	4	4	4	4	3	4	5	5	5	1.57502	1.70193	1.7457	0.86722	0.567224	0.408232	0.758883	0.57765	0.798135	nucleus				GO:0006139 nucleobase-containing compound metabolic process; GO:0006351 transcription, DNA-templated; GO:0006355 regulation of transcription, DNA-templated; GO:0006357 regulation of transcription by RNA polymerase II; GO:0006366 transcription by RNA polymerase II; GO:0006725 cellular aromatic compound metabolic process; GO:0006807 nitrogen compound metabolic process; GO:0007154 cell communication…	GO:0005622 intracellular; GO:0005623 cell; GO:0005634 nucleus; GO:0005667 transcription regulator complex; GO:0005730 nucleolus; GO:0031974 membrane-enclosed lumen; GO:0031981 nuclear lumen; GO:0032991 protein-containing complex; GO:0043226 organelle; GO:0043227 membrane-bounded organelle; GO:0043228 non-membrane-bounded organelle; GO:0043229 intracellular organelle; GO:0043231 intracellular memb…	GO:0000981 DNA-binding transcription factor activity, RNA polymerase II-specific; GO:0001228 DNA-binding transcription activator activity, RNA polymerase II-specific; GO:0003676 nucleic acid binding; GO:0003677 DNA binding; GO:0003697 single-stranded DNA binding; GO:0003700 DNA-binding transcription factor activity; GO:0003712 transcription coregulator activity; GO:0003713 transcription coactivat…	PF02229	Transcriptional Coactivator p15 (PC4)	KOG2712	Transcriptional coactivator
	O35658	Complement component 1 Q subcomponent-binding protein, mitochondrial OS=Mus musculus OX=10090 GN=C1qbp PE=1 SV=1	C1qbp	4.684	0.0199757	Up	31.013	15.1	4	4	4	4	4	4	3	2	3	1	2	2	2.68481	2.31886	1.4567	0.826629	0.20316	0.349495		0.077629	0.082707	mitochondria	K15414	C1QBP; complement component 1 Q subcomponent-binding protein, mitochondrial		GO:0000122 negative regulation of transcription by RNA polymerase II; GO:0001817 regulation of cytokine production; GO:0001818 negative regulation of cytokine production; GO:0002376 immune system process; GO:0002673 regulation of acute inflammatory response; GO:0002682 regulation of immune system process; GO:0002683 negative regulation of immune system process; GO:0002684 positive regulation of i…	GO:0005576 extracellular region; GO:0005615 extracellular space; GO:0005622 intracellular; GO:0005623 cell; GO:0005634 nucleus; GO:0005737 cytoplasm; GO:0005739 mitochondrion; GO:0005829 cytosol; GO:0005886 plasma membrane; GO:0009986 cell surface; GO:0016020 membrane; GO:0032991 protein-containing complex; GO:0043226 organelle; GO:0043227 membrane-bounded organelle; GO:0043229 intracellular orga…	GO:0001664 G protein-coupled receptor binding; GO:0001846 opsonin binding; GO:0001848 complement binding; GO:0001849 complement component C1q complex binding; GO:0003676 nucleic acid binding; GO:0003712 transcription coregulator activity; GO:0003714 transcription corepressor activity; GO:0003723 RNA binding; GO:0003729 mRNA binding; GO:0005080 protein kinase C binding; GO:0005102 signaling recept…	PF02330	Mitochondrial glycoprotein	KOG4024	Complement component 1, Q subcomponent binding protein/mRNA splicing factor SF2, subunit P32
	P51859	Hepatoma-derived growth factor OS=Mus musculus OX=10090 GN=Hdgf PE=1 SV=2	Hdgf	2.031	0.000671287	Up	26.268	45.1	12	11	11	8	8	7	8	8	9	8	7	8	1.51725	1.26061	1.2827	0.722664	0.656145	0.620298	0.928168	1.05553	0.956637	nucleus	K16641	HDGF; hepatoma-derived growth factor		GO:0000122 negative regulation of transcription by RNA polymerase II; GO:0006355 regulation of transcription, DNA-templated; GO:0006357 regulation of transcription by RNA polymerase II; GO:0006950 response to stress; GO:0006986 response to unfolded protein; GO:0007154 cell communication; GO:0007165 signal transduction; GO:0008104 protein localization; GO:0008283 cell population proliferation; GO:…	GO:0005576 extracellular region; GO:0005615 extracellular space; GO:0005622 intracellular; GO:0005623 cell; GO:0005634 nucleus; GO:0005654 nucleoplasm; GO:0005737 cytoplasm; GO:0017053 transcription repressor complex; GO:0031974 membrane-enclosed lumen; GO:0031981 nuclear lumen; GO:0032991 protein-containing complex; GO:0043226 organelle; GO:0043227 membrane-bounded organelle; GO:0043229 intracel…	GO:0000976 transcription regulatory region sequence-specific DNA binding; GO:0000977 RNA polymerase II transcription regulatory region sequence-specific DNA binding; GO:0000978 RNA polymerase II cis-regulatory region sequence-specific DNA binding; GO:0000981 DNA-binding transcription factor activity, RNA polymerase II-specific; GO:0000987 cis-regulatory region sequence-specific DNA binding; GO:00…	PF00855	PWWP domain	KOG1904	Transcription coactivator
	P42225	Signal transducer and activator of transcription 1 OS=Mus musculus OX=10090 GN=Stat1 PE=1 SV=1	Stat1	2.366	0.000694956	Up	87.196	24.3	16	16	16	9	7	8	10	14	10	10	13	12	1.4594	1.07593	1.20764	0.543614	0.519481	0.51856	1.30154	1.19556	1.17827	nucleus	K11220	STAT1; signal transducer and activator of transcription 1	map04062 Chemokine signaling pathway; map04217 Necroptosis; map04380 Osteoclast differentiation; map04620 Toll-like receptor signaling pathway; map04621 NOD-like receptor signaling pathway; map04625 C-type lectin receptor signaling pathway; map04630 JAK-STAT signaling pathway; map04658 Th1 and Th2 cell differentiation; map04659 Th17 cell differentiation; map04917 Prolactin signaling pathway; map0…	GO:0000122 negative regulation of transcription by RNA polymerase II; GO:0001655 urogenital system development; GO:0001656 metanephros development; GO:0001817 regulation of cytokine production; GO:0001819 positive regulation of cytokine production; GO:0001822 kidney development; GO:0001936 regulation of endothelial cell proliferation; GO:0001937 negative regulation of endothelial cell proliferati…	GO:0000228 nuclear chromosome; GO:0000785 chromatin; GO:0000790 nuclear chromatin; GO:0005622 intracellular; GO:0005623 cell; GO:0005634 nucleus; GO:0005654 nucleoplasm; GO:0005694 chromosome; GO:0005730 nucleolus; GO:0005737 cytoplasm; GO:0005829 cytosol; GO:0030424 axon; GO:0030425 dendrite; GO:0031974 membrane-enclosed lumen; GO:0031981 nuclear lumen; GO:0032991 protein-containing complex; GO:…	GO:0000976 transcription regulatory region sequence-specific DNA binding; GO:0000977 RNA polymerase II transcription regulatory region sequence-specific DNA binding; GO:0000978 RNA polymerase II cis-regulatory region sequence-specific DNA binding; GO:0000979 RNA polymerase II core promoter sequence-specific DNA binding; GO:0000981 DNA-binding transcription factor activity, RNA polymerase II-speci…	PF02865; PF02864; PF00017; PF12162	STAT protein, protein interaction domain; STAT protein, DNA binding domain; SH2 domain; STAT1 TAZ2 binding domain	KOG3667	STAT protein
	P40630	Transcription factor A, mitochondrial OS=Mus musculus OX=10090 GN=Tfam PE=1 SV=2	Tfam	1.593	0.000944598	Up	27.987	16	4	4	4	4	4	3	4	4	4	4	4	4	1.27937	1.31028	1.30453	0.763616	0.777942	0.903086	0.730364	0.922413	1.0084	mitochondria	K11830	TFAM, MTTFA; transcription factor A, mitochondrial	map04371 Apelin signaling pathway; map05016 Huntington disease	GO:0000002 mitochondrial genome maintenance; GO:0000959 mitochondrial RNA metabolic process; GO:0006139 nucleobase-containing compound metabolic process; GO:0006259 DNA metabolic process; GO:0006260 DNA replication; GO:0006261 DNA-dependent DNA replication; GO:0006264 mitochondrial DNA replication; GO:0006351 transcription, DNA-templated; GO:0006352 DNA-templated transcription, initiation; GO:000…	GO:0005622 intracellular; GO:0005623 cell; GO:0005634 nucleus; GO:0005737 cytoplasm; GO:0005739 mitochondrion; GO:0005759 mitochondrial matrix; GO:0005829 cytosol; GO:0009295 nucleoid; GO:0031974 membrane-enclosed lumen; GO:0032991 protein-containing complex; GO:0042645 mitochondrial nucleoid; GO:0043226 organelle; GO:0043227 membrane-bounded organelle; GO:0043228 non-membrane-bounded organelle; …	GO:0001018 mitochondrial promoter sequence-specific DNA binding; GO:0001067 regulatory region nucleic acid binding; GO:0001221 transcription cofactor binding; GO:0001223 transcription coactivator binding; GO:0003676 nucleic acid binding; GO:0003677 DNA binding; GO:0003682 chromatin binding; GO:0003700 DNA-binding transcription factor activity; GO:0005488 binding; GO:0005515 protein binding; GO:00…	PF00505; PF09011	HMG (high mobility group) box; Domain of unknown function (DUF1898)	KOG0381	HMG box-containing protein
	Q62318	Transcription intermediary factor 1-beta OS=Mus musculus OX=10090 GN=Trim28 PE=1 SV=3	Trim28	1.745	0.000283814	Up	88.846	39.4	22	22	22	14	18	16	19	18	19	16	16	17	1.49291	1.37495	1.36963	0.856528	0.753706	0.817817	0.707408	0.753781	0.873263	nucleus	K08882	TRIM28, TIF1B; tripartite motif-containing protein 28 [EC:2.3.2.27]		GO:0000003 reproduction; GO:0000122 negative regulation of transcription by RNA polymerase II; GO:0001701 in utero embryonic development; GO:0001837 epithelial to mesenchymal transition; GO:0001890 placenta development; GO:0001892 embryonic placenta development; GO:0002009 morphogenesis of an epithelium; GO:0002376 immune system process; GO:0003006 developmental process involved in reproduction; …	GO:0000228 nuclear chromosome; GO:0000785 chromatin; GO:0000790 nuclear chromatin; GO:0000791 euchromatin; GO:0000792 heterochromatin; GO:0005622 intracellular; GO:0005623 cell; GO:0005634 nucleus; GO:0005654 nucleoplasm; GO:0005667 transcription regulator complex; GO:0005694 chromosome; GO:0005719 nuclear euchromatin; GO:0005720 nuclear heterochromatin; GO:0031974 membrane-enclosed lumen; GO:003…	GO:0003676 nucleic acid binding; GO:0003677 DNA binding; GO:0003682 chromatin binding; GO:0003712 transcription coregulator activity; GO:0003713 transcription coactivator activity; GO:0003714 transcription corepressor activity; GO:0003824 catalytic activity; GO:0004672 protein kinase activity; GO:0004842 ubiquitin-protein transferase activity; GO:0005488 binding; GO:0005515 protein binding; GO:00…	PF00643; PF00628	B-box zinc finger; PHD-finger	KOG2177	Predicted E3 ubiquitin ligase
	Q6A068	Cell division cycle 5-like protein OS=Mus musculus OX=10090 GN=Cdc5l PE=1 SV=2	Cdc5l	1.512	0.0120713	Up	92.188	20.9	15	15	15	8	8	8	9	9	10	12	10	10	1.42458	1.09812	1.33173	0.941337	0.799666	0.807692	0.925756	0.818364	0.852762	nucleus	K12860	CDC5L, CDC5, CEF1; pre-mRNA-splicing factor CDC5/CEF1	map03040 Spliceosome	GO:0000075 cell cycle checkpoint; GO:0000077 DNA damage checkpoint; GO:0000086 G2/M transition of mitotic cell cycle; GO:0000278 mitotic cell cycle; GO:0000375 RNA splicing, via transesterification reactions; GO:0000377 RNA splicing, via transesterification reactions with bulged adenosine as nucleophile; GO:0000398 mRNA splicing, via spliceosome; GO:0006139 nucleobase-containing compound metaboli…	GO:0000974 Prp19 complex; GO:0005622 intracellular; GO:0005623 cell; GO:0005634 nucleus; GO:0005654 nucleoplasm; GO:0005681 spliceosomal complex; GO:0005684 U2-type spliceosomal complex; GO:0005737 cytoplasm; GO:0016604 nuclear body; GO:0016607 nuclear speck; GO:0031974 membrane-enclosed lumen; GO:0031981 nuclear lumen; GO:0032991 protein-containing complex; GO:0032993 protein-DNA complex; GO:004…	GO:0000976 transcription regulatory region sequence-specific DNA binding; GO:0000977 RNA polymerase II transcription regulatory region sequence-specific DNA binding; GO:0000981 DNA-binding transcription factor activity, RNA polymerase II-specific; GO:0001067 regulatory region nucleic acid binding; GO:0001221 transcription cofactor binding; GO:0001222 transcription corepressor binding; GO:0001228 …	PF13921	Myb-like DNA-binding domain	KOG0050	mRNA splicing protein CDC5 (Myb superfamily)
	Q6ZQ38	Cullin-associated NEDD8-dissociated protein 1 OS=Mus musculus OX=10090 GN=Cand1 PE=1 SV=2	Cand1	1.875	6.07229e-05	Up	136.33	25.4	28	26	28	17	17	16	25	26	26	24	25	27	1.52611	1.40971	1.47069	0.796583	0.741977	0.811576	0.704662	0.831886	0.706818	cytoplasm	K17263	CAND1; cullin-associated NEDD8-dissociated protein 1		GO:0001775 cell activation; GO:0002252 immune effector process; GO:0002263 cell activation involved in immune response; GO:0002274 myeloid leukocyte activation; GO:0002275 myeloid cell activation involved in immune response; GO:0002283 neutrophil activation involved in immune response; GO:0002366 leukocyte activation involved in immune response; GO:0002376 immune system process; GO:0002443 leukoc…	GO:0000151 ubiquitin ligase complex; GO:0005576 extracellular region; GO:0005622 intracellular; GO:0005623 cell; GO:0005634 nucleus; GO:0005654 nucleoplasm; GO:0005737 cytoplasm; GO:0005794 Golgi apparatus; GO:0005829 cytosol; GO:0012505 endomembrane system; GO:0030141 secretory granule; GO:0031410 cytoplasmic vesicle; GO:0031461 cullin-RING ubiquitin ligase complex; GO:0031974 membrane-enclosed …	GO:0005488 binding; GO:0005515 protein binding; GO:0008134 transcription factor binding; GO:0017025 TBP-class protein binding;			KOG1824	TATA-binding protein-interacting protein
	Q8VDQ8	NAD-dependent protein deacetylase sirtuin-2 OS=Mus musculus OX=10090 GN=Sirt2 PE=1 SV=2	Sirt2	2.698	0.000579567	Up	43.256	26.2	7	7	7	6	6	5	4	3	4	2	4	5	1.45234	1.72973	1.95324	0.688828	0.635489	0.579036	0.569761	0.629829	0.76174	cytoplasm	K11412	SIRT2, SIR2L2; NAD+-dependent protein deacetylase sirtuin 2 [EC:2.3.1.286]	map00760 Nicotinate and nicotinamide metabolism; map01100 Metabolic pathways	GO:0000122 negative regulation of transcription by RNA polymerase II; GO:0000183 rDNA heterochromatin assembly; GO:0001666 response to hypoxia; GO:0001932 regulation of protein phosphorylation; GO:0001933 negative regulation of protein phosphorylation; GO:0002237 response to molecule of bacterial origin; GO:0002831 regulation of response to biotic stimulus; GO:0002832 negative regulation of respo…	GO:0000228 nuclear chromosome; GO:0000785 chromatin; GO:0000790 nuclear chromatin; GO:0000792 heterochromatin; GO:0005622 intracellular; GO:0005623 cell; GO:0005634 nucleus; GO:0005654 nucleoplasm; GO:0005677 chromatin silencing complex; GO:0005694 chromosome; GO:0005720 nuclear heterochromatin; GO:0005730 nucleolus; GO:0005737 cytoplasm; GO:0005739 mitochondrion; GO:0005813 centrosome; GO:000581…	GO:0000166 nucleotide binding; GO:0003682 chromatin binding; GO:0003824 catalytic activity; GO:0004407 histone deacetylase activity; GO:0005488 binding; GO:0005515 protein binding; GO:0008134 transcription factor binding; GO:0008270 zinc ion binding; GO:0016787 hydrolase activity; GO:0016810 hydrolase activity, acting on carbon-nitrogen (but not peptide) bonds; GO:0016811 hydrolase activity, acti…			KOG2682	NAD-dependent histone deacetylases and class I sirtuins (SIR2 family)
	O35295	Transcriptional activator protein Pur-beta OS=Mus musculus OX=10090 GN=Purb PE=1 SV=3	Purb	2.246	0.00276128	Up	33.901	23.1	6	6	6	3	3	3	3	4	4	5	6	4	1.29618	1.57751	1.63022	0.803462	0.572396	0.629601	0.728907	0.89369	0.868032	extracellular	K21799	PURB; transcriptional activator protein Pur-beta		GO:0000122 negative regulation of transcription by RNA polymerase II; GO:0002682 regulation of immune system process; GO:0006139 nucleobase-containing compound metabolic process; GO:0006259 DNA metabolic process; GO:0006260 DNA replication; GO:0006261 DNA-dependent DNA replication; GO:0006268 DNA unwinding involved in DNA replication; GO:0006355 regulation of transcription, DNA-templated; GO:0006…	GO:0000228 nuclear chromosome; GO:0005622 intracellular; GO:0005623 cell; GO:0005634 nucleus; GO:0005657 replication fork; GO:0005662 DNA replication factor A complex; GO:0005694 chromosome; GO:0030894 replisome; GO:0031974 membrane-enclosed lumen; GO:0031981 nuclear lumen; GO:0032991 protein-containing complex; GO:0032993 protein-DNA complex; GO:0043226 organelle; GO:0043227 membrane-bounded org…	GO:0000900 translation repressor activity, mRNA regulatory element binding; GO:0000976 transcription regulatory region sequence-specific DNA binding; GO:0000977 RNA polymerase II transcription regulatory region sequence-specific DNA binding; GO:0000981 DNA-binding transcription factor activity, RNA polymerase II-specific; GO:0001067 regulatory region nucleic acid binding; GO:0001227 DNA-binding t…			KOG3074	Transcriptional regulator of the PUR family, single-stranded-DNA-binding
	Q91VJ5	Polyglutamine-binding protein 1 OS=Mus musculus OX=10090 GN=Pqbp1 PE=1 SV=1	Pqbp1	1.996	0.0165917	Up	30.597	12.5	3	3	3	2	2	2	3	3	3	3	3	3	1.59051	1.36224	1.16159	0.88485	0.521153	0.65564	0.943239	0.81213	1.06865	nucleus	K12865	PQBP1, NPW38; polyglutamine-binding protein 1	map03040 Spliceosome	GO:0000375 RNA splicing, via transesterification reactions; GO:0000377 RNA splicing, via transesterification reactions with bulged adenosine as nucleophile; GO:0000380 alternative mRNA splicing, via spliceosome; GO:0000398 mRNA splicing, via spliceosome; GO:0001817 regulation of cytokine production; GO:0001819 positive regulation of cytokine production; GO:0002218 activation of innate immune resp…	GO:0005622 intracellular; GO:0005623 cell; GO:0005634 nucleus; GO:0005654 nucleoplasm; GO:0005737 cytoplasm; GO:0005813 centrosome; GO:0005815 microtubule organizing center; GO:0005829 cytosol; GO:0005856 cytoskeleton; GO:0005929 cilium; GO:0010494 cytoplasmic stress granule; GO:0015630 microtubule cytoskeleton; GO:0016604 nuclear body; GO:0016607 nuclear speck; GO:0031974 membrane-enclosed lumen…	GO:0003676 nucleic acid binding; GO:0003677 DNA binding; GO:0003690 double-stranded DNA binding; GO:0003712 transcription coregulator activity; GO:0003713 transcription coactivator activity; GO:0005488 binding; GO:0005515 protein binding; GO:0008022 protein C-terminus binding; GO:0043021 ribonucleoprotein complex binding; GO:0044877 protein-containing complex binding; GO:0097159 organic cyclic co…			KOG3427	Polyglutamine tract-binding protein PQBP-1
	Q91W39	Nuclear receptor coactivator 5 OS=Mus musculus OX=10090 GN=Ncoa5 PE=1 SV=1	Ncoa5	1.7	0.00105746	Up	65.318	14	7	7	7	2	2	2	5	6	6	5	6	6	1.25848	1.28834	1.22405	0.736992	0.662696	0.819059	0.925595	1.02441	1.06038	nucleus				GO:0009966 regulation of signal transduction; GO:0009968 negative regulation of signal transduction; GO:0010646 regulation of cell communication; GO:0010648 negative regulation of cell communication; GO:0023051 regulation of signaling; GO:0023057 negative regulation of signaling; GO:0033500 carbohydrate homeostasis; GO:0042592 homeostatic process; GO:0042593 glucose homeostasis; GO:0046626 regula…	GO:0005622 intracellular; GO:0005623 cell; GO:0005634 nucleus; GO:0005856 cytoskeleton; GO:0015629 actin cytoskeleton; GO:0043226 organelle; GO:0043227 membrane-bounded organelle; GO:0043228 non-membrane-bounded organelle; GO:0043229 intracellular organelle; GO:0043231 intracellular membrane-bounded organelle; GO:0043232 intracellular non-membrane-bounded organelle;	GO:0003682 chromatin binding; GO:0005488 binding;			KOG0845	Nuclear pore complex, Nup98 component (sc Nup145/Nup100/Nup116)
	Q91XD6	Vacuolar protein-sorting-associated protein 36 OS=Mus musculus OX=10090 GN=Vps36 PE=1 SV=1	Vps36	1.934	0.047358	Up	43.735	12.2	4	4	4	2	2	2	4	4	3	4	4	4	1.96475	1.32765	0.93657	0.741855	0.675813	0.769294		0.844024	0.74004	cytoplasm	K12190	VPS36, EAP45; ESCRT-II complex subunit VPS36	map04144 Endocytosis	GO:0006508 proteolysis; GO:0006511 ubiquitin-dependent protein catabolic process; GO:0006807 nitrogen compound metabolic process; GO:0006810 transport; GO:0006886 intracellular protein transport; GO:0006914 autophagy; GO:0006996 organelle organization; GO:0007032 endosome organization; GO:0007034 vacuolar transport; GO:0008104 protein localization; GO:0008152 metabolic process; GO:0009056 catabol…	GO:0000323 lytic vacuole; GO:0000814 ESCRT II complex; GO:0005622 intracellular; GO:0005623 cell; GO:0005737 cytoplasm; GO:0005764 lysosome; GO:0005768 endosome; GO:0005770 late endosome; GO:0005773 vacuole; GO:0005829 cytosol; GO:0010008 endosome membrane; GO:0012505 endomembrane system; GO:0016020 membrane; GO:0031090 organelle membrane; GO:0031410 cytoplasmic vesicle; GO:0031902 late endosome …	GO:0005488 binding; GO:0005515 protein binding; GO:0008022 protein C-terminus binding; GO:0032182 ubiquitin-like protein binding; GO:0043130 ubiquitin binding;			KOG2760	Vacuolar sorting protein VPS36
	Q99LX0	Parkinson disease protein 7 homolog OS=Mus musculus OX=10090 GN=Park7 PE=1 SV=1	Park7	1.675	0.011092	Up	20.021	49.7	7	7	7	6	6	5	7	7	6	6	6	6	1.51875	1.16461	1.54153	0.817677	0.751439	0.953586	0.557735	0.76637	0.928308	cytoplasm	K05687	PARK7; protein DJ-1 [EC:3.5.1.124]	map05012 Parkinson disease	GO:0000003 reproduction; GO:0000302 response to reactive oxygen species; GO:0001504 neurotransmitter uptake; GO:0001505 regulation of neurotransmitter levels; GO:0001817 regulation of cytokine production; GO:0001819 positive regulation of cytokine production; GO:0001932 regulation of protein phosphorylation; GO:0001933 negative regulation of protein phosphorylation; GO:0001934 positive regulation…	GO:0000785 chromatin; GO:0005576 extracellular region; GO:0005615 extracellular space; GO:0005622 intracellular; GO:0005623 cell; GO:0005634 nucleus; GO:0005654 nucleoplasm; GO:0005694 chromosome; GO:0005737 cytoplasm; GO:0005739 mitochondrion; GO:0005740 mitochondrial envelope; GO:0005758 mitochondrial intermembrane space; GO:0005759 mitochondrial matrix; GO:0005783 endoplasmic reticulum; GO:000…	GO:0002020 protease binding; GO:0003676 nucleic acid binding; GO:0003712 transcription coregulator activity; GO:0003713 transcription coactivator activity; GO:0003723 RNA binding; GO:0003729 mRNA binding; GO:0003824 catalytic activity; GO:0005102 signaling receptor binding; GO:0005488 binding; GO:0005507 copper ion binding; GO:0005515 protein binding; GO:0008047 enzyme activator activity; GO:0008…	PF01965	DJ-1/PfpI family	KOG2764	Putative transcriptional regulator DJ-1
	Q9CQF3	Cleavage and polyadenylation specificity factor subunit 5 OS=Mus musculus OX=10090 GN=Nudt21 PE=1 SV=1	Nudt21	1.943	0.00209124	Up	26.24	30.8	6	6	6	4	4	4	5	4	4	3	3	2	1.50512	1.40991	1.41545	0.703177	0.880113	0.645367	1.17533	0.536956	0.728571	mitochondria	K14397	NUDT21, CPSF5, CFIM25; cleavage and polyadenylation specificity factor subunit 5	map03015 mRNA surveillance pathway	GO:0002682 regulation of immune system process; GO:0002684 positive regulation of immune system process; GO:0006139 nucleobase-containing compound metabolic process; GO:0006378 mRNA polyadenylation; GO:0006379 mRNA cleavage; GO:0006396 RNA processing; GO:0006397 mRNA processing; GO:0006725 cellular aromatic compound metabolic process; GO:0006807 nitrogen compound metabolic process; GO:0008152 met…	GO:0005622 intracellular; GO:0005623 cell; GO:0005634 nucleus; GO:0005654 nucleoplasm; GO:0005737 cytoplasm; GO:0005813 centrosome; GO:0005815 microtubule organizing center; GO:0005847 mRNA cleavage and polyadenylation specificity factor complex; GO:0005849 mRNA cleavage factor complex; GO:0005856 cytoskeleton; GO:0015630 microtubule cytoskeleton; GO:0016604 nuclear body; GO:0031974 membrane-encl…	GO:0003676 nucleic acid binding; GO:0003682 chromatin binding; GO:0003723 RNA binding; GO:0003729 mRNA binding; GO:0005488 binding; GO:0005515 protein binding; GO:0017091 AU-rich element binding; GO:0019899 enzyme binding; GO:0042802 identical protein binding; GO:0042803 protein homodimerization activity; GO:0042826 histone deacetylase binding; GO:0046983 protein dimerization activity; GO:0097159…	PF13869	Nucleotide hydrolase	KOG1689	mRNA cleavage factor I subunit
	Q9CRB9	MICOS complex subunit Mic19 OS=Mus musculus OX=10090 GN=Chchd3 PE=1 SV=1	Chchd3	1.564	0.00358757	Up	26.334	28.2	6	6	6	4	4	4	5	6	5	5	6	5	1.15418	1.39621	1.15176	0.793038	0.740221	0.833485	0.978126	1.0638	0.889181	cytoplasm	K17563	CHCHD3, MINOS3; coiled-coil-helix-coiled-coil-helix domain-containing protein 3, mitochondrial		GO:0000122 negative regulation of transcription by RNA polymerase II; GO:0006355 regulation of transcription, DNA-templated; GO:0006357 regulation of transcription by RNA polymerase II; GO:0006996 organelle organization; GO:0007005 mitochondrion organization; GO:0007006 mitochondrial membrane organization; GO:0007007 inner mitochondrial membrane organization; GO:0008053 mitochondrial fusion; GO:0…	GO:0005622 intracellular; GO:0005623 cell; GO:0005634 nucleus; GO:0005737 cytoplasm; GO:0005739 mitochondrion; GO:0005740 mitochondrial envelope; GO:0005743 mitochondrial inner membrane; GO:0016020 membrane; GO:0016021 integral component of membrane; GO:0019866 organelle inner membrane; GO:0031090 organelle membrane; GO:0031224 intrinsic component of membrane; GO:0031300 intrinsic component of or…	GO:0000981 DNA-binding transcription factor activity, RNA polymerase II-specific; GO:0001227 DNA-binding transcription repressor activity, RNA polymerase II-specific; GO:0003700 DNA-binding transcription factor activity; GO:0005198 structural molecule activity; GO:0005488 binding; GO:0005515 protein binding; GO:0019899 enzyme binding; GO:0019902 phosphatase binding; GO:0140110 transcription regul…			KOG4083	Head-elevated expression protein
	Q9WTK5	Nuclear factor NF-kappa-B p100 subunit OS=Mus musculus OX=10090 GN=Nfkb2 PE=1 SV=1	Nfkb2	2.187	0.000443364	Up	96.831	25.7	17	17	17	6	8	7	13	12	12	10	12	11	1.38112	1.55927	1.7434	0.739942	0.673607	0.728272	0.785434	0.726983	0.661973	nucleus	K04469	NFKB2; nuclear factor of kappa light polypeptide gene enhancer in B-cells 2	map04010 MAPK signaling pathway; map04064 NF-kappa B signaling pathway; map04380 Osteoclast differentiation; map04625 C-type lectin receptor signaling pathway; map05134 Legionellosis; map05166 Human T-cell leukemia virus 1 infection; map05169 Epstein-Barr virus infection; map05200 Pathways in cancer; map05203 Viral carcinogenesis; map05224 Breast cancer	GO:0000122 negative regulation of transcription by RNA polymerase II; GO:0001775 cell activation; GO:0001817 regulation of cytokine production; GO:0001819 positive regulation of cytokine production; GO:0002250 adaptive immune response; GO:0002266 follicular dendritic cell activation; GO:0002268 follicular dendritic cell differentiation; GO:0002376 immune system process; GO:0002460 adaptive immune…	GO:0005622 intracellular; GO:0005623 cell; GO:0005634 nucleus; GO:0005654 nucleoplasm; GO:0005737 cytoplasm; GO:0005829 cytosol; GO:0031974 membrane-enclosed lumen; GO:0031981 nuclear lumen; GO:0032991 protein-containing complex; GO:0033256 I-kappaB/NF-kappaB complex; GO:0033257 Bcl3/NF-kappaB2 complex; GO:0043226 organelle; GO:0043227 membrane-bounded organelle; GO:0043229 intracellular organell…	GO:0000976 transcription regulatory region sequence-specific DNA binding; GO:0000977 RNA polymerase II transcription regulatory region sequence-specific DNA binding; GO:0000978 RNA polymerase II cis-regulatory region sequence-specific DNA binding; GO:0000981 DNA-binding transcription factor activity, RNA polymerase II-specific; GO:0000987 cis-regulatory region sequence-specific DNA binding; GO:00…	PF00554; PF00531	Rel homology domain (RHD); Death domain	KOG0504	FOG: Ankyrin repeat
	Q3THK3	General transcription factor IIF subunit 1 OS=Mus musculus OX=10090 GN=Gtf2f1 PE=1 SV=2	Gtf2f1	2.76	0.000512717	Up	57.241	11.8	4	4	4	4	3	3	2	2	2	2	3	2	1.69749	1.74682	1.7357	0.517531	0.62869	0.730402	0.515603	0.645209	0.782558	nucleus	K03138	TFIIF1, GTF2F1, TFG1; transcription initiation factor TFIIF subunit alpha	map03022 Basal transcription factors	GO:0000375 RNA splicing, via transesterification reactions; GO:0000377 RNA splicing, via transesterification reactions with bulged adenosine as nucleophile; GO:0000398 mRNA splicing, via spliceosome; GO:0006139 nucleobase-containing compound metabolic process; GO:0006351 transcription, DNA-templated; GO:0006352 DNA-templated transcription, initiation; GO:0006354 DNA-templated transcription, elong…	GO:0000428 DNA-directed RNA polymerase complex; GO:0005622 intracellular; GO:0005623 cell; GO:0005634 nucleus; GO:0005654 nucleoplasm; GO:0005667 transcription regulator complex; GO:0005669 transcription factor TFIID complex; GO:0005674 transcription factor TFIIF complex; GO:0016591 RNA polymerase II, holoenzyme; GO:0030054 cell junction; GO:0030880 RNA polymerase complex; GO:0031974 membrane-enc…	GO:0003682 chromatin binding; GO:0003712 transcription coregulator activity; GO:0003713 transcription coactivator activity; GO:0005488 binding; GO:0005515 protein binding; GO:0008047 enzyme activator activity; GO:0008134 transcription factor binding; GO:0019208 phosphatase regulator activity; GO:0019211 phosphatase activator activity; GO:0019899 enzyme binding; GO:0019902 phosphatase binding; GO:…			KOG2393	Transcription initiation factor IIF, large subunit (RAP74)
	P83870	PHD finger-like domain-containing protein 5A OS=Mus musculus OX=10090 GN=Phf5a PE=1 SV=1	Phf5a	2.269	0.000195079	Up	12.405	56.4	6	6	6	5	4	5	5	4	5	5	5	4	1.6717	1.69852	1.50289	0.754213	0.647091	0.746112	0.633855	0.695862	0.649762	extracellular	K12834	PHF5A; PHD finger-like domain-containing protein 5A	map03040 Spliceosome	GO:0000375 RNA splicing, via transesterification reactions; GO:0000377 RNA splicing, via transesterification reactions with bulged adenosine as nucleophile; GO:0000398 mRNA splicing, via spliceosome; GO:0006139 nucleobase-containing compound metabolic process; GO:0006355 regulation of transcription, DNA-templated; GO:0006396 RNA processing; GO:0006397 mRNA processing; GO:0006725 cellular aromatic…	GO:0005622 intracellular; GO:0005623 cell; GO:0005634 nucleus; GO:0005654 nucleoplasm; GO:0005681 spliceosomal complex; GO:0005686 U2 snRNP; GO:0005689 U12-type spliceosomal complex; GO:0016363 nuclear matrix; GO:0016604 nuclear body; GO:0016607 nuclear speck; GO:0030532 small nuclear ribonucleoprotein complex; GO:0031974 membrane-enclosed lumen; GO:0031981 nuclear lumen; GO:0032991 protein-conta…	GO:0003700 DNA-binding transcription factor activity; GO:0140110 transcription regulator activity;			KOG1705	Uncharacterized conserved protein, contains CXXC motifs
[L] Replication, recombination and repair	P03975	IgE-binding protein OS=Mus musculus OX=10090 GN=Iap PE=2 SV=1	Iap	3.062	5.24044e-05	Up	62.747	28.2	12	12	12	9	8	9	8	11	10	8	8	8	1.58677	1.87969	1.91104	0.598313	0.587046	0.570915	0.727288	0.572378	0.566562	endoplasmic reticulum							PF00665	Integrase core domain	KOG0017	FOG: Transposon-encoded proteins with TYA, reverse transcriptase, integrase domains in various combinations
	Q9CYR0	Single-stranded DNA-binding protein, mitochondrial OS=Mus musculus OX=10090 GN=Ssbp1 PE=1 SV=1	Ssbp1	2.895	8.23527e-05	Up	17.319	21.1	3	3	3	2	2	2	3	3	3	3	3	3	1.47047	1.73894	1.73488	0.604566	0.565042	0.538018	0.719778	0.831706	0.796597	nucleus	K03111	ssb; single-strand DNA-binding protein	map03030 DNA replication; map03430 Mismatch repair; map03440 Homologous recombination	GO:0006996 organelle organization; GO:0007005 mitochondrion organization; GO:0009653 anatomical structure morphogenesis; GO:0009987 cellular process; GO:0016043 cellular component organization; GO:0032502 developmental process; GO:0032989 cellular component morphogenesis; GO:0032990 cell part morphogenesis; GO:0043085 positive regulation of catalytic activity; GO:0044093 positive regulation of mo…	GO:0005622 intracellular; GO:0005623 cell; GO:0005737 cytoplasm; GO:0005739 mitochondrion; GO:0005759 mitochondrial matrix; GO:0009295 nucleoid; GO:0031974 membrane-enclosed lumen; GO:0042645 mitochondrial nucleoid; GO:0043226 organelle; GO:0043227 membrane-bounded organelle; GO:0043228 non-membrane-bounded organelle; GO:0043229 intracellular organelle; GO:0043231 intracellular membrane-bounded o…	GO:0003676 nucleic acid binding; GO:0003677 DNA binding; GO:0003682 chromatin binding; GO:0003697 single-stranded DNA binding; GO:0005488 binding; GO:0097159 organic cyclic compound binding; GO:1901363 heterocyclic compound binding;	PF00436	Single-strand binding protein family	KOG1653	Single-stranded DNA-binding protein
	P16330	2',3'-cyclic-nucleotide 3'-phosphodiesterase OS=Mus musculus OX=10090 GN=Cnp PE=1 SV=3	Cnp	1.855	0.045892	Up	47.123	16.7	6	6	6	3	3	4	4	2	3	3	1	1	1.06775	1.02265	1.58757	0.674515		0.64752				mitochondria	K01121	CNP; 2',3'-cyclic-nucleotide 3'-phosphodiesterase [EC:3.1.4.37]		GO:0000226 microtubule cytoskeleton organization; GO:0000902 cell morphogenesis; GO:0000904 cell morphogenesis involved in differentiation; GO:0002237 response to molecule of bacterial origin; GO:0006810 transport; GO:0006839 mitochondrial transport; GO:0006996 organelle organization; GO:0007005 mitochondrion organization; GO:0007006 mitochondrial membrane organization; GO:0007010 cytoskeleton or…	GO:0005576 extracellular region; GO:0005615 extracellular space; GO:0005622 intracellular; GO:0005623 cell; GO:0005634 nucleus; GO:0005654 nucleoplasm; GO:0005737 cytoplasm; GO:0005739 mitochondrion; GO:0005740 mitochondrial envelope; GO:0005741 mitochondrial outer membrane; GO:0005743 mitochondrial inner membrane; GO:0005829 cytosol; GO:0005856 cytoskeleton; GO:0005874 microtubule; GO:0005886 pl…	GO:0000166 nucleotide binding; GO:0003824 catalytic activity; GO:0004112 cyclic-nucleotide phosphodiesterase activity; GO:0004113 2',3'-cyclic-nucleotide 3'-phosphodiesterase activity; GO:0005488 binding; GO:0008081 phosphoric diester hydrolase activity; GO:0016787 hydrolase activity; GO:0016788 hydrolase activity, acting on ester bonds; GO:0030551 cyclic nucleotide binding; GO:0036094 small mole…	PF13671	AAA domain	KOG2401	Predicted MutS-related protein involved in mismatch repair
	Q3ULW8	Protein mono-ADP-ribosyltransferase PARP3 OS=Mus musculus OX=10090 GN=Parp3 PE=2 SV=1	Parp3	1.849	0.00448181	Up	59.948	18.8	8	8	8	7	7	7	6	6	6	6	6	6	1.68338	1.27306	1.25789	0.827651	0.713092	0.738859	0.949874	0.861373	0.694819	nucleus	K10798	PARP; poly [ADP-ribose] polymerase [EC:2.4.2.30]	map03410 Base excision repair; map04210 Apoptosis; map04212 Longevity regulating pathway - worm; map04214 Apoptosis - fly; map04217 Necroptosis	GO:0000723 telomere maintenance; GO:0006139 nucleobase-containing compound metabolic process; GO:0006259 DNA metabolic process; GO:0006260 DNA replication; GO:0006261 DNA-dependent DNA replication; GO:0006266 DNA ligation; GO:0006271 DNA strand elongation involved in DNA replication; GO:0006273 lagging strand elongation; GO:0006281 DNA repair; GO:0006302 double-strand break repair; GO:0006464 cel…	GO:0005622 intracellular; GO:0005623 cell; GO:0005634 nucleus; GO:0005694 chromosome; GO:0005737 cytoplasm; GO:0005814 centriole; GO:0005815 microtubule organizing center; GO:0005856 cytoskeleton; GO:0015630 microtubule cytoskeleton; GO:0035861 site of double-strand break; GO:0043226 organelle; GO:0043227 membrane-bounded organelle; GO:0043228 non-membrane-bounded organelle; GO:0043229 intracellu…	GO:0003824 catalytic activity; GO:0003909 DNA ligase activity; GO:0003910 DNA ligase (ATP) activity; GO:0003950 NAD+ ADP-ribosyltransferase activity; GO:0016740 transferase activity; GO:0016757 transferase activity, transferring glycosyl groups; GO:0016763 transferase activity, transferring pentosyl groups; GO:0016874 ligase activity; GO:0016886 ligase activity, forming phosphoric ester bonds; GO…	PF05406; PF02877	WGR domain; Poly(ADP-ribose) polymerase, regulatory domain	KOG1037	NAD+ ADP-ribosyltransferase Parp, required for poly-ADP ribosylation of nuclear proteins
	Q9JKX6	ADP-sugar pyrophosphatase OS=Mus musculus OX=10090 GN=Nudt5 PE=1 SV=1	Nudt5	1.77	0.000680493	Up	23.984	47.2	10	10	10	6	5	5	7	6	5	7	6	8	1.42403	1.5163	1.2509	0.768986	0.818489	0.781114	0.775893	0.848351	0.815941	nucleus	K13987	NUDT5; ADP-sugar pyrophosphatase / 8-oxo-dGDP phosphatase / ADP-D-ribose pyrophosphorylase [EC:3.6.1.13 3.6.1.58 2.7.7.96]	map00230 Purine metabolism; map01100 Metabolic pathways	GO:0005975 carbohydrate metabolic process; GO:0005996 monosaccharide metabolic process; GO:0006014 D-ribose metabolic process; GO:0006139 nucleobase-containing compound metabolic process; GO:0006163 purine nucleotide metabolic process; GO:0006325 chromatin organization; GO:0006338 chromatin remodeling; GO:0006725 cellular aromatic compound metabolic process; GO:0006753 nucleoside phosphate metabo…	GO:0005622 intracellular; GO:0005623 cell; GO:0005634 nucleus; GO:0005737 cytoplasm; GO:0005829 cytosol; GO:0043226 organelle; GO:0043227 membrane-bounded organelle; GO:0043229 intracellular organelle; GO:0043231 intracellular membrane-bounded organelle;	GO:0000287 magnesium ion binding; GO:0003676 nucleic acid binding; GO:0003723 RNA binding; GO:0003824 catalytic activity; GO:0005488 binding; GO:0005515 protein binding; GO:0016462 pyrophosphatase activity; GO:0016740 transferase activity; GO:0016772 transferase activity, transferring phosphorus-containing groups; GO:0016779 nucleotidyltransferase activity; GO:0016787 hydrolase activity; GO:00168…	PF00293	NUDIX domain	KOG3041	Nucleoside diphosphate-sugar hydrolase of the MutT (NUDIX) family
[M] Cell wall/membrane/envelope biogenesis	Q8R059	UDP-glucose 4-epimerase OS=Mus musculus OX=10090 GN=Gale PE=1 SV=1	Gale	1.952	0.00141259	Up	38.224	12.1	4	4	4	3	3	3	4	4	4	4	4	4	1.45979	1.52797	1.28739	0.650094	0.822535	0.717819	0.86491	0.893203	0.776281	cytoplasm	K01784	galE, GALE; UDP-glucose 4-epimerase [EC:5.1.3.2]	map00052 Galactose metabolism; map00520 Amino sugar and nucleotide sugar metabolism; map01100 Metabolic pathways	GO:0005975 carbohydrate metabolic process; GO:0005996 monosaccharide metabolic process; GO:0006012 galactose metabolic process; GO:0006082 organic acid metabolic process; GO:0006090 pyruvate metabolic process; GO:0006091 generation of precursor metabolites and energy; GO:0006096 glycolytic process; GO:0006139 nucleobase-containing compound metabolic process; GO:0006163 purine nucleotide metabolic…	GO:0005622 intracellular; GO:0005623 cell; GO:0005737 cytoplasm; GO:0005829 cytosol;	GO:0003824 catalytic activity; GO:0003978 UDP-glucose 4-epimerase activity; GO:0005488 binding; GO:0005515 protein binding; GO:0016853 isomerase activity; GO:0016854 racemase and epimerase activity; GO:0016857 racemase and epimerase activity, acting on carbohydrates and derivatives; GO:0042802 identical protein binding; GO:0042803 protein homodimerization activity; GO:0046983 protein dimerization…			KOG1371	UDP-glucose 4-epimerase/UDP-sulfoquinovose synthase
	Q8BTZ7	Mannose-1-phosphate guanyltransferase beta OS=Mus musculus OX=10090 GN=Gmppb PE=1 SV=1	Gmppb	2.714	0.0209353	Up	39.916	14.4	5	5	5	3	3	3	4	4	4	3	4	5	2.16192	0.943195	1.80847	0.648891	0.574902	0.586599	0.59794	1.05181	0.626271	mitochondria	K00966	GMPP; mannose-1-phosphate guanylyltransferase [EC:2.7.7.13]	map00051 Fructose and mannose metabolism; map00520 Amino sugar and nucleotide sugar metabolism; map01100 Metabolic pathways	GO:0006139 nucleobase-containing compound metabolic process; GO:0006725 cellular aromatic compound metabolic process; GO:0006807 nitrogen compound metabolic process; GO:0008152 metabolic process; GO:0009058 biosynthetic process; GO:0009225 nucleotide-sugar metabolic process; GO:0009226 nucleotide-sugar biosynthetic process; GO:0009298 GDP-mannose biosynthetic process; GO:0009987 cellular process;…	GO:0005622 intracellular; GO:0005623 cell; GO:0005737 cytoplasm;	GO:0003824 catalytic activity; GO:0004475 mannose-1-phosphate guanylyltransferase activity; GO:0008905 mannose-phosphate guanylyltransferase activity; GO:0016740 transferase activity; GO:0016772 transferase activity, transferring phosphorus-containing groups; GO:0016779 nucleotidyltransferase activity; GO:0070568 guanylyltransferase activity;			KOG1322	GDP-mannose pyrophosphorylase/mannose-1-phosphate guanylyltransferase
	O70439	Syntaxin-7 OS=Mus musculus OX=10090 GN=Stx7 PE=1 SV=3	Stx7	1.903	0.000219614	Up	29.82	24.9	5	5	5	5	5	5	5	4	5	5	5	5	1.39928	1.36796	1.30324	0.780058	0.681801	0.676741	1.02316	0.971609	0.796147	cytoplasm	K08488	STX7; syntaxin 7	map04130 SNARE interactions in vesicular transport; map04145 Phagosome	GO:0001505 regulation of neurotransmitter levels; GO:0001910 regulation of leukocyte mediated cytotoxicity; GO:0001912 positive regulation of leukocyte mediated cytotoxicity; GO:0001914 regulation of T cell mediated cytotoxicity; GO:0001916 positive regulation of T cell mediated cytotoxicity; GO:0002682 regulation of immune system process; GO:0002684 positive regulation of immune system process; …	GO:0000323 lytic vacuole; GO:0001772 immunological synapse; GO:0005622 intracellular; GO:0005623 cell; GO:0005737 cytoplasm; GO:0005764 lysosome; GO:0005765 lysosomal membrane; GO:0005766 primary lysosome; GO:0005768 endosome; GO:0005769 early endosome; GO:0005770 late endosome; GO:0005773 vacuole; GO:0005774 vacuolar membrane; GO:0005886 plasma membrane; GO:0010008 endosome membrane; GO:0012505 …	GO:0000149 SNARE binding; GO:0005484 SNAP receptor activity; GO:0005488 binding; GO:0005515 protein binding; GO:0008200 ion channel inhibitor activity; GO:0016247 channel regulator activity; GO:0016248 channel inhibitor activity; GO:0017081 chloride channel regulator activity; GO:0019869 chloride channel inhibitor activity; GO:0019905 syntaxin binding; GO:0044877 protein-containing complex bindin…			KOG0811	SNARE protein PEP12/VAM3/Syntaxin 7/Syntaxin 17
[N] Cell motility	Q8R1Q8	Cytoplasmic dynein 1 light intermediate chain 1 OS=Mus musculus OX=10090 GN=Dync1li1 PE=1 SV=1	Dync1li1	1.815	0.000959934	Up	56.614	32.5	17	16	17	12	12	13	13	11	11	12	13	11	1.42145	1.50318	1.36005	0.873168	0.784319	0.703288	0.897954	0.723053	0.73354	cytoplasm	K10416	DYNC1LI, DNCLI; dynein light intermediate chain 1, cytosolic	map04145 Phagosome; map04962 Vasopressin-regulated water reabsorption; map05132 Salmonella infection	GO:0000226 microtubule cytoskeleton organization; GO:0000278 mitotic cell cycle; GO:0001775 cell activation; GO:0002252 immune effector process; GO:0002263 cell activation involved in immune response; GO:0002274 myeloid leukocyte activation; GO:0002275 myeloid cell activation involved in immune response; GO:0002283 neutrophil activation involved in immune response; GO:0002366 leukocyte activation…	GO:0000775 chromosome, centromeric region; GO:0000776 kinetochore; GO:0000922 spindle pole; GO:0005622 intracellular; GO:0005623 cell; GO:0005694 chromosome; GO:0005737 cytoplasm; GO:0005813 centrosome; GO:0005815 microtubule organizing center; GO:0005819 spindle; GO:0005829 cytosol; GO:0005856 cytoskeleton; GO:0005868 cytoplasmic dynein complex; GO:0005875 microtubule associated complex; GO:0005…	GO:0000166 nucleotide binding; GO:0001882 nucleoside binding; GO:0001883 purine nucleoside binding; GO:0003774 motor activity; GO:0003777 microtubule motor activity; GO:0003824 catalytic activity; GO:0005488 binding; GO:0005515 protein binding; GO:0016462 pyrophosphatase activity; GO:0016787 hydrolase activity; GO:0016817 hydrolase activity, acting on acid anhydrides; GO:0016818 hydrolase activit…			KOG3905	Dynein light intermediate chain
[O] Posttranslational modification, protein turnover, chaperones	P80313	T-complex protein 1 subunit eta OS=Mus musculus OX=10090 GN=Cct7 PE=1 SV=1	Cct7	1.531	0.000465127	Up	59.652	39.9	21	21	21	17	16	17	20	19	20	18	18	17	1.29768	1.267	1.39219	0.904254	0.863208	0.817758	0.767707	0.806379	0.883821	cytoplasm	K09499	CCT7; T-complex protein 1 subunit eta		GO:0000003 reproduction; GO:0006457 protein folding; GO:0006458 'de novo' protein folding; GO:0006810 transport; GO:0007338 single fertilization; GO:0007339 binding of sperm to zona pellucida; GO:0008037 cell recognition; GO:0009566 fertilization; GO:0009889 regulation of biosynthetic process; GO:0009891 positive regulation of biosynthetic process; GO:0009893 positive regulation of metabolic proc…	GO:0002199 zona pellucida receptor complex; GO:0005622 intracellular; GO:0005623 cell; GO:0005737 cytoplasm; GO:0005829 cytosol; GO:0005832 chaperonin-containing T-complex; GO:0005856 cytoskeleton; GO:0005874 microtubule; GO:0015630 microtubule cytoskeleton; GO:0032991 protein-containing complex; GO:0043226 organelle; GO:0043228 non-membrane-bounded organelle; GO:0043229 intracellular organelle; …	GO:0005488 binding; GO:0005515 protein binding; GO:0042802 identical protein binding; GO:0044183 protein folding chaperone; GO:0051082 unfolded protein binding;			KOG0361	Chaperonin complex component, TCP-1 eta subunit (CCT7)
	Q8VBV7	COP9 signalosome complex subunit 8 OS=Mus musculus OX=10090 GN=Cops8 PE=1 SV=1	Cops8	1.634	0.00426116	Up	23.255	30.1	5	5	5	4	4	4	4	4	4	3	4	4	1.42057	1.41741	1.39318	0.934329	0.723109	0.931612	0.84284	0.643612	0.693329	cytoskeleton	K12181	COPS8, CSN8; COP9 signalosome complex subunit 8		GO:0000338 protein deneddylation; GO:0000715 nucleotide-excision repair, DNA damage recognition; GO:0001932 regulation of protein phosphorylation; GO:0001934 positive regulation of protein phosphorylation; GO:0006139 nucleobase-containing compound metabolic process; GO:0006259 DNA metabolic process; GO:0006281 DNA repair; GO:0006283 transcription-coupled nucleotide-excision repair; GO:0006289 nuc…	GO:0005622 intracellular; GO:0005623 cell; GO:0005634 nucleus; GO:0005654 nucleoplasm; GO:0005737 cytoplasm; GO:0005829 cytosol; GO:0008180 COP9 signalosome; GO:0031974 membrane-enclosed lumen; GO:0031981 nuclear lumen; GO:0032991 protein-containing complex; GO:0043226 organelle; GO:0043227 membrane-bounded organelle; GO:0043229 intracellular organelle; GO:0043231 intracellular membrane-bounded o…				KOG4414	COP9 signalosome, subunit CSN8
	Q3UGP8	Putative Dol-P-Glc:Glc(2)Man(9)GlcNAc(2)-PP-Dol alpha-1,2-glucosyltransferase OS=Mus musculus OX=10090 GN=Alg10b PE=1 SV=1	Alg10b	1.838	0.0183974	Up	55.464	6.8	3	3	3	2	2	2	3	3	3	2	1	2	1.28476	1.27002	1.48668	0.760872	0.904566	0.532858	0.981396		0.778842	plasma membrane	K03850	ALG10; alpha-1,2-glucosyltransferase [EC:2.4.1.256]	map00510 N-Glycan biosynthesis; map01100 Metabolic pathways	GO:0002064 epithelial cell development; GO:0002065 columnar/cuboidal epithelial cell differentiation; GO:0002066 columnar/cuboidal epithelial cell development; GO:0003008 system process; GO:0006464 cellular protein modification process; GO:0006486 protein glycosylation; GO:0006807 nitrogen compound metabolic process; GO:0007275 multicellular organism development; GO:0007399 nervous system develop…	GO:0005622 intracellular; GO:0005623 cell; GO:0005737 cytoplasm; GO:0005783 endoplasmic reticulum; GO:0005789 endoplasmic reticulum membrane; GO:0012505 endomembrane system; GO:0016020 membrane; GO:0031984 organelle subcompartment; GO:0042175 nuclear outer membrane-endoplasmic reticulum membrane network; GO:0043226 organelle; GO:0043227 membrane-bounded organelle; GO:0043229 intracellular organel…	GO:0003824 catalytic activity; GO:0015459 potassium channel regulator activity; GO:0016247 channel regulator activity; GO:0016740 transferase activity; GO:0098772 molecular function regulator; GO:0099106 ion channel regulator activity;			KOG2642	Alpha-1,2 glucosyltransferase/transcriptional activator
	Q8CGK3	Lon protease homolog, mitochondrial OS=Mus musculus OX=10090 GN=Lonp1 PE=1 SV=2	Lonp1	2.208	0.000248374	Up	105.84	17.8	16	16	16	12	13	13	12	10	11	8	10	10	1.57888	1.85508	1.63563	0.829956	0.735239	0.730351	0.623369	0.498809	0.512682	mitochondria	K08675	PRSS15, PIM1; ATP-dependent Lon protease [EC:3.4.21.53]		GO:0000002 mitochondrial genome maintenance; GO:0001666 response to hypoxia; GO:0006139 nucleobase-containing compound metabolic process; GO:0006259 DNA metabolic process; GO:0006508 proteolysis; GO:0006515 protein quality control for misfolded or incompletely synthesized proteins; GO:0006725 cellular aromatic compound metabolic process; GO:0006807 nitrogen compound metabolic process; GO:0006950 …	GO:0005622 intracellular; GO:0005623 cell; GO:0005634 nucleus; GO:0005654 nucleoplasm; GO:0005737 cytoplasm; GO:0005739 mitochondrion; GO:0005759 mitochondrial matrix; GO:0005829 cytosol; GO:0009295 nucleoid; GO:0031974 membrane-enclosed lumen; GO:0031981 nuclear lumen; GO:0042645 mitochondrial nucleoid; GO:0043226 organelle; GO:0043227 membrane-bounded organelle; GO:0043228 non-membrane-bounded …	GO:0000166 nucleotide binding; GO:0001018 mitochondrial promoter sequence-specific DNA binding; GO:0001067 regulatory region nucleic acid binding; GO:0003676 nucleic acid binding; GO:0003677 DNA binding; GO:0003697 single-stranded DNA binding; GO:0003723 RNA binding; GO:0003727 single-stranded RNA binding; GO:0003824 catalytic activity; GO:0004176 ATP-dependent peptidase activity; GO:0005488 bind…	PF00004; PF05362	ATPase family associated with various cellular activities (AAA); Lon protease (S16) C-terminal proteolytic domain	KOG2004	Mitochondrial ATP-dependent protease PIM1/LON
	Q8C878	NEDD8-activating enzyme E1 catalytic subunit OS=Mus musculus OX=10090 GN=Uba3 PE=1 SV=2	Uba3	1.939	2.48368e-05	Up	51.737	18.6	8	8	8	4	5	4	7	7	5	6	6	6	1.43511	1.43121	1.47018	0.773611	0.703929	0.758664	0.762853	0.864697	0.799747	cytoplasm	K10686	UBE1C, UBA3; ubiquitin-activating enzyme E1 C [EC:6.2.1.45]	map04120 Ubiquitin mediated proteolysis	GO:0000278 mitotic cell cycle; GO:0006355 regulation of transcription, DNA-templated; GO:0006464 cellular protein modification process; GO:0006508 proteolysis; GO:0006807 nitrogen compound metabolic process; GO:0007049 cell cycle; GO:0007113 endomitotic cell cycle; GO:0008152 metabolic process; GO:0009889 regulation of biosynthetic process; GO:0009890 negative regulation of biosynthetic process; …	GO:0005622 intracellular; GO:0005623 cell; GO:0005634 nucleus; GO:0005737 cytoplasm; GO:0005829 cytosol; GO:0043226 organelle; GO:0043227 membrane-bounded organelle; GO:0043229 intracellular organelle; GO:0043231 intracellular membrane-bounded organelle;	GO:0003824 catalytic activity; GO:0005102 signaling receptor binding; GO:0005488 binding; GO:0005515 protein binding; GO:0008134 transcription factor binding; GO:0008641 ubiquitin-like modifier activating enzyme activity; GO:0016740 transferase activity; GO:0016874 ligase activity; GO:0016877 ligase activity, forming carbon-sulfur bonds; GO:0016922 nuclear receptor binding; GO:0019781 NEDD8 activ…	PF00899; PF08825	ThiF family; E2 binding domain	KOG2015	NEDD8-activating complex, catalytic component UBA3
	Q8C1A5	Thimet oligopeptidase OS=Mus musculus OX=10090 GN=Thop1 PE=1 SV=1	Thop1	1.984	0.000435736	Up	78.025	24.9	17	17	17	11	11	13	12	12	13	13	13	14	1.54973	1.31583	1.37239	0.698994	0.668072	0.768561	0.872046	0.841479	0.912895	cytoplasm	K01392	THOP1; thimet oligopeptidase [EC:3.4.24.15]	map04614 Renin-angiotensin system; map05143 African trypanosomiasis	GO:0006508 proteolysis; GO:0006518 peptide metabolic process; GO:0006807 nitrogen compound metabolic process; GO:0007154 cell communication; GO:0007165 signal transduction; GO:0008152 metabolic process; GO:0009987 cellular process; GO:0019538 protein metabolic process; GO:0023052 signaling; GO:0034641 cellular nitrogen compound metabolic process; GO:0035556 intracellular signal transduction; GO:0…	GO:0005622 intracellular; GO:0005623 cell; GO:0005737 cytoplasm; GO:0005739 mitochondrion; GO:0005740 mitochondrial envelope; GO:0005758 mitochondrial intermembrane space; GO:0031967 organelle envelope; GO:0031970 organelle envelope lumen; GO:0031974 membrane-enclosed lumen; GO:0031975 envelope; GO:0043226 organelle; GO:0043227 membrane-bounded organelle; GO:0043229 intracellular organelle; GO:00…	GO:0003824 catalytic activity; GO:0004175 endopeptidase activity; GO:0004222 metalloendopeptidase activity; GO:0005488 binding; GO:0008233 peptidase activity; GO:0008237 metallopeptidase activity; GO:0016787 hydrolase activity; GO:0033218 amide binding; GO:0042277 peptide binding; GO:0070011 peptidase activity, acting on L-amino acid peptides; GO:0140096 catalytic activity, acting on a protein;			KOG2089	Metalloendopeptidase family - saccharolysin & thimet oligopeptidase
	Q8BZW8	NHL repeat-containing protein 2 OS=Mus musculus OX=10090 GN=Nhlrc2 PE=1 SV=1	Nhlrc2	1.788	0.000208078	Up	78.429	17	11	11	11	7	8	9	7	6	6	7	7	6	1.26632	1.32631	1.2361	0.659762	0.75465	0.727422	1.04329	0.937982	1.04816	peroxisome				GO:0002576 platelet degranulation; GO:0006810 transport; GO:0006887 exocytosis; GO:0009987 cellular process; GO:0016192 vesicle-mediated transport; GO:0032940 secretion by cell; GO:0045055 regulated exocytosis; GO:0046903 secretion; GO:0051179 localization; GO:0051234 establishment of localization;	GO:0005576 extracellular region; GO:0005622 intracellular; GO:0005623 cell; GO:0005737 cytoplasm; GO:0012505 endomembrane system; GO:0030141 secretory granule; GO:0031091 platelet alpha granule; GO:0031093 platelet alpha granule lumen; GO:0031410 cytoplasmic vesicle; GO:0031974 membrane-enclosed lumen; GO:0031982 vesicle; GO:0031983 vesicle lumen; GO:0034774 secretory granule lumen; GO:0043226 or…		PF13905	Thioredoxin-like	KOG2177	Predicted E3 ubiquitin ligase
	Q80VI1	E3 ubiquitin-protein ligase TRIM56 OS=Mus musculus OX=10090 GN=Trim56 PE=1 SV=1	Trim56	1.808	0.0343395	Up	79.512	9.5	5	5	5	4	3	2	3	3	4	3	4	5	1.60657	1.61582	1.06286	0.615736	0.944368	0.809969	0.792104	0.773954	0.778611	nucleus	K12026	TRIM56; tripartite motif-containing protein 56 [EC:2.3.2.27]		GO:0000209 protein polyubiquitination; GO:0001816 cytokine production; GO:0001817 regulation of cytokine production; GO:0002252 immune effector process; GO:0002376 immune system process; GO:0006464 cellular protein modification process; GO:0006807 nitrogen compound metabolic process; GO:0006950 response to stress; GO:0006952 defense response; GO:0006955 immune response; GO:0008152 metabolic proce…	GO:0005622 intracellular; GO:0005623 cell; GO:0005737 cytoplasm; GO:0005829 cytosol;	GO:0003824 catalytic activity; GO:0004842 ubiquitin-protein transferase activity; GO:0016740 transferase activity; GO:0019787 ubiquitin-like protein transferase activity; GO:0061630 ubiquitin protein ligase activity; GO:0061659 ubiquitin-like protein ligase activity; GO:0140096 catalytic activity, acting on a protein;	PF13445; PF00643	RING-type zinc-finger, LisH dimerisation motif; B-box zinc finger	KOG2177	Predicted E3 ubiquitin ligase
	Q6P9Q6	FK506-binding protein 15 OS=Mus musculus OX=10090 GN=Fkbp15 PE=1 SV=2	Fkbp15	2.258	0.0047376	Up	132.96	8.1	9	8	9	3	4	5	5	3	5	4	6	5	1.3328	1.57957	1.52459	0.581147		0.72908	0.684575	0.760496	0.807732	nucleus	K17478	FKBP15, WAFL; FK506-binding protein 15		GO:0009892 negative regulation of metabolic process; GO:0010563 negative regulation of phosphorus metabolic process; GO:0010921 regulation of phosphatase activity; GO:0010923 negative regulation of phosphatase activity; GO:0019220 regulation of phosphate metabolic process; GO:0019222 regulation of metabolic process; GO:0031323 regulation of cellular metabolic process; GO:0031324 negative regulati…	GO:0005623 cell; GO:0016020 membrane; GO:0030424 axon; GO:0030426 growth cone; GO:0030427 site of polarized growth; GO:0042995 cell projection; GO:0043005 neuron projection; GO:0120025 plasma membrane bounded cell projection; GO:0150034 distal axon;		PF00254	FKBP-type peptidyl-prolyl cis-trans isomerase	KOG4725	Uncharacterized conserved protein
	Q64339	Ubiquitin-like protein ISG15 OS=Mus musculus OX=10090 GN=Isg15 PE=1 SV=4	Isg15	4.232	0.000174055	Up	17.897	15.5	3	3	3	2	2	3	2	3	3	3	3	3	1.98133	1.5275	1.39461	0.384407	0.378543	0.395695	0.820321	1.05223	1.06537	cytoplasm	K12159	ISG15; ubiquitin cross-reactive protein	map04622 RIG-I-like receptor signaling pathway; map05165 Human papillomavirus infection; map05169 Epstein-Barr virus infection	GO:0000731 DNA synthesis involved in DNA repair; GO:0001817 regulation of cytokine production; GO:0001818 negative regulation of cytokine production; GO:0002252 immune effector process; GO:0002376 immune system process; GO:0002682 regulation of immune system process; GO:0002684 positive regulation of immune system process; GO:0006139 nucleobase-containing compound metabolic process; GO:0006259 DN…	GO:0005576 extracellular region; GO:0005622 intracellular; GO:0005623 cell; GO:0005634 nucleus; GO:0005654 nucleoplasm; GO:0005737 cytoplasm; GO:0005829 cytosol; GO:0031974 membrane-enclosed lumen; GO:0031981 nuclear lumen; GO:0043226 organelle; GO:0043227 membrane-bounded organelle; GO:0043229 intracellular organelle; GO:0043231 intracellular membrane-bounded organelle; GO:0043233 organelle lume…	GO:0031386 protein tag;	PF00240	Ubiquitin family	KOG0001	Ubiquitin and ubiquitin-like proteins
	Q61699	Heat shock protein 105 kDa OS=Mus musculus OX=10090 GN=Hsph1 PE=1 SV=2	Hsph1	1.815	0.012548	Up	96.406	33.3	24	23	23	14	14	16	19	16	17	14	15	16	1.83113	1.17241	1.34666	0.841195	0.775561	0.780571	0.692039	0.764547	0.795885	cytoplasm	K09485	HSP110; heat shock protein 110kDa	map04141 Protein processing in endoplasmic reticulum	GO:0001932 regulation of protein phosphorylation; GO:0001933 negative regulation of protein phosphorylation; GO:0001934 positive regulation of protein phosphorylation; GO:0002682 regulation of immune system process; GO:0002684 positive regulation of immune system process; GO:0002694 regulation of leukocyte activation; GO:0002696 positive regulation of leukocyte activation; GO:0006355 regulation o…	GO:0005576 extracellular region; GO:0005622 intracellular; GO:0005623 cell; GO:0005634 nucleus; GO:0005654 nucleoplasm; GO:0005737 cytoplasm; GO:0005829 cytosol; GO:0030139 endocytic vesicle; GO:0031410 cytoplasmic vesicle; GO:0031974 membrane-enclosed lumen; GO:0031981 nuclear lumen; GO:0031982 vesicle; GO:0031983 vesicle lumen; GO:0032991 protein-containing complex; GO:0043226 organelle; GO:004…	GO:0000166 nucleotide binding; GO:0000774 adenyl-nucleotide exchange factor activity; GO:0005488 binding; GO:0005515 protein binding; GO:0008092 cytoskeletal protein binding; GO:0015631 tubulin binding; GO:0017076 purine nucleotide binding; GO:0030234 enzyme regulator activity; GO:0030554 adenyl nucleotide binding; GO:0036094 small molecule binding; GO:0043014 alpha-tubulin binding; GO:0060589 nu…			KOG0103	Molecular chaperones HSP105/HSP110/SSE1, HSP70 superfamily
	Q61598	Rab GDP dissociation inhibitor beta OS=Mus musculus OX=10090 GN=Gdi2 PE=1 SV=1	Gdi2	1.533	0.00188477	Up	50.537	44.9	19	15	19	15	16	16	18	16	16	15	15	16	1.45872	1.26206	1.24719	0.912777	0.826994	0.847793	0.809802	0.839775	0.794884	endoplasmic reticulum	K17255	GDI1_2; Rab GDP dissociation inhibitor		GO:0001775 cell activation; GO:0002252 immune effector process; GO:0002263 cell activation involved in immune response; GO:0002274 myeloid leukocyte activation; GO:0002275 myeloid cell activation involved in immune response; GO:0002283 neutrophil activation involved in immune response; GO:0002366 leukocyte activation involved in immune response; GO:0002376 immune system process; GO:0002443 leukoc…	GO:0000323 lytic vacuole; GO:0005576 extracellular region; GO:0005622 intracellular; GO:0005623 cell; GO:0005737 cytoplasm; GO:0005764 lysosome; GO:0005766 primary lysosome; GO:0005773 vacuole; GO:0005775 vacuolar lumen; GO:0005794 Golgi apparatus; GO:0005829 cytosol; GO:0012505 endomembrane system; GO:0016020 membrane; GO:0030141 secretory granule; GO:0031410 cytoplasmic vesicle; GO:0031974 memb…	GO:0005092 GDP-dissociation inhibitor activity; GO:0005093 Rab GDP-dissociation inhibitor activity; GO:0005096 GTPase activator activity; GO:0005488 binding; GO:0005515 protein binding; GO:0008047 enzyme activator activity; GO:0019899 enzyme binding; GO:0030234 enzyme regulator activity; GO:0030695 GTPase regulator activity; GO:0031267 small GTPase binding; GO:0051020 GTPase binding; GO:0060589 n…			KOG1439	RAB proteins geranylgeranyltransferase component A (RAB escort protein)
	Q02053	Ubiquitin-like modifier-activating enzyme 1 OS=Mus musculus OX=10090 GN=Uba1 PE=1 SV=1	Uba1	1.611	0.000479322	Up	117.81	34.2	30	23	30	25	26	25	26	23	25	23	21	24	1.47657	1.31666	1.31822	0.892216	0.841534	0.818821	0.746691	0.803124	0.786161	nucleus	K03178	UBE1, UBA1; ubiquitin-activating enzyme E1 [EC:6.2.1.45]	map04120 Ubiquitin mediated proteolysis; map05012 Parkinson disease	GO:0006464 cellular protein modification process; GO:0006508 proteolysis; GO:0006511 ubiquitin-dependent protein catabolic process; GO:0006807 nitrogen compound metabolic process; GO:0006950 response to stress; GO:0006974 cellular response to DNA damage stimulus; GO:0008152 metabolic process; GO:0009056 catabolic process; GO:0009057 macromolecule catabolic process; GO:0009987 cellular process; GO…	GO:0005622 intracellular; GO:0005623 cell; GO:0005634 nucleus; GO:0005654 nucleoplasm; GO:0005737 cytoplasm; GO:0005739 mitochondrion; GO:0005829 cytosol; GO:0031974 membrane-enclosed lumen; GO:0031981 nuclear lumen; GO:0043226 organelle; GO:0043227 membrane-bounded organelle; GO:0043229 intracellular organelle; GO:0043231 intracellular membrane-bounded organelle; GO:0043233 organelle lumen; GO:0…	GO:0003824 catalytic activity; GO:0004839 ubiquitin activating enzyme activity; GO:0008641 ubiquitin-like modifier activating enzyme activity; GO:0016874 ligase activity; GO:0016877 ligase activity, forming carbon-sulfur bonds;	PF00899; PF10585; PF09358	ThiF family; Ubiquitin-activating enzyme active site ; Ubiquitin-activating enzyme e1 C-terminal domain	KOG2012	Ubiquitin activating enzyme UBA1
	P99029	Peroxiredoxin-5, mitochondrial OS=Mus musculus OX=10090 GN=Prdx5 PE=1 SV=2	Prdx5	2.457	5.87017e-05	Up	21.897	37.1	8	8	8	6	6	7	8	7	7	7	8	7	1.70198	1.72965	1.5042	0.637674	0.690071	0.681448	0.609009	0.631704	0.814271	mitochondria	K11187	PRDX5; peroxiredoxin 5, atypical 2-Cys peroxiredoxin [EC:1.11.1.15]	map04146 Peroxisome	GO:0000302 response to reactive oxygen species; GO:0001894 tissue homeostasis; GO:0006139 nucleobase-containing compound metabolic process; GO:0006355 regulation of transcription, DNA-templated; GO:0006359 regulation of transcription by RNA polymerase III; GO:0006725 cellular aromatic compound metabolic process; GO:0006732 coenzyme metabolic process; GO:0006733 oxidoreduction coenzyme metabolic p…	GO:0005622 intracellular; GO:0005623 cell; GO:0005634 nucleus; GO:0005737 cytoplasm; GO:0005739 mitochondrion; GO:0005777 peroxisome; GO:0005782 peroxisomal matrix; GO:0005829 cytosol; GO:0031410 cytoplasmic vesicle; GO:0031907 microbody lumen; GO:0031974 membrane-enclosed lumen; GO:0031982 vesicle; GO:0042579 microbody; GO:0043226 organelle; GO:0043227 membrane-bounded organelle; GO:0043229 intr…	GO:0001016 RNA polymerase III transcription regulatory region sequence-specific DNA binding; GO:0001067 regulatory region nucleic acid binding; GO:0003676 nucleic acid binding; GO:0003677 DNA binding; GO:0003824 catalytic activity; GO:0004601 peroxidase activity; GO:0004857 enzyme inhibitor activity; GO:0004866 endopeptidase inhibitor activity; GO:0004869 cysteine-type endopeptidase inhibitor act…	PF08534	Redoxin	KOG0541	Alkyl hydroperoxide reductase/peroxiredoxin
	P97371	Proteasome activator complex subunit 1 OS=Mus musculus OX=10090 GN=Psme1 PE=1 SV=2	Psme1	1.872	0.000649175	Up	28.673	48.6	13	13	13	11	10	11	12	11	10	10	9	10	1.46955	1.41834	1.28066	0.816987	0.718942	0.691272	0.802816	0.920086	0.881347	nucleus	K06696	PSME1; proteasome activator subunit 1 (PA28 alpha)	map03050 Proteasome; map04612 Antigen processing and presentation	GO:0002376 immune system process; GO:0007346 regulation of mitotic cell cycle; GO:0009893 positive regulation of metabolic process; GO:0009894 regulation of catabolic process; GO:0010564 regulation of cell cycle process; GO:0010604 positive regulation of macromolecule metabolic process; GO:0010950 positive regulation of endopeptidase activity; GO:0010952 positive regulation of peptidase activity;…	GO:0000502 proteasome complex; GO:0005622 intracellular; GO:0005623 cell; GO:0005737 cytoplasm; GO:0032991 protein-containing complex; GO:1902494 catalytic complex; GO:1905368 peptidase complex; GO:1905369 endopeptidase complex;	GO:0008047 enzyme activator activity; GO:0016504 peptidase activator activity; GO:0030234 enzyme regulator activity; GO:0061133 endopeptidase activator activity; GO:0061134 peptidase regulator activity; GO:0061135 endopeptidase regulator activity; GO:0098772 molecular function regulator;			KOG4470	Proteasome activator subunit
[truncated: 241 more rows]

## Sheet: Table B
S6B Table The KOG classification of down-regulated DEPs in the C8-BR vs C8-TA group.
[truncated: 214 more rows]
