# Supplementary material for: Label-free quantitative proteomic analyses of mouse astrocytes provides insight into the host response mechanism at different developmental stages of Toxoplasma gondii
Source: PLoS Negl Trop Dis. 2023 Sep 18;17(9):e0011102. doi: 10.1371/journal.pntd.0011102 (PMC10538781; doi:10.1371/journal.pntd.0011102)
Supplement: S7 Table — A. The GO enrichment analysis of all differentially expressed proteins in the C8-BR vs C8-TA group. B. The GO enrichment analysis of up-regulated proteins in the C8-BR vs C8-TA group. C. The GO enrichment analysis of down-regulated proteins in the C8-BR vs C8-TA group. (XLSX) [file pntd.0011102.s010.xlsx]

## Sheet: Table A
S7A Table The GO enrichment analysis of all DEPs in the C8-BR vs C8-TA group.
GO Terms Level 1	GO Terms ID	GO Terms Level	GO Terms Description	Fold Enrichment	Fisher's exact test p value	Protein accession	Protein description	Gene name	C8BR/C8TA Ratio	C8BR/C8TA P value	Regulated Type	MW [kDa]	Coverage [%]	Peptides	Unique peptides	Razor + unique peptides	Razor + unique peptides C8BR1	Razor + unique peptides C8BR2	Razor + unique peptides C8BR3	Razor + unique peptides C8TA_1	Razor + unique peptides C8TA_2	Razor + unique peptides C8TA_3	Razor + unique peptides C8_1	Razor + unique peptides C8_2	Razor + unique peptides C8_3	C8BR1	C8BR2	C8BR3	C8TA_1	C8TA_2	C8TA_3	C8_1	C8_2	C8_3
Biological Process	GO:0009150	10	purine ribonucleotide metabolic process	1.41	0.0133353	O55126	Protein NipSnap homolog 2 OS=Mus musculus OX=10090 GN=Nipsnap2 PE=1 SV=1	Nipsnap2	1.808	0.00684961	Up	32.932	19.9	5	5	5	3	2	3	5	5	5	5	5	5	1.07845	1.36907	1.58495	0.762196	0.743198	0.72477	0.867646	0.905017	0.964701
Biological Process	GO:0043603	5	cellular amide metabolic process	1.17	0.118727	P67984	60S ribosomal protein L22 OS=Mus musculus OX=10090 GN=Rpl22 PE=1 SV=2	Rpl22	0.624	0.0014727	Down	14.759	18.8	2	2	2	2	2	2	2	2	2	2	2	2	0.68659	0.696293	0.814014	1.18542	1.11366	1.2205	1.06483	1.14426	1.07442
Biological Process	GO:0043603	5	cellular amide metabolic process	1.17	0.118727	P63073	Eukaryotic translation initiation factor 4E OS=Mus musculus OX=10090 GN=Eif4e PE=1 SV=1	Eif4e	1.535	0.0303935	Up	25.053	26.7	5	5	5	3	3	2	5	4	5	4	5	4	1.47371	1.52747	1.03352	0.901877	0.847469	0.879929	0.733812	0.800577	0.801637
Biological Process	GO:0043603	5	cellular amide metabolic process	1.17	0.118727	P62918	60S ribosomal protein L8 OS=Mus musculus OX=10090 GN=Rpl8 PE=1 SV=2	Rpl8	0.35	0.00601358	Down	28.024	24.5	5	5	5	2	3	4	5	5	5	5	5	5	0.336085	0.341577	0.575127	1.40469	1.00299	1.16735	1.29066	1.56089	1.32064
Biological Process	GO:0043603	5	cellular amide metabolic process	1.17	0.118727	P62911	60S ribosomal protein L32 OS=Mus musculus OX=10090 GN=Rpl32 PE=1 SV=2	Rpl32	1.759	0.00528199	Up	15.86	38.5	5	5	5	4	3	3	3	4	3	3	3	2	1.31519	1.24208	1.44338	0.906653	0.6789	0.689226	0.681489	0.997507	1.04557
Biological Process	GO:0043603	5	cellular amide metabolic process	1.17	0.118727	P62751	60S ribosomal protein L23a OS=Mus musculus OX=10090 GN=Rpl23a PE=1 SV=1	Rpl23a	0.44	0.00290054	Down	17.695	32.7	6	6	6	4	5	4	6	6	6	6	6	6	0.431414	0.47155	0.655198	1.23242	1.14322	1.16833	1.31308	1.46061	1.12418
Biological Process	GO:0043603	5	cellular amide metabolic process	1.17	0.118727	P62301	40S ribosomal protein S13 OS=Mus musculus OX=10090 GN=Rps13 PE=1 SV=2	Rps13	0.601	0.0209343	Down	17.222	47	7	7	7	3	3	4	7	7	7	6	6	6	0.645797	0.588064	0.688955	1.31756	0.853375	1.02718	1.32797	1.25913	1.29197
Biological Process	GO:0043603	5	cellular amide metabolic process	1.17	0.118727	P62281	40S ribosomal protein S11 OS=Mus musculus OX=10090 GN=Rps11 PE=1 SV=3	Rps11	0.247	0.0215405	Down	18.431	48.7	9	9	9	3	5	3	8	7	6	6	7	6	0.107001	0.270189	0.418774	0.846358	1.20992	1.16585	1.86521	1.4679	1.6488
Biological Process	GO:0043603	5	cellular amide metabolic process	1.17	0.118727	P62270	40S ribosomal protein S18 OS=Mus musculus OX=10090 GN=Rps18 PE=1 SV=3	Rps18	0.376	0.00642821	Down	17.718	52.6	9	9	9	7	7	7	9	8	8	7	8	8	0.337699	0.428296	0.651675	1.26337	1.32062	1.18917	1.19456	1.36136	1.25327
Biological Process	GO:0043603	5	cellular amide metabolic process	1.17	0.118727	P62082	40S ribosomal protein S7 OS=Mus musculus OX=10090 GN=Rps7 PE=2 SV=1	Rps7	0.41	0.00043445	Down	22.127	17	4	4	4	2	2	2	2	4	4	3	3	3	0.406215	0.444545	0.533722	1.08144	1.1207	1.17868	1.29785	1.51117	1.42569
Biological Process	GO:0043603	5	cellular amide metabolic process	1.17	0.118727	P57716	Nicastrin OS=Mus musculus OX=10090 GN=Ncstn PE=1 SV=3	Ncstn	0.609	0.00168429	Down	78.491	5.6	4	4	4	2	2	2	1	4	4	3	3	4	0.804415	0.716278	0.756014		1.22102	1.27226	1.01018	1.22018	0.999655
Biological Process	GO:0043603	5	cellular amide metabolic process	1.17	0.118727	P48774	Glutathione S-transferase Mu 5 OS=Mus musculus OX=10090 GN=Gstm5 PE=1 SV=1	Gstm5	2.11	0.00631045	Up	26.635	35.7	9	8	8	5	6	5	6	6	6	4	6	6	1.2486	1.00945	1.62797	0.605613	0.609522	0.626834	1.44668	0.957047	0.868287
Biological Process	GO:0043603	5	cellular amide metabolic process	1.17	0.118727	P47963	60S ribosomal protein L13 OS=Mus musculus OX=10090 GN=Rpl13 PE=1 SV=3	Rpl13	0.53	0.00982907	Down	24.305	39.3	9	9	9	6	6	6	8	9	9	8	8	8	0.496521	0.548982	0.719435	1.30253	1.02652	1.00404	1.15517	1.44243	1.30437
Biological Process	GO:0043603	5	cellular amide metabolic process	1.17	0.118727	P47911	60S ribosomal protein L6 OS=Mus musculus OX=10090 GN=Rpl6 PE=1 SV=3	Rpl6	0.271	0.00161136	Down	33.509	31.8	10	10	10	7	7	7	10	9	9	9	9	9	0.245892	0.413661	0.32324	1.38465	1.02431	1.21494	1.28077	1.61177	1.50077
Biological Process	GO:0043603	5	cellular amide metabolic process	1.17	0.118727	P32921	Tryptophan--tRNA ligase, cytoplasmic OS=Mus musculus OX=10090 GN=Wars1 PE=1 SV=2	Wars1	1.782	0.000291177	Up	54.357	29.1	11	11	11	9	8	8	10	9	10	9	9	9	1.28942	1.46514	1.39938	0.813129	0.731292	0.786561	0.856669	0.785317	0.873085
Biological Process	GO:0043603	5	cellular amide metabolic process	1.17	0.118727	P25444	40S ribosomal protein S2 OS=Mus musculus OX=10090 GN=Rps2 PE=1 SV=3	Rps2	0.561	0.00285927	Down	31.231	39.9	12	12	12	8	7	7	10	9	8	8	9	9	0.520184	0.554916	0.695628	1.08065	1.05631	1.01829	1.43731	1.4075	1.22922
Biological Process	GO:0043603	5	cellular amide metabolic process	1.17	0.118727	P24527	Leukotriene A-4 hydrolase OS=Mus musculus OX=10090 GN=Lta4h PE=1 SV=4	Lta4h	1.872	6.28409e-05	Up	69.05	36.3	18	18	18	15	14	15	13	13	13	13	12	13	1.37767	1.37416	1.4162	0.69175	0.765764	0.768993	0.880847	0.888207	0.836411
Biological Process	GO:0043603	5	cellular amide metabolic process	1.17	0.118727	P19157	Glutathione S-transferase P 1 OS=Mus musculus OX=10090 GN=Gstp1 PE=1 SV=2	Gstp1	1.578	0.00475852	Up	23.609	55.7	12	12	12	8	8	9	11	11	11	9	10	11	1.30911	1.55208	1.23201	0.932793	0.816892	0.844768	0.747599	0.816645	0.748093
Biological Process	GO:0043603	5	cellular amide metabolic process	1.17	0.118727	P18155	Bifunctional methylenetetrahydrofolate dehydrogenase/cyclohydrolase, mitochondrial OS=Mus musculus OX=10090 GN=Mthfd2 PE=1 SV=1	Mthfd2	0.555	0.0037246	Down	37.863	23.7	7	7	7	6	5	3	5	4	3	3	4	5	0.804428	0.597654	0.705183	1.37853	1.24485	1.17424	0.90999	0.995721	1.18941
Biological Process	GO:0043603	5	cellular amide metabolic process	1.17	0.118727	P17439	Lysosomal acid glucosylceramidase OS=Mus musculus OX=10090 GN=Gba PE=1 SV=1	Gba	2.314	0.00186001	Up	57.621	17.3	9	9	9	5	5	5	5	7	5	3	5	5	1.79379	1.48964	1.73622	0.781165	0.586241	0.802197	0.53296	0.647247	0.630543
Biological Process	GO:0043603	5	cellular amide metabolic process	1.17	0.118727	P14148	60S ribosomal protein L7 OS=Mus musculus OX=10090 GN=Rpl7 PE=1 SV=2	Rpl7	0.141	0.00311393	Down	31.419	34.8	11	11	11	5	4	4	11	10	10	10	11	10	0.114624	0.111129	0.284797	1.39517	1.01108	1.2214	1.47278	1.67476	1.71426
Biological Process	GO:0043603	5	cellular amide metabolic process	1.17	0.118727	P14131	40S ribosomal protein S16 OS=Mus musculus OX=10090 GN=Rps16 PE=1 SV=4	Rps16	0.367	0.0014806	Down	16.445	52.1	9	9	9	6	5	5	9	9	8	9	9	9	0.390082	0.421346	0.583763	1.37862	1.22807	1.19778	1.21755	1.38554	1.19726
Biological Process	GO:0043603	5	cellular amide metabolic process	1.17	0.118727	P12970	60S ribosomal protein L7a OS=Mus musculus OX=10090 GN=Rpl7a PE=1 SV=2	Rpl7a	0.1	0.00206236	Down	29.976	32.3	9	9	9	8	7	7	9	9	9	8	9	9	0.067968	0.128439	0.218433	1.45562	1.37716	1.31389	1.35899	1.64806	1.43145
Biological Process	GO:0043603	5	cellular amide metabolic process	1.17	0.118727	P10649	Glutathione S-transferase Mu 1 OS=Mus musculus OX=10090 GN=Gstm1 PE=1 SV=2	Gstm1	0.624	0.0030563	Down	25.97	52.8	12	7	9	8	8	7	9	9	9	9	9	9	0.656495	0.651296	0.772929	1.21262	1.02768	1.09376	1.18874	1.2566	1.13989
Biological Process	GO:0043603	5	cellular amide metabolic process	1.17	0.118727	P10630	Eukaryotic initiation factor 4A-II OS=Mus musculus OX=10090 GN=Eif4a2 PE=1 SV=2	Eif4a2	1.504	0.00150536	Up	46.402	38.3	16	7	7	5	5	5	7	6	7	7	7	6	1.33674	1.1851	1.24709	0.801005	0.902936	0.802525	0.935217	0.960129	0.829251
Biological Process	GO:0043603	5	cellular amide metabolic process	1.17	0.118727	O89086	RNA-binding protein 3 OS=Mus musculus OX=10090 GN=Rbm3 PE=1 SV=1	Rbm3	0.214	0.00304763	Down	16.604	36.6	5	5	5	4	4	4	5	5	5	4	4	4	0.170377	0.166451	0.236805	0.973152	0.573433	1.13889	1.83498	1.74056	2.16535
Biological Process	GO:0043603	5	cellular amide metabolic process	1.17	0.118727	O88844	Isocitrate dehydrogenase [NADP] cytoplasmic OS=Mus musculus OX=10090 GN=Idh1 PE=1 SV=2	Idh1	1.526	0.00687946	Up	46.674	34.8	14	13	13	9	8	9	9	12	10	12	12	12	1.58132	1.23305	1.29957	0.954003	0.870638	0.871945	0.698437	0.738087	0.752949
Biological Process	GO:0043603	5	cellular amide metabolic process	1.17	0.118727	O70251	Elongation factor 1-beta OS=Mus musculus OX=10090 GN=Eef1b PE=1 SV=5	Eef1b	2.353	0.000665822	Up	24.693	32.9	7	5	5	5	5	5	5	5	5	5	4	5	1.64653	1.64167	1.71623	0.828267	0.609634	0.68893	0.692925	0.551	0.624819
Biological Process	GO:0043603	5	cellular amide metabolic process	1.17	0.118727	O70194	Eukaryotic translation initiation factor 3 subunit D OS=Mus musculus OX=10090 GN=Eif3d PE=1 SV=2	Eif3d	1.586	6.53244e-05	Up	63.988	22.4	11	11	11	7	7	9	9	10	9	7	9	9	1.24452	1.32471	1.26014	0.80151	0.780966	0.832548	1.01689	0.864474	0.87425
Biological Process	GO:0043603	5	cellular amide metabolic process	1.17	0.118727	O55142	60S ribosomal protein L35a OS=Mus musculus OX=10090 GN=Rpl35a PE=1 SV=2	Rpl35a	0.267	0.00380507	Down	12.554	38.2	6	6	6	3	3	3	6	6	6	6	6	6	0.252272	0.284737	0.423604	0.91418	1.54897	1.13136	1.87839	1.53324	1.03324
Biological Process	GO:0043603	5	cellular amide metabolic process	1.17	0.118727	P97351	40S ribosomal protein S3a OS=Mus musculus OX=10090 GN=Rps3a PE=1 SV=3	Rps3a	0.4	0.0127489	Down	29.885	38.3	10	10	10	7	6	6	10	10	10	9	9	9	0.32406	0.442891	0.697792	1.14915	1.28971	1.22525	1.26242	1.54501	1.06371
Biological Process	GO:0043603	5	cellular amide metabolic process	1.17	0.118727	O35864	COP9 signalosome complex subunit 5 OS=Mus musculus OX=10090 GN=Cops5 PE=1 SV=3	Cops5	1.576	0.0153026	Up	37.548	25.7	8	8	8	5	4	4	8	8	8	8	7	8	1.64235	1.20071	1.20825	0.902126	0.870023	0.79781	0.677027	0.859332	0.842367
Biological Process	GO:0043603	5	cellular amide metabolic process	1.17	0.118727	Q14C51	Pentatricopeptide repeat domain-containing protein 3, mitochondrial OS=Mus musculus OX=10090 GN=Ptcd3 PE=1 SV=2	Ptcd3	0.374	0.0274403	Down	77.795	13.4	10	10	10	6	6	5	6	8	7	5	6	6	0.674804	0.293803	0.791766	1.76471	1.51589	1.42957	0.814044	0.680147	1.03527
Biological Process	GO:0043603	5	cellular amide metabolic process	1.17	0.118727	Q60597	2-oxoglutarate dehydrogenase, mitochondrial OS=Mus musculus OX=10090 GN=Ogdh PE=1 SV=3	Ogdh	1.515	0.00223489	Up	116.45	29.8	29	29	29	18	20	21	25	25	21	20	20	18	1.4125	1.16398	1.2665	0.841497	0.819525	0.875765	0.963421	0.854681	0.802134
Biological Process	GO:0043603	5	cellular amide metabolic process	1.17	0.118727	Q9D051	Pyruvate dehydrogenase E1 component subunit beta, mitochondrial OS=Mus musculus OX=10090 GN=Pdhb PE=1 SV=1	Pdhb	1.593	0.0243145	Up	38.937	34	10	10	10	8	8	8	10	8	9	7	7	7	1.16531	1.71605	1.32858	0.926951	0.940039	0.775608	0.803312	0.658789	0.685364
Biological Process	GO:0043603	5	cellular amide metabolic process	1.17	0.118727	Q9D023	Mitochondrial pyruvate carrier 2 OS=Mus musculus OX=10090 GN=Mpc2 PE=1 SV=1	Mpc2	1.669	0.0160163	Up	14.286	29.9	4	4	4	4	4	3	3	3	3	2	2	2	1.58649	1.33306	1.60646	1.11857	0.765627	0.828428	0.634537	0.393475	0.733349
Biological Process	GO:0043603	5	cellular amide metabolic process	1.17	0.118727	Q9CZM2	60S ribosomal protein L15 OS=Mus musculus OX=10090 GN=Rpl15 PE=1 SV=4	Rpl15	0.602	0.0173888	Down	24.146	35.8	9	9	9	9	9	8	8	9	9	8	8	8	0.5012	0.715293	0.75986	1.03449	1.09413	1.15228	1.1313	1.48755	1.12389
Biological Process	GO:0043603	5	cellular amide metabolic process	1.17	0.118727	Q9CZD3	Glycine--tRNA ligase OS=Mus musculus OX=10090 GN=Gars1 PE=1 SV=1	Gars1	0.576	0.00302444	Down	81.877	20.7	15	15	15	10	10	11	13	14	12	11	13	11	0.606826	0.670156	0.802919	1.1645	1.17322	1.27403	1.11028	1.19013	1.00794
Biological Process	GO:0043603	5	cellular amide metabolic process	1.17	0.118727	Q9CYN2	Signal peptidase complex subunit 2 OS=Mus musculus OX=10090 GN=Spcs2 PE=1 SV=1	Spcs2	0.176	0.000535481	Down	24.977	22.1	4	4	4	4	4	4	3	3	3	3	3	3	0.194792	0.18881	0.265289	0.952898	1.50508	1.2291	2.31606	1.18054	1.16743
Biological Process	GO:0043603	5	cellular amide metabolic process	1.17	0.118727	Q9CY27	Very-long-chain enoyl-CoA reductase OS=Mus musculus OX=10090 GN=Tecr PE=1 SV=1	Tecr	0.577	0.00259213	Down	36.09	22.4	8	8	8	5	5	5	7	7	7	6	7	7	0.635953	0.666571	0.82823	1.18981	1.25773	1.24548	1.04125	1.13549	0.999492
Biological Process	GO:0043603	5	cellular amide metabolic process	1.17	0.118727	Q9CR57	60S ribosomal protein L14 OS=Mus musculus OX=10090 GN=Rpl14 PE=1 SV=3	Rpl14	0.091	0.00372077	Down	23.564	20.3	4	4	4	2	1	4	3	3	3	3	3	3	0.171974		0.085914	1.66403	1.4356	1.13704	0.908389	1.19155	1.40549
Biological Process	GO:0043603	5	cellular amide metabolic process	1.17	0.118727	Q9CQX8	28S ribosomal protein S36, mitochondrial OS=Mus musculus OX=10090 GN=Mrps36 PE=1 SV=1	Mrps36	2.231	0.00449105	Up	11.101	33.3	2	2	2	2	2	2	2	2	2	2	2	2	1.49248	1.34473	1.81264	0.851757	0.633575	0.59886	0.657015	0.971042	0.6379
Biological Process	GO:0043603	5	cellular amide metabolic process	1.17	0.118727	Q9CQ40	39S ribosomal protein L49, mitochondrial OS=Mus musculus OX=10090 GN=Mrpl49 PE=1 SV=1	Mrpl49	1.992	0.026051	Up	19.133	28.9	4	4	4	3	2	2	3	3	4	3	3	2	1.41815	1.89746	1.16564	0.966542	0.60505	0.677946	0.584525	0.638766	1.04592
Biological Process	GO:0043603	5	cellular amide metabolic process	1.17	0.118727	Q9CPU0	Lactoylglutathione lyase OS=Mus musculus OX=10090 GN=Glo1 PE=1 SV=3	Glo1	2.574	2.71763e-05	Up	20.809	22.3	5	5	5	2	2	2	5	4	5	4	4	4	1.56555	1.67249	1.70046	0.674488	0.597019	0.646905	0.794173	0.701884	0.647032
Biological Process	GO:0043603	5	cellular amide metabolic process	1.17	0.118727	Q99N92	39S ribosomal protein L27, mitochondrial OS=Mus musculus OX=10090 GN=Mrpl27 PE=1 SV=1	Mrpl27	1.801	0.000657687	Up	15.944	18.9	2	2	2	2	2	2	2	2	2	2	2	2	1.29385	1.28349	1.54342	0.748615	0.767953	0.771463	0.854775	0.767423	0.969014
Biological Process	GO:0043603	5	cellular amide metabolic process	1.17	0.118727	Q99LX0	Parkinson disease protein 7 homolog OS=Mus musculus OX=10090 GN=Park7 PE=1 SV=1	Park7	1.675	0.011092	Up	20.021	49.7	7	7	7	6	6	5	7	7	6	6	6	6	1.51875	1.16461	1.54153	0.817677	0.751439	0.953586	0.557735	0.76637	0.928308
Biological Process	GO:0043603	5	cellular amide metabolic process	1.17	0.118727	Q91YI0	Argininosuccinate lyase OS=Mus musculus OX=10090 GN=Asl PE=1 SV=1	Asl	1.798	0.00261163	Up	51.739	31.5	13	13	13	7	8	8	11	11	10	9	9	9	1.29166	1.59069	1.25729	0.826422	0.770576	0.705437	0.901293	0.769733	0.886906
Biological Process	GO:0043603	5	cellular amide metabolic process	1.17	0.118727	Q91WK2	Eukaryotic translation initiation factor 3 subunit H OS=Mus musculus OX=10090 GN=Eif3h PE=1 SV=1	Eif3h	0.251	0.00583237	Down	39.832	23.3	8	8	8	5	6	6	8	8	7	7	7	8	0.494153	0.222869	0.233599	1.10425	1.23334	1.44829	1.36135	1.61971	1.28244
Biological Process	GO:0043603	5	cellular amide metabolic process	1.17	0.118727	Q91VM9	Inorganic pyrophosphatase 2, mitochondrial OS=Mus musculus OX=10090 GN=Ppa2 PE=1 SV=1	Ppa2	1.517	0.0315827	Up	38.114	15.2	4	4	4	1	2	2	3	3	2	3	3	3	1.13293	1.4204	1.39507	1.00859	0.698215	0.896056	0.812017	0.688884	0.947833
Biological Process	GO:0043603	5	cellular amide metabolic process	1.17	0.118727	Q8R050	Eukaryotic peptide chain release factor GTP-binding subunit ERF3A OS=Mus musculus OX=10090 GN=Gspt1 PE=1 SV=2	Gspt1	1.555	0.00183087	Up	68.625	19.8	14	3	14	9	8	8	10	11	11	9	8	11	1.33004	1.25519	1.11825	0.81494	0.744626	0.821541	0.984366	0.958851	0.972199
Biological Process	GO:0043603	5	cellular amide metabolic process	1.17	0.118727	Q8K009	Mitochondrial 10-formyltetrahydrofolate dehydrogenase OS=Mus musculus OX=10090 GN=Aldh1l2 PE=1 SV=2	Aldh1l2	1.591	0.000614253	Up	101.59	35.6	28	28	28	19	18	20	20	21	21	21	22	21	1.3926	1.28404	1.20537	0.849381	0.800143	0.789705	0.906345	0.908173	0.864242
Biological Process	GO:0043603	5	cellular amide metabolic process	1.17	0.118727	Q8JZU2	Tricarboxylate transport protein, mitochondrial OS=Mus musculus OX=10090 GN=Slc25a1 PE=1 SV=1	Slc25a1	0.174	0.00191698	Down	33.931	19.9	6	6	6	2	3	4	4	4	4	5	4	3	0.211827	0.26533	0.325697	0.991255	1.91882	1.691	1.17948	0.971093	1.4455
Biological Process	GO:0043603	5	cellular amide metabolic process	1.17	0.118727	Q8C1A5	Thimet oligopeptidase OS=Mus musculus OX=10090 GN=Thop1 PE=1 SV=1	Thop1	1.984	0.000435736	Up	78.025	24.9	17	17	17	11	11	13	12	12	13	13	13	14	1.54973	1.31583	1.37239	0.698994	0.668072	0.768561	0.872046	0.841479	0.912895
Biological Process	GO:0043603	5	cellular amide metabolic process	1.17	0.118727	Q8BP67	60S ribosomal protein L24 OS=Mus musculus OX=10090 GN=Rpl24 PE=1 SV=2	Rpl24	0.33	0.00666116	Down	17.779	35.7	7	7	7	4	4	4	6	6	7	6	7	7	0.275283	0.31355	0.534833	1.31244	0.970016	1.11846	1.6566	1.36053	1.45829
Biological Process	GO:0043603	5	cellular amide metabolic process	1.17	0.118727	Q8BMF4	Dihydrolipoyllysine-residue acetyltransferase component of pyruvate dehydrogenase complex, mitochondrial OS=Mus musculus OX=10090 GN=Dlat PE=1 SV=2	Dlat	1.897	0.0145565	Up	67.941	28.7	15	15	15	9	9	10	12	10	12	11	14	10	1.28064	1.37545	1.88487	0.923879	0.810169	0.659435	0.705413	0.73049	0.629662
Biological Process	GO:0043603	5	cellular amide metabolic process	1.17	0.118727	Q8BIJ6	Isoleucine--tRNA ligase, mitochondrial OS=Mus musculus OX=10090 GN=Iars2 PE=1 SV=1	Iars2	1.697	0.000198844	Up	112.8	22.2	19	19	19	10	10	10	13	15	14	14	14	15	1.30172	1.35707	1.44612	0.77727	0.848612	0.793309	0.862738	0.813202	0.799962
Biological Process	GO:0043603	5	cellular amide metabolic process	1.17	0.118727	Q8BGQ7	Alanine--tRNA ligase, cytoplasmic OS=Mus musculus OX=10090 GN=Aars1 PE=1 SV=1	Aars1	1.588	0.00113786	Up	106.91	29.5	26	26	26	17	16	16	21	21	21	19	22	22	1.48647	1.26839	1.25922	0.860969	0.83271	0.833983	0.76436	0.860194	0.833707
Biological Process	GO:0043603	5	cellular amide metabolic process	1.17	0.118727	Q8BGD9	Eukaryotic translation initiation factor 4B OS=Mus musculus OX=10090 GN=Eif4b PE=1 SV=1	Eif4b	0.493	0.0257701	Down	68.839	29.6	15	15	15	12	11	12	12	12	12	12	14	12	0.49016	0.417519	0.781967	0.932431	1.21578	1.2766	1.155	1.07199	1.65855
Biological Process	GO:0043603	5	cellular amide metabolic process	1.17	0.118727	Q80XI3	Eukaryotic translation initiation factor 4 gamma 3 OS=Mus musculus OX=10090 GN=Eif4g3 PE=1 SV=2	Eif4g3	1.892	0.00287698	Up	174.89	7.7	11	8	8	7	5	6	4	4	3	5	4	4	1.29699	1.47456	1.43776	0.679442	0.663738	0.881545	0.724502	1.01821	0.823244
Biological Process	GO:0043603	5	cellular amide metabolic process	1.17	0.118727	Q6ZWN5	40S ribosomal protein S9 OS=Mus musculus OX=10090 GN=Rps9 PE=1 SV=3	Rps9	0.253	0.0130279	Down	22.591	46.9	11	11	11	5	5	5	10	10	10	10	11	10	0.189786	0.1856	0.530338	1.34619	1.10581	1.1293	1.53995	1.75398	1.21904
Biological Process	GO:0043603	5	cellular amide metabolic process	1.17	0.118727	Q6P1B1	Xaa-Pro aminopeptidase 1 OS=Mus musculus OX=10090 GN=Xpnpep1 PE=1 SV=1	Xpnpep1	1.742	0.000403856	Up	69.59	27.4	16	16	16	8	7	7	13	15	15	13	13	14	1.40818	1.42186	1.2754	0.824902	0.729425	0.802804	0.881813	0.808374	0.847243
Biological Process	GO:0043603	5	cellular amide metabolic process	1.17	0.118727	Q62167	ATP-dependent RNA helicase DDX3X OS=Mus musculus OX=10090 GN=Ddx3x PE=1 SV=3	Ddx3x	0.334	0.00524458	Down	73.101	35.5	23	4	4	3	1	3	4	4	4	4	3	3	0.478519		0.419176	1.41862	1.07524	1.53788	0.889391	1.02364	1.15753
Biological Process	GO:0043603	5	cellular amide metabolic process	1.17	0.118727	Q61469	Phospholipid phosphatase 1 OS=Mus musculus OX=10090 GN=Plpp1 PE=1 SV=1	Plpp1	0.354	0.00221807	Down	31.891	9.2	3	3	3	2	2	3	2	2	2	2	2	2	0.367991	0.489472	0.523253	1.53488	1.28603	1.07635	1.66024	0.885909	1.17587
Biological Process	GO:0043603	5	cellular amide metabolic process	1.17	0.118727	Q3U186	Probable arginine--tRNA ligase, mitochondrial OS=Mus musculus OX=10090 GN=Rars2 PE=1 SV=1	Rars2	1.805	0.00596504	Up	65.335	16.1	9	9	9	3	5	3	6	8	8	8	7	8	1.2733	1.48946	1.32995	0.747584	0.627005	0.893131	0.849851	0.935848	0.853875
Biological Process	GO:0043603	5	cellular amide metabolic process	1.17	0.118727	O08749	Dihydrolipoyl dehydrogenase, mitochondrial OS=Mus musculus OX=10090 GN=Dld PE=1 SV=2	Dld	2.159	0.000182142	Up	54.272	26.1	11	11	11	9	7	8	11	10	10	10	10	10	1.58815	1.43576	1.55089	0.673465	0.668282	0.777216	0.823921	0.762882	0.71943
Biological Process	GO:0043603	5	cellular amide metabolic process	1.17	0.118727	B6KN45	Elongation factor 1-alpha OS=Toxoplasma gondii OX=5811 GN=TgIa.0820 PE=3 SV=1	TgIa.0820	0.414	0.00464484	Down	49.005	26.8	11	6	6	3	3	3	5	5	5	0	0	0	0.590146	0.585832	0.580926	1.0268	1.65995	1.55635
Biological Process	GO:1903532	8	positive regulation of secretion by cell	1.34	0.118362	Q9Z2Q6	Septin-5 OS=Mus musculus OX=10090 GN=Septin5 PE=1 SV=2	Septin5	1.613	0.000530763	Up	42.747	25.7	9	9	9	6	6	6	9	9	9	7	8	8	1.17435	1.30214	1.22377	0.818258	0.751916	0.723386	1.04273	0.880938	1.08251
Biological Process	GO:0051895	9	negative regulation of focal adhesion assembly	2.38	0.118123	P05480	Neuronal proto-oncogene tyrosine-protein kinase Src OS=Mus musculus OX=10090 GN=Src PE=1 SV=4	Src	1.614	0.00010588	Up	60.644	17.6	9	4	9	4	5	3	8	8	9	7	8	8	1.27628	1.33228	1.28079	0.841689	0.804578	0.763713	0.95393	0.912723	0.834011
Biological Process	GO:0030219	10	megakaryocyte differentiation	2.38	0.118123	Q8CBW3	Abl interactor 1 OS=Mus musculus OX=10090 GN=Abi1 PE=1 SV=3	Abi1	1.686	0.0216007	Up	52.287	25.6	10	7	10	4	4	4	7	4	5	8	6	7	1.59573	1.26177	1.2287	0.637944	0.829543	0.955665	0.821523	0.915282	0.753837
Biological Process	GO:0030219	10	megakaryocyte differentiation	2.38	0.118123	Q8BH43	Wiskott-Aldrich syndrome protein family member 2 OS=Mus musculus OX=10090 GN=Wasf2 PE=1 SV=1	Wasf2	1.61	0.0162526	Up	54.073	17.5	7	7	7	4	4	5	4	4	5	4	5	5	1.20386	1.50786	1.0271	0.827899	0.748463	0.745201	1.06951	1.09657	0.773533
Biological Process	GO:0030219	10	megakaryocyte differentiation	2.38	0.118123	P35235	Tyrosine-protein phosphatase non-receptor type 11 OS=Mus musculus OX=10090 GN=Ptpn11 PE=1 SV=3	Ptpn11	1.743	5.74824e-05	Up	68.034	22.8	12	12	12	7	7	7	9	9	9	7	8	7	1.26474	1.31489	1.3182	0.755489	0.70574	0.775388	0.903093	1.01104	0.951417
Biological Process	GO:0002686	9	negative regulation of leukocyte migration	2.38	0.118123	P51910	Apolipoprotein D OS=Mus musculus OX=10090 GN=Apod PE=1 SV=1	Apod	1.888	0.0302891	Up	21.53	33.3	5	5	5	3	3	3	4	3	5	4	4	3	1.88862	1.05493	1.72967	0.784588	0.812243	0.878261	0.646588	0.62597	0.579133
Biological Process	GO:0002686	9	negative regulation of leukocyte migration	2.38	0.118123	P34884	Macrophage migration inhibitory factor OS=Mus musculus OX=10090 GN=Mif PE=1 SV=2	Mif	0.575	0.000309164	Down	12.504	23.5	3	3	3	3	3	3	3	3	3	2	2	3	0.759242	0.71762	0.671799	1.21412	1.32392	1.19638	0.887896	1.14755	1.08147
Biological Process	GO:0002686	9	negative regulation of leukocyte migration	2.38	0.118123	O35215	D-dopachrome decarboxylase OS=Mus musculus OX=10090 GN=Ddt PE=1 SV=3	Ddt	2.814	0.00149202	Up	13.077	59.3	5	5	5	2	3	3	4	3	3	3	3	3	2.09111	1.91918	1.70412	0.840339	0.557848	0.632199	0.39935	0.423115	0.432733
Biological Process	GO:0051081	8	nuclear envelope disassembly	2.38	0.118123	Q8K1R7	Serine/threonine-protein kinase Nek9 OS=Mus musculus OX=10090 GN=Nek9 PE=1 SV=2	Nek9	2.163	0.00119247	Up	107.14	12.3	10	10	10	6	6	6	4	7	6	5	4	5	1.51358	1.60794	1.2293	0.652131	0.628066	0.731234	0.87538	0.924132	0.838248
Biological Process	GO:0051081	8	nuclear envelope disassembly	2.38	0.118123	P63005	Platelet-activating factor acetylhydrolase IB subunit beta OS=Mus musculus OX=10090 GN=Pafah1b1 PE=1 SV=2	Pafah1b1	1.943	0.00119189	Up	46.67	44.9	14	14	14	10	12	12	10	10	10	9	8	10	1.55397	1.26486	1.36153	0.779048	0.724524	0.647719	0.876053	0.844372	0.947922
Biological Process	GO:0051081	8	nuclear envelope disassembly	2.38	0.118123	O08788	Dynactin subunit 1 OS=Mus musculus OX=10090 GN=Dctn1 PE=1 SV=3	Dctn1	1.506	0.00277996	Up	141.67	29.7	33	33	33	21	23	23	28	25	26	23	22	24	1.33952	1.18155	1.3081	0.91283	0.858673	0.771396	0.839549	0.877327	0.911053
Biological Process	GO:0099601	8	regulation of neurotransmitter receptor activity	2.38	0.118123	Q99LX0	Parkinson disease protein 7 homolog OS=Mus musculus OX=10090 GN=Park7 PE=1 SV=1	Park7	1.675	0.011092	Up	20.021	49.7	7	7	7	6	6	5	7	7	6	6	6	6	1.51875	1.16461	1.54153	0.817677	0.751439	0.953586	0.557735	0.76637	0.928308
Biological Process	GO:0099601	8	regulation of neurotransmitter receptor activity	2.38	0.118123	P49615	Cyclin-dependent-like kinase 5 OS=Mus musculus OX=10090 GN=Cdk5 PE=1 SV=1	Cdk5	2.106	0.00239518	Up	33.288	25	7	6	6	4	4	3	6	5	5	5	5	5	1.63612	1.45579	1.32147	0.784381	0.730474	0.581142	0.741888	0.903534	0.845209
Biological Process	GO:0099601	8	regulation of neurotransmitter receptor activity	2.38	0.118123	O35350	Calpain-1 catalytic subunit OS=Mus musculus OX=10090 GN=Capn1 PE=1 SV=1	Capn1	1.527	0.0050008	Up	82.105	24.4	16	16	16	9	10	11	15	15	15	11	14	14	1.53718	1.26589	1.35078	0.950628	0.950116	0.819518	0.735926	0.662571	0.727389
Biological Process	GO:0090102	10	cochlea development	2.38	0.118123	Q9D0P8	Intraflagellar transport protein 27 homolog OS=Mus musculus OX=10090 GN=Ift27 PE=1 SV=1	Ift27	1.522	0.0288935	Up	20.814	12.9	2	2	2	2	2	1	2	2	2	1	1	2	1.26768	1.35245		0.924572	0.726706	0.930626			0.797964
Biological Process	GO:0090102	10	cochlea development	2.38	0.118123	Q60838	Segment polarity protein dishevelled homolog DVL-2 OS=Mus musculus OX=10090 GN=Dvl2 PE=1 SV=2	Dvl2	0.211	0.00402789	Down	78.86	12.6	7	5	7	3	3	2	6	4	4	5	6	4	0.175845	0.156481	0.365437	0.959706	1.16407	1.18726	1.86722	1.61444	1.50954
Biological Process	GO:0090102	10	cochlea development	2.38	0.118123	P63005	Platelet-activating factor acetylhydrolase IB subunit beta OS=Mus musculus OX=10090 GN=Pafah1b1 PE=1 SV=2	Pafah1b1	1.943	0.00119189	Up	46.67	44.9	14	14	14	10	12	12	10	10	10	9	8	10	1.55397	1.26486	1.36153	0.779048	0.724524	0.647719	0.876053	0.844372	0.947922
Biological Process	GO:1902902	10	negative regulation of autophagosome assembly	2.38	0.118123	Q9D8B3	Charged multivesicular body protein 4b OS=Mus musculus OX=10090 GN=Chmp4b PE=1 SV=2	Chmp4b	1.776	0.00110729	Up	24.936	24.6	7	7	7	3	3	3	5	6	5	5	4	5	1.34698	1.42288	1.17078	0.747513	0.690867	0.780907	0.987211	0.991732	0.861129
Biological Process	GO:1902902	10	negative regulation of autophagosome assembly	2.38	0.118123	Q8BRF7	Sec1 family domain-containing protein 1 OS=Mus musculus OX=10090 GN=Scfd1 PE=1 SV=1	Scfd1	1.729	0.00851796	Up	72.322	26.4	14	14	14	8	10	11	11	8	10	8	8	8	1.51991	1.63746	1.22364	0.94678	0.848164	0.738573	0.804219	0.729895	0.551356
Biological Process	GO:1902902	10	negative regulation of autophagosome assembly	2.38	0.118123	O08547	Vesicle-trafficking protein SEC22b OS=Mus musculus OX=10090 GN=Sec22b PE=1 SV=3	Sec22b	2.248	0.00719571	Up	24.74	34.4	7	7	7	5	6	6	6	6	6	5	5	6	1.41551	1.24067	1.97283	0.755624	0.5884	0.714898	0.810235	0.872269	0.629556
Biological Process	GO:0035249	9	synaptic transmission, glutamatergic	2.38	0.118123	Q9DB05	Alpha-soluble NSF attachment protein OS=Mus musculus OX=10090 GN=Napa PE=1 SV=1	Napa	1.527	0.00566377	Up	33.189	34.2	9	9	9	7	7	7	9	7	8	7	8	8	1.32003	1.28657	1.28371	0.979353	0.748545	0.819659	0.789826	0.875416	0.89689
Biological Process	GO:0035249	9	synaptic transmission, glutamatergic	2.38	0.118123	P49615	Cyclin-dependent-like kinase 5 OS=Mus musculus OX=10090 GN=Cdk5 PE=1 SV=1	Cdk5	2.106	0.00239518	Up	33.288	25	7	6	6	4	4	3	6	5	5	5	5	5	1.63612	1.45579	1.32147	0.784381	0.730474	0.581142	0.741888	0.903534	0.845209
Biological Process	GO:0035249	9	synaptic transmission, glutamatergic	2.38	0.118123	O88643	Serine/threonine-protein kinase PAK 1 OS=Mus musculus OX=10090 GN=Pak1 PE=1 SV=1	Pak1	2.134	0.00416261	Up	60.736	20	8	4	6	6	4	5	4	5	4	3	3	3	1.22181	1.51309	1.61326	0.564131	0.681293	0.792077	0.943061	0.779626	0.891646
Biological Process	GO:0045838	5	positive regulation of membrane potential	2.38	0.118123	Q9QUH0	Glutaredoxin-1 OS=Mus musculus OX=10090 GN=Glrx PE=1 SV=3	Glrx	2.774	0.0033284	Up	11.871	17.8	2	2	2	2	2	1	2	1	2	2	2	2	1.8876	1.681		0.65002		0.636421	0.727986	0.556499	0.860475
Biological Process	GO:0045838	5	positive regulation of membrane potential	2.38	0.118123	Q9CQ54	NADH dehydrogenase [ubiquinone] 1 subunit C2 OS=Mus musculus OX=10090 GN=Ndufc2 PE=1 SV=1	Ndufc2	1.939	0.00971639	Up	14.164	10.8	1	1	1	1	1	1	1	1	1	1	1	1	1.23309		1.40574	0.680568	0.680599
Biological Process	GO:0045838	5	positive regulation of membrane potential	2.38	0.118123	Q99JB2	Stomatin-like protein 2, mitochondrial OS=Mus musculus OX=10090 GN=Stoml2 PE=1 SV=1	Stoml2	1.75	0.0195332	Up	38.384	28.6	8	8	8	6	7	7	6	5	4	5	4	4	1.36466	1.27563	1.36291	0.555753	0.804951	0.92662	0.842992	1.03802	0.828456
Biological Process	GO:0006089	8	lactate metabolic process	2.38	0.118123	Q9CPU0	Lactoylglutathione lyase OS=Mus musculus OX=10090 GN=Glo1 PE=1 SV=3	Glo1	2.574	2.71763e-05	Up	20.809	22.3	5	5	5	2	2	2	5	4	5	4	4	4	1.56555	1.67249	1.70046	0.674488	0.597019	0.646905	0.794173	0.701884	0.647032
Biological Process	GO:0006089	8	lactate metabolic process	2.38	0.118123	Q99LX0	Parkinson disease protein 7 homolog OS=Mus musculus OX=10090 GN=Park7 PE=1 SV=1	Park7	1.675	0.011092	Up	20.021	49.7	7	7	7	6	6	5	7	7	6	6	6	6	1.51875	1.16461	1.54153	0.817677	0.751439	0.953586	0.557735	0.76637	0.928308
Biological Process	GO:0006089	8	lactate metabolic process	2.38	0.118123	P16125	L-lactate dehydrogenase B chain OS=Mus musculus OX=10090 GN=Ldhb PE=1 SV=2	Ldhb	2.041	2.71662e-05	Up	36.572	27.8	8	7	7	6	6	6	7	7	7	7	7	7	1.38643	1.47851	1.44839	0.669099	0.733879	0.710389	0.819069	0.983812	0.770419
Biological Process	GO:0048483	7	autonomic nervous system development	2.38	0.118123	Q4VA53	Sister chromatid cohesion protein PDS5 homolog B OS=Mus musculus OX=10090 GN=Pds5b PE=1 SV=1	Pds5b	0.464	0.0211165	Down	164.42	9.8	13	11	11	2	3	3	9	7	8	6	8	9		0.564576	0.544995	0.938888	1.47409	1.17149	1.2649	1.09685	0.944197
Biological Process	GO:0051895	9	negative regulation of focal adhesion assembly	2.38	0.118123	P51910	Apolipoprotein D OS=Mus musculus OX=10090 GN=Apod PE=1 SV=1	Apod	1.888	0.0302891	Up	21.53	33.3	5	5	5	3	3	3	4	3	5	4	4	3	1.88862	1.05493	1.72967	0.784588	0.812243	0.878261	0.646588	0.62597	0.579133
Biological Process	GO:0051895	9	negative regulation of focal adhesion assembly	2.38	0.118123	Q9WUM4	Coronin-1C OS=Mus musculus OX=10090 GN=Coro1c PE=1 SV=2	Coro1c	0.44	0.0016485	Down	53.12	24.9	13	13	13	9	7	8	12	12	11	11	13	11	0.642092	0.624611	0.473232	1.34127	1.42061	1.1964	0.625478	1.39152	1.28479
Biological Process	GO:0055010	11	ventricular cardiac muscle tissue morphogenesis	2.38	0.118123	P26883	Peptidyl-prolyl cis-trans isomerase FKBP1A OS=Mus musculus OX=10090 GN=Fkbp1a PE=1 SV=2	Fkbp1a	1.521	0.0109881	Up	11.922	40.7	4	4	4	4	4	4	3	4	4	4	4	3	1.12492	1.37533	1.46947	0.941477	0.865995	0.802086	0.853913	0.847598	0.719211
Biological Process	GO:0055010	11	ventricular cardiac muscle tissue morphogenesis	2.38	0.118123	Q02248	Catenin beta-1 OS=Mus musculus OX=10090 GN=Ctnnb1 PE=1 SV=1	Ctnnb1	0.582	0.0143717	Down	85.47	28.6	18	16	18	9	9	8	17	16	13	11	13	14	0.53007	0.769111	0.784881	1.26737	1.21536	1.10087	1.28556	1.04595	1.00083
Biological Process	GO:1903532	8	positive regulation of secretion by cell	1.34	0.118362	Q9QUH0	Glutaredoxin-1 OS=Mus musculus OX=10090 GN=Glrx PE=1 SV=3	Glrx	2.774	0.0033284	Up	11.871	17.8	2	2	2	2	2	1	2	1	2	2	2	2	1.8876	1.681		0.65002		0.636421	0.727986	0.556499	0.860475
Biological Process	GO:1903532	8	positive regulation of secretion by cell	1.34	0.118362	Q9D023	Mitochondrial pyruvate carrier 2 OS=Mus musculus OX=10090 GN=Mpc2 PE=1 SV=1	Mpc2	1.669	0.0160163	Up	14.286	29.9	4	4	4	4	4	3	3	3	3	2	2	2	1.58649	1.33306	1.60646	1.11857	0.765627	0.828428	0.634537	0.393475	0.733349
Biological Process	GO:1903532	8	positive regulation of secretion by cell	1.34	0.118362	Q9CR16	Peptidyl-prolyl cis-trans isomerase D OS=Mus musculus OX=10090 GN=Ppid PE=1 SV=3	Ppid	1.505	0.00375579	Up	40.742	37	14	14	14	11	11	12	11	11	12	12	12	12	1.26129	1.41694	1.17537	0.920565	0.831189	0.80837	0.853727	0.896843	0.835703
Biological Process	GO:1903532	8	positive regulation of secretion by cell	1.34	0.118362	Q9CQD1	Ras-related protein Rab-5A OS=Mus musculus OX=10090 GN=Rab5a PE=1 SV=1	Rab5a	2.089	0.00461978	Up	23.598	38.6	7	4	4	2	2	2	4	4	4	3	3	4	1.55978	1.25806	1.46217	0.664064	0.826817	0.558107	1.09665	0.915056	0.659292
Biological Process	GO:1903532	8	positive regulation of secretion by cell	1.34	0.118362	Q8R5M8	Cell adhesion molecule 1 OS=Mus musculus OX=10090 GN=Cadm1 PE=1 SV=2	Cadm1	0.431	0.00192903	Down	49.788	12.1	5	5	5	3	2	2	3	4	3	3	2	3	0.500711	0.529126	0.62093	1.27743	1.06602	1.48461	1.11596	1.36341	1.0418
Biological Process	GO:1903532	8	positive regulation of secretion by cell	1.34	0.118362	Q8BWG8	Beta-arrestin-1 OS=Mus musculus OX=10090 GN=Arrb1 PE=1 SV=1	Arrb1	0.258	0.0144566	Down	46.972	6.5	3	3	3	2	3	1	3	3	3	3	3	3	0.21228	0.426289		1.12849	1.1655	1.41347	1.24515	1.27496	1.13387
Biological Process	GO:1903532	8	positive regulation of secretion by cell	1.34	0.118362	Q8BH04	Phosphoenolpyruvate carboxykinase [GTP], mitochondrial OS=Mus musculus OX=10090 GN=Pck2 PE=1 SV=1	Pck2	1.71	0.00114955	Up	70.527	36.1	20	20	20	14	13	14	17	16	15	16	17	15	1.28107	1.37262	1.53434	0.85803	0.83265	0.757943	0.730532	0.908731	0.724082
Biological Process	GO:1903532	8	positive regulation of secretion by cell	1.34	0.118362	Q6Q899	Antiviral innate immune response receptor RIG-I OS=Mus musculus OX=10090 GN=Ddx58 PE=1 SV=2	Ddx58	2.506	0.00101781	Up	105.97	20.1	19	19	19	14	14	15	14	13	13	15	16	15	1.45157	1.45988	1.08231	0.518655	0.502655	0.572327	1.14305	1.17431	1.09524
Biological Process	GO:1903532	8	positive regulation of secretion by cell	1.34	0.118362	Q6PB44	Tyrosine-protein phosphatase non-receptor type 23 OS=Mus musculus OX=10090 GN=Ptpn23 PE=1 SV=2	Ptpn23	2.008	0.000255284	Up	185.21	15.6	24	24	24	16	15	17	18	16	18	14	16	14	1.58095	1.60109	1.36508	0.791565	0.730038	0.743429	0.700966	0.753809	0.733081
Biological Process	GO:1903532	8	positive regulation of secretion by cell	1.34	0.118362	Q6P069	Sorcin OS=Mus musculus OX=10090 GN=Sri PE=1 SV=1	Sri	1.924	0.000174053	Up	21.627	35.4	7	7	7	5	5	5	7	6	7	4	4	5	1.30491	1.35247	1.31553	0.738158	0.698395	0.628021	1.00711	0.971333	0.984074
Biological Process	GO:1903532	8	positive regulation of secretion by cell	1.34	0.118362	P81117	Nucleobindin-2 OS=Mus musculus OX=10090 GN=Nucb2 PE=1 SV=2	Nucb2	0.486	0.0245538	Down	50.304	21.4	8	8	8	3	4	4	8	7	7	7	6	7	0.36894	0.624296	0.647886	0.899477	1.25488	1.22315	1.02258	1.62945	1.32935
Biological Process	GO:1903532	8	positive regulation of secretion by cell	1.34	0.118362	P70297	Signal transducing adapter molecule 1 OS=Mus musculus OX=10090 GN=Stam PE=1 SV=3	Stam	2.231	0.000585968	Up	59.771	9.9	4	3	3	3	3	3	2	3	2	2	3	2	1.70954	1.63356	1.38008	0.773925	0.68138	0.661813	0.678372	0.93068	0.550651
Biological Process	GO:1903532	8	positive regulation of secretion by cell	1.34	0.118362	P63038	60 kDa heat shock protein, mitochondrial OS=Mus musculus OX=10090 GN=Hspd1 PE=1 SV=1	Hspd1	1.884	0.00219676	Up	60.955	45.5	21	21	21	18	20	19	20	19	19	17	19	19	1.48213	1.40201	1.72793	0.925792	0.753211	0.769005	0.610839	0.721165	0.60791
Biological Process	GO:1903532	8	positive regulation of secretion by cell	1.34	0.118362	P51150	Ras-related protein Rab-7a OS=Mus musculus OX=10090 GN=Rab7a PE=1 SV=2	Rab7a	1.519	0.00277295	Up	23.489	44.9	8	8	8	7	7	7	8	8	8	8	7	8	1.43045	1.38308	1.55171	1.04889	0.954517	0.869951	0.491543	0.660044	0.609812
Biological Process	GO:0043603	5	cellular amide metabolic process	1.17	0.118727	Q9D1A2	Cytosolic non-specific dipeptidase OS=Mus musculus OX=10090 GN=Cndp2 PE=1 SV=1	Cndp2	2.653	5.86478e-05	Up	52.767	36.2	13	13	13	10	10	10	9	8	8	8	7	7	1.592	1.69958	1.54201	0.558321	0.606689	0.656732	0.74691	0.83866	0.759099
Biological Process	GO:1903532	8	positive regulation of secretion by cell	1.34	0.118362	P49615	Cyclin-dependent-like kinase 5 OS=Mus musculus OX=10090 GN=Cdk5 PE=1 SV=1	Cdk5	2.106	0.00239518	Up	33.288	25	7	6	6	4	4	3	6	5	5	5	5	5	1.63612	1.45579	1.32147	0.784381	0.730474	0.581142	0.741888	0.903534	0.845209
Biological Process	GO:1903532	8	positive regulation of secretion by cell	1.34	0.118362	P35235	Tyrosine-protein phosphatase non-receptor type 11 OS=Mus musculus OX=10090 GN=Ptpn11 PE=1 SV=3	Ptpn11	1.743	5.74824e-05	Up	68.034	22.8	12	12	12	7	7	7	9	9	9	7	8	7	1.26474	1.31489	1.3182	0.755489	0.70574	0.775388	0.903093	1.01104	0.951417
Biological Process	GO:1903532	8	positive regulation of secretion by cell	1.34	0.118362	P34884	Macrophage migration inhibitory factor OS=Mus musculus OX=10090 GN=Mif PE=1 SV=2	Mif	0.575	0.000309164	Down	12.504	23.5	3	3	3	3	3	3	3	3	3	2	2	3	0.759242	0.71762	0.671799	1.21412	1.32392	1.19638	0.887896	1.14755	1.08147
Biological Process	GO:1903532	8	positive regulation of secretion by cell	1.34	0.118362	P26443	Glutamate dehydrogenase 1, mitochondrial OS=Mus musculus OX=10090 GN=Glud1 PE=1 SV=1	Glud1	1.807	0.000250527	Up	61.336	31.7	17	17	17	10	11	10	16	16	16	14	15	16	1.28362	1.39428	1.28345	0.759701	0.758226	0.674242	0.970745	0.908257	0.967476
Biological Process	GO:1903532	8	positive regulation of secretion by cell	1.34	0.118362	P22892	AP-1 complex subunit gamma-1 OS=Mus musculus OX=10090 GN=Ap1g1 PE=1 SV=3	Ap1g1	0.15	0.000530677	Down	91.349	10.2	9	9	9	7	6	8	6	6	6	5	6	5	0.175316	0.10918	0.201834	1.0051	1.08983	1.15713	2.00133	1.33989	1.92039
Biological Process	GO:1903532	8	positive regulation of secretion by cell	1.34	0.118362	P17742	Peptidyl-prolyl cis-trans isomerase A OS=Mus musculus OX=10090 GN=Ppia PE=1 SV=2	Ppia	1.64	0.0130772	Up	17.971	54.9	8	8	8	5	6	6	8	8	8	5	6	6	1.63551	1.17796	1.19954	0.877999	0.765359	0.803539	0.939087	0.79748	0.803539
Biological Process	GO:1903532	8	positive regulation of secretion by cell	1.34	0.118362	P06745	Glucose-6-phosphate isomerase OS=Mus musculus OX=10090 GN=Gpi PE=1 SV=4	Gpi	1.895	0.00360838	Up	62.766	34.4	16	16	16	13	14	13	11	11	12	10	10	11	1.66816	1.27758	1.47643	0.89027	0.715193	0.727723	0.687768	0.805436	0.75145
Biological Process	GO:1903532	8	positive regulation of secretion by cell	1.34	0.118362	P05480	Neuronal proto-oncogene tyrosine-protein kinase Src OS=Mus musculus OX=10090 GN=Src PE=1 SV=4	Src	1.614	0.00010588	Up	60.644	17.6	9	4	9	4	5	3	8	8	9	7	8	8	1.27628	1.33228	1.28079	0.841689	0.804578	0.763713	0.95393	0.912723	0.834011
Biological Process	GO:0030397	6	membrane disassembly	2.38	0.118123	Q8K1R7	Serine/threonine-protein kinase Nek9 OS=Mus musculus OX=10090 GN=Nek9 PE=1 SV=2	Nek9	2.163	0.00119247	Up	107.14	12.3	10	10	10	6	6	6	4	7	6	5	4	5	1.51358	1.60794	1.2293	0.652131	0.628066	0.731234	0.87538	0.924132	0.838248
Biological Process	GO:0030397	6	membrane disassembly	2.38	0.118123	P63005	Platelet-activating factor acetylhydrolase IB subunit beta OS=Mus musculus OX=10090 GN=Pafah1b1 PE=1 SV=2	Pafah1b1	1.943	0.00119189	Up	46.67	44.9	14	14	14	10	12	12	10	10	10	9	8	10	1.55397	1.26486	1.36153	0.779048	0.724524	0.647719	0.876053	0.844372	0.947922
Biological Process	GO:0030397	6	membrane disassembly	2.38	0.118123	O08788	Dynactin subunit 1 OS=Mus musculus OX=10090 GN=Dctn1 PE=1 SV=3	Dctn1	1.506	0.00277996	Up	141.67	29.7	33	33	33	21	23	23	28	25	26	23	22	24	1.33952	1.18155	1.3081	0.91283	0.858673	0.771396	0.839549	0.877327	0.911053
Biological Process	GO:0001921	7	positive regulation of receptor recycling	2.38	0.118123	Q8CDA1	Phosphatidylinositide phosphatase SAC2 OS=Mus musculus OX=10090 GN=Inpp5f PE=1 SV=1	Inpp5f	1.685	0.00210767	Up	127.61	7.4	8	8	8	3	3	3	5	6	6	5	6	3	1.34401	1.29919	1.28012	0.863804	0.791907	0.673264	0.932094	0.824866	0.990749
Biological Process	GO:0001921	7	positive regulation of receptor recycling	2.38	0.118123	P63024	Vesicle-associated membrane protein 3 OS=Mus musculus OX=10090 GN=Vamp3 PE=1 SV=1	Vamp3	1.853	0.00106609	Up	11.48	47.6	3	3	3	2	2	2	3	2	2	2	2	2	1.32911	1.21714	1.53387	0.702539	0.730433	0.769392	1.03043	0.767288	0.919804
Biological Process	GO:0001921	7	positive regulation of receptor recycling	2.38	0.118123	P46460	Vesicle-fusing ATPase OS=Mus musculus OX=10090 GN=Nsf PE=1 SV=2	Nsf	1.664	0.00809127	Up	82.613	28.1	18	18	18	8	9	10	12	16	13	14	13	13	1.53078	1.15417	1.48557	0.898083	0.756202	0.852332	0.829363	0.777231	0.71627
Biological Process	GO:0055010	11	ventricular cardiac muscle tissue morphogenesis	2.38	0.118123	Q9ES00	Ubiquitin conjugation factor E4 B OS=Mus musculus OX=10090 GN=Ube4b PE=1 SV=3	Ube4b	1.537	0.0145011	Up	133.32	18.2	17	17	17	7	7	9	13	13	10	9	13	12	1.35013	1.52353	1.10665	0.810227	0.843464	0.935264	0.970691	0.667317	0.792728
Biological Process	GO:1903532	8	positive regulation of secretion by cell	1.34	0.118362	P47857	ATP-dependent 6-phosphofructokinase, muscle type OS=Mus musculus OX=10090 GN=Pfkm PE=1 SV=3	Pfkm	1.546	0.00953051	Up	85.268	22.1	14	11	11	8	7	8	9	9	9	9	8	7	1.21899	1.27146	1.30466	0.673941	0.884978	0.895993	0.859451	0.910506	0.980018
Biological Process	GO:0043603	5	cellular amide metabolic process	1.17	0.118727	Q9D1R9	60S ribosomal protein L34 OS=Mus musculus OX=10090 GN=Rpl34 PE=1 SV=2	Rpl34	0.084	0.00080027	Down	13.293	29.9	4	4	4	3	3	3	4	4	4	4	4	4	0.065006	0.081933	0.109721	0.687434	0.904187	1.46824	1.50135	1.41698	2.76515
Biological Process	GO:0043603	5	cellular amide metabolic process	1.17	0.118727	Q9D7X8	Gamma-glutamylcyclotransferase OS=Mus musculus OX=10090 GN=Ggct PE=1 SV=1	Ggct	1.951	0.015947	Up	21.166	31.9	5	5	5	3	4	3	3	3	3	2	3	4	1.07344	1.53114	1.53716	0.857119	0.693074	0.572783	0.846041	0.965542	0.923692
Biological Process	GO:0043603	5	cellular amide metabolic process	1.17	0.118727	Q9DBL1	Short/branched chain specific acyl-CoA dehydrogenase, mitochondrial OS=Mus musculus OX=10090 GN=Acadsb PE=1 SV=1	Acadsb	1.923	0.000168831	Up	47.874	16.7	6	6	6	3	3	3	5	5	5	6	5	5	1.3419	1.52545	1.3848	0.69584	0.753384	0.761986	0.914151	0.830701	0.791791
Biological Process	GO:0034765	7	regulation of ion transmembrane transport	1.41	0.121974	Q811D0	Disks large homolog 1 OS=Mus musculus OX=10090 GN=Dlg1 PE=1 SV=1	Dlg1	0.612	0.00441859	Down	100.12	18.3	14	12	14	7	9	10	8	7	8	7	8	7	0.657183	0.729908	0.74339	1.24828	0.993893	1.23987	0.940309	1.32362	1.12355
Biological Process	GO:0034765	7	regulation of ion transmembrane transport	1.41	0.121974	Q6P069	Sorcin OS=Mus musculus OX=10090 GN=Sri PE=1 SV=1	Sri	1.924	0.000174053	Up	21.627	35.4	7	7	7	5	5	5	7	6	7	4	4	5	1.30491	1.35247	1.31553	0.738158	0.698395	0.628021	1.00711	0.971333	0.984074
Biological Process	GO:0034765	7	regulation of ion transmembrane transport	1.41	0.121974	Q3UGP8	Putative Dol-P-Glc:Glc(2)Man(9)GlcNAc(2)-PP-Dol alpha-1,2-glucosyltransferase OS=Mus musculus OX=10090 GN=Alg10b PE=1 SV=1	Alg10b	1.838	0.0183974	Up	55.464	6.8	3	3	3	2	2	2	3	3	3	2	1	2	1.28476	1.27002	1.48668	0.760872	0.904566	0.532858	0.981396		0.778842
Biological Process	GO:0034765	7	regulation of ion transmembrane transport	1.41	0.121974	P70441	Na(+)/H(+) exchange regulatory cofactor NHE-RF1 OS=Mus musculus OX=10090 GN=Slc9a3r1 PE=1 SV=3	Slc9a3r1	1.807	0.0065569	Up	38.6	26.5	9	9	9	6	5	6	4	3	4	4	5	3	1.43897	1.26683	1.19764	0.713953	0.849448	0.597038	1.04408	0.86299	1.02906
Biological Process	GO:0034765	7	regulation of ion transmembrane transport	1.41	0.121974	P68254	14-3-3 protein theta OS=Mus musculus OX=10090 GN=Ywhaq PE=1 SV=1	Ywhaq	1.898	0.0018875	Up	27.778	49	13	8	8	8	8	8	7	6	6	6	7	6	1.40498	1.38779	1.48764	0.868894	0.742302	0.644495	0.924962	0.828767	0.710166
Biological Process	GO:0034765	7	regulation of ion transmembrane transport	1.41	0.121974	P56394	Cytochrome c oxidase copper chaperone OS=Mus musculus OX=10090 GN=Cox17 PE=1 SV=2	Cox17	0.272	0.00229171	Down	6.784	46	2	2	2	2	2	2	2	2	2	2	2	2	0.238892	0.385514	0.400656	1.46042	1.25739	1.05589	1.58048	1.35039	1.27037
Biological Process	GO:0034765	7	regulation of ion transmembrane transport	1.41	0.121974	P54116	Stomatin OS=Mus musculus OX=10090 GN=Stom PE=1 SV=3	Stom	1.508	0.00273152	Up	31.375	34.9	8	8	8	5	4	4	8	8	8	7	7	7	1.39573	1.14464	1.33339	0.863045	0.873803	0.832028	0.891041	0.897647	0.768675
Biological Process	GO:0034765	7	regulation of ion transmembrane transport	1.41	0.121974	P46935	E3 ubiquitin-protein ligase NEDD4 OS=Mus musculus OX=10090 GN=Nedd4 PE=1 SV=3	Nedd4	0.546	0.000183554	Down	102.71	22.1	18	15	15	11	10	11	14	13	13	11	12	11	0.610448	0.62921	0.612006	1.03234	1.17219	1.18445	1.23429	1.30643	1.21864
Biological Process	GO:0034765	7	regulation of ion transmembrane transport	1.41	0.121974	P41731	CD63 antigen OS=Mus musculus OX=10090 GN=Cd63 PE=1 SV=2	Cd63	0.4	0.00737294	Down	25.766	4.6	1	1	1	1	1	1	1	1	1	1	1	1		0.495548	0.696489	1.62833	1.47016	1.36886	0.798998	0.860907	0.680703
Biological Process	GO:0034765	7	regulation of ion transmembrane transport	1.41	0.121974	P26883	Peptidyl-prolyl cis-trans isomerase FKBP1A OS=Mus musculus OX=10090 GN=Fkbp1a PE=1 SV=2	Fkbp1a	1.521	0.0109881	Up	11.922	40.7	4	4	4	4	4	4	3	4	4	4	4	3	1.12492	1.37533	1.46947	0.941477	0.865995	0.802086	0.853913	0.847598	0.719211
Biological Process	GO:0034765	7	regulation of ion transmembrane transport	1.41	0.121974	P17156	Heat shock-related 70 kDa protein 2 OS=Mus musculus OX=10090 GN=Hspa2 PE=1 SV=2	Hspa2	2.233	0.00458274	Up	69.641	22.6	13	4	4	3	3	3	3	3	3	2	2	3	1.57823	1.78395	1.23598	0.811694	0.612006	0.635729	0.537755	0.804652
Biological Process	GO:0034765	7	regulation of ion transmembrane transport	1.41	0.121974	P0DP28	Calmodulin-3 OS=Mus musculus OX=10090 GN=Calm3 PE=1 SV=1	Calm3	0.471	0.00447266	Down	16.837	56.4	11	11	11	7	7	9	7	8	8	7	9	8	0.736215	0.467835	0.625022	1.2736	1.33147	1.27742	0.84428	1.40067	1.04349
Biological Process	GO:0034765	7	regulation of ion transmembrane transport	1.41	0.121974	O55126	Protein NipSnap homolog 2 OS=Mus musculus OX=10090 GN=Nipsnap2 PE=1 SV=1	Nipsnap2	1.808	0.00684961	Up	32.932	19.9	5	5	5	3	2	3	5	5	5	5	5	5	1.07845	1.36907	1.58495	0.762196	0.743198	0.72477	0.867646	0.905017	0.964701
Biological Process	GO:0034765	7	regulation of ion transmembrane transport	1.41	0.121974	O35350	Calpain-1 catalytic subunit OS=Mus musculus OX=10090 GN=Capn1 PE=1 SV=1	Capn1	1.527	0.0050008	Up	82.105	24.4	16	16	16	9	10	11	15	15	15	11	14	14	1.53718	1.26589	1.35078	0.950628	0.950116	0.819518	0.735926	0.662571	0.727389
Biological Process	GO:0090063	12	positive regulation of microtubule nucleation	3.17	0.119475	P17879	Heat shock 70 kDa protein 1B OS=Mus musculus OX=10090 GN=Hspa1b PE=1 SV=3	Hspa1b	9.192	0.000257235	Up	70.175	34.3	17	1	14	12	11	11	8	7	6	5	6	5	3.44022	2.08933	1.97351	0.276521	0.256891	0.282884	0.20933	0.252823	0.218492
Biological Process	GO:0090063	12	positive regulation of microtubule nucleation	3.17	0.119475	O08788	Dynactin subunit 1 OS=Mus musculus OX=10090 GN=Dctn1 PE=1 SV=3	Dctn1	1.506	0.00277996	Up	141.67	29.7	33	33	33	21	23	23	28	25	26	23	22	24	1.33952	1.18155	1.3081	0.91283	0.858673	0.771396	0.839549	0.877327	0.911053
Biological Process	GO:0072376	6	protein activation cascade	3.17	0.119475	Q9EQK5	Major vault protein OS=Mus musculus OX=10090 GN=Mvp PE=1 SV=4	Mvp	1.63	0.000728112	Up	95.923	24.2	19	19	19	15	14	15	17	16	17	15	17	16	1.40724	1.31714	1.28244	0.855427	0.854468	0.748067	0.743913	0.91588	0.875429
Biological Process	GO:0072376	6	protein activation cascade	3.17	0.119475	O35658	Complement component 1 Q subcomponent-binding protein, mitochondrial OS=Mus musculus OX=10090 GN=C1qbp PE=1 SV=1	C1qbp	4.684	0.0199757	Up	31.013	15.1	4	4	4	4	4	4	3	2	3	1	2	2	2.68481	2.31886	1.4567	0.826629	0.20316	0.349495		0.077629	0.082707
Biological Process	GO:0090185	7	negative regulation of kidney development	3.17	0.119475	Q02248	Catenin beta-1 OS=Mus musculus OX=10090 GN=Ctnnb1 PE=1 SV=1	Ctnnb1	0.582	0.0143717	Down	85.47	28.6	18	16	18	9	9	8	17	16	13	11	13	14	0.53007	0.769111	0.784881	1.26737	1.21536	1.10087	1.28556	1.04595	1.00083
Biological Process	GO:0090185	7	negative regulation of kidney development	3.17	0.119475	P42225	Signal transducer and activator of transcription 1 OS=Mus musculus OX=10090 GN=Stat1 PE=1 SV=1	Stat1	2.366	0.000694956	Up	87.196	24.3	16	16	16	9	7	8	10	14	10	10	13	12	1.4594	1.07593	1.20764	0.543614	0.519481	0.51856	1.30154	1.19556	1.17827
Biological Process	GO:0072215	7	regulation of metanephros development	3.17	0.119475	Q02248	Catenin beta-1 OS=Mus musculus OX=10090 GN=Ctnnb1 PE=1 SV=1	Ctnnb1	0.582	0.0143717	Down	85.47	28.6	18	16	18	9	9	8	17	16	13	11	13	14	0.53007	0.769111	0.784881	1.26737	1.21536	1.10087	1.28556	1.04595	1.00083
Biological Process	GO:0072215	7	regulation of metanephros development	3.17	0.119475	P42225	Signal transducer and activator of transcription 1 OS=Mus musculus OX=10090 GN=Stat1 PE=1 SV=1	Stat1	2.366	0.000694956	Up	87.196	24.3	16	16	16	9	7	8	10	14	10	10	13	12	1.4594	1.07593	1.20764	0.543614	0.519481	0.51856	1.30154	1.19556	1.17827
Biological Process	GO:0071501	5	cellular response to sterol depletion	3.17	0.119475	Q91X78	Erlin-1 OS=Mus musculus OX=10090 GN=Erlin1 PE=1 SV=2	Erlin1	0.377	0.00151808	Down	39.182	19.8	6	4	4	2	2	2	4	4	3	2	4	4	0.519408	0.487739	0.521025	1.16398	1.69891	1.18978	0.985719	0.874338	1.5591
Biological Process	GO:0071501	5	cellular response to sterol depletion	3.17	0.119475	Q8BFZ9	Erlin-2 OS=Mus musculus OX=10090 GN=Erlin2 PE=1 SV=1	Erlin2	1.568	0.000138924	Up	37.872	30	9	7	9	5	3	3	8	8	7	8	7	7	1.40334	1.3449	1.32143	0.873792	0.822929	0.89855	0.826754	0.683651	0.824657
Biological Process	GO:0052646	6	alditol phosphate metabolic process	3.17	0.119475	Q8BP40	Lysophosphatidic acid phosphatase type 6 OS=Mus musculus OX=10090 GN=Acp6 PE=1 SV=1	Acp6	2.362	0.002119	Up	47.624	17.2	6	6	6	5	4	5	3	3	3	2	2	2	1.20413	1.69062	1.39151	0.677599	0.530774	0.60602	1.07583	0.840351	0.983167
Biological Process	GO:0052646	6	alditol phosphate metabolic process	3.17	0.119475	Q64521	Glycerol-3-phosphate dehydrogenase, mitochondrial OS=Mus musculus OX=10090 GN=Gpd2 PE=1 SV=2	Gpd2	1.743	0.000338823	Up	80.953	30.1	20	20	20	14	16	15	17	18	18	16	14	17	1.35777	1.46788	1.47671	0.883045	0.818295	0.767074	0.867883	0.680592	0.680759
Biological Process	GO:0019249	9	lactate biosynthetic process	3.17	0.119475	Q99LX0	Parkinson disease protein 7 homolog OS=Mus musculus OX=10090 GN=Park7 PE=1 SV=1	Park7	1.675	0.011092	Up	20.021	49.7	7	7	7	6	6	5	7	7	6	6	6	6	1.51875	1.16461	1.54153	0.817677	0.751439	0.953586	0.557735	0.76637	0.928308
Biological Process	GO:0019249	9	lactate biosynthetic process	3.17	0.119475	P16125	L-lactate dehydrogenase B chain OS=Mus musculus OX=10090 GN=Ldhb PE=1 SV=2	Ldhb	2.041	2.71662e-05	Up	36.572	27.8	8	7	7	6	6	6	7	7	7	7	7	7	1.38643	1.47851	1.44839	0.669099	0.733879	0.710389	0.819069	0.983812	0.770419
Biological Process	GO:0035435	9	phosphate ion transmembrane transport	3.17	0.119475	Q9QZD8	Mitochondrial dicarboxylate carrier OS=Mus musculus OX=10090 GN=Slc25a10 PE=1 SV=2	Slc25a10	0.485	0.00486798	Down	31.715	31.4	8	8	8	4	4	4	7	8	8	5	8	7	0.472664	0.689383	0.704081	1.28055	1.3257	1.23843	1.25798	0.99485	1.03636
Biological Process	GO:0034765	7	regulation of ion transmembrane transport	1.41	0.121974	Q8CFI0	E3 ubiquitin-protein ligase NEDD4-like OS=Mus musculus OX=10090 GN=Nedd4l PE=1 SV=2	Nedd4l	0.518	0.0144356	Down	115.42	23.6	21	17	21	13	11	10	18	15	17	15	14	13	0.729377	0.561569	0.64077	0.94767	1.51337	1.2649	1.18453	1.1018	1.05601
Biological Process	GO:0034765	7	regulation of ion transmembrane transport	1.41	0.121974	Q8CIH5	1-phosphatidylinositol 4,5-bisphosphate phosphodiesterase gamma-2 OS=Mus musculus OX=10090 GN=Plcg2 PE=1 SV=1	Plcg2	0.542	0.0231646	Down	147.59	4.7	6	6	6	1	2	2	6	5	5	2	5	4		0.522661	0.700828	1.28174	1.00007	1.10245	1.30927	1.05122	1.03175
Biological Process	GO:0034765	7	regulation of ion transmembrane transport	1.41	0.121974	Q99LX0	Parkinson disease protein 7 homolog OS=Mus musculus OX=10090 GN=Park7 PE=1 SV=1	Park7	1.675	0.011092	Up	20.021	49.7	7	7	7	6	6	5	7	7	6	6	6	6	1.51875	1.16461	1.54153	0.817677	0.751439	0.953586	0.557735	0.76637	0.928308
Biological Process	GO:0034765	7	regulation of ion transmembrane transport	1.41	0.121974	Q9QUH0	Glutaredoxin-1 OS=Mus musculus OX=10090 GN=Glrx PE=1 SV=3	Glrx	2.774	0.0033284	Up	11.871	17.8	2	2	2	2	2	1	2	1	2	2	2	2	1.8876	1.681		0.65002		0.636421	0.727986	0.556499	0.860475
Biological Process	GO:0031124	10	mRNA 3'-end processing	1.49	0.124293	Q99LI7	Cleavage stimulation factor subunit 3 OS=Mus musculus OX=10090 GN=Cstf3 PE=1 SV=1	Cstf3	1.602	0.0217196	Up	82.876	8.1	5	5	5	3	3	3	3	4	4	4	3	3	1.46708	1.06258	1.22368	0.924896	0.715058	0.702623	1.00265	0.938543	0.962894
Biological Process	GO:0031124	10	mRNA 3'-end processing	1.49	0.124293	Q8R3F9	Speckle targeted PIP5K1A-regulated poly(A) polymerase OS=Mus musculus OX=10090 GN=Tut1 PE=1 SV=1	Tut1	1.818	0.00142671	Up	94.602	8.5	6	6	6	4	4	6	2	3	3	2	2	3	1.53211	1.31819	1.19733	0.765503	0.707542	0.752908	0.704067		1.02234
Biological Process	GO:0031124	10	mRNA 3'-end processing	1.49	0.124293	Q8K1R3	Polyribonucleotide nucleotidyltransferase 1, mitochondrial OS=Mus musculus OX=10090 GN=Pnpt1 PE=1 SV=1	Pnpt1	1.823	0.0155006	Up	85.682	16.9	13	13	13	7	7	6	11	10	10	10	11	9	1.60628	1.00695	1.39282	0.793995	0.698106	0.705341	1.05428	0.929701	0.812518
Biological Process	GO:0031124	10	mRNA 3'-end processing	1.49	0.124293	Q8CCS6	Polyadenylate-binding protein 2 OS=Mus musculus OX=10090 GN=Pabpn1 PE=1 SV=3	Pabpn1	1.522	0.0201917	Up	32.296	11.3	3	3	3	2	2	2	3	3	2	3	3	3	1.06924	1.55366	1.3538	0.870459	0.879817	0.86317	0.862394	0.777401	0.770059
Biological Process	GO:0031124	10	mRNA 3'-end processing	1.49	0.124293	Q8BIQ5	Cleavage stimulation factor subunit 2 OS=Mus musculus OX=10090 GN=Cstf2 PE=1 SV=2	Cstf2	1.628	0.000523159	Up	61.341	24.7	10	6	10	9	6	8	6	5	5	4	5	5	1.2486	1.18948	1.3646	0.807252	0.740474	0.788156	1.1044	0.784381	0.972654
Biological Process	GO:0031124	10	mRNA 3'-end processing	1.49	0.124293	Q8BG81	Polymerase delta-interacting protein 3 OS=Mus musculus OX=10090 GN=Poldip3 PE=1 SV=1	Poldip3	1.728	0.0158587	Up	46.132	26.2	8	8	8	3	3	3	4	6	5	6	6	7	1.01061	1.37157	1.54645	0.742864	0.715128	0.815782	0.934112	0.861066	1.00242
Biological Process	GO:0031124	10	mRNA 3'-end processing	1.49	0.124293	Q80X82	Symplekin OS=Mus musculus OX=10090 GN=Sympk PE=1 SV=2	Sympk	0.504	0.00850421	Down	142.62	10.6	14	14	14	6	6	7	10	9	7	6	8	9	0.545397	0.671899	0.546619	1.15307	1.41578	0.929054	1.35976	1.26721	1.11121
Biological Process	GO:0031124	10	mRNA 3'-end processing	1.49	0.124293	Q6NVF9	Cleavage and polyadenylation specificity factor subunit 6 OS=Mus musculus OX=10090 GN=Cpsf6 PE=1 SV=1	Cpsf6	1.576	0.001979	Up	59.152	17.1	8	8	8	5	4	6	8	8	8	7	7	7	1.35503	1.38358	1.18392	0.776226	0.821692	0.890973	0.898066	0.816275	0.874234
Biological Process	GO:0031124	10	mRNA 3'-end processing	1.49	0.124293	P61327	Protein mago nashi homolog OS=Mus musculus OX=10090 GN=Magoh PE=2 SV=1	Magoh	1.874	0.00175624	Up	17.163	26	4	4	4	3	3	4	3	3	3	4	3	4	1.66973	1.52239	1.44849	0.790681	0.738715	0.947267	0.752554	0.494982	0.635186
Biological Process	GO:0016311	6	dephosphorylation	1.36	0.12305	Q9Z0S1	3'(2'),5'-bisphosphate nucleotidase 1 OS=Mus musculus OX=10090 GN=Bpnt1 PE=1 SV=2	Bpnt1	2.686	0.000603356	Up	33.196	32.1	8	8	8	5	6	6	7	6	7	5	5	6	1.92912	1.64575	1.6508	0.763955	0.579098	0.60277	0.702893	0.527738	0.597865
Biological Process	GO:0016311	6	dephosphorylation	1.36	0.12305	Q9JM14	5'(3')-deoxyribonucleotidase, cytosolic type OS=Mus musculus OX=10090 GN=Nt5c PE=1 SV=1	Nt5c	2.756	0.000176031	Up	23.076	26.5	4	4	4	3	3	3	3	3	3	4	4	3	1.77744	1.54612	2.00223	0.638527	0.643925	0.650034	0.53968	0.541429	0.660609
Biological Process	GO:0016311	6	dephosphorylation	1.36	0.12305	Q91VM9	Inorganic pyrophosphatase 2, mitochondrial OS=Mus musculus OX=10090 GN=Ppa2 PE=1 SV=1	Ppa2	1.517	0.0315827	Up	38.114	15.2	4	4	4	1	2	2	3	3	2	3	3	3	1.13293	1.4204	1.39507	1.00859	0.698215	0.896056	0.812017	0.688884	0.947833
Biological Process	GO:0016311	6	dephosphorylation	1.36	0.12305	Q8VDS4	Regulation of nuclear pre-mRNA domain-containing protein 1A OS=Mus musculus OX=10090 GN=Rprd1a PE=1 SV=1	Rprd1a	1.853	0.00438915	Up	35.7	10.9	4	4	4	2	2	2	4	4	4	4	4	3	1.71643	1.31069	1.29342	0.768979	0.712679	0.849522	0.823485	0.816507	0.708293
Biological Process	GO:0016311	6	dephosphorylation	1.36	0.12305	Q8VDN2	Sodium/potassium-transporting ATPase subunit alpha-1 OS=Mus musculus OX=10090 GN=Atp1a1 PE=1 SV=1	Atp1a1	1.718	0.000132789	Up	112.98	32.1	30	30	30	25	21	24	25	24	23	20	24	21	1.46568	1.36353	1.30333	0.806579	0.819532	0.77878	0.81773	0.836273	0.808567
Biological Process	GO:0035435	9	phosphate ion transmembrane transport	3.17	0.119475	Q8VEM8	Phosphate carrier protein, mitochondrial OS=Mus musculus OX=10090 GN=Slc25a3 PE=1 SV=1	Slc25a3	1.921	0.0198486	Up	39.632	21.8	8	8	8	5	5	5	8	6	7	7	7	7	1.50781	1.87027	1.25271	0.672902	1.02391	0.713832	0.685762	0.685069	0.587726
Biological Process	GO:0016311	6	dephosphorylation	1.36	0.12305	Q8R0F6	Integrin-linked kinase-associated serine/threonine phosphatase 2C OS=Mus musculus OX=10090 GN=Ilkap PE=1 SV=1	Ilkap	0.525	0.00484559	Down	42.774	21.4	9	9	9	5	5	5	7	7	8	6	6	8	0.480152	0.699716	0.646496	1.19341	1.17241	1.11529	1.04343	1.33204	1.31706
Biological Process	GO:0016311	6	dephosphorylation	1.36	0.12305	Q8BP40	Lysophosphatidic acid phosphatase type 6 OS=Mus musculus OX=10090 GN=Acp6 PE=1 SV=1	Acp6	2.362	0.002119	Up	47.624	17.2	6	6	6	5	4	5	3	3	3	2	2	2	1.20413	1.69062	1.39151	0.677599	0.530774	0.60602	1.07583	0.840351	0.983167
Biological Process	GO:0016311	6	dephosphorylation	1.36	0.12305	Q8BIW1	Exopolyphosphatase PRUNE1 OS=Mus musculus OX=10090 GN=Prune1 PE=1 SV=1	Prune1	2.118	8.95298e-05	Up	50.239	13.9	6	6	6	4	4	4	5	5	3	3	5	4	1.39789	1.6171	1.48602	0.693946	0.693407	0.737308	0.672611	0.863215	0.838511
Biological Process	GO:0016311	6	dephosphorylation	1.36	0.12305	Q811D0	Disks large homolog 1 OS=Mus musculus OX=10090 GN=Dlg1 PE=1 SV=1	Dlg1	0.612	0.00441859	Down	100.12	18.3	14	12	14	7	9	10	8	7	8	7	8	7	0.657183	0.729908	0.74339	1.24828	0.993893	1.23987	0.940309	1.32362	1.12355
Biological Process	GO:0016311	6	dephosphorylation	1.36	0.12305	Q6PB44	Tyrosine-protein phosphatase non-receptor type 23 OS=Mus musculus OX=10090 GN=Ptpn23 PE=1 SV=2	Ptpn23	2.008	0.000255284	Up	185.21	15.6	24	24	24	16	15	17	18	16	18	14	16	14	1.58095	1.60109	1.36508	0.791565	0.730038	0.743429	0.700966	0.753809	0.733081
Biological Process	GO:0016311	6	dephosphorylation	1.36	0.12305	Q61503	5'-nucleotidase OS=Mus musculus OX=10090 GN=Nt5e PE=1 SV=2	Nt5e	2.252	0.000129433	Up	63.864	15.1	8	8	8	5	5	5	7	6	4	6	6	6	1.58217	1.57799	1.48464	0.64348	0.759856	0.658867	0.798258	0.784543	0.710197
Biological Process	GO:0016311	6	dephosphorylation	1.36	0.12305	Q61469	Phospholipid phosphatase 1 OS=Mus musculus OX=10090 GN=Plpp1 PE=1 SV=1	Plpp1	0.354	0.00221807	Down	31.891	9.2	3	3	3	2	2	3	2	2	2	2	2	2	0.367991	0.489472	0.523253	1.53488	1.28603	1.07635	1.66024	0.885909	1.17587
Biological Process	GO:0016311	6	dephosphorylation	1.36	0.12305	Q60676	Serine/threonine-protein phosphatase 5 OS=Mus musculus OX=10090 GN=Ppp5c PE=1 SV=3	Ppp5c	0.487	0.00269777	Down	56.876	14.4	7	7	7	4	3	4	5	5	5	4	4	4	0.531963	0.529231	0.615432	0.960159	1.14468	1.33666	1.3422	1.12233	1.41734
Biological Process	GO:0016311	6	dephosphorylation	1.36	0.12305	Q3UHB1	5'-nucleotidase domain-containing protein 3 OS=Mus musculus OX=10090 GN=Nt5dc3 PE=1 SV=1	Nt5dc3	1.608	0.00469569	Up	63.17	22.2	12	12	12	7	6	7	11	12	10	11	11	10	1.15978	1.43534	1.2754	0.830203	0.860014	0.716236	0.999504	0.841149	0.882373
Biological Process	GO:0016311	6	dephosphorylation	1.36	0.12305	P63087	Serine/threonine-protein phosphatase PP1-gamma catalytic subunit OS=Mus musculus OX=10090 GN=Ppp1cc PE=1 SV=1	Ppp1cc	1.649	0.0334244	Up	36.983	31.6	9	2	2	2	1	2	2	2	2	2	2	2	1.28764		1.58274	0.813525	1.02257	0.775379	0.894549	0.728472	0.895127
Biological Process	GO:0016311	6	dephosphorylation	1.36	0.12305	P60487	Pyridoxal phosphate phosphatase OS=Mus musculus OX=10090 GN=Pdxp PE=1 SV=1	Pdxp	1.928	0.00311066	Up	31.512	23.3	5	5	5	2	2	3	4	4	3	4	4	4	1.29987	1.33731	1.49919	0.663034	0.628688	0.854177	0.960653	0.809981	0.947105
Biological Process	GO:0016311	6	dephosphorylation	1.36	0.12305	P49443	Protein phosphatase 1A OS=Mus musculus OX=10090 GN=Ppm1a PE=1 SV=1	Ppm1a	1.717	0.00244151	Up	42.432	20.2	7	6	7	4	4	4	6	7	6	5	6	3	1.54393	1.29164	1.19706	0.795361	0.804958	0.748547	0.840503	0.949005	0.828995
Biological Process	GO:0016311	6	dephosphorylation	1.36	0.12305	P35831	Tyrosine-protein phosphatase non-receptor type 12 OS=Mus musculus OX=10090 GN=Ptpn12 PE=1 SV=3	Ptpn12	0.526	0.0377599	Down	86.525	9.3	6	6	6	3	3	3	4	6	4	5	5	3	0.503596	0.508112	0.87865	1.4808	1.10118	1.01168	1.20663	1.06954	1.23981
Biological Process	GO:0016311	6	dephosphorylation	1.36	0.12305	P35235	Tyrosine-protein phosphatase non-receptor type 11 OS=Mus musculus OX=10090 GN=Ptpn11 PE=1 SV=3	Ptpn11	1.743	5.74824e-05	Up	68.034	22.8	12	12	12	7	7	7	9	9	9	7	8	7	1.26474	1.31489	1.3182	0.755489	0.70574	0.775388	0.903093	1.01104	0.951417
Biological Process	GO:0016311	6	dephosphorylation	1.36	0.12305	O55023	Inositol monophosphatase 1 OS=Mus musculus OX=10090 GN=Impa1 PE=1 SV=1	Impa1	1.938	0.000243823	Up	30.436	21.3	6	6	6	5	5	5	5	5	6	6	6	6	1.47802	1.32006	1.41484	0.772567	0.73267	0.668814	0.767124	0.869138	0.976763
Biological Process	GO:0016311	6	dephosphorylation	1.36	0.12305	Q8CDA1	Phosphatidylinositide phosphatase SAC2 OS=Mus musculus OX=10090 GN=Inpp5f PE=1 SV=1	Inpp5f	1.685	0.00210767	Up	127.61	7.4	8	8	8	3	3	3	5	6	6	5	6	3	1.34401	1.29919	1.28012	0.863804	0.791907	0.673264	0.932094	0.824866	0.990749
Biological Process	GO:0048483	7	autonomic nervous system development	2.38	0.118123	Q02248	Catenin beta-1 OS=Mus musculus OX=10090 GN=Ctnnb1 PE=1 SV=1	Ctnnb1	0.582	0.0143717	Down	85.47	28.6	18	16	18	9	9	8	17	16	13	11	13	14	0.53007	0.769111	0.784881	1.26737	1.21536	1.10087	1.28556	1.04595	1.00083
Biological Process	GO:0043951	9	negative regulation of cAMP-mediated signaling	3.17	0.119475	P81117	Nucleobindin-2 OS=Mus musculus OX=10090 GN=Nucb2 PE=1 SV=2	Nucb2	0.486	0.0245538	Down	50.304	21.4	8	8	8	3	4	4	8	7	7	7	6	7	0.36894	0.624296	0.647886	0.899477	1.25488	1.22315	1.02258	1.62945	1.32935
Biological Process	GO:0060281	8	regulation of oocyte development	3.17	0.119475	Q9DBC7	cAMP-dependent protein kinase type I-alpha regulatory subunit OS=Mus musculus OX=10090 GN=Prkar1a PE=1 SV=3	Prkar1a	1.74	0.00197417	Up	43.185	25.5	9	9	9	3	4	5	6	7	8	4	6	5	1.41323	1.38407	1.25062	0.87824	0.699049	0.74893	0.959482	0.815243	0.851147
Biological Process	GO:0046477	10	glycosylceramide catabolic process	3.17	0.119475	P17439	Lysosomal acid glucosylceramidase OS=Mus musculus OX=10090 GN=Gba PE=1 SV=1	Gba	2.314	0.00186001	Up	57.621	17.3	9	9	9	5	5	5	5	7	5	3	5	5	1.79379	1.48964	1.73622	0.781165	0.586241	0.802197	0.53296	0.647247	0.630543
Biological Process	GO:0033483	6	gas homeostasis	3.17	0.119475	Q9Z103	Activity-dependent neuroprotector homeobox protein OS=Mus musculus OX=10090 GN=Adnp PE=1 SV=2	Adnp	0.637	0.0176545	Down	124.31	17.1	16	16	16	5	5	3	15	14	14	14	13	12	0.768029	0.672618	0.527406	1.1123	1.01703	0.95832	1.34367	1.33695	1.26367
Biological Process	GO:0033483	6	gas homeostasis	3.17	0.119475	P19157	Glutathione S-transferase P 1 OS=Mus musculus OX=10090 GN=Gstp1 PE=1 SV=2	Gstp1	1.578	0.00475852	Up	23.609	55.7	12	12	12	8	8	9	11	11	11	9	10	11	1.30911	1.55208	1.23201	0.932793	0.816892	0.844768	0.747599	0.816645	0.748093
Biological Process	GO:0006670	9	sphingosine metabolic process	3.17	0.119475	Q61469	Phospholipid phosphatase 1 OS=Mus musculus OX=10090 GN=Plpp1 PE=1 SV=1	Plpp1	0.354	0.00221807	Down	31.891	9.2	3	3	3	2	2	3	2	2	2	2	2	2	0.367991	0.489472	0.523253	1.53488	1.28603	1.07635	1.66024	0.885909	1.17587
Biological Process	GO:0006670	9	sphingosine metabolic process	3.17	0.119475	P17439	Lysosomal acid glucosylceramidase OS=Mus musculus OX=10090 GN=Gba PE=1 SV=1	Gba	2.314	0.00186001	Up	57.621	17.3	9	9	9	5	5	5	5	7	5	3	5	5	1.79379	1.48964	1.73622	0.781165	0.586241	0.802197	0.53296	0.647247	0.630543
Biological Process	GO:0021533	10	cell differentiation in hindbrain	3.17	0.119475	Q01320	DNA topoisomerase 2-alpha OS=Mus musculus OX=10090 GN=Top2a PE=1 SV=2	Top2a	0.656	0.0140361	Down	172.79	26.4	42	27	42	14	13	18	38	33	37	29	30	28	0.664505	0.776634	0.928623	1.24969	1.12022	1.24031	1.07351	1.04489	0.901616
Biological Process	GO:0021533	10	cell differentiation in hindbrain	3.17	0.119475	O70305	Ataxin-2 OS=Mus musculus OX=10090 GN=Atxn2 PE=1 SV=1	Atxn2	1.602	0.00878978	Up	136.48	14.1	15	15	15	6	6	6	10	11	11	9	11	11	1.205	1.16497	1.32805	0.841632	0.634806	0.831428	1.11797	0.910132	0.966009
Biological Process	GO:0110104	12	mRNA alternative polyadenylation	3.17	0.119475	Q9CQF3	Cleavage and polyadenylation specificity factor subunit 5 OS=Mus musculus OX=10090 GN=Nudt21 PE=1 SV=1	Nudt21	1.943	0.00209124	Up	26.24	30.8	6	6	6	4	4	4	5	4	4	3	3	2	1.50512	1.40991	1.41545	0.703177	0.880113	0.645367	1.17533	0.536956	0.728571
Biological Process	GO:0110104	12	mRNA alternative polyadenylation	3.17	0.119475	Q6NVF9	Cleavage and polyadenylation specificity factor subunit 6 OS=Mus musculus OX=10090 GN=Cpsf6 PE=1 SV=1	Cpsf6	1.576	0.001979	Up	59.152	17.1	8	8	8	5	4	6	8	8	8	7	7	7	1.35503	1.38358	1.18392	0.776226	0.821692	0.890973	0.898066	0.816275	0.874234
Biological Process	GO:1900193	9	regulation of oocyte maturation	3.17	0.119475	Q9DBC7	cAMP-dependent protein kinase type I-alpha regulatory subunit OS=Mus musculus OX=10090 GN=Prkar1a PE=1 SV=3	Prkar1a	1.74	0.00197417	Up	43.185	25.5	9	9	9	3	4	5	6	7	8	4	6	5	1.41323	1.38407	1.25062	0.87824	0.699049	0.74893	0.959482	0.815243	0.851147
Biological Process	GO:1900193	9	regulation of oocyte maturation	3.17	0.119475	Q8VDQ8	NAD-dependent protein deacetylase sirtuin-2 OS=Mus musculus OX=10090 GN=Sirt2 PE=1 SV=2	Sirt2	2.698	0.000579567	Up	43.256	26.2	7	7	7	6	6	5	4	3	4	2	4	5	1.45234	1.72973	1.95324	0.688828	0.635489	0.579036	0.569761	0.629829	0.76174
Biological Process	GO:0007494	8	midgut development	3.17	0.119475	Q91YI0	Argininosuccinate lyase OS=Mus musculus OX=10090 GN=Asl PE=1 SV=1	Asl	1.798	0.00261163	Up	51.739	31.5	13	13	13	7	8	8	11	11	10	9	9	9	1.29166	1.59069	1.25729	0.826422	0.770576	0.705437	0.901293	0.769733	0.886906
Biological Process	GO:0007494	8	midgut development	3.17	0.119475	Q02248	Catenin beta-1 OS=Mus musculus OX=10090 GN=Ctnnb1 PE=1 SV=1	Ctnnb1	0.582	0.0143717	Down	85.47	28.6	18	16	18	9	9	8	17	16	13	11	13	14	0.53007	0.769111	0.784881	1.26737	1.21536	1.10087	1.28556	1.04595	1.00083
Biological Process	GO:1905879	7	regulation of oogenesis	3.17	0.119475	Q9DBC7	cAMP-dependent protein kinase type I-alpha regulatory subunit OS=Mus musculus OX=10090 GN=Prkar1a PE=1 SV=3	Prkar1a	1.74	0.00197417	Up	43.185	25.5	9	9	9	3	4	5	6	7	8	4	6	5	1.41323	1.38407	1.25062	0.87824	0.699049	0.74893	0.959482	0.815243	0.851147
Biological Process	GO:1905879	7	regulation of oogenesis	3.17	0.119475	Q8VDQ8	NAD-dependent protein deacetylase sirtuin-2 OS=Mus musculus OX=10090 GN=Sirt2 PE=1 SV=2	Sirt2	2.698	0.000579567	Up	43.256	26.2	7	7	7	6	6	5	4	3	4	2	4	5	1.45234	1.72973	1.95324	0.688828	0.635489	0.579036	0.569761	0.629829	0.76174
Biological Process	GO:1901160	5	primary amino compound metabolic process	3.17	0.119475	Q64133	Amine oxidase [flavin-containing] A OS=Mus musculus OX=10090 GN=Maoa PE=1 SV=3	Maoa	1.721	9.25673e-05	Up	59.601	25.9	13	13	13	10	11	11	13	13	11	11	12	13	1.52488	1.45391	1.52242	0.920686	0.828658	0.866536	0.686788	0.523531	0.672587
Biological Process	GO:1901160	5	primary amino compound metabolic process	3.17	0.119475	Q64105	Sepiapterin reductase OS=Mus musculus OX=10090 GN=Spr PE=1 SV=1	Spr	1.74	0.000638773	Up	27.883	42.9	8	8	8	4	4	4	8	7	7	6	7	6	1.58635	1.43278	1.42042	0.92859	0.816138	0.806952	0.553909	0.716202	0.738663
Biological Process	GO:0042908	5	xenobiotic transport	3.17	0.119475	P17809	Solute carrier family 2, facilitated glucose transporter member 1 OS=Mus musculus OX=10090 GN=Slc2a1 PE=1 SV=4	Slc2a1	1.833	0.0152357	Up	53.984	8.5	4	4	4	4	4	4	4	4	3	3	4	4	1.71674	1.69743	1.28322	0.924465	0.967971	0.669619	0.598536	0.536167	0.605849
Biological Process	GO:0042908	5	xenobiotic transport	3.17	0.119475	O35316	Sodium- and chloride-dependent taurine transporter OS=Mus musculus OX=10090 GN=Slc6a6 PE=1 SV=2	Slc6a6	0.566	0.00793598	Down	69.855	7.2	3	3	3	2	1	2	2	3	3	2	2	3	0.649335		0.823106	1.29145	1.26962	1.34183	0.956543	0.899971	0.768145
Biological Process	GO:1902031	5	regulation of NADP metabolic process	3.17	0.119475	Q9DBJ1	Phosphoglycerate mutase 1 OS=Mus musculus OX=10090 GN=Pgam1 PE=1 SV=3	Pgam1	2.261	8.68702e-05	Up	28.832	50.8	10	10	10	8	9	9	9	8	8	7	8	8	1.60922	1.5867	1.52904	0.765727	0.660902	0.663531	0.612998	0.798552	0.773322
Biological Process	GO:1902031	5	regulation of NADP metabolic process	3.17	0.119475	P06801	NADP-dependent malic enzyme OS=Mus musculus OX=10090 GN=Me1 PE=1 SV=2	Me1	0.433	0.000727966	Down	63.953	25.5	13	13	13	12	11	11	13	13	13	9	11	11	0.469944	0.482127	0.553682	1.01535	1.30883	1.15484	1.31819	1.39524	1.30179
Biological Process	GO:0043603	5	cellular amide metabolic process	1.17	0.118727	Q9Z2W0	Aspartyl aminopeptidase OS=Mus musculus OX=10090 GN=Dnpep PE=1 SV=2	Dnpep	2.311	3.54294e-05	Up	52.206	24.9	9	9	9	7	7	8	8	8	9	8	9	9	1.62808	1.64816	1.49809	0.721699	0.65367	0.690393	0.809533	0.760968	0.589403
Biological Process	GO:0043603	5	cellular amide metabolic process	1.17	0.118727	Q9Z2I8	Succinate--CoA ligase [GDP-forming] subunit beta, mitochondrial OS=Mus musculus OX=10090 GN=Suclg2 PE=1 SV=3	Suclg2	1.578	0.00370077	Up	46.839	24	9	9	9	4	5	5	6	7	6	5	7	7	1.52699	1.30378	1.38287	0.998695	0.842795	0.829199	0.800115	0.685499	0.630046
Biological Process	GO:0043603	5	cellular amide metabolic process	1.17	0.118727	Q9Z0N1	Eukaryotic translation initiation factor 2 subunit 3, X-linked OS=Mus musculus OX=10090 GN=Eif2s3x PE=1 SV=2	Eif2s3x	1.63	0.00736468	Up	51.065	31.4	14	6	14	10	10	11	13	12	13	12	12	12	1.27348	1.13922	1.53635	0.873536	0.776579	0.77194	0.872662	0.957475	0.798765
Biological Process	GO:0043603	5	cellular amide metabolic process	1.17	0.118727	Q9WUM5	Succinate--CoA ligase [ADP/GDP-forming] subunit alpha, mitochondrial OS=Mus musculus OX=10090 GN=Suclg1 PE=1 SV=4	Suclg1	1.666	0.00826305	Up	36.154	20.8	6	6	6	4	4	5	6	6	6	6	6	6	1.11814	1.4962	1.37885	0.877649	0.719251	0.800623	0.783524	0.95295	0.872804
Biological Process	GO:0043603	5	cellular amide metabolic process	1.17	0.118727	Q9R233	Tapasin OS=Mus musculus OX=10090 GN=Tapbp PE=1 SV=2	Tapbp	2.155	0.00709142	Up	49.736	11.6	5	5	5	4	4	4	3	4	4	3	4	4	1.04643	1.08803	1.60431	0.514019	0.605376	0.615567	1.30985	1.17287	1.04355
Biological Process	GO:0043603	5	cellular amide metabolic process	1.17	0.118727	Q9QWR8	Alpha-N-acetylgalactosaminidase OS=Mus musculus OX=10090 GN=Naga PE=1 SV=2	Naga	1.543	0.00358694	Up	47.234	21.2	8	8	8	3	4	6	5	5	5	5	5	4	1.14529	1.22281	1.21792	0.675832	0.849242	0.798577	1.09656	0.99415	0.999613
Biological Process	GO:0043603	5	cellular amide metabolic process	1.17	0.118727	Q9JHW2	Omega-amidase NIT2 OS=Mus musculus OX=10090 GN=Nit2 PE=1 SV=1	Nit2	2.121	0.000213974	Up	30.501	32.2	7	7	7	6	5	6	7	7	7	6	7	7	1.57564	1.63299	1.62009	0.835242	0.757964	0.68338	0.648428	0.64677	0.599488
Biological Process	GO:0043603	5	cellular amide metabolic process	1.17	0.118727	Q9ER88	28S ribosomal protein S29, mitochondrial OS=Mus musculus OX=10090 GN=Dap3 PE=1 SV=1	Dap3	1.655	0.00430931	Up	44.699	21.5	7	7	7	5	7	7	6	6	6	5	4	5	1.32266	1.42176	1.21188	0.898458	0.796334	0.696247	0.983276	0.896245	0.773136
Biological Process	GO:0046477	10	glycosylceramide catabolic process	3.17	0.119475	Q9QWR8	Alpha-N-acetylgalactosaminidase OS=Mus musculus OX=10090 GN=Naga PE=1 SV=2	Naga	1.543	0.00358694	Up	47.234	21.2	8	8	8	3	4	6	5	5	5	5	5	4	1.14529	1.22281	1.21792	0.675832	0.849242	0.798577	1.09656	0.99415	0.999613
Biological Process	GO:0034398	7	telomere tethering at nuclear periphery	3.17	0.119475	Q9D666	SUN domain-containing protein 1 OS=Mus musculus OX=10090 GN=Sun1 PE=1 SV=2	Sun1	0.341	0.0199673	Down	101.98	12.6	9	9	9	2	4	4	9	8	9	7	6	5	0.239736	0.436778	0.703919	1.32431	1.33829	1.38865	1.22252	1.19014	1.15565
Biological Process	GO:0034398	7	telomere tethering at nuclear periphery	3.17	0.119475	Q9WU40	Inner nuclear membrane protein Man1 OS=Mus musculus OX=10090 GN=Lemd3 PE=1 SV=2	Lemd3	0.4	0.0109893	Down	100.31	8.1	5	5	5	2	3	2	4	5	4	3	3	1	0.53424	0.426785	0.69946	1.25267	1.10298	1.79578	1.44873	0.739351
Biological Process	GO:0048757	6	pigment granule maturation	3.17	0.119475	P22892	AP-1 complex subunit gamma-1 OS=Mus musculus OX=10090 GN=Ap1g1 PE=1 SV=3	Ap1g1	0.15	0.000530677	Down	91.349	10.2	9	9	9	7	6	8	6	6	6	5	6	5	0.175316	0.10918	0.201834	1.0051	1.08983	1.15713	2.00133	1.33989	1.92039
Biological Process	GO:0060281	8	regulation of oocyte development	3.17	0.119475	Q8VDQ8	NAD-dependent protein deacetylase sirtuin-2 OS=Mus musculus OX=10090 GN=Sirt2 PE=1 SV=2	Sirt2	2.698	0.000579567	Up	43.256	26.2	7	7	7	6	6	5	4	3	4	2	4	5	1.45234	1.72973	1.95324	0.688828	0.635489	0.579036	0.569761	0.629829	0.76174
Biological Process	GO:0060026	7	convergent extension	3.17	0.119475	Q62318	Transcription intermediary factor 1-beta OS=Mus musculus OX=10090 GN=Trim28 PE=1 SV=3	Trim28	1.745	0.000283814	Up	88.846	39.4	22	22	22	14	18	16	19	18	19	16	16	17	1.49291	1.37495	1.36963	0.856528	0.753706	0.817817	0.707408	0.753781	0.873263
Biological Process	GO:0060026	7	convergent extension	3.17	0.119475	Q60838	Segment polarity protein dishevelled homolog DVL-2 OS=Mus musculus OX=10090 GN=Dvl2 PE=1 SV=2	Dvl2	0.211	0.00402789	Down	78.86	12.6	7	5	7	3	3	2	6	4	4	5	6	4	0.175845	0.156481	0.365437	0.959706	1.16407	1.18726	1.86722	1.61444	1.50954
Biological Process	GO:0035646	8	endosome to melanosome transport	3.17	0.119475	P41731	CD63 antigen OS=Mus musculus OX=10090 GN=Cd63 PE=1 SV=2	Cd63	0.4	0.00737294	Down	25.766	4.6	1	1	1	1	1	1	1	1	1	1	1	1		0.495548	0.696489	1.62833	1.47016	1.36886	0.798998	0.860907	0.680703
Biological Process	GO:0035646	8	endosome to melanosome transport	3.17	0.119475	P22892	AP-1 complex subunit gamma-1 OS=Mus musculus OX=10090 GN=Ap1g1 PE=1 SV=3	Ap1g1	0.15	0.000530677	Down	91.349	10.2	9	9	9	7	6	8	6	6	6	5	6	5	0.175316	0.10918	0.201834	1.0051	1.08983	1.15713	2.00133	1.33989	1.92039
Biological Process	GO:0006817	8	phosphate ion transport	3.17	0.119475	Q9QZD8	Mitochondrial dicarboxylate carrier OS=Mus musculus OX=10090 GN=Slc25a10 PE=1 SV=2	Slc25a10	0.485	0.00486798	Down	31.715	31.4	8	8	8	4	4	4	7	8	8	5	8	7	0.472664	0.689383	0.704081	1.28055	1.3257	1.23843	1.25798	0.99485	1.03636
Biological Process	GO:0006817	8	phosphate ion transport	3.17	0.119475	Q8VEM8	Phosphate carrier protein, mitochondrial OS=Mus musculus OX=10090 GN=Slc25a3 PE=1 SV=1	Slc25a3	1.921	0.0198486	Up	39.632	21.8	8	8	8	5	5	5	8	6	7	7	7	7	1.50781	1.87027	1.25271	0.672902	1.02391	0.713832	0.685762	0.685069	0.587726
Biological Process	GO:0044062	7	regulation of excretion	3.17	0.119475	P70441	Na(+)/H(+) exchange regulatory cofactor NHE-RF1 OS=Mus musculus OX=10090 GN=Slc9a3r1 PE=1 SV=3	Slc9a3r1	1.807	0.0065569	Up	38.6	26.5	9	9	9	6	5	6	4	3	4	4	5	3	1.43897	1.26683	1.19764	0.713953	0.849448	0.597038	1.04408	0.86299	1.02906
Biological Process	GO:0044062	7	regulation of excretion	3.17	0.119475	P08752	Guanine nucleotide-binding protein G(i) subunit alpha-2 OS=Mus musculus OX=10090 GN=Gnai2 PE=1 SV=5	Gnai2	1.703	0.000163418	Up	40.489	29.9	9	5	9	9	9	9	8	9	9	8	9	8	1.31793	1.38632	1.41667	0.855575	0.798739	0.765494	0.918315	0.817839	0.723127
Biological Process	GO:0043485	7	endosome to pigment granule transport	3.17	0.119475	P41731	CD63 antigen OS=Mus musculus OX=10090 GN=Cd63 PE=1 SV=2	Cd63	0.4	0.00737294	Down	25.766	4.6	1	1	1	1	1	1	1	1	1	1	1	1		0.495548	0.696489	1.62833	1.47016	1.36886	0.798998	0.860907	0.680703
Biological Process	GO:0043485	7	endosome to pigment granule transport	3.17	0.119475	P22892	AP-1 complex subunit gamma-1 OS=Mus musculus OX=10090 GN=Ap1g1 PE=1 SV=3	Ap1g1	0.15	0.000530677	Down	91.349	10.2	9	9	9	7	6	8	6	6	6	5	6	5	0.175316	0.10918	0.201834	1.0051	1.08983	1.15713	2.00133	1.33989	1.92039
Biological Process	GO:0022038	11	corpus callosum development	3.17	0.119475	P63005	Platelet-activating factor acetylhydrolase IB subunit beta OS=Mus musculus OX=10090 GN=Pafah1b1 PE=1 SV=2	Pafah1b1	1.943	0.00119189	Up	46.67	44.9	14	14	14	10	12	12	10	10	10	9	8	10	1.55397	1.26486	1.36153	0.779048	0.724524	0.647719	0.876053	0.844372	0.947922
Biological Process	GO:0022038	11	corpus callosum development	3.17	0.119475	P49615	Cyclin-dependent-like kinase 5 OS=Mus musculus OX=10090 GN=Cdk5 PE=1 SV=1	Cdk5	2.106	0.00239518	Up	33.288	25	7	6	6	4	4	3	6	5	5	5	5	5	1.63612	1.45579	1.32147	0.784381	0.730474	0.581142	0.741888	0.903534	0.845209
Biological Process	GO:0046519	8	sphingoid metabolic process	3.17	0.119475	Q61469	Phospholipid phosphatase 1 OS=Mus musculus OX=10090 GN=Plpp1 PE=1 SV=1	Plpp1	0.354	0.00221807	Down	31.891	9.2	3	3	3	2	2	3	2	2	2	2	2	2	0.367991	0.489472	0.523253	1.53488	1.28603	1.07635	1.66024	0.885909	1.17587
Biological Process	GO:0043951	9	negative regulation of cAMP-mediated signaling	3.17	0.119475	P08752	Guanine nucleotide-binding protein G(i) subunit alpha-2 OS=Mus musculus OX=10090 GN=Gnai2 PE=1 SV=5	Gnai2	1.703	0.000163418	Up	40.489	29.9	9	5	9	9	9	9	8	9	9	8	9	8	1.31793	1.38632	1.41667	0.855575	0.798739	0.765494	0.918315	0.817839	0.723127
Biological Process	GO:0046519	8	sphingoid metabolic process	3.17	0.119475	P17439	Lysosomal acid glucosylceramidase OS=Mus musculus OX=10090 GN=Gba PE=1 SV=1	Gba	2.314	0.00186001	Up	57.621	17.3	9	9	9	5	5	5	5	7	5	3	5	5	1.79379	1.48964	1.73622	0.781165	0.586241	0.802197	0.53296	0.647247	0.630543
Biological Process	GO:0036035	12	osteoclast development	3.17	0.119475	P05480	Neuronal proto-oncogene tyrosine-protein kinase Src OS=Mus musculus OX=10090 GN=Src PE=1 SV=4	Src	1.614	0.00010588	Up	60.644	17.6	9	4	9	4	5	3	8	8	9	7	8	8	1.27628	1.33228	1.28079	0.841689	0.804578	0.763713	0.95393	0.912723	0.834011
Biological Process	GO:0006991	4	response to sterol depletion	3.17	0.119475	Q91X78	Erlin-1 OS=Mus musculus OX=10090 GN=Erlin1 PE=1 SV=2	Erlin1	0.377	0.00151808	Down	39.182	19.8	6	4	4	2	2	2	4	4	3	2	4	4	0.519408	0.487739	0.521025	1.16398	1.69891	1.18978	0.985719	0.874338	1.5591
Biological Process	GO:0006991	4	response to sterol depletion	3.17	0.119475	Q8BFZ9	Erlin-2 OS=Mus musculus OX=10090 GN=Erlin2 PE=1 SV=1	Erlin2	1.568	0.000138924	Up	37.872	30	9	7	9	5	3	3	8	8	7	8	7	7	1.40334	1.3449	1.32143	0.873792	0.822929	0.89855	0.826754	0.683651	0.824657
Biological Process	GO:0031643	8	positive regulation of myelination	3.17	0.119475	Q9Z0W1	Tumor necrosis factor receptor superfamily member 16 OS=Mus musculus OX=10090 GN=Ngfr PE=1 SV=2	Ngfr	0.466	0.00314404	Down	45.647	27.2	7	7	7	5	4	4	6	6	7	5	4	4	0.580001	0.553046	0.634009	1.55734	1.08661	1.15137	1.28432	1.17066	0.982646
Biological Process	GO:0031643	8	positive regulation of myelination	3.17	0.119475	Q62165	Dystroglycan OS=Mus musculus OX=10090 GN=Dag1 PE=1 SV=4	Dag1	0.627	0.0151109	Down	96.904	4	3	3	3	2	2	2	3	3	3	3	3	3	0.532842	0.74746	0.725856	1.09082	1.13095	0.97792	1.45881	1.28799	1.04734
Biological Process	GO:0032606	7	type I interferon production	3.17	0.119475	Q80VI1	E3 ubiquitin-protein ligase TRIM56 OS=Mus musculus OX=10090 GN=Trim56 PE=1 SV=1	Trim56	1.808	0.0343395	Up	79.512	9.5	5	5	5	4	3	2	3	3	4	3	4	5	1.60657	1.61582	1.06286	0.615736	0.944368	0.809969	0.792104	0.773954	0.778611
Biological Process	GO:0032606	7	type I interferon production	3.17	0.119475	Q3TBT3	Stimulator of interferon genes protein OS=Mus musculus OX=10090 GN=Sting1 PE=1 SV=2	Sting1	2.094	0.000384939	Up	42.829	15.3	5	5	5	5	5	5	3	3	3	3	3	3	1.6944	1.56735	1.44305	0.742923	0.814795	0.689084	0.731146	0.685945	0.631305
Biological Process	GO:0032715	9	negative regulation of interleukin-6 production	3.17	0.119475	Q8BWG8	Beta-arrestin-1 OS=Mus musculus OX=10090 GN=Arrb1 PE=1 SV=1	Arrb1	0.258	0.0144566	Down	46.972	6.5	3	3	3	2	3	1	3	3	3	3	3	3	0.21228	0.426289		1.12849	1.1655	1.41347	1.24515	1.27496	1.13387
Biological Process	GO:0032715	9	negative regulation of interleukin-6 production	3.17	0.119475	P17439	Lysosomal acid glucosylceramidase OS=Mus musculus OX=10090 GN=Gba PE=1 SV=1	Gba	2.314	0.00186001	Up	57.621	17.3	9	9	9	5	5	5	5	7	5	3	5	5	1.79379	1.48964	1.73622	0.781165	0.586241	0.802197	0.53296	0.647247	0.630543
Biological Process	GO:0015937	12	coenzyme A biosynthetic process	3.17	0.119475	Q9DBL7	Bifunctional coenzyme A synthase OS=Mus musculus OX=10090 GN=Coasy PE=1 SV=2	Coasy	1.905	0.0276339	Up	62.022	13.7	6	6	6	3	4	4	4	3	3	4	3	2	1.14447	1.98066	1.39177	0.935366	0.685512	0.7504	0.483144	0.62867
Biological Process	GO:0015937	12	coenzyme A biosynthetic process	3.17	0.119475	Q8BHC4	Dephospho-CoA kinase domain-containing protein OS=Mus musculus OX=10090 GN=Dcakd PE=1 SV=1	Dcakd	0.619	0.0137529	Down	26.476	32.9	7	7	7	6	4	5	6	6	6	7	6	6	0.62962	0.785144	0.833245	1.13814	1.39822	1.09251	1.07897	1.01328	1.03087
Biological Process	GO:0032933	13	SREBP signaling pathway	3.17	0.119475	Q91X78	Erlin-1 OS=Mus musculus OX=10090 GN=Erlin1 PE=1 SV=2	Erlin1	0.377	0.00151808	Down	39.182	19.8	6	4	4	2	2	2	4	4	3	2	4	4	0.519408	0.487739	0.521025	1.16398	1.69891	1.18978	0.985719	0.874338	1.5591
Biological Process	GO:0032933	13	SREBP signaling pathway	3.17	0.119475	Q8BFZ9	Erlin-2 OS=Mus musculus OX=10090 GN=Erlin2 PE=1 SV=1	Erlin2	1.568	0.000138924	Up	37.872	30	9	7	9	5	3	3	8	8	7	8	7	7	1.40334	1.3449	1.32143	0.873792	0.822929	0.89855	0.826754	0.683651	0.824657
Biological Process	GO:0048757	6	pigment granule maturation	3.17	0.119475	P41731	CD63 antigen OS=Mus musculus OX=10090 GN=Cd63 PE=1 SV=2	Cd63	0.4	0.00737294	Down	25.766	4.6	1	1	1	1	1	1	1	1	1	1	1	1		0.495548	0.696489	1.62833	1.47016	1.36886	0.798998	0.860907	0.680703
Biological Process	GO:0036035	12	osteoclast development	3.17	0.119475	P63005	Platelet-activating factor acetylhydrolase IB subunit beta OS=Mus musculus OX=10090 GN=Pafah1b1 PE=1 SV=2	Pafah1b1	1.943	0.00119189	Up	46.67	44.9	14	14	14	10	12	12	10	10	10	9	8	10	1.55397	1.26486	1.36153	0.779048	0.724524	0.647719	0.876053	0.844372	0.947922
Biological Process	GO:0031124	10	mRNA 3'-end processing	1.49	0.124293	Q9CQF3	Cleavage and polyadenylation specificity factor subunit 5 OS=Mus musculus OX=10090 GN=Nudt21 PE=1 SV=1	Nudt21	1.943	0.00209124	Up	26.24	30.8	6	6	6	4	4	4	5	4	4	3	3	2	1.50512	1.40991	1.41545	0.703177	0.880113	0.645367	1.17533	0.536956	0.728571
Biological Process	GO:0048483	7	autonomic nervous system development	2.38	0.118123	P11276	Fibronectin OS=Mus musculus OX=10090 GN=Fn1 PE=1 SV=4	Fn1	2.901	0.000976848	Up	272.53	7.5	16	16	16	11	11	11	11	10	9	9	8	10	1.77385	1.53109	1.1829	0.519917	0.537192	0.490057	1.12102	0.892159	0.95182
Biological Process	GO:1904293	12	negative regulation of ERAD pathway	2.38	0.118123	Q922Y1	UBX domain-containing protein 1 OS=Mus musculus OX=10090 GN=Ubxn1 PE=1 SV=1	Ubxn1	1.828	6.98435e-05	Up	33.572	33.7	9	9	9	7	7	7	8	8	8	6	5	6	1.22893	1.32778	1.30614	0.698822	0.739503	0.675279	0.968234	1.04355	1.01176
Biological Process	GO:0002090	9	regulation of receptor internalization	1.9	0.113617	P46460	Vesicle-fusing ATPase OS=Mus musculus OX=10090 GN=Nsf PE=1 SV=2	Nsf	1.664	0.00809127	Up	82.613	28.1	18	18	18	8	9	10	12	16	13	14	13	13	1.53078	1.15417	1.48557	0.898083	0.756202	0.852332	0.829363	0.777231	0.71627
Biological Process	GO:0002090	9	regulation of receptor internalization	1.9	0.113617	P41731	CD63 antigen OS=Mus musculus OX=10090 GN=Cd63 PE=1 SV=2	Cd63	0.4	0.00737294	Down	25.766	4.6	1	1	1	1	1	1	1	1	1	1	1	1		0.495548	0.696489	1.62833	1.47016	1.36886	0.798998	0.860907	0.680703
Biological Process	GO:0002090	9	regulation of receptor internalization	1.9	0.113617	O70305	Ataxin-2 OS=Mus musculus OX=10090 GN=Atxn2 PE=1 SV=1	Atxn2	1.602	0.00878978	Up	136.48	14.1	15	15	15	6	6	6	10	11	11	9	11	11	1.205	1.16497	1.32805	0.841632	0.634806	0.831428	1.11797	0.910132	0.966009
Biological Process	GO:0098771	7	inorganic ion homeostasis	1.29	0.112825	Q9Z2I0	Mitochondrial proton/calcium exchanger protein OS=Mus musculus OX=10090 GN=Letm1 PE=1 SV=1	Letm1	1.619	0.000493496	Up	82.988	17.3	11	11	11	8	7	7	10	11	11	9	10	9	1.37002	1.4333	1.42791	0.812103	0.945132	0.855604	0.768026	0.651775	0.736127
Biological Process	GO:0098771	7	inorganic ion homeostasis	1.29	0.112825	Q9Z1G4	V-type proton ATPase 116 kDa subunit a1 OS=Mus musculus OX=10090 GN=Atp6v0a1 PE=1 SV=3	Atp6v0a1	1.883	0.000634129	Up	96.466	9.5	7	5	7	4	5	5	5	5	5	4	3	4	1.45603	1.48958	1.49291	0.705155	0.882385	0.769775	0.918297	0.655242	0.630623
Biological Process	GO:0098771	7	inorganic ion homeostasis	1.29	0.112825	Q9WTX5	S-phase kinase-associated protein 1 OS=Mus musculus OX=10090 GN=Skp1 PE=1 SV=3	Skp1	0.48	0.000171773	Down	18.672	26.4	6	6	6	5	5	5	5	5	6	6	5	6	0.609593	0.580198	0.695054	1.31696	1.31585	1.29005	1.01615	0.818433	1.35772
Biological Process	GO:0098771	7	inorganic ion homeostasis	1.29	0.112825	Q9ESZ8	General transcription factor II-I OS=Mus musculus OX=10090 GN=Gtf2i PE=1 SV=3	Gtf2i	0.308	0.00190682	Down	112.26	21.5	21	21	21	4	4	8	18	18	16	16	14	16	0.3914	0.472212	0.293665	1.04616	1.39259	1.32287	1.61636	1.20219	1.26255
Biological Process	GO:0098771	7	inorganic ion homeostasis	1.29	0.112825	Q9D0F9	Phosphoglucomutase-1 OS=Mus musculus OX=10090 GN=Pgm1 PE=1 SV=4	Pgm1	1.543	0.000864605	Up	61.417	41.1	21	21	21	16	15	15	16	17	16	15	14	15	1.31795	1.158	1.30421	0.848798	0.779361	0.821724	0.950529	0.965143	0.854287
Biological Process	GO:0098771	7	inorganic ion homeostasis	1.29	0.112825	Q99JB2	Stomatin-like protein 2, mitochondrial OS=Mus musculus OX=10090 GN=Stoml2 PE=1 SV=1	Stoml2	1.75	0.0195332	Up	38.384	28.6	8	8	8	6	7	7	6	5	4	5	4	4	1.36466	1.27563	1.36291	0.555753	0.804951	0.92662	0.842992	1.03802	0.828456
Biological Process	GO:0098771	7	inorganic ion homeostasis	1.29	0.112825	Q8VDN2	Sodium/potassium-transporting ATPase subunit alpha-1 OS=Mus musculus OX=10090 GN=Atp1a1 PE=1 SV=1	Atp1a1	1.718	0.000132789	Up	112.98	32.1	30	30	30	25	21	24	25	24	23	20	24	21	1.46568	1.36353	1.30333	0.806579	0.819532	0.77878	0.81773	0.836273	0.808567
Biological Process	GO:0098771	7	inorganic ion homeostasis	1.29	0.112825	Q8R180	ERO1-like protein alpha OS=Mus musculus OX=10090 GN=Ero1a PE=1 SV=2	Ero1a	1.908	0.00352832	Up	54.084	34.7	15	14	15	12	13	11	11	8	10	9	10	9	1.32502	1.64103	1.53563	0.782946	0.902344	0.673594	0.672522	0.658929	0.807991
Biological Process	GO:0098771	7	inorganic ion homeostasis	1.29	0.112825	Q8CIH5	1-phosphatidylinositol 4,5-bisphosphate phosphodiesterase gamma-2 OS=Mus musculus OX=10090 GN=Plcg2 PE=1 SV=1	Plcg2	0.542	0.0231646	Down	147.59	4.7	6	6	6	1	2	2	6	5	5	2	5	4		0.522661	0.700828	1.28174	1.00007	1.10245	1.30927	1.05122	1.03175
Biological Process	GO:0098771	7	inorganic ion homeostasis	1.29	0.112825	Q8CFI0	E3 ubiquitin-protein ligase NEDD4-like OS=Mus musculus OX=10090 GN=Nedd4l PE=1 SV=2	Nedd4l	0.518	0.0144356	Down	115.42	23.6	21	17	21	13	11	10	18	15	17	15	14	13	0.729377	0.561569	0.64077	0.94767	1.51337	1.2649	1.18453	1.1018	1.05601
Biological Process	GO:0098771	7	inorganic ion homeostasis	1.29	0.112825	Q6ZQ38	Cullin-associated NEDD8-dissociated protein 1 OS=Mus musculus OX=10090 GN=Cand1 PE=1 SV=2	Cand1	1.875	6.07229e-05	Up	136.33	25.4	28	26	28	17	17	16	25	26	26	24	25	27	1.52611	1.40971	1.47069	0.796583	0.741977	0.811576	0.704662	0.831886	0.706818
Biological Process	GO:0098771	7	inorganic ion homeostasis	1.29	0.112825	Q6P069	Sorcin OS=Mus musculus OX=10090 GN=Sri PE=1 SV=1	Sri	1.924	0.000174053	Up	21.627	35.4	7	7	7	5	5	5	7	6	7	4	4	5	1.30491	1.35247	1.31553	0.738158	0.698395	0.628021	1.00711	0.971333	0.984074
Biological Process	GO:0098771	7	inorganic ion homeostasis	1.29	0.112825	Q62351	Transferrin receptor protein 1 OS=Mus musculus OX=10090 GN=Tfrc PE=1 SV=1	Tfrc	0.562	0.001438	Down	85.73	28.3	21	21	21	11	11	12	19	19	19	18	16	16	0.648325	0.618446	0.747089	1.10204	1.18681	1.29762	1.25302	1.26598	0.880661
Biological Process	GO:0098771	7	inorganic ion homeostasis	1.29	0.112825	Q61335	B-cell receptor-associated protein 31 OS=Mus musculus OX=10090 GN=Bcap31 PE=1 SV=4	Bcap31	0.545	0.0275766	Down	27.956	32.7	10	10	10	6	5	6	9	10	9	8	9	8	0.497606	0.640978	0.762027	0.9323	1.45076	1.10424	1.27316	1.1896	1.14933
Biological Process	GO:0098771	7	inorganic ion homeostasis	1.29	0.112825	P97300	Neuroplastin OS=Mus musculus OX=10090 GN=Nptn PE=1 SV=3	Nptn	1.687	0.00787293	Up	44.373	17.4	6	6	6	3	4	4	5	4	4	4	4	5	1.71027	1.31503	1.66161	0.905243	1.04047	0.832737	0.552108	0.464452	0.518091
Biological Process	GO:0098771	7	inorganic ion homeostasis	1.29	0.112825	P81117	Nucleobindin-2 OS=Mus musculus OX=10090 GN=Nucb2 PE=1 SV=2	Nucb2	0.486	0.0245538	Down	50.304	21.4	8	8	8	3	4	4	8	7	7	7	6	7	0.36894	0.624296	0.647886	0.899477	1.25488	1.22315	1.02258	1.62945	1.32935
Biological Process	GO:0098771	7	inorganic ion homeostasis	1.29	0.112825	P70441	Na(+)/H(+) exchange regulatory cofactor NHE-RF1 OS=Mus musculus OX=10090 GN=Slc9a3r1 PE=1 SV=3	Slc9a3r1	1.807	0.0065569	Up	38.6	26.5	9	9	9	6	5	6	4	3	4	4	5	3	1.43897	1.26683	1.19764	0.713953	0.849448	0.597038	1.04408	0.86299	1.02906
Biological Process	GO:0098771	7	inorganic ion homeostasis	1.29	0.112825	P63242	Eukaryotic translation initiation factor 5A-1 OS=Mus musculus OX=10090 GN=Eif5a PE=1 SV=2	Eif5a	1.898	0.00149122	Up	16.832	29.9	5	5	5	2	2	2	5	5	5	4	4	4	1.44073	1.38343	1.19906	0.790322	0.687254	0.641885	0.516747	1.37001	0.970563
Biological Process	GO:0098771	7	inorganic ion homeostasis	1.29	0.112825	P63028	Translationally-controlled tumor protein OS=Mus musculus OX=10090 GN=Tpt1 PE=1 SV=1	Tpt1	2.526	0.0237285	Up	19.462	33.1	6	6	6	4	3	3	4	5	5	5	5	4	1.09941	1.85609	2.52501	0.775312	0.703617	0.690971	0.880887	0.296992	0.17171
Biological Process	GO:0098771	7	inorganic ion homeostasis	1.29	0.112825	P62814	V-type proton ATPase subunit B, brain isoform OS=Mus musculus OX=10090 GN=Atp6v1b2 PE=1 SV=1	Atp6v1b2	1.728	0.002171	Up	56.55	35.2	14	14	14	11	12	11	14	13	12	13	12	12	1.65975	1.33125	1.45756	0.91506	0.871407	0.788318	0.708093	0.613324	0.655241
Biological Process	GO:0098771	7	inorganic ion homeostasis	1.29	0.112825	P56480	ATP synthase subunit beta, mitochondrial OS=Mus musculus OX=10090 GN=Atp5f1b PE=1 SV=2	Atp5f1b	1.726	0.00431361	Up	56.3	45.4	18	18	18	15	14	16	17	17	16	14	13	13	1.59416	1.35125	1.36255	0.958058	0.800242	0.737422	0.692039	0.824793	0.679485
Biological Process	GO:0098771	7	inorganic ion homeostasis	1.29	0.112825	P51150	Ras-related protein Rab-7a OS=Mus musculus OX=10090 GN=Rab7a PE=1 SV=2	Rab7a	1.519	0.00277295	Up	23.489	44.9	8	8	8	7	7	7	8	8	8	8	7	8	1.43045	1.38308	1.55171	1.04889	0.954517	0.869951	0.491543	0.660044	0.609812
Biological Process	GO:0098771	7	inorganic ion homeostasis	1.29	0.112825	P50516	V-type proton ATPase catalytic subunit A OS=Mus musculus OX=10090 GN=Atp6v1a PE=1 SV=2	Atp6v1a	1.558	0.00631492	Up	68.325	32.9	18	18	18	12	12	14	17	15	17	15	17	16	1.5148	1.33324	1.1802	0.932876	0.805895	0.846451	0.697273	0.87151	0.817761
Biological Process	GO:0098771	7	inorganic ion homeostasis	1.29	0.112825	P29391	Ferritin light chain 1 OS=Mus musculus OX=10090 GN=Ftl1 PE=1 SV=2	Ftl1	3.537	0.00222168	Up	20.802	60.7	9	9	9	8	8	8	7	8	7	4	6	6	2.83548	1.57223	1.90642	0.62463	0.557364	0.603214	0.267331	0.193899	0.439426
Biological Process	GO:0098771	7	inorganic ion homeostasis	1.29	0.112825	P26883	Peptidyl-prolyl cis-trans isomerase FKBP1A OS=Mus musculus OX=10090 GN=Fkbp1a PE=1 SV=2	Fkbp1a	1.521	0.0109881	Up	11.922	40.7	4	4	4	4	4	4	3	4	4	4	4	3	1.12492	1.37533	1.46947	0.941477	0.865995	0.802086	0.853913	0.847598	0.719211
Biological Process	GO:0098771	7	inorganic ion homeostasis	1.29	0.112825	P14901	Heme oxygenase 1 OS=Mus musculus OX=10090 GN=Hmox1 PE=1 SV=1	Hmox1	2.039	0.000107075	Up	32.928	32.9	7	7	7	7	6	7	5	5	4	3	3	2	1.62482	1.42597	1.42837	0.715903	0.757231	0.723736	0.830638	0.737497	0.755845
Biological Process	GO:0002090	9	regulation of receptor internalization	1.9	0.113617	Q8BWG8	Beta-arrestin-1 OS=Mus musculus OX=10090 GN=Arrb1 PE=1 SV=1	Arrb1	0.258	0.0144566	Down	46.972	6.5	3	3	3	2	3	1	3	3	3	3	3	3	0.21228	0.426289		1.12849	1.1655	1.41347	1.24515	1.27496	1.13387
Biological Process	GO:0098771	7	inorganic ion homeostasis	1.29	0.112825	P0DP28	Calmodulin-3 OS=Mus musculus OX=10090 GN=Calm3 PE=1 SV=1	Calm3	0.471	0.00447266	Down	16.837	56.4	11	11	11	7	7	9	7	8	8	7	9	8	0.736215	0.467835	0.625022	1.2736	1.33147	1.27742	0.84428	1.40067	1.04349
Biological Process	GO:0002090	9	regulation of receptor internalization	1.9	0.113617	Q8CIH5	1-phosphatidylinositol 4,5-bisphosphate phosphodiesterase gamma-2 OS=Mus musculus OX=10090 GN=Plcg2 PE=1 SV=1	Plcg2	0.542	0.0231646	Down	147.59	4.7	6	6	6	1	2	2	6	5	5	2	5	4		0.522661	0.700828	1.28174	1.00007	1.10245	1.30927	1.05122	1.03175
Biological Process	GO:0021695	12	cerebellar cortex development	1.9	0.113617	O70305	Ataxin-2 OS=Mus musculus OX=10090 GN=Atxn2 PE=1 SV=1	Atxn2	1.602	0.00878978	Up	136.48	14.1	15	15	15	6	6	6	10	11	11	9	11	11	1.205	1.16497	1.32805	0.841632	0.634806	0.831428	1.11797	0.910132	0.966009
Biological Process	GO:0006397	9	mRNA processing	1.24	0.114478	P49312	Heterogeneous nuclear ribonucleoprotein A1 OS=Mus musculus OX=10090 GN=Hnrnpa1 PE=1 SV=2	Hnrnpa1	1.544	0.0270342	Up	34.196	43.4	13	11	12	10	10	10	10	10	10	9	9	7	1.18094	1.09656	1.39617	0.959735	0.755378	0.664342	0.844679	1.18851	0.913682
Biological Process	GO:0006397	9	mRNA processing	1.24	0.114478	P28659	CUGBP Elav-like family member 1 OS=Mus musculus OX=10090 GN=Celf1 PE=1 SV=2	Celf1	1.504	0.0343817	Up	52.107	14.8	6	6	6	2	1	1	6	4	5	4	4	4	1.28407	1.58499	1.07198	0.960822	0.790149	0.869681	0.921873	0.81934	0.697098
Biological Process	GO:0006397	9	mRNA processing	1.24	0.114478	P27048	Small nuclear ribonucleoprotein-associated protein B OS=Mus musculus OX=10090 GN=Snrpb PE=1 SV=1	Snrpb	2.272	0.0240574	Up	23.656	30.7	6	6	6	5	5	6	4	5	5	4	4	3	2.095	1.70277	1.01655	0.757037	0.718728	0.642986	0.586563	0.690051	0.790311
Biological Process	GO:0006397	9	mRNA processing	1.24	0.114478	O55201	Transcription elongation factor SPT5 OS=Mus musculus OX=10090 GN=Supt5h PE=1 SV=1	Supt5h	1.71	0.00937604	Up	120.66	17.4	16	16	16	8	6	7	12	13	12	10	11	11	1.66568	1.1739	1.31414	0.744471	0.870184	0.813728	0.854709	0.780813	0.782373
Biological Process	GO:0006397	9	mRNA processing	1.24	0.114478	O35691	Pinin OS=Mus musculus OX=10090 GN=Pnn PE=1 SV=4	Pnn	0.546	0.00398942	Down	82.435	16	12	12	12	9	5	5	6	7	7	7	8	4	0.456683	0.518506	0.612375	1.03492	0.862757	1.00913	1.56289	1.4866	1.45614
Biological Process	GO:0006397	9	mRNA processing	1.24	0.114478	O35286	Pre-mRNA-splicing factor ATP-dependent RNA helicase DHX15 OS=Mus musculus OX=10090 GN=Dhx15 PE=1 SV=2	Dhx15	1.553	0.00232148	Up	91.006	33.5	24	23	24	20	18	19	22	18	20	18	21	20	1.50916	1.26065	1.27661	0.903672	0.874751	0.827516	0.763554	0.80136	0.782729
Biological Process	GO:0061001	14	regulation of dendritic spine morphogenesis	1.9	0.113617	Q99JY9	Actin-related protein 3 OS=Mus musculus OX=10090 GN=Actr3 PE=1 SV=3	Actr3	1.505	0.00140368	Up	47.357	31.3	12	12	12	9	9	8	12	12	12	12	12	12	1.2932	1.38687	1.17976	0.874316	0.818085	0.872484	0.92059	0.814835	0.839863
Biological Process	GO:0061001	14	regulation of dendritic spine morphogenesis	1.9	0.113617	Q8CI51	PDZ and LIM domain protein 5 OS=Mus musculus OX=10090 GN=Pdlim5 PE=1 SV=4	Pdlim5	1.618	0.0061007	Up	63.299	39.3	19	19	19	12	13	12	14	14	15	12	14	13	1.2349	1.50662	1.24628	0.89705	0.843716	0.724523	0.835029	0.894694	0.817184
Biological Process	GO:0061001	14	regulation of dendritic spine morphogenesis	1.9	0.113617	Q8BKX1	Brain-specific angiogenesis inhibitor 1-associated protein 2 OS=Mus musculus OX=10090 GN=Baiap2 PE=1 SV=2	Baiap2	2.076	0.00526954	Up	59.236	30.8	14	14	14	8	7	7	10	9	8	8	8	10	1.76655	1.40697	1.47779	0.926862	0.655623	0.658244	0.74109	0.643667	0.723204
Biological Process	GO:0061001	14	regulation of dendritic spine morphogenesis	1.9	0.113617	P63005	Platelet-activating factor acetylhydrolase IB subunit beta OS=Mus musculus OX=10090 GN=Pafah1b1 PE=1 SV=2	Pafah1b1	1.943	0.00119189	Up	46.67	44.9	14	14	14	10	12	12	10	10	10	9	8	10	1.55397	1.26486	1.36153	0.779048	0.724524	0.647719	0.876053	0.844372	0.947922
Biological Process	GO:0061001	14	regulation of dendritic spine morphogenesis	1.9	0.113617	P49615	Cyclin-dependent-like kinase 5 OS=Mus musculus OX=10090 GN=Cdk5 PE=1 SV=1	Cdk5	2.106	0.00239518	Up	33.288	25	7	6	6	4	4	3	6	5	5	5	5	5	1.63612	1.45579	1.32147	0.784381	0.730474	0.581142	0.741888	0.903534	0.845209
Biological Process	GO:0061001	14	regulation of dendritic spine morphogenesis	1.9	0.113617	P26645	Myristoylated alanine-rich C-kinase substrate OS=Mus musculus OX=10090 GN=Marcks PE=1 SV=2	Marcks	0.5	0.0228576	Down	29.661	46	10	10	10	8	8	8	6	7	7	6	8	6	0.395736	0.678285	0.733941	1.33287	1.16747	1.11224	1.10605	1.26754	1.20588
Biological Process	GO:0006739	3	NADP metabolic process	1.9	0.113617	Q93092	Transaldolase OS=Mus musculus OX=10090 GN=Taldo1 PE=1 SV=2	Taldo1	1.629	0.000997434	Up	37.387	31.2	12	12	12	7	7	8	12	12	12	11	12	12	1.41506	1.50915	1.2692	0.815521	0.879181	0.879384	0.722941	0.782525	0.727034
Biological Process	GO:0006739	3	NADP metabolic process	1.9	0.113617	Q8K4Z3	NAD(P)H-hydrate epimerase OS=Mus musculus OX=10090 GN=Naxe PE=1 SV=1	Naxe	2.628	0.00679654	Up	30.972	25.9	5	5	5	3	4	3	4	2	3	1	2	1	1.53114	1.17474	1.64038	0.692129	0.563786	0.397812
Biological Process	GO:0006739	3	NADP metabolic process	1.9	0.113617	Q7TSV4	Phosphoglucomutase-2 OS=Mus musculus OX=10090 GN=Pgm2 PE=1 SV=1	Pgm2	1.727	0.00244278	Up	68.747	22.7	12	12	12	8	10	10	10	9	10	9	10	9	1.45438	1.44277	1.2495	0.903089	0.732631	0.764726	0.755673	0.898033	0.799193
Biological Process	GO:0006739	3	NADP metabolic process	1.9	0.113617	P99029	Peroxiredoxin-5, mitochondrial OS=Mus musculus OX=10090 GN=Prdx5 PE=1 SV=2	Prdx5	2.457	5.87017e-05	Up	21.897	37.1	8	8	8	6	6	7	8	7	7	7	8	7	1.70198	1.72965	1.5042	0.637674	0.690071	0.681448	0.609009	0.631704	0.814271
Biological Process	GO:0006739	3	NADP metabolic process	1.9	0.113617	P06801	NADP-dependent malic enzyme OS=Mus musculus OX=10090 GN=Me1 PE=1 SV=2	Me1	0.433	0.000727966	Down	63.953	25.5	13	13	13	12	11	11	13	13	13	9	11	11	0.469944	0.482127	0.553682	1.01535	1.30883	1.15484	1.31819	1.39524	1.30179
Biological Process	GO:0006739	3	NADP metabolic process	1.9	0.113617	O88844	Isocitrate dehydrogenase [NADP] cytoplasmic OS=Mus musculus OX=10090 GN=Idh1 PE=1 SV=2	Idh1	1.526	0.00687946	Up	46.674	34.8	14	13	13	9	8	9	9	12	10	12	12	12	1.58132	1.23305	1.29957	0.954003	0.870638	0.871945	0.698437	0.738087	0.752949
Biological Process	GO:0031670	7	cellular response to nutrient	1.9	0.113617	Q8CAY6	Acetyl-CoA acetyltransferase, cytosolic OS=Mus musculus OX=10090 GN=Acat2 PE=1 SV=2	Acat2	1.74	0.000673494	Up	41.297	31.7	9	9	9	5	6	6	7	6	6	6	5	6	1.42728	1.20475	1.42389	0.793708	0.75753	0.779861	0.763063	0.856643	0.993275
Biological Process	GO:0031670	7	cellular response to nutrient	1.9	0.113617	Q8BKX1	Brain-specific angiogenesis inhibitor 1-associated protein 2 OS=Mus musculus OX=10090 GN=Baiap2 PE=1 SV=2	Baiap2	2.076	0.00526954	Up	59.236	30.8	14	14	14	8	7	7	10	9	8	8	8	10	1.76655	1.40697	1.47779	0.926862	0.655623	0.658244	0.74109	0.643667	0.723204
Biological Process	GO:0031670	7	cellular response to nutrient	1.9	0.113617	Q64511	DNA topoisomerase 2-beta OS=Mus musculus OX=10090 GN=Top2b PE=1 SV=2	Top2b	0.394	0.012912	Down	181.91	22.1	34	19	19	3	5	7	12	13	11	12	10	10	0.372075	0.559467	0.810922	1.58753	1.45954	1.37155	1.00519	0.984761	0.848969
Biological Process	GO:0031670	7	cellular response to nutrient	1.9	0.113617	P60487	Pyridoxal phosphate phosphatase OS=Mus musculus OX=10090 GN=Pdxp PE=1 SV=1	Pdxp	1.928	0.00311066	Up	31.512	23.3	5	5	5	2	2	3	4	4	3	4	4	4	1.29987	1.33731	1.49919	0.663034	0.628688	0.854177	0.960653	0.809981	0.947105
Biological Process	GO:0031670	7	cellular response to nutrient	1.9	0.113617	P14901	Heme oxygenase 1 OS=Mus musculus OX=10090 GN=Hmox1 PE=1 SV=1	Hmox1	2.039	0.000107075	Up	32.928	32.9	7	7	7	7	6	7	5	5	4	3	3	2	1.62482	1.42597	1.42837	0.715903	0.757231	0.723736	0.830638	0.737497	0.755845
Biological Process	GO:0031670	7	cellular response to nutrient	1.9	0.113617	G5E829	Plasma membrane calcium-transporting ATPase 1 OS=Mus musculus OX=10090 GN=Atp2b1 PE=1 SV=1	Atp2b1	1.814	0.000757989	Up	134.75	18.8	16	16	16	8	8	9	14	14	12	12	14	12	1.36025	1.27712	1.47378	0.80718	0.773973	0.684729	0.870553	0.854627	0.897789
Biological Process	GO:0021695	12	cerebellar cortex development	1.9	0.113617	Q8BGQ7	Alanine--tRNA ligase, cytoplasmic OS=Mus musculus OX=10090 GN=Aars1 PE=1 SV=1	Aars1	1.588	0.00113786	Up	106.91	29.5	26	26	26	17	16	16	21	21	21	19	22	22	1.48647	1.26839	1.25922	0.860969	0.83271	0.833983	0.76436	0.860194	0.833707
Biological Process	GO:0021695	12	cerebellar cortex development	1.9	0.113617	Q60597	2-oxoglutarate dehydrogenase, mitochondrial OS=Mus musculus OX=10090 GN=Ogdh PE=1 SV=3	Ogdh	1.515	0.00223489	Up	116.45	29.8	29	29	29	18	20	21	25	25	21	20	20	18	1.4125	1.16398	1.2665	0.841497	0.819525	0.875765	0.963421	0.854681	0.802134
Biological Process	GO:0021695	12	cerebellar cortex development	1.9	0.113617	Q01320	DNA topoisomerase 2-alpha OS=Mus musculus OX=10090 GN=Top2a PE=1 SV=2	Top2a	0.656	0.0140361	Down	172.79	26.4	42	27	42	14	13	18	38	33	37	29	30	28	0.664505	0.776634	0.928623	1.24969	1.12022	1.24031	1.07351	1.04489	0.901616
Biological Process	GO:0021695	12	cerebellar cortex development	1.9	0.113617	P49615	Cyclin-dependent-like kinase 5 OS=Mus musculus OX=10090 GN=Cdk5 PE=1 SV=1	Cdk5	2.106	0.00239518	Up	33.288	25	7	6	6	4	4	3	6	5	5	5	5	5	1.63612	1.45579	1.32147	0.784381	0.730474	0.581142	0.741888	0.903534	0.845209
Biological Process	GO:0021695	12	cerebellar cortex development	1.9	0.113617	P35235	Tyrosine-protein phosphatase non-receptor type 11 OS=Mus musculus OX=10090 GN=Ptpn11 PE=1 SV=3	Ptpn11	1.743	5.74824e-05	Up	68.034	22.8	12	12	12	7	7	7	9	9	9	7	8	7	1.26474	1.31489	1.3182	0.755489	0.70574	0.775388	0.903093	1.01104	0.951417
Biological Process	GO:0002090	9	regulation of receptor internalization	1.9	0.113617	Q9D5T0	ATPase family AAA domain-containing protein 1 OS=Mus musculus OX=10090 GN=Atad1 PE=1 SV=1	Atad1	1.639	0.00367927	Up	40.744	24.1	9	9	9	7	6	7	7	8	8	6	8	7	1.24471	1.59112	1.51158	0.87418	0.933766	0.844058	0.680079	0.543455	0.777045
Biological Process	GO:0098771	7	inorganic ion homeostasis	1.29	0.112825	P09528	Ferritin heavy chain OS=Mus musculus OX=10090 GN=Fth1 PE=1 SV=2	Fth1	1.716	0.00148248	Up	21.066	46.2	8	8	8	6	8	7	7	7	6	5	7	6	1.58198	1.35515	1.71116	0.898197	0.916349	0.894945	0.525344	0.491781	0.625096
Biological Process	GO:0098771	7	inorganic ion homeostasis	1.29	0.112825	P05201	Aspartate aminotransferase, cytoplasmic OS=Mus musculus OX=10090 GN=Got1 PE=1 SV=3	Got1	1.877	0.000269782	Up	46.247	47	17	17	17	13	13	13	12	14	15	14	13	13	1.51574	1.2939	1.32887	0.758101	0.733101	0.713321	0.840812	0.92738	0.888783
Biological Process	GO:0098771	7	inorganic ion homeostasis	1.29	0.112825	G5E829	Plasma membrane calcium-transporting ATPase 1 OS=Mus musculus OX=10090 GN=Atp2b1 PE=1 SV=1	Atp2b1	1.814	0.000757989	Up	134.75	18.8	16	16	16	8	8	9	14	14	12	12	14	12	1.36025	1.27712	1.47378	0.80718	0.773973	0.684729	0.870553	0.854627	0.897789
Biological Process	GO:0016241	8	regulation of macroautophagy	1.44	0.108642	Q9Z1G4	V-type proton ATPase 116 kDa subunit a1 OS=Mus musculus OX=10090 GN=Atp6v0a1 PE=1 SV=3	Atp6v0a1	1.883	0.000634129	Up	96.466	9.5	7	5	7	4	5	5	5	5	5	4	3	4	1.45603	1.48958	1.49291	0.705155	0.882385	0.769775	0.918297	0.655242	0.630623
Biological Process	GO:0016241	8	regulation of macroautophagy	1.44	0.108642	Q9JIY5	Serine protease HTRA2, mitochondrial OS=Mus musculus OX=10090 GN=Htra2 PE=1 SV=2	Htra2	1.857	0.01124	Up	49.348	17.2	6	6	6	4	3	4	6	5	5	5	3	3	1.55562	1.05471	1.49316	0.782006	0.652793	0.774949	0.6212	1.18465	0.880922
Biological Process	GO:0016241	8	regulation of macroautophagy	1.44	0.108642	Q9D8B3	Charged multivesicular body protein 4b OS=Mus musculus OX=10090 GN=Chmp4b PE=1 SV=2	Chmp4b	1.776	0.00110729	Up	24.936	24.6	7	7	7	3	3	3	5	6	5	5	4	5	1.34698	1.42288	1.17078	0.747513	0.690867	0.780907	0.987211	0.991732	0.861129
Biological Process	GO:0016241	8	regulation of macroautophagy	1.44	0.108642	Q9D1G1	Ras-related protein Rab-1B OS=Mus musculus OX=10090 GN=Rab1b PE=1 SV=1	Rab1b	1.557	0.0434	Up	22.187	37.8	8	4	4	1	1	2	4	3	4	4	3	4	1.31585	1.10656	1.71346	0.810744	1.02493	0.821469	0.745345	0.795604	0.666041
Biological Process	GO:0016241	8	regulation of macroautophagy	1.44	0.108642	Q9CQD1	Ras-related protein Rab-5A OS=Mus musculus OX=10090 GN=Rab5a PE=1 SV=1	Rab5a	2.089	0.00461978	Up	23.598	38.6	7	4	4	2	2	2	4	4	4	3	3	4	1.55978	1.25806	1.46217	0.664064	0.826817	0.558107	1.09665	0.915056	0.659292
Biological Process	GO:0016241	8	regulation of macroautophagy	1.44	0.108642	Q921J2	GTP-binding protein Rheb OS=Mus musculus OX=10090 GN=Rheb PE=1 SV=1	Rheb	2.053	0.00203028	Up	20.451	20.1	3	3	3	2	2	1	3	3	3	3	3	2	1.84429	1.5795		0.800557	0.886267	0.814352	0.659297	0.646742	0.768989
Biological Process	GO:0016241	8	regulation of macroautophagy	1.44	0.108642	Q8BRF7	Sec1 family domain-containing protein 1 OS=Mus musculus OX=10090 GN=Scfd1 PE=1 SV=1	Scfd1	1.729	0.00851796	Up	72.322	26.4	14	14	14	8	10	11	11	8	10	8	8	8	1.51991	1.63746	1.22364	0.94678	0.848164	0.738573	0.804219	0.729895	0.551356
Biological Process	GO:0016241	8	regulation of macroautophagy	1.44	0.108642	P62814	V-type proton ATPase subunit B, brain isoform OS=Mus musculus OX=10090 GN=Atp6v1b2 PE=1 SV=1	Atp6v1b2	1.728	0.002171	Up	56.55	35.2	14	14	14	11	12	11	14	13	12	13	12	12	1.65975	1.33125	1.45756	0.91506	0.871407	0.788318	0.708093	0.613324	0.655241
Biological Process	GO:0016241	8	regulation of macroautophagy	1.44	0.108642	P50516	V-type proton ATPase catalytic subunit A OS=Mus musculus OX=10090 GN=Atp6v1a PE=1 SV=2	Atp6v1a	1.558	0.00631492	Up	68.325	32.9	18	18	18	12	12	14	17	15	17	15	17	16	1.5148	1.33324	1.1802	0.932876	0.805895	0.846451	0.697273	0.87151	0.817761
Biological Process	GO:0016241	8	regulation of macroautophagy	1.44	0.108642	P49615	Cyclin-dependent-like kinase 5 OS=Mus musculus OX=10090 GN=Cdk5 PE=1 SV=1	Cdk5	2.106	0.00239518	Up	33.288	25	7	6	6	4	4	3	6	5	5	5	5	5	1.63612	1.45579	1.32147	0.784381	0.730474	0.581142	0.741888	0.903534	0.845209
Biological Process	GO:0016241	8	regulation of macroautophagy	1.44	0.108642	P46935	E3 ubiquitin-protein ligase NEDD4 OS=Mus musculus OX=10090 GN=Nedd4 PE=1 SV=3	Nedd4	0.546	0.000183554	Down	102.71	22.1	18	15	15	11	10	11	14	13	13	11	12	11	0.610448	0.62921	0.612006	1.03234	1.17219	1.18445	1.23429	1.30643	1.21864
Biological Process	GO:0016241	8	regulation of macroautophagy	1.44	0.108642	P17439	Lysosomal acid glucosylceramidase OS=Mus musculus OX=10090 GN=Gba PE=1 SV=1	Gba	2.314	0.00186001	Up	57.621	17.3	9	9	9	5	5	5	5	7	5	3	5	5	1.79379	1.48964	1.73622	0.781165	0.586241	0.802197	0.53296	0.647247	0.630543
Biological Process	GO:0016241	8	regulation of macroautophagy	1.44	0.108642	P14901	Heme oxygenase 1 OS=Mus musculus OX=10090 GN=Hmox1 PE=1 SV=1	Hmox1	2.039	0.000107075	Up	32.928	32.9	7	7	7	7	6	7	5	5	4	3	3	2	1.62482	1.42597	1.42837	0.715903	0.757231	0.723736	0.830638	0.737497	0.755845
Biological Process	GO:0016241	8	regulation of macroautophagy	1.44	0.108642	O55201	Transcription elongation factor SPT5 OS=Mus musculus OX=10090 GN=Supt5h PE=1 SV=1	Supt5h	1.71	0.00937604	Up	120.66	17.4	16	16	16	8	6	7	12	13	12	10	11	11	1.66568	1.1739	1.31414	0.744471	0.870184	0.813728	0.854709	0.780813	0.782373
Biological Process	GO:0016241	8	regulation of macroautophagy	1.44	0.108642	O35604	NPC intracellular cholesterol transporter 1 OS=Mus musculus OX=10090 GN=Npc1 PE=1 SV=2	Npc1	1.589	4.49197e-05	Up	142.88	9.5	11	11	11	4	5	4	9	8	9	6	8	8	1.28649	1.31788	1.3281	0.798661	0.860902	0.81522	0.995764	0.759235	0.837741
Biological Process	GO:0016241	8	regulation of macroautophagy	1.44	0.108642	O35350	Calpain-1 catalytic subunit OS=Mus musculus OX=10090 GN=Capn1 PE=1 SV=1	Capn1	1.527	0.0050008	Up	82.105	24.4	16	16	16	9	10	11	15	15	15	11	14	14	1.53718	1.26589	1.35078	0.950628	0.950116	0.819518	0.735926	0.662571	0.727389
Biological Process	GO:0016241	8	regulation of macroautophagy	1.44	0.108642	O08547	Vesicle-trafficking protein SEC22b OS=Mus musculus OX=10090 GN=Sec22b PE=1 SV=3	Sec22b	2.248	0.00719571	Up	24.74	34.4	7	7	7	5	6	6	6	6	6	5	5	6	1.41551	1.24067	1.97283	0.755624	0.5884	0.714898	0.810235	0.872269	0.629556
Biological Process	GO:1903046	5	meiotic cell cycle process	1.59	0.106862	Q9WU40	Inner nuclear membrane protein Man1 OS=Mus musculus OX=10090 GN=Lemd3 PE=1 SV=2	Lemd3	0.4	0.0109893	Down	100.31	8.1	5	5	5	2	3	2	4	5	4	3	3	1	0.53424	0.426785	0.69946	1.25267	1.10298	1.79578	1.44873	0.739351
Biological Process	GO:1903046	5	meiotic cell cycle process	1.59	0.106862	Q9DBC7	cAMP-dependent protein kinase type I-alpha regulatory subunit OS=Mus musculus OX=10090 GN=Prkar1a PE=1 SV=3	Prkar1a	1.74	0.00197417	Up	43.185	25.5	9	9	9	3	4	5	6	7	8	4	6	5	1.41323	1.38407	1.25062	0.87824	0.699049	0.74893	0.959482	0.815243	0.851147
Biological Process	GO:1903046	5	meiotic cell cycle process	1.59	0.106862	Q9D666	SUN domain-containing protein 1 OS=Mus musculus OX=10090 GN=Sun1 PE=1 SV=2	Sun1	0.341	0.0199673	Down	101.98	12.6	9	9	9	2	4	4	9	8	9	7	6	5	0.239736	0.436778	0.703919	1.32431	1.33829	1.38865	1.22252	1.19014	1.15565
Biological Process	GO:1903046	5	meiotic cell cycle process	1.59	0.106862	Q99JY9	Actin-related protein 3 OS=Mus musculus OX=10090 GN=Actr3 PE=1 SV=3	Actr3	1.505	0.00140368	Up	47.357	31.3	12	12	12	9	9	8	12	12	12	12	12	12	1.2932	1.38687	1.17976	0.874316	0.818085	0.872484	0.92059	0.814835	0.839863
Biological Process	GO:1903046	5	meiotic cell cycle process	1.59	0.106862	Q8K2Z4	Condensin complex subunit 1 OS=Mus musculus OX=10090 GN=Ncapd2 PE=1 SV=2	Ncapd2	0.496	0.000277228	Down	155.66	14.1	19	19	19	10	9	9	16	14	16	13	12	14	0.594627	0.723408	0.632672	1.28466	1.32774	1.31955	1.02593	1.14717	0.944242
Biological Process	GO:1903046	5	meiotic cell cycle process	1.59	0.106862	Q8CG48	Structural maintenance of chromosomes protein 2 OS=Mus musculus OX=10090 GN=Smc2 PE=1 SV=2	Smc2	0.529	0.00258429	Down	134.24	25.3	29	29	29	13	11	12	23	25	20	19	21	25	0.578556	0.730088	0.561075	1.0698	1.22268	1.24518	1.40186	1.11343	1.07733
Biological Process	GO:1903046	5	meiotic cell cycle process	1.59	0.106862	Q8CG47	Structural maintenance of chromosomes protein 4 OS=Mus musculus OX=10090 GN=Smc4 PE=1 SV=1	Smc4	0.372	0.0214195	Down	146.89	24.3	30	30	30	7	11	10	26	25	25	24	24	24	0.260694	0.649931	0.379476	1.00426	1.41166	1.05245	1.5126	1.41215	1.31677
Biological Process	GO:1903046	5	meiotic cell cycle process	1.59	0.106862	Q65Z40	Wings apart-like protein homolog OS=Mus musculus OX=10090 GN=Wapl PE=1 SV=2	Wapl	1.523	0.0438477	Up	134.07	5.1	6	6	6	1	2	2	3	5	5	4	3	3		1.22453	1.3543	0.89393	0.697259	0.94901	0.915938	0.837094	1.12795
Biological Process	GO:1903046	5	meiotic cell cycle process	1.59	0.106862	Q64511	DNA topoisomerase 2-beta OS=Mus musculus OX=10090 GN=Top2b PE=1 SV=2	Top2b	0.394	0.012912	Down	181.91	22.1	34	19	19	3	5	7	12	13	11	12	10	10	0.372075	0.559467	0.810922	1.58753	1.45954	1.37155	1.00519	0.984761	0.848969
Biological Process	GO:1903046	5	meiotic cell cycle process	1.59	0.106862	Q61687	Transcriptional regulator ATRX OS=Mus musculus OX=10090 GN=Atrx PE=1 SV=3	Atrx	0.072	0.00273092	Down	278.58	8.3	19	19	19	2	1	2	17	14	17	14	16	13	0.065946		0.102138	1.55902	0.83319	1.0996	1.07166	1.92898	1.33945
Biological Process	GO:1903046	5	meiotic cell cycle process	1.59	0.106862	Q01320	DNA topoisomerase 2-alpha OS=Mus musculus OX=10090 GN=Top2a PE=1 SV=2	Top2a	0.656	0.0140361	Down	172.79	26.4	42	27	42	14	13	18	38	33	37	29	30	28	0.664505	0.776634	0.928623	1.24969	1.12022	1.24031	1.07351	1.04489	0.901616
Biological Process	GO:1903046	5	meiotic cell cycle process	1.59	0.106862	P17156	Heat shock-related 70 kDa protein 2 OS=Mus musculus OX=10090 GN=Hspa2 PE=1 SV=2	Hspa2	2.233	0.00458274	Up	69.641	22.6	13	4	4	3	3	3	3	3	3	2	2	3	1.57823	1.78395	1.23598	0.811694	0.612006	0.635729	0.537755	0.804652
Biological Process	GO:0051188	5	cofactor biosynthetic process	1.35	0.10959	O08749	Dihydrolipoyl dehydrogenase, mitochondrial OS=Mus musculus OX=10090 GN=Dld PE=1 SV=2	Dld	2.159	0.000182142	Up	54.272	26.1	11	11	11	9	7	8	11	10	10	10	10	10	1.58815	1.43576	1.55089	0.673465	0.668282	0.777216	0.823921	0.762882	0.71943
Biological Process	GO:0051188	5	cofactor biosynthetic process	1.35	0.10959	P05064	Fructose-bisphosphate aldolase A OS=Mus musculus OX=10090 GN=Aldoa PE=1 SV=2	Aldoa	1.614	0.00073959	Up	39.355	58.2	19	19	19	16	16	17	18	18	18	17	17	15	1.23229	1.3805	1.32457	0.878174	0.780681	0.780126	0.899695	0.887115	0.836858
Biological Process	GO:0051188	5	cofactor biosynthetic process	1.35	0.10959	P06745	Glucose-6-phosphate isomerase OS=Mus musculus OX=10090 GN=Gpi PE=1 SV=4	Gpi	1.895	0.00360838	Up	62.766	34.4	16	16	16	13	14	13	11	11	12	10	10	11	1.66816	1.27758	1.47643	0.89027	0.715193	0.727723	0.687768	0.805436	0.75145
Biological Process	GO:0051188	5	cofactor biosynthetic process	1.35	0.10959	P06801	NADP-dependent malic enzyme OS=Mus musculus OX=10090 GN=Me1 PE=1 SV=2	Me1	0.433	0.000727966	Down	63.953	25.5	13	13	13	12	11	11	13	13	13	9	11	11	0.469944	0.482127	0.553682	1.01535	1.30883	1.15484	1.31819	1.39524	1.30179
Biological Process	GO:0098771	7	inorganic ion homeostasis	1.29	0.112825	B9EJ80	PDZ domain-containing protein 8 OS=Mus musculus OX=10090 GN=Pdzd8 PE=1 SV=1	Pdzd8	0.203	0.00124754	Down	127.74	7.8	8	8	8	3	3	2	3	5	4	3	4	3	0.270993	0.27992	0.252848	1.56125	0.872128	1.51835	2.28229		0.962222
Biological Process	GO:0006903	7	vesicle targeting	1.67	0.112362	Q9Z2Q6	Septin-5 OS=Mus musculus OX=10090 GN=Septin5 PE=1 SV=2	Septin5	1.613	0.000530763	Up	42.747	25.7	9	9	9	6	6	6	9	9	9	7	8	8	1.17435	1.30214	1.22377	0.818258	0.751916	0.723386	1.04273	0.880938	1.08251
Biological Process	GO:0006903	7	vesicle targeting	1.67	0.112362	Q9R0Q3	Transmembrane emp24 domain-containing protein 2 OS=Mus musculus OX=10090 GN=Tmed2 PE=1 SV=1	Tmed2	0.543	0.0100397	Down	22.705	20.9	4	4	4	3	3	3	4	4	4	4	3	4	0.589509	0.475245	0.630425	1.22935	1.0247	0.866933	1.02323	1.77852	1.38209
Biological Process	GO:0006903	7	vesicle targeting	1.67	0.112362	Q9DB05	Alpha-soluble NSF attachment protein OS=Mus musculus OX=10090 GN=Napa PE=1 SV=1	Napa	1.527	0.00566377	Up	33.189	34.2	9	9	9	7	7	7	9	7	8	7	8	8	1.32003	1.28657	1.28371	0.979353	0.748545	0.819659	0.789826	0.875416	0.89689
Biological Process	GO:0006903	7	vesicle targeting	1.67	0.112362	Q9D1G1	Ras-related protein Rab-1B OS=Mus musculus OX=10090 GN=Rab1b PE=1 SV=1	Rab1b	1.557	0.0434	Up	22.187	37.8	8	4	4	1	1	2	4	3	4	4	3	4	1.31585	1.10656	1.71346	0.810744	1.02493	0.821469	0.745345	0.795604	0.666041
Biological Process	GO:0006903	7	vesicle targeting	1.67	0.112362	Q9CQW1	Synaptobrevin homolog YKT6 OS=Mus musculus OX=10090 GN=Ykt6 PE=1 SV=1	Ykt6	1.594	0.0293389	Up	22.314	44.9	7	7	7	3	3	4	5	4	5	4	3	3	1.52914	1.0487	1.06933	0.725474	0.857062	0.705057	0.835198	1.15879	1.07124
Biological Process	GO:0006903	7	vesicle targeting	1.67	0.112362	Q8BRF7	Sec1 family domain-containing protein 1 OS=Mus musculus OX=10090 GN=Scfd1 PE=1 SV=1	Scfd1	1.729	0.00851796	Up	72.322	26.4	14	14	14	8	10	11	11	8	10	8	8	8	1.51991	1.63746	1.22364	0.94678	0.848164	0.738573	0.804219	0.729895	0.551356
Biological Process	GO:0006903	7	vesicle targeting	1.67	0.112362	Q6NZC7	SEC23-interacting protein OS=Mus musculus OX=10090 GN=Sec23ip PE=1 SV=2	Sec23ip	1.773	0.000452566	Up	110.78	15.2	15	14	15	11	9	10	10	10	9	9	12	11	1.43807	1.27952	1.51429	0.814284	0.763157	0.809533	0.790472	0.771583	0.819093
Biological Process	GO:0006903	7	vesicle targeting	1.67	0.112362	P46460	Vesicle-fusing ATPase OS=Mus musculus OX=10090 GN=Nsf PE=1 SV=2	Nsf	1.664	0.00809127	Up	82.613	28.1	18	18	18	8	9	10	12	16	13	14	13	13	1.53078	1.15417	1.48557	0.898083	0.756202	0.852332	0.829363	0.777231	0.71627
Biological Process	GO:0006903	7	vesicle targeting	1.67	0.112362	P12815	Programmed cell death protein 6 OS=Mus musculus OX=10090 GN=Pdcd6 PE=1 SV=2	Pdcd6	1.924	0.0028107	Up	21.867	26.7	5	5	5	4	3	4	5	5	5	4	3	4	1.31161	1.78417	1.3932	0.738092	0.817939	0.776818	0.678683	0.800474	0.699013
Biological Process	GO:0006903	7	vesicle targeting	1.67	0.112362	O08547	Vesicle-trafficking protein SEC22b OS=Mus musculus OX=10090 GN=Sec22b PE=1 SV=3	Sec22b	2.248	0.00719571	Up	24.74	34.4	7	7	7	5	6	6	6	6	6	5	5	6	1.41551	1.24067	1.97283	0.755624	0.5884	0.714898	0.810235	0.872269	0.629556
Biological Process	GO:0051188	5	cofactor biosynthetic process	1.35	0.10959	Q9DBL7	Bifunctional coenzyme A synthase OS=Mus musculus OX=10090 GN=Coasy PE=1 SV=2	Coasy	1.905	0.0276339	Up	62.022	13.7	6	6	6	3	4	4	4	3	3	4	3	2	1.14447	1.98066	1.39177	0.935366	0.685512	0.7504	0.483144	0.62867
Biological Process	GO:0051188	5	cofactor biosynthetic process	1.35	0.10959	Q9DBJ1	Phosphoglycerate mutase 1 OS=Mus musculus OX=10090 GN=Pgam1 PE=1 SV=3	Pgam1	2.261	8.68702e-05	Up	28.832	50.8	10	10	10	8	9	9	9	8	8	7	8	8	1.60922	1.5867	1.52904	0.765727	0.660902	0.663531	0.612998	0.798552	0.773322
Biological Process	GO:0051188	5	cofactor biosynthetic process	1.35	0.10959	Q9D7X8	Gamma-glutamylcyclotransferase OS=Mus musculus OX=10090 GN=Ggct PE=1 SV=1	Ggct	1.951	0.015947	Up	21.166	31.9	5	5	5	3	4	3	3	3	3	2	3	4	1.07344	1.53114	1.53716	0.857119	0.693074	0.572783	0.846041	0.965542	0.923692
Biological Process	GO:0006397	9	mRNA processing	1.24	0.114478	P60335	Poly(rC)-binding protein 1 OS=Mus musculus OX=10090 GN=Pcbp1 PE=1 SV=1	Pcbp1	1.718	0.00221945	Up	37.497	43.8	11	7	7	6	6	6	7	7	7	7	7	7	1.67467	1.63532	1.48982	1.05467	0.831387	0.907886	0.294201	0.49734	0.614705
Biological Process	GO:0051188	5	cofactor biosynthetic process	1.35	0.10959	Q9D1A2	Cytosolic non-specific dipeptidase OS=Mus musculus OX=10090 GN=Cndp2 PE=1 SV=1	Cndp2	2.653	5.86478e-05	Up	52.767	36.2	13	13	13	10	10	10	9	8	8	8	7	7	1.592	1.69958	1.54201	0.558321	0.606689	0.656732	0.74691	0.83866	0.759099
Biological Process	GO:0051188	5	cofactor biosynthetic process	1.35	0.10959	Q9D051	Pyruvate dehydrogenase E1 component subunit beta, mitochondrial OS=Mus musculus OX=10090 GN=Pdhb PE=1 SV=1	Pdhb	1.593	0.0243145	Up	38.937	34	10	10	10	8	8	8	10	8	9	7	7	7	1.16531	1.71605	1.32858	0.926951	0.940039	0.775608	0.803312	0.658789	0.685364
Biological Process	GO:0051188	5	cofactor biosynthetic process	1.35	0.10959	Q9D023	Mitochondrial pyruvate carrier 2 OS=Mus musculus OX=10090 GN=Mpc2 PE=1 SV=1	Mpc2	1.669	0.0160163	Up	14.286	29.9	4	4	4	4	4	3	3	3	3	2	2	2	1.58649	1.33306	1.60646	1.11857	0.765627	0.828428	0.634537	0.393475	0.733349
Biological Process	GO:0051188	5	cofactor biosynthetic process	1.35	0.10959	Q9CY27	Very-long-chain enoyl-CoA reductase OS=Mus musculus OX=10090 GN=Tecr PE=1 SV=1	Tecr	0.577	0.00259213	Down	36.09	22.4	8	8	8	5	5	5	7	7	7	6	7	7	0.635953	0.666571	0.82823	1.18981	1.25773	1.24548	1.04125	1.13549	0.999492
Biological Process	GO:0051188	5	cofactor biosynthetic process	1.35	0.10959	Q8R059	UDP-glucose 4-epimerase OS=Mus musculus OX=10090 GN=Gale PE=1 SV=1	Gale	1.952	0.00141259	Up	38.224	12.1	4	4	4	3	3	3	4	4	4	4	4	4	1.45979	1.52797	1.28739	0.650094	0.822535	0.717819	0.86491	0.893203	0.776281
Biological Process	GO:0051188	5	cofactor biosynthetic process	1.35	0.10959	Q8K4Z3	NAD(P)H-hydrate epimerase OS=Mus musculus OX=10090 GN=Naxe PE=1 SV=1	Naxe	2.628	0.00679654	Up	30.972	25.9	5	5	5	3	4	3	4	2	3	1	2	1	1.53114	1.17474	1.64038	0.692129	0.563786	0.397812
Biological Process	GO:0051188	5	cofactor biosynthetic process	1.35	0.10959	Q8K183	Pyridoxal kinase OS=Mus musculus OX=10090 GN=Pdxk PE=1 SV=1	Pdxk	2.551	0.000509784	Up	35.015	17.3	5	5	5	3	3	4	5	4	4	4	4	4	1.74811	1.62529	1.36647	0.621338	0.6763	0.56024	0.680297	0.84675	0.875207
Biological Process	GO:0051188	5	cofactor biosynthetic process	1.35	0.10959	Q8JZU2	Tricarboxylate transport protein, mitochondrial OS=Mus musculus OX=10090 GN=Slc25a1 PE=1 SV=1	Slc25a1	0.174	0.00191698	Down	33.931	19.9	6	6	6	2	3	4	4	4	4	5	4	3	0.211827	0.26533	0.325697	0.991255	1.91882	1.691	1.17948	0.971093	1.4455
Biological Process	GO:0051188	5	cofactor biosynthetic process	1.35	0.10959	Q8BMF4	Dihydrolipoyllysine-residue acetyltransferase component of pyruvate dehydrogenase complex, mitochondrial OS=Mus musculus OX=10090 GN=Dlat PE=1 SV=2	Dlat	1.897	0.0145565	Up	67.941	28.7	15	15	15	9	9	10	12	10	12	11	14	10	1.28064	1.37545	1.88487	0.923879	0.810169	0.659435	0.705413	0.73049	0.629662
Biological Process	GO:0051188	5	cofactor biosynthetic process	1.35	0.10959	Q8BHC4	Dephospho-CoA kinase domain-containing protein OS=Mus musculus OX=10090 GN=Dcakd PE=1 SV=1	Dcakd	0.619	0.0137529	Down	26.476	32.9	7	7	7	6	4	5	6	6	6	7	6	6	0.62962	0.785144	0.833245	1.13814	1.39822	1.09251	1.07897	1.01328	1.03087
Biological Process	GO:0051188	5	cofactor biosynthetic process	1.35	0.10959	Q64105	Sepiapterin reductase OS=Mus musculus OX=10090 GN=Spr PE=1 SV=1	Spr	1.74	0.000638773	Up	27.883	42.9	8	8	8	4	4	4	8	7	7	6	7	6	1.58635	1.43278	1.42042	0.92859	0.816138	0.806952	0.553909	0.716202	0.738663
Biological Process	GO:0051188	5	cofactor biosynthetic process	1.35	0.10959	P51175	Protoporphyrinogen oxidase OS=Mus musculus OX=10090 GN=Ppox PE=1 SV=1	Ppox	1.605	0.0406805	Up	50.87	10.3	4	4	4	2	2	3	4	4	4	4	3	4	0.94496	1.49114	1.45931	0.828197	0.840833	0.757397	1.07625	0.838385	0.763518
Biological Process	GO:0051188	5	cofactor biosynthetic process	1.35	0.10959	P47857	ATP-dependent 6-phosphofructokinase, muscle type OS=Mus musculus OX=10090 GN=Pfkm PE=1 SV=3	Pfkm	1.546	0.00953051	Up	85.268	22.1	14	11	11	8	7	8	9	9	9	9	8	7	1.21899	1.27146	1.30466	0.673941	0.884978	0.895993	0.859451	0.910506	0.980018
Biological Process	GO:0051188	5	cofactor biosynthetic process	1.35	0.10959	P17751	Triosephosphate isomerase OS=Mus musculus OX=10090 GN=Tpi1 PE=1 SV=5	Tpi1	1.889	0.00198844	Up	26.712	52.6	11	11	11	11	11	11	11	10	10	11	11	11	1.53666	1.48647	1.48647	0.930015	0.772658	0.685044	0.70929	0.666388	0.727001
Biological Process	GO:0051188	5	cofactor biosynthetic process	1.35	0.10959	P09411	Phosphoglycerate kinase 1 OS=Mus musculus OX=10090 GN=Pgk1 PE=1 SV=4	Pgk1	1.665	0.000467608	Up	44.55	63.8	24	17	24	22	22	23	23	23	23	21	23	22	1.52667	1.41071	1.33421	0.903553	0.820882	0.841145	0.674563	0.735834	0.752444
Biological Process	GO:0051188	5	cofactor biosynthetic process	1.35	0.10959	Q9D0F9	Phosphoglucomutase-1 OS=Mus musculus OX=10090 GN=Pgm1 PE=1 SV=4	Pgm1	1.543	0.000864605	Up	61.417	41.1	21	21	21	16	15	15	16	17	16	15	14	15	1.31795	1.158	1.30421	0.848798	0.779361	0.821724	0.950529	0.965143	0.854287
Biological Process	GO:0006397	9	mRNA processing	1.24	0.114478	P61327	Protein mago nashi homolog OS=Mus musculus OX=10090 GN=Magoh PE=2 SV=1	Magoh	1.874	0.00175624	Up	17.163	26	4	4	4	3	3	4	3	3	3	4	3	4	1.66973	1.52239	1.44849	0.790681	0.738715	0.947267	0.752554	0.494982	0.635186
Biological Process	GO:0006397	9	mRNA processing	1.24	0.114478	P83870	PHD finger-like domain-containing protein 5A OS=Mus musculus OX=10090 GN=Phf5a PE=1 SV=1	Phf5a	2.269	0.000195079	Up	12.405	56.4	6	6	6	5	4	5	5	4	5	5	5	4	1.6717	1.69852	1.50289	0.754213	0.647091	0.746112	0.633855	0.695862	0.649762
Biological Process	GO:0006397	9	mRNA processing	1.24	0.114478	P97376	Protein FRG1 OS=Mus musculus OX=10090 GN=Frg1 PE=1 SV=2	Frg1	3.358	0.00621647	Up	29.127	12.4	3	3	3	2	1	2	3	2	2	2	2	2	1.85799		1.90358	0.506685		0.613387		0.552061	0.566305
Biological Process	GO:0140013	8	meiotic nuclear division	1.63	0.117258	Q9DBC7	cAMP-dependent protein kinase type I-alpha regulatory subunit OS=Mus musculus OX=10090 GN=Prkar1a PE=1 SV=3	Prkar1a	1.74	0.00197417	Up	43.185	25.5	9	9	9	3	4	5	6	7	8	4	6	5	1.41323	1.38407	1.25062	0.87824	0.699049	0.74893	0.959482	0.815243	0.851147
Biological Process	GO:0140013	8	meiotic nuclear division	1.63	0.117258	Q9D666	SUN domain-containing protein 1 OS=Mus musculus OX=10090 GN=Sun1 PE=1 SV=2	Sun1	0.341	0.0199673	Down	101.98	12.6	9	9	9	2	4	4	9	8	9	7	6	5	0.239736	0.436778	0.703919	1.32431	1.33829	1.38865	1.22252	1.19014	1.15565
Biological Process	GO:0140013	8	meiotic nuclear division	1.63	0.117258	Q99JY9	Actin-related protein 3 OS=Mus musculus OX=10090 GN=Actr3 PE=1 SV=3	Actr3	1.505	0.00140368	Up	47.357	31.3	12	12	12	9	9	8	12	12	12	12	12	12	1.2932	1.38687	1.17976	0.874316	0.818085	0.872484	0.92059	0.814835	0.839863
Biological Process	GO:0140013	8	meiotic nuclear division	1.63	0.117258	Q8CG48	Structural maintenance of chromosomes protein 2 OS=Mus musculus OX=10090 GN=Smc2 PE=1 SV=2	Smc2	0.529	0.00258429	Down	134.24	25.3	29	29	29	13	11	12	23	25	20	19	21	25	0.578556	0.730088	0.561075	1.0698	1.22268	1.24518	1.40186	1.11343	1.07733
Biological Process	GO:0140013	8	meiotic nuclear division	1.63	0.117258	Q8CG47	Structural maintenance of chromosomes protein 4 OS=Mus musculus OX=10090 GN=Smc4 PE=1 SV=1	Smc4	0.372	0.0214195	Down	146.89	24.3	30	30	30	7	11	10	26	25	25	24	24	24	0.260694	0.649931	0.379476	1.00426	1.41166	1.05245	1.5126	1.41215	1.31677
Biological Process	GO:0140013	8	meiotic nuclear division	1.63	0.117258	Q65Z40	Wings apart-like protein homolog OS=Mus musculus OX=10090 GN=Wapl PE=1 SV=2	Wapl	1.523	0.0438477	Up	134.07	5.1	6	6	6	1	2	2	3	5	5	4	3	3		1.22453	1.3543	0.89393	0.697259	0.94901	0.915938	0.837094	1.12795
Biological Process	GO:0140013	8	meiotic nuclear division	1.63	0.117258	Q64511	DNA topoisomerase 2-beta OS=Mus musculus OX=10090 GN=Top2b PE=1 SV=2	Top2b	0.394	0.012912	Down	181.91	22.1	34	19	19	3	5	7	12	13	11	12	10	10	0.372075	0.559467	0.810922	1.58753	1.45954	1.37155	1.00519	0.984761	0.848969
Biological Process	GO:0140013	8	meiotic nuclear division	1.63	0.117258	Q01320	DNA topoisomerase 2-alpha OS=Mus musculus OX=10090 GN=Top2a PE=1 SV=2	Top2a	0.656	0.0140361	Down	172.79	26.4	42	27	42	14	13	18	38	33	37	29	30	28	0.664505	0.776634	0.928623	1.24969	1.12022	1.24031	1.07351	1.04489	0.901616
Biological Process	GO:0140013	8	meiotic nuclear division	1.63	0.117258	P17156	Heat shock-related 70 kDa protein 2 OS=Mus musculus OX=10090 GN=Hspa2 PE=1 SV=2	Hspa2	2.233	0.00458274	Up	69.641	22.6	13	4	4	3	3	3	3	3	3	2	2	3	1.57823	1.78395	1.23598	0.811694	0.612006	0.635729	0.537755	0.804652
Biological Process	GO:0002699	6	positive regulation of immune effector process	1.52	0.117212	Q9CZX8	40S ribosomal protein S19 OS=Mus musculus OX=10090 GN=Rps19 PE=1 SV=3	Rps19	0.368	0.0205824	Down	16.085	46.2	7	7	7	7	6	6	7	7	7	7	7	6	0.238902	0.3324	0.632729	1.10743	0.983477	1.1792	1.39181	1.54316	1.59091
Biological Process	GO:0002699	6	positive regulation of immune effector process	1.52	0.117212	Q921M7	CYFIP-related Rac1 interactor B OS=Mus musculus OX=10090 GN=Cyrib PE=1 SV=1	Cyrib	1.612	0.00492234	Up	36.776	26.9	7	7	7	5	6	5	6	5	5	5	4	4	1.40319	1.44323	1.14105	0.890822	0.801203	0.780993	0.846822	0.851567	0.841127
Biological Process	GO:0002699	6	positive regulation of immune effector process	1.52	0.117212	Q8R5M8	Cell adhesion molecule 1 OS=Mus musculus OX=10090 GN=Cadm1 PE=1 SV=2	Cadm1	0.431	0.00192903	Down	49.788	12.1	5	5	5	3	2	2	3	4	3	3	2	3	0.500711	0.529126	0.62093	1.27743	1.06602	1.48461	1.11596	1.36341	1.0418
Biological Process	GO:0002699	6	positive regulation of immune effector process	1.52	0.117212	Q62351	Transferrin receptor protein 1 OS=Mus musculus OX=10090 GN=Tfrc PE=1 SV=1	Tfrc	0.562	0.001438	Down	85.73	28.3	21	21	21	11	11	12	19	19	19	18	16	16	0.648325	0.618446	0.747089	1.10204	1.18681	1.29762	1.25302	1.26598	0.880661
Biological Process	GO:0002699	6	positive regulation of immune effector process	1.52	0.117212	P63038	60 kDa heat shock protein, mitochondrial OS=Mus musculus OX=10090 GN=Hspd1 PE=1 SV=1	Hspd1	1.884	0.00219676	Up	60.955	45.5	21	21	21	18	20	19	20	19	19	17	19	19	1.48213	1.40201	1.72793	0.925792	0.753211	0.769005	0.610839	0.721165	0.60791
Biological Process	GO:0002699	6	positive regulation of immune effector process	1.52	0.117212	P34884	Macrophage migration inhibitory factor OS=Mus musculus OX=10090 GN=Mif PE=1 SV=2	Mif	0.575	0.000309164	Down	12.504	23.5	3	3	3	3	3	3	3	3	3	2	2	3	0.759242	0.71762	0.671799	1.21412	1.32392	1.19638	0.887896	1.14755	1.08147
Biological Process	GO:0002699	6	positive regulation of immune effector process	1.52	0.117212	P22892	AP-1 complex subunit gamma-1 OS=Mus musculus OX=10090 GN=Ap1g1 PE=1 SV=3	Ap1g1	0.15	0.000530677	Down	91.349	10.2	9	9	9	7	6	8	6	6	6	5	6	5	0.175316	0.10918	0.201834	1.0051	1.08983	1.15713	2.00133	1.33989	1.92039
Biological Process	GO:0002699	6	positive regulation of immune effector process	1.52	0.117212	P14901	Heme oxygenase 1 OS=Mus musculus OX=10090 GN=Hmox1 PE=1 SV=1	Hmox1	2.039	0.000107075	Up	32.928	32.9	7	7	7	7	6	7	5	5	4	3	3	2	1.62482	1.42597	1.42837	0.715903	0.757231	0.723736	0.830638	0.737497	0.755845
Biological Process	GO:0002699	6	positive regulation of immune effector process	1.52	0.117212	P06745	Glucose-6-phosphate isomerase OS=Mus musculus OX=10090 GN=Gpi PE=1 SV=4	Gpi	1.895	0.00360838	Up	62.766	34.4	16	16	16	13	14	13	11	11	12	10	10	11	1.66816	1.27758	1.47643	0.89027	0.715193	0.727723	0.687768	0.805436	0.75145
Biological Process	GO:0002699	6	positive regulation of immune effector process	1.52	0.117212	P01901	H-2 class I histocompatibility antigen, K-B alpha chain OS=Mus musculus OX=10090 GN=H2-K1 PE=1 SV=1	H2-K1	2.493	0.00289583	Up	41.301	28.5	8	5	6	5	4	5	4	3	4	4	2	4	2.26497	1.49026	1.57142	0.678837	0.773088	0.684794	0.483931	0.733135	0.319572
Biological Process	GO:0002699	6	positive regulation of immune effector process	1.52	0.117212	P01899	H-2 class I histocompatibility antigen, D-B alpha chain OS=Mus musculus OX=10090 GN=H2-D1 PE=1 SV=2	H2-D1	1.749	0.0160247	Up	40.836	37.6	12	9	12	6	7	6	10	11	10	10	11	11	1.50689	1.00082	1.41112	0.764068	0.799502	0.677143	1.06418	0.850084	0.926205
Biological Process	GO:0002699	6	positive regulation of immune effector process	1.52	0.117212	O70439	Syntaxin-7 OS=Mus musculus OX=10090 GN=Stx7 PE=1 SV=3	Stx7	1.903	0.000219614	Up	29.82	24.9	5	5	5	5	5	5	5	4	5	5	5	5	1.39928	1.36796	1.30324	0.780058	0.681801	0.676741	1.02316	0.971609	0.796147
Biological Process	GO:0050796	10	regulation of insulin secretion	1.52	0.117212	Q9QUH0	Glutaredoxin-1 OS=Mus musculus OX=10090 GN=Glrx PE=1 SV=3	Glrx	2.774	0.0033284	Up	11.871	17.8	2	2	2	2	2	1	2	1	2	2	2	2	1.8876	1.681		0.65002		0.636421	0.727986	0.556499	0.860475
Biological Process	GO:0050796	10	regulation of insulin secretion	1.52	0.117212	Q9D023	Mitochondrial pyruvate carrier 2 OS=Mus musculus OX=10090 GN=Mpc2 PE=1 SV=1	Mpc2	1.669	0.0160163	Up	14.286	29.9	4	4	4	4	4	3	3	3	3	2	2	2	1.58649	1.33306	1.60646	1.11857	0.765627	0.828428	0.634537	0.393475	0.733349
Biological Process	GO:0050796	10	regulation of insulin secretion	1.52	0.117212	Q8BWG8	Beta-arrestin-1 OS=Mus musculus OX=10090 GN=Arrb1 PE=1 SV=1	Arrb1	0.258	0.0144566	Down	46.972	6.5	3	3	3	2	3	1	3	3	3	3	3	3	0.21228	0.426289		1.12849	1.1655	1.41347	1.24515	1.27496	1.13387
Biological Process	GO:0050796	10	regulation of insulin secretion	1.52	0.117212	Q8BH04	Phosphoenolpyruvate carboxykinase [GTP], mitochondrial OS=Mus musculus OX=10090 GN=Pck2 PE=1 SV=1	Pck2	1.71	0.00114955	Up	70.527	36.1	20	20	20	14	13	14	17	16	15	16	17	15	1.28107	1.37262	1.53434	0.85803	0.83265	0.757943	0.730532	0.908731	0.724082
Biological Process	GO:0050796	10	regulation of insulin secretion	1.52	0.117212	Q6P069	Sorcin OS=Mus musculus OX=10090 GN=Sri PE=1 SV=1	Sri	1.924	0.000174053	Up	21.627	35.4	7	7	7	5	5	5	7	6	7	4	4	5	1.30491	1.35247	1.31553	0.738158	0.698395	0.628021	1.00711	0.971333	0.984074
Biological Process	GO:0050796	10	regulation of insulin secretion	1.52	0.117212	Q61425	Hydroxyacyl-coenzyme A dehydrogenase, mitochondrial OS=Mus musculus OX=10090 GN=Hadh PE=1 SV=2	Hadh	1.55	0.00496919	Up	34.463	6.1	2	2	2	1	2	2	2	2	2	2	2	2		1.35739	1.52215	0.981165	0.881247	0.924281	0.832479	0.769713	0.731578
Biological Process	GO:0050796	10	regulation of insulin secretion	1.52	0.117212	Q59J78	NADH dehydrogenase [ubiquinone] 1 alpha subcomplex assembly factor 2 OS=Mus musculus OX=10090 GN=Ndufaf2 PE=1 SV=1	Ndufaf2	1.572	0.00291646	Up	19.628	42.3	7	7	7	5	5	5	5	4	4	4	4	3	1.3546	1.24673	1.23482	0.910116	0.800394	0.73049	0.922459	0.965905	0.834492
Biological Process	GO:0050796	10	regulation of insulin secretion	1.52	0.117212	P53986	Monocarboxylate transporter 1 OS=Mus musculus OX=10090 GN=Slc16a1 PE=1 SV=1	Slc16a1	0.643	0.00167351	Down	53.267	14.8	7	7	7	5	5	4	5	5	5	6	5	4	0.717938	0.753178	0.71899	1.05797	1.26436	1.08164	1.25637	0.987704	1.16185
Biological Process	GO:0140013	8	meiotic nuclear division	1.63	0.117258	Q9WU40	Inner nuclear membrane protein Man1 OS=Mus musculus OX=10090 GN=Lemd3 PE=1 SV=2	Lemd3	0.4	0.0109893	Down	100.31	8.1	5	5	5	2	3	2	4	5	4	3	3	1	0.53424	0.426785	0.69946	1.25267	1.10298	1.79578	1.44873	0.739351
Biological Process	GO:0051101	5	regulation of DNA binding	1.63	0.117258	P11103	Poly [ADP-ribose] polymerase 1 OS=Mus musculus OX=10090 GN=Parp1 PE=1 SV=3	Parp1	0.628	0.0032744	Down	113.1	16.4	15	15	15	5	5	7	13	12	11	13	12	13	0.801525	0.706677	0.893605	1.34317	1.20547	1.27744	0.828075	0.981651	0.962392
Biological Process	GO:0051101	5	regulation of DNA binding	1.63	0.117258	P14901	Heme oxygenase 1 OS=Mus musculus OX=10090 GN=Hmox1 PE=1 SV=1	Hmox1	2.039	0.000107075	Up	32.928	32.9	7	7	7	7	6	7	5	5	4	3	3	2	1.62482	1.42597	1.42837	0.715903	0.757231	0.723736	0.830638	0.737497	0.755845
Biological Process	GO:0051101	5	regulation of DNA binding	1.63	0.117258	P15532	Nucleoside diphosphate kinase A OS=Mus musculus OX=10090 GN=Nme1 PE=1 SV=1	Nme1	0.368	0.000505407	Down	17.208	60.5	10	5	5	2	2	3	4	5	4	4	4	4	0.401706	0.429933	0.487063	1.01379	1.29666	1.26994	1.23423	1.37202	1.49466
Biological Process	GO:1904293	12	negative regulation of ERAD pathway	2.38	0.118123	Q8K2C7	Protein OS-9 OS=Mus musculus OX=10090 GN=Os9 PE=1 SV=2	Os9	0.574	0.00125128	Down	76.107	11.9	8	8	8	3	2	2	8	7	6	7	8	7	0.655558	0.617171		1.09391	1.05763	1.17635	1.21601	1.00447	1.1789
Biological Process	GO:0006636	10	unsaturated fatty acid biosynthetic process	2.38	0.118123	Q9R0Q7	Prostaglandin E synthase 3 OS=Mus musculus OX=10090 GN=Ptges3 PE=1 SV=1	Ptges3	0.373	0.0102891	Down	18.721	34.4	6	6	6	5	6	6	4	4	3	4	3	4	0.650862	0.389105	0.446548	1.06201	1.1764	1.74741	1.19423	0.791185	1.54225
Biological Process	GO:0006636	10	unsaturated fatty acid biosynthetic process	2.38	0.118123	P34884	Macrophage migration inhibitory factor OS=Mus musculus OX=10090 GN=Mif PE=1 SV=2	Mif	0.575	0.000309164	Down	12.504	23.5	3	3	3	3	3	3	3	3	3	2	2	3	0.759242	0.71762	0.671799	1.21412	1.32392	1.19638	0.887896	1.14755	1.08147
Biological Process	GO:0006636	10	unsaturated fatty acid biosynthetic process	2.38	0.118123	P13011	Stearoyl-CoA desaturase 2 OS=Mus musculus OX=10090 GN=Scd2 PE=1 SV=2	Scd2	0.183	0.00088901	Down	40.916	9.2	3	3	3	2	2	2	3	3	3	3	3	3	0.280285	0.324712	0.333156	1.33001	2.36245	1.43731	0.860746	1.361	0.710327
Biological Process	GO:0080182	13	histone H3-K4 trimethylation	2.38	0.118123	Q9ERF3	WD repeat-containing protein 61 OS=Mus musculus OX=10090 GN=Wdr61 PE=1 SV=1	Wdr61	1.665	0.0313174	Up	33.772	13.4	4	4	4	2	3	3	4	4	4	4	3	4	1.62417	1.17855	1.1122	0.945393	0.674623	0.731527	0.956585	0.917076	0.859873
Biological Process	GO:0080182	13	histone H3-K4 trimethylation	2.38	0.118123	P43277	Histone H1.3 OS=Mus musculus OX=10090 GN=H1-3 PE=1 SV=2	H1-3	0.168	0.00405742	Down	22.099	25.8	5	1	2	2	2	2	2	2	2	2	2	2	0.131612	0.146947	0.359535	1.28197	1.21144	1.30208	1.36799	1.77817	1.42027
Biological Process	GO:0080182	13	histone H3-K4 trimethylation	2.38	0.118123	P43274	Histone H1.4 OS=Mus musculus OX=10090 GN=H1-4 PE=1 SV=2	H1-4	0.113	0.00233163	Down	21.977	28.3	6	3	5	2	3	3	4	4	5	4	4	4	0.076924	0.100385	0.224643	1.37208	1.13759	1.05117	1.72483	1.81095	1.50144
Biological Process	GO:1903305	9	regulation of regulated secretory pathway	1.75	0.117778	Q9Z2Q6	Septin-5 OS=Mus musculus OX=10090 GN=Septin5 PE=1 SV=2	Septin5	1.613	0.000530763	Up	42.747	25.7	9	9	9	6	6	6	9	9	9	7	8	8	1.17435	1.30214	1.22377	0.818258	0.751916	0.723386	1.04273	0.880938	1.08251
Biological Process	GO:1903305	9	regulation of regulated secretory pathway	1.75	0.117778	Q9JJV2	Profilin-2 OS=Mus musculus OX=10090 GN=Pfn2 PE=1 SV=3	Pfn2	0.338	0.0414101	Down	15.032	26.4	3	3	3	3	3	3	3	3	3	3	3	3	0.184072	0.211177	0.349027	0.377	0.884812	0.937926	1.89631	2.06444	2.09523
Biological Process	GO:1903305	9	regulation of regulated secretory pathway	1.75	0.117778	Q9DB05	Alpha-soluble NSF attachment protein OS=Mus musculus OX=10090 GN=Napa PE=1 SV=1	Napa	1.527	0.00566377	Up	33.189	34.2	9	9	9	7	7	7	9	7	8	7	8	8	1.32003	1.28657	1.28371	0.979353	0.748545	0.819659	0.789826	0.875416	0.89689
Biological Process	GO:1903305	9	regulation of regulated secretory pathway	1.75	0.117778	Q9CQD1	Ras-related protein Rab-5A OS=Mus musculus OX=10090 GN=Rab5a PE=1 SV=1	Rab5a	2.089	0.00461978	Up	23.598	38.6	7	4	4	2	2	2	4	4	4	3	3	4	1.55978	1.25806	1.46217	0.664064	0.826817	0.558107	1.09665	0.915056	0.659292
Biological Process	GO:1903305	9	regulation of regulated secretory pathway	1.75	0.117778	P49615	Cyclin-dependent-like kinase 5 OS=Mus musculus OX=10090 GN=Cdk5 PE=1 SV=1	Cdk5	2.106	0.00239518	Up	33.288	25	7	6	6	4	4	3	6	5	5	5	5	5	1.63612	1.45579	1.32147	0.784381	0.730474	0.581142	0.741888	0.903534	0.845209
Biological Process	GO:1903305	9	regulation of regulated secretory pathway	1.75	0.117778	P22892	AP-1 complex subunit gamma-1 OS=Mus musculus OX=10090 GN=Ap1g1 PE=1 SV=3	Ap1g1	0.15	0.000530677	Down	91.349	10.2	9	9	9	7	6	8	6	6	6	5	6	5	0.175316	0.10918	0.201834	1.0051	1.08983	1.15713	2.00133	1.33989	1.92039
Biological Process	GO:1903305	9	regulation of regulated secretory pathway	1.75	0.117778	P14901	Heme oxygenase 1 OS=Mus musculus OX=10090 GN=Hmox1 PE=1 SV=1	Hmox1	2.039	0.000107075	Up	32.928	32.9	7	7	7	7	6	7	5	5	4	3	3	2	1.62482	1.42597	1.42837	0.715903	0.757231	0.723736	0.830638	0.737497	0.755845
Biological Process	GO:0050796	10	regulation of insulin secretion	1.52	0.117212	P47857	ATP-dependent 6-phosphofructokinase, muscle type OS=Mus musculus OX=10090 GN=Pfkm PE=1 SV=3	Pfkm	1.546	0.00953051	Up	85.268	22.1	14	11	11	8	7	8	9	9	9	9	8	7	1.21899	1.27146	1.30466	0.673941	0.884978	0.895993	0.859451	0.910506	0.980018
Biological Process	GO:1903305	9	regulation of regulated secretory pathway	1.75	0.117778	P08752	Guanine nucleotide-binding protein G(i) subunit alpha-2 OS=Mus musculus OX=10090 GN=Gnai2 PE=1 SV=5	Gnai2	1.703	0.000163418	Up	40.489	29.9	9	5	9	9	9	9	8	9	9	8	9	8	1.31793	1.38632	1.41667	0.855575	0.798739	0.765494	0.918315	0.817839	0.723127
Biological Process	GO:0006879	11	cellular iron ion homeostasis	1.75	0.117778	Q6ZQ38	Cullin-associated NEDD8-dissociated protein 1 OS=Mus musculus OX=10090 GN=Cand1 PE=1 SV=2	Cand1	1.875	6.07229e-05	Up	136.33	25.4	28	26	28	17	17	16	25	26	26	24	25	27	1.52611	1.40971	1.47069	0.796583	0.741977	0.811576	0.704662	0.831886	0.706818
Biological Process	GO:0006879	11	cellular iron ion homeostasis	1.75	0.117778	Q6P069	Sorcin OS=Mus musculus OX=10090 GN=Sri PE=1 SV=1	Sri	1.924	0.000174053	Up	21.627	35.4	7	7	7	5	5	5	7	6	7	4	4	5	1.30491	1.35247	1.31553	0.738158	0.698395	0.628021	1.00711	0.971333	0.984074
Biological Process	GO:0006879	11	cellular iron ion homeostasis	1.75	0.117778	Q62351	Transferrin receptor protein 1 OS=Mus musculus OX=10090 GN=Tfrc PE=1 SV=1	Tfrc	0.562	0.001438	Down	85.73	28.3	21	21	21	11	11	12	19	19	19	18	16	16	0.648325	0.618446	0.747089	1.10204	1.18681	1.29762	1.25302	1.26598	0.880661
Biological Process	GO:0006879	11	cellular iron ion homeostasis	1.75	0.117778	P50516	V-type proton ATPase catalytic subunit A OS=Mus musculus OX=10090 GN=Atp6v1a PE=1 SV=2	Atp6v1a	1.558	0.00631492	Up	68.325	32.9	18	18	18	12	12	14	17	15	17	15	17	16	1.5148	1.33324	1.1802	0.932876	0.805895	0.846451	0.697273	0.87151	0.817761
Biological Process	GO:0006879	11	cellular iron ion homeostasis	1.75	0.117778	P29391	Ferritin light chain 1 OS=Mus musculus OX=10090 GN=Ftl1 PE=1 SV=2	Ftl1	3.537	0.00222168	Up	20.802	60.7	9	9	9	8	8	8	7	8	7	4	6	6	2.83548	1.57223	1.90642	0.62463	0.557364	0.603214	0.267331	0.193899	0.439426
Biological Process	GO:0006879	11	cellular iron ion homeostasis	1.75	0.117778	P14901	Heme oxygenase 1 OS=Mus musculus OX=10090 GN=Hmox1 PE=1 SV=1	Hmox1	2.039	0.000107075	Up	32.928	32.9	7	7	7	7	6	7	5	5	4	3	3	2	1.62482	1.42597	1.42837	0.715903	0.757231	0.723736	0.830638	0.737497	0.755845
Biological Process	GO:0006879	11	cellular iron ion homeostasis	1.75	0.117778	P09528	Ferritin heavy chain OS=Mus musculus OX=10090 GN=Fth1 PE=1 SV=2	Fth1	1.716	0.00148248	Up	21.066	46.2	8	8	8	6	8	7	7	7	6	5	7	6	1.58198	1.35515	1.71116	0.898197	0.916349	0.894945	0.525344	0.491781	0.625096
Biological Process	GO:0051101	5	regulation of DNA binding	1.63	0.117258	Q9JMG1	Endothelial differentiation-related factor 1 OS=Mus musculus OX=10090 GN=Edf1 PE=1 SV=1	Edf1	0.62	0.00273341	Down	16.369	34.5	6	6	6	5	3	3	3	2	2	3	3	1	0.643646	0.70591	0.782706	1.04474	1.20357	1.19307	1.17091	1.25546
Biological Process	GO:0051101	5	regulation of DNA binding	1.63	0.117258	Q99LX0	Parkinson disease protein 7 homolog OS=Mus musculus OX=10090 GN=Park7 PE=1 SV=1	Park7	1.675	0.011092	Up	20.021	49.7	7	7	7	6	6	5	7	7	6	6	6	6	1.51875	1.16461	1.54153	0.817677	0.751439	0.953586	0.557735	0.76637	0.928308
Biological Process	GO:0051101	5	regulation of DNA binding	1.63	0.117258	Q8VDQ8	NAD-dependent protein deacetylase sirtuin-2 OS=Mus musculus OX=10090 GN=Sirt2 PE=1 SV=2	Sirt2	2.698	0.000579567	Up	43.256	26.2	7	7	7	6	6	5	4	3	4	2	4	5	1.45234	1.72973	1.95324	0.688828	0.635489	0.579036	0.569761	0.629829	0.76174
Biological Process	GO:0051101	5	regulation of DNA binding	1.63	0.117258	Q6P069	Sorcin OS=Mus musculus OX=10090 GN=Sri PE=1 SV=1	Sri	1.924	0.000174053	Up	21.627	35.4	7	7	7	5	5	5	7	6	7	4	4	5	1.30491	1.35247	1.31553	0.738158	0.698395	0.628021	1.00711	0.971333	0.984074
Biological Process	GO:0051101	5	regulation of DNA binding	1.63	0.117258	Q65Z40	Wings apart-like protein homolog OS=Mus musculus OX=10090 GN=Wapl PE=1 SV=2	Wapl	1.523	0.0438477	Up	134.07	5.1	6	6	6	1	2	2	3	5	5	4	3	3		1.22453	1.3543	0.89393	0.697259	0.94901	0.915938	0.837094	1.12795
Biological Process	GO:0051101	5	regulation of DNA binding	1.63	0.117258	Q62318	Transcription intermediary factor 1-beta OS=Mus musculus OX=10090 GN=Trim28 PE=1 SV=3	Trim28	1.745	0.000283814	Up	88.846	39.4	22	22	22	14	18	16	19	18	19	16	16	17	1.49291	1.37495	1.36963	0.856528	0.753706	0.817817	0.707408	0.753781	0.873263
Biological Process	GO:0051101	5	regulation of DNA binding	1.63	0.117258	Q02248	Catenin beta-1 OS=Mus musculus OX=10090 GN=Ctnnb1 PE=1 SV=1	Ctnnb1	0.582	0.0143717	Down	85.47	28.6	18	16	18	9	9	8	17	16	13	11	13	14	0.53007	0.769111	0.784881	1.26737	1.21536	1.10087	1.28556	1.04595	1.00083
Biological Process	GO:0006879	11	cellular iron ion homeostasis	1.75	0.117778	Q9WTX5	S-phase kinase-associated protein 1 OS=Mus musculus OX=10090 GN=Skp1 PE=1 SV=3	Skp1	0.48	0.000171773	Down	18.672	26.4	6	6	6	5	5	5	5	5	6	6	5	6	0.609593	0.580198	0.695054	1.31696	1.31585	1.29005	1.01615	0.818433	1.35772
Biological Process	GO:1904293	12	negative regulation of ERAD pathway	2.38	0.118123	Q9JMA1	Ubiquitin carboxyl-terminal hydrolase 14 OS=Mus musculus OX=10090 GN=Usp14 PE=1 SV=3	Usp14	0.649	0.0432359	Down	56.001	28.8	13	13	13	8	8	11	11	13	12	11	12	11	0.892562	0.605437	0.727651	1.15348	1.3296	0.947017	1.17939	1.06664	1.09823
Biological Process	GO:0050796	10	regulation of insulin secretion	1.52	0.117212	P35235	Tyrosine-protein phosphatase non-receptor type 11 OS=Mus musculus OX=10090 GN=Ptpn11 PE=1 SV=3	Ptpn11	1.743	5.74824e-05	Up	68.034	22.8	12	12	12	7	7	7	9	9	9	7	8	7	1.26474	1.31489	1.3182	0.755489	0.70574	0.775388	0.903093	1.01104	0.951417
Biological Process	GO:0050796	10	regulation of insulin secretion	1.52	0.117212	P17809	Solute carrier family 2, facilitated glucose transporter member 1 OS=Mus musculus OX=10090 GN=Slc2a1 PE=1 SV=4	Slc2a1	1.833	0.0152357	Up	53.984	8.5	4	4	4	4	4	4	4	4	3	3	4	4	1.71674	1.69743	1.28322	0.924465	0.967971	0.669619	0.598536	0.536167	0.605849
Biological Process	GO:0006397	9	mRNA processing	1.24	0.114478	Q9D824	Pre-mRNA 3'-end-processing factor FIP1 OS=Mus musculus OX=10090 GN=Fip1l1 PE=1 SV=1	Fip1l1	1.713	0.0201798	Up	64.958	9.8	4	4	4	4	3	3	4	4	4	3	3	4	0.982244	1.52619	1.21469	0.813773	0.683667	0.676308	0.930381	1.11905	1.0537
Biological Process	GO:0006397	9	mRNA processing	1.24	0.114478	Q9D0L8	mRNA cap guanine-N7 methyltransferase OS=Mus musculus OX=10090 GN=Rnmt PE=1 SV=1	Rnmt	2.075	0.000604063	Up	53.291	22.4	9	9	9	9	8	8	7	7	7	7	7	7	1.73019	1.48968	1.37744	0.69255	0.759499	0.763556	0.784638	0.726734	0.675711
Biological Process	GO:0006397	9	mRNA processing	1.24	0.114478	Q9D0D3	Poly(A) RNA polymerase, mitochondrial OS=Mus musculus OX=10090 GN=Mtpap PE=1 SV=1	Mtpap	0.373	0.0342517	Down	65.229	8.7	4	4	4	2	1	3	3	3	2	3	4	4	0.568262		0.291779	1.03832	1.38934	1.03337	0.924602	1.10615	1.64817
Biological Process	GO:0006397	9	mRNA processing	1.24	0.114478	Q9CW46	Ribonucleoprotein PTB-binding 1 OS=Mus musculus OX=10090 GN=Raver1 PE=1 SV=2	Raver1	0.349	0.00158722	Down	79.381	16.2	8	8	8	2	3	2	7	8	6	6	6	5	0.329767	0.468325	0.451805	1.0805	1.10444	1.39908	1.282	1.71681	1.16728
Biological Process	GO:0006397	9	mRNA processing	1.24	0.114478	Q9CQI7	U2 small nuclear ribonucleoprotein B'' OS=Mus musculus OX=10090 GN=Snrpb2 PE=1 SV=1	Snrpb2	0.457	0.00215587	Down	25.323	20.9	5	4	4	2	2	3	3	4	3	4	3	4	0.461115	0.594532	0.601306	1.07844	1.17328	1.37089	1.36007	1.30016	1.06021
Biological Process	GO:0006397	9	mRNA processing	1.24	0.114478	Q9CQF3	Cleavage and polyadenylation specificity factor subunit 5 OS=Mus musculus OX=10090 GN=Nudt21 PE=1 SV=1	Nudt21	1.943	0.00209124	Up	26.24	30.8	6	6	6	4	4	4	5	4	4	3	3	2	1.50512	1.40991	1.41545	0.703177	0.880113	0.645367	1.17533	0.536956	0.728571
Biological Process	GO:0006397	9	mRNA processing	1.24	0.114478	Q99LI7	Cleavage stimulation factor subunit 3 OS=Mus musculus OX=10090 GN=Cstf3 PE=1 SV=1	Cstf3	1.602	0.0217196	Up	82.876	8.1	5	5	5	3	3	3	3	4	4	4	3	3	1.46708	1.06258	1.22368	0.924896	0.715058	0.702623	1.00265	0.938543	0.962894
Biological Process	GO:0006397	9	mRNA processing	1.24	0.114478	Q923D4	Splicing factor 3B subunit 5 OS=Mus musculus OX=10090 GN=Sf3b5 PE=1 SV=1	Sf3b5	1.522	0.02046	Up	10.119	55.8	4	4	4	3	3	3	3	4	4	4	4	4	1.03591	1.48061	1.31923	0.876339	0.857176	0.786676	0.864895	0.877789	0.901376
Biological Process	GO:0006397	9	mRNA processing	1.24	0.114478	Q91VM5	RNA binding motif protein, X-linked-like-1 OS=Mus musculus OX=10090 GN=Rbmxl1 PE=2 SV=1	Rbmxl1	0.524	0.0095993	Down	42.161	33.8	15	2	15	11	11	10	14	13	14	14	15	12	0.484522	0.607597	0.781075	1.14085	1.15543	1.27656	1.21659	1.20398	1.13338
Biological Process	GO:0006397	9	mRNA processing	1.24	0.114478	Q91VJ5	Polyglutamine-binding protein 1 OS=Mus musculus OX=10090 GN=Pqbp1 PE=1 SV=1	Pqbp1	1.996	0.0165917	Up	30.597	12.5	3	3	3	2	2	2	3	3	3	3	3	3	1.59051	1.36224	1.16159	0.88485	0.521153	0.65564	0.943239	0.81213	1.06865
Biological Process	GO:0006397	9	mRNA processing	1.24	0.114478	Q8VDM6	Heterogeneous nuclear ribonucleoprotein U-like protein 1 OS=Mus musculus OX=10090 GN=Hnrnpul1 PE=1 SV=1	Hnrnpul1	1.623	0.00882452	Up	96.001	17.6	13	13	13	7	5	7	9	10	12	11	11	10	1.24849	1.30231	1.31179	0.962495	0.697459	0.719367	0.773276	0.991137	0.993676
Biological Process	GO:0006397	9	mRNA processing	1.24	0.114478	Q8R3F9	Speckle targeted PIP5K1A-regulated poly(A) polymerase OS=Mus musculus OX=10090 GN=Tut1 PE=1 SV=1	Tut1	1.818	0.00142671	Up	94.602	8.5	6	6	6	4	4	6	2	3	3	2	2	3	1.53211	1.31819	1.19733	0.765503	0.707542	0.752908	0.704067		1.02234
Biological Process	GO:0006397	9	mRNA processing	1.24	0.114478	Q8K1R3	Polyribonucleotide nucleotidyltransferase 1, mitochondrial OS=Mus musculus OX=10090 GN=Pnpt1 PE=1 SV=1	Pnpt1	1.823	0.0155006	Up	85.682	16.9	13	13	13	7	7	6	11	10	10	10	11	9	1.60628	1.00695	1.39282	0.793995	0.698106	0.705341	1.05428	0.929701	0.812518
Biological Process	GO:0006397	9	mRNA processing	1.24	0.114478	Q8CCS6	Polyadenylate-binding protein 2 OS=Mus musculus OX=10090 GN=Pabpn1 PE=1 SV=3	Pabpn1	1.522	0.0201917	Up	32.296	11.3	3	3	3	2	2	2	3	3	2	3	3	3	1.06924	1.55366	1.3538	0.870459	0.879817	0.86317	0.862394	0.777401	0.770059
Biological Process	GO:0006397	9	mRNA processing	1.24	0.114478	Q8C5N3	Pre-mRNA-splicing factor CWC22 homolog OS=Mus musculus OX=10090 GN=Cwc22 PE=1 SV=1	Cwc22	0.263	0.00124107	Down	104.77	7.5	7	7	7	4	4	4	3	4	4	4	2	2	0.348765	0.265247	0.372444	0.960933	1.34499	1.44995	1.43052	1.38033	1.44683
Biological Process	GO:0006397	9	mRNA processing	1.24	0.114478	Q8BTI8	Serine/arginine repetitive matrix protein 2 OS=Mus musculus OX=10090 GN=Srrm2 PE=1 SV=3	Srrm2	1.631	0.00856588	Up	294.84	18.1	35	35	35	19	21	23	30	30	27	24	23	24	1.52224	1.29473	1.12722	0.889007	0.754329	0.774502	0.913754	0.885522	0.838697
Biological Process	GO:0006397	9	mRNA processing	1.24	0.114478	Q8BIQ5	Cleavage stimulation factor subunit 2 OS=Mus musculus OX=10090 GN=Cstf2 PE=1 SV=2	Cstf2	1.628	0.000523159	Up	61.341	24.7	10	6	10	9	6	8	6	5	5	4	5	5	1.2486	1.18948	1.3646	0.807252	0.740474	0.788156	1.1044	0.784381	0.972654
Biological Process	GO:0006397	9	mRNA processing	1.24	0.114478	Q8BG81	Polymerase delta-interacting protein 3 OS=Mus musculus OX=10090 GN=Poldip3 PE=1 SV=1	Poldip3	1.728	0.0158587	Up	46.132	26.2	8	8	8	3	3	3	4	6	5	6	6	7	1.01061	1.37157	1.54645	0.742864	0.715128	0.815782	0.934112	0.861066	1.00242
Biological Process	GO:0006397	9	mRNA processing	1.24	0.114478	Q80X82	Symplekin OS=Mus musculus OX=10090 GN=Sympk PE=1 SV=2	Sympk	0.504	0.00850421	Down	142.62	10.6	14	14	14	6	6	7	10	9	7	6	8	9	0.545397	0.671899	0.546619	1.15307	1.41578	0.929054	1.35976	1.26721	1.11121
Biological Process	GO:0006397	9	mRNA processing	1.24	0.114478	Q6PFR5	Transformer-2 protein homolog alpha OS=Mus musculus OX=10090 GN=Tra2a PE=1 SV=1	Tra2a	2.145	0.0255113	Up	32.316	10.7	3	2	2	2	2	2	2	2	2	1	2	1	1.5716	1.45567	1.44981	1.04498	0.491291	0.550947		0.435704
Biological Process	GO:0006397	9	mRNA processing	1.24	0.114478	Q6NVF9	Cleavage and polyadenylation specificity factor subunit 6 OS=Mus musculus OX=10090 GN=Cpsf6 PE=1 SV=1	Cpsf6	1.576	0.001979	Up	59.152	17.1	8	8	8	5	4	6	8	8	8	7	7	7	1.35503	1.38358	1.18392	0.776226	0.821692	0.890973	0.898066	0.816275	0.874234
Biological Process	GO:0006397	9	mRNA processing	1.24	0.114478	Q6DID3	SR-related and CTD-associated factor 8 OS=Mus musculus OX=10090 GN=Scaf8 PE=1 SV=1	Scaf8	0.535	0.0107277	Down	139.57	7.6	9	7	9	4	4	5	5	6	5	4	3	3	0.597692	0.580838	0.662346	1.04537	0.944247	1.44815	1.0026	0.917697	1.80105
Biological Process	GO:0006397	9	mRNA processing	1.24	0.114478	Q6A068	Cell division cycle 5-like protein OS=Mus musculus OX=10090 GN=Cdc5l PE=1 SV=2	Cdc5l	1.512	0.0120713	Up	92.188	20.9	15	15	15	8	8	8	9	9	10	12	10	10	1.42458	1.09812	1.33173	0.941337	0.799666	0.807692	0.925756	0.818364	0.852762
Biological Process	GO:0006397	9	mRNA processing	1.24	0.114478	Q62241	U1 small nuclear ribonucleoprotein C OS=Mus musculus OX=10090 GN=Snrpc PE=1 SV=1	Snrpc	2.167	0.00434051	Up	17.364	24.5	3	3	3	3	3	2	3	3	3	3	3	3	1.7587	1.4419	1.65146	0.935695	0.667611	0.635608	0.486738	0.657772	0.76452
Biological Process	GO:0006397	9	mRNA processing	1.24	0.114478	Q62189	U1 small nuclear ribonucleoprotein A OS=Mus musculus OX=10090 GN=Snrpa PE=1 SV=3	Snrpa	2.148	0.0254128	Up	31.835	24.7	5	4	5	4	3	4	5	5	4	4	4	5	1.56072	0.977771	1.68049	0.503401	0.655157	0.805399	0.985236	0.767871	1.06396
Biological Process	GO:0006397	9	mRNA processing	1.24	0.114478	Q569Z5	Probable ATP-dependent RNA helicase DDX46 OS=Mus musculus OX=10090 GN=Ddx46 PE=1 SV=2	Ddx46	1.518	0.00176878	Up	117.45	19.3	19	19	19	12	14	14	14	13	15	11	11	13	1.43595	1.31816	1.32783	0.975219	0.821567	0.89156	0.786231	0.797632	0.645853
Biological Process	GO:0006397	9	mRNA processing	1.24	0.114478	Q3UKJ7	WD40 repeat-containing protein SMU1 OS=Mus musculus OX=10090 GN=Smu1 PE=2 SV=2	Smu1	1.524	6.07035e-05	Up	57.543	23.4	10	10	10	6	6	7	8	9	8	8	8	8	1.23427	1.25222	1.27724	0.857925	0.797116	0.815375	0.995838	0.964935	0.805083
Biological Process	GO:0006397	9	mRNA processing	1.24	0.114478	Q3U0V1	Far upstream element-binding protein 2 OS=Mus musculus OX=10090 GN=Khsrp PE=1 SV=2	Khsrp	1.56	0.000215684	Up	76.775	44.1	23	21	23	20	19	20	17	17	18	16	18	18	1.28384	1.34175	1.19774	0.819022	0.83098	0.801364	0.96008	0.868556	0.896677
Biological Process	GO:0006397	9	mRNA processing	1.24	0.114478	Q3THK3	General transcription factor IIF subunit 1 OS=Mus musculus OX=10090 GN=Gtf2f1 PE=1 SV=2	Gtf2f1	2.76	0.000512717	Up	57.241	11.8	4	4	4	4	3	3	2	2	2	2	3	2	1.69749	1.74682	1.7357	0.517531	0.62869	0.730402	0.515603	0.645209	0.782558
Biological Process	GO:0006397	9	mRNA processing	1.24	0.114478	Q9JLI8	Squamous cell carcinoma antigen recognized by T-cells 3 OS=Mus musculus OX=10090 GN=Sart3 PE=1 SV=1	Sart3	1.575	0.00906434	Up	109.62	20.1	19	19	19	10	12	11	14	13	13	13	10	12	1.21255	1.44723	1.28317	0.9736	0.748194	0.780939	0.850396	0.860933	0.842994
Biological Process	GO:0006397	9	mRNA processing	1.24	0.114478	Q9QX47	Protein SON OS=Mus musculus OX=10090 GN=Son PE=1 SV=2	Son	1.823	0.000690642	Up	265.65	6.3	11	11	11	8	8	7	8	5	6	8	9	7	1.35909	1.57259	1.39368	0.843836	0.725318	0.803068	0.784881	0.735402	0.782134
Biological Process	GO:0006397	9	mRNA processing	1.24	0.114478	Q9R0U0	Serine/arginine-rich splicing factor 10 OS=Mus musculus OX=10090 GN=Srsf10 PE=1 SV=2	Srsf10	2.359	0.0109046	Up	31.3	8.4	2	2	2	2	2	2	2	2	2	2	2	1	1.36884	1.52869	1.47049	0.876908	0.506325	0.468209	0.819409		0.96113
Biological Process	GO:0006397	9	mRNA processing	1.24	0.114478	Q9Z1M8	Protein Red OS=Mus musculus OX=10090 GN=Ik PE=1 SV=2	Ik	1.744	0.00287099	Up	65.615	7.9	4	4	4	3	3	4	2	3	3	2	2	3	1.2642	1.54702	1.1991	0.744866	0.818861	0.736214	1.07343	0.875006	0.741314
Biological Process	GO:0051222	8	positive regulation of protein transport	1.33	0.115989	Q9QUH0	Glutaredoxin-1 OS=Mus musculus OX=10090 GN=Glrx PE=1 SV=3	Glrx	2.774	0.0033284	Up	11.871	17.8	2	2	2	2	2	1	2	1	2	2	2	2	1.8876	1.681		0.65002		0.636421	0.727986	0.556499	0.860475
Biological Process	GO:0051222	8	positive regulation of protein transport	1.33	0.115989	Q9JLV1	BAG family molecular chaperone regulator 3 OS=Mus musculus OX=10090 GN=Bag3 PE=1 SV=2	Bag3	2.046	7.09686e-06	Up	61.859	60.5	25	25	25	15	16	17	21	23	22	19	20	21	1.47918	1.55131	1.5351	0.771927	0.728682	0.730874	0.817957	0.69367	0.691288
Biological Process	GO:0051222	8	positive regulation of protein transport	1.33	0.115989	Q9D023	Mitochondrial pyruvate carrier 2 OS=Mus musculus OX=10090 GN=Mpc2 PE=1 SV=1	Mpc2	1.669	0.0160163	Up	14.286	29.9	4	4	4	4	4	3	3	3	3	2	2	2	1.58649	1.33306	1.60646	1.11857	0.765627	0.828428	0.634537	0.393475	0.733349
Biological Process	GO:0051222	8	positive regulation of protein transport	1.33	0.115989	Q9CR16	Peptidyl-prolyl cis-trans isomerase D OS=Mus musculus OX=10090 GN=Ppid PE=1 SV=3	Ppid	1.505	0.00375579	Up	40.742	37	14	14	14	11	11	12	11	11	12	12	12	12	1.26129	1.41694	1.17537	0.920565	0.831189	0.80837	0.853727	0.896843	0.835703
Biological Process	GO:0051222	8	positive regulation of protein transport	1.33	0.115989	Q99JY9	Actin-related protein 3 OS=Mus musculus OX=10090 GN=Actr3 PE=1 SV=3	Actr3	1.505	0.00140368	Up	47.357	31.3	12	12	12	9	9	8	12	12	12	12	12	12	1.2932	1.38687	1.17976	0.874316	0.818085	0.872484	0.92059	0.814835	0.839863
Biological Process	GO:0051222	8	positive regulation of protein transport	1.33	0.115989	Q8VE70	Programmed cell death protein 10 OS=Mus musculus OX=10090 GN=Pdcd10 PE=1 SV=1	Pdcd10	1.811	0.045092	Up	24.715	15.6	3	3	3	3	3	3	3	3	3	2	2	2	1.12951	1.98029	1.60499	1.04721	0.861378	0.694868	0.447481	0.594821	0.63945
Biological Process	GO:0051222	8	positive regulation of protein transport	1.33	0.115989	Q8R5M8	Cell adhesion molecule 1 OS=Mus musculus OX=10090 GN=Cadm1 PE=1 SV=2	Cadm1	0.431	0.00192903	Down	49.788	12.1	5	5	5	3	2	2	3	4	3	3	2	3	0.500711	0.529126	0.62093	1.27743	1.06602	1.48461	1.11596	1.36341	1.0418
Biological Process	GO:0051222	8	positive regulation of protein transport	1.33	0.115989	Q8BWG8	Beta-arrestin-1 OS=Mus musculus OX=10090 GN=Arrb1 PE=1 SV=1	Arrb1	0.258	0.0144566	Down	46.972	6.5	3	3	3	2	3	1	3	3	3	3	3	3	0.21228	0.426289		1.12849	1.1655	1.41347	1.24515	1.27496	1.13387
Biological Process	GO:0051222	8	positive regulation of protein transport	1.33	0.115989	Q8BH04	Phosphoenolpyruvate carboxykinase [GTP], mitochondrial OS=Mus musculus OX=10090 GN=Pck2 PE=1 SV=1	Pck2	1.71	0.00114955	Up	70.527	36.1	20	20	20	14	13	14	17	16	15	16	17	15	1.28107	1.37262	1.53434	0.85803	0.83265	0.757943	0.730532	0.908731	0.724082
Biological Process	GO:0051222	8	positive regulation of protein transport	1.33	0.115989	Q6Q899	Antiviral innate immune response receptor RIG-I OS=Mus musculus OX=10090 GN=Ddx58 PE=1 SV=2	Ddx58	2.506	0.00101781	Up	105.97	20.1	19	19	19	14	14	15	14	13	13	15	16	15	1.45157	1.45988	1.08231	0.518655	0.502655	0.572327	1.14305	1.17431	1.09524
Biological Process	GO:0051222	8	positive regulation of protein transport	1.33	0.115989	Q6PB44	Tyrosine-protein phosphatase non-receptor type 23 OS=Mus musculus OX=10090 GN=Ptpn23 PE=1 SV=2	Ptpn23	2.008	0.000255284	Up	185.21	15.6	24	24	24	16	15	17	18	16	18	14	16	14	1.58095	1.60109	1.36508	0.791565	0.730038	0.743429	0.700966	0.753809	0.733081
Biological Process	GO:0051222	8	positive regulation of protein transport	1.33	0.115989	Q6P069	Sorcin OS=Mus musculus OX=10090 GN=Sri PE=1 SV=1	Sri	1.924	0.000174053	Up	21.627	35.4	7	7	7	5	5	5	7	6	7	4	4	5	1.30491	1.35247	1.31553	0.738158	0.698395	0.628021	1.00711	0.971333	0.984074
Biological Process	GO:0051222	8	positive regulation of protein transport	1.33	0.115989	Q62318	Transcription intermediary factor 1-beta OS=Mus musculus OX=10090 GN=Trim28 PE=1 SV=3	Trim28	1.745	0.000283814	Up	88.846	39.4	22	22	22	14	18	16	19	18	19	16	16	17	1.49291	1.37495	1.36963	0.856528	0.753706	0.817817	0.707408	0.753781	0.873263
Biological Process	GO:0051222	8	positive regulation of protein transport	1.33	0.115989	Q61335	B-cell receptor-associated protein 31 OS=Mus musculus OX=10090 GN=Bcap31 PE=1 SV=4	Bcap31	0.545	0.0275766	Down	27.956	32.7	10	10	10	6	5	6	9	10	9	8	9	8	0.497606	0.640978	0.762027	0.9323	1.45076	1.10424	1.27316	1.1896	1.14933
Biological Process	GO:0050796	10	regulation of insulin secretion	1.52	0.117212	P26443	Glutamate dehydrogenase 1, mitochondrial OS=Mus musculus OX=10090 GN=Glud1 PE=1 SV=1	Glud1	1.807	0.000250527	Up	61.336	31.7	17	17	17	10	11	10	16	16	16	14	15	16	1.28362	1.39428	1.28345	0.759701	0.758226	0.674242	0.970745	0.908257	0.967476
Biological Process	GO:0051222	8	positive regulation of protein transport	1.33	0.115989	Q3TBT3	Stimulator of interferon genes protein OS=Mus musculus OX=10090 GN=Sting1 PE=1 SV=2	Sting1	2.094	0.000384939	Up	42.829	15.3	5	5	5	5	5	5	3	3	3	3	3	3	1.6944	1.56735	1.44305	0.742923	0.814795	0.689084	0.731146	0.685945	0.631305
Biological Process	GO:0051222	8	positive regulation of protein transport	1.33	0.115989	P56812	Programmed cell death protein 5 OS=Mus musculus OX=10090 GN=Pdcd5 PE=1 SV=3	Pdcd5	0.288	0.00736416	Down	14.275	38.9	4	4	4	3	2	2	4	3	4	3	3	3	0.41983	0.351685	0.178854	1.12623	1.08334	1.0936	1.35179	1.75078	1.6439
Biological Process	GO:0051222	8	positive regulation of protein transport	1.33	0.115989	P54116	Stomatin OS=Mus musculus OX=10090 GN=Stom PE=1 SV=3	Stom	1.508	0.00273152	Up	31.375	34.9	8	8	8	5	4	4	8	8	8	7	7	7	1.39573	1.14464	1.33339	0.863045	0.873803	0.832028	0.891041	0.897647	0.768675
Biological Process	GO:0051222	8	positive regulation of protein transport	1.33	0.115989	P49615	Cyclin-dependent-like kinase 5 OS=Mus musculus OX=10090 GN=Cdk5 PE=1 SV=1	Cdk5	2.106	0.00239518	Up	33.288	25	7	6	6	4	4	3	6	5	5	5	5	5	1.63612	1.45579	1.32147	0.784381	0.730474	0.581142	0.741888	0.903534	0.845209
Biological Process	GO:0051222	8	positive regulation of protein transport	1.33	0.115989	P49443	Protein phosphatase 1A OS=Mus musculus OX=10090 GN=Ppm1a PE=1 SV=1	Ppm1a	1.717	0.00244151	Up	42.432	20.2	7	6	7	4	4	4	6	7	6	5	6	3	1.54393	1.29164	1.19706	0.795361	0.804958	0.748547	0.840503	0.949005	0.828995
Biological Process	GO:0051222	8	positive regulation of protein transport	1.33	0.115989	P47857	ATP-dependent 6-phosphofructokinase, muscle type OS=Mus musculus OX=10090 GN=Pfkm PE=1 SV=3	Pfkm	1.546	0.00953051	Up	85.268	22.1	14	11	11	8	7	8	9	9	9	9	8	7	1.21899	1.27146	1.30466	0.673941	0.884978	0.895993	0.859451	0.910506	0.980018
Biological Process	GO:0051222	8	positive regulation of protein transport	1.33	0.115989	P34884	Macrophage migration inhibitory factor OS=Mus musculus OX=10090 GN=Mif PE=1 SV=2	Mif	0.575	0.000309164	Down	12.504	23.5	3	3	3	3	3	3	3	3	3	2	2	3	0.759242	0.71762	0.671799	1.21412	1.32392	1.19638	0.887896	1.14755	1.08147
Biological Process	GO:0051222	8	positive regulation of protein transport	1.33	0.115989	P26443	Glutamate dehydrogenase 1, mitochondrial OS=Mus musculus OX=10090 GN=Glud1 PE=1 SV=1	Glud1	1.807	0.000250527	Up	61.336	31.7	17	17	17	10	11	10	16	16	16	14	15	16	1.28362	1.39428	1.28345	0.759701	0.758226	0.674242	0.970745	0.908257	0.967476
Biological Process	GO:0051222	8	positive regulation of protein transport	1.33	0.115989	P17742	Peptidyl-prolyl cis-trans isomerase A OS=Mus musculus OX=10090 GN=Ppia PE=1 SV=2	Ppia	1.64	0.0130772	Up	17.971	54.9	8	8	8	5	6	6	8	8	8	5	6	6	1.63551	1.17796	1.19954	0.877999	0.765359	0.803539	0.939087	0.79748	0.803539
Biological Process	GO:0051222	8	positive regulation of protein transport	1.33	0.115989	P06745	Glucose-6-phosphate isomerase OS=Mus musculus OX=10090 GN=Gpi PE=1 SV=4	Gpi	1.895	0.00360838	Up	62.766	34.4	16	16	16	13	14	13	11	11	12	10	10	11	1.66816	1.27758	1.47643	0.89027	0.715193	0.727723	0.687768	0.805436	0.75145
Biological Process	GO:0051222	8	positive regulation of protein transport	1.33	0.115989	P05480	Neuronal proto-oncogene tyrosine-protein kinase Src OS=Mus musculus OX=10090 GN=Src PE=1 SV=4	Src	1.614	0.00010588	Up	60.644	17.6	9	4	9	4	5	3	8	8	9	7	8	8	1.27628	1.33228	1.28079	0.841689	0.804578	0.763713	0.95393	0.912723	0.834011
Biological Process	GO:0051222	8	positive regulation of protein transport	1.33	0.115989	O88643	Serine/threonine-protein kinase PAK 1 OS=Mus musculus OX=10090 GN=Pak1 PE=1 SV=1	Pak1	2.134	0.00416261	Up	60.736	20	8	4	6	6	4	5	4	5	4	3	3	3	1.22181	1.51309	1.61326	0.564131	0.681293	0.792077	0.943061	0.779626	0.891646
Biological Process	GO:0051222	8	positive regulation of protein transport	1.33	0.115989	O08788	Dynactin subunit 1 OS=Mus musculus OX=10090 GN=Dctn1 PE=1 SV=3	Dctn1	1.506	0.00277996	Up	141.67	29.7	33	33	33	21	23	23	28	25	26	23	22	24	1.33952	1.18155	1.3081	0.91283	0.858673	0.771396	0.839549	0.877327	0.911053
Biological Process	GO:0006397	9	mRNA processing	1.24	0.114478	Q9Z315	U4/U6.U5 tri-snRNP-associated protein 1 OS=Mus musculus OX=10090 GN=Sart1 PE=1 SV=1	Sart1	1.57	0.000487162	Up	90.884	24.9	16	16	16	11	10	11	10	9	10	8	9	9	1.22783	1.34783	1.28471	0.872846	0.809292	0.776652	0.883566	0.915707	0.881572
Biological Process	GO:0006397	9	mRNA processing	1.24	0.114478	Q9Z1Z2	Serine-threonine kinase receptor-associated protein OS=Mus musculus OX=10090 GN=Strap PE=1 SV=2	Strap	1.807	0.00259001	Up	38.442	52.9	14	14	14	11	9	12	13	12	12	11	13	13	1.63062	1.32067	1.33835	0.877281	0.77064	0.725945	0.733111	0.913324	0.690062
Biological Process	GO:0051222	8	positive regulation of protein transport	1.33	0.115989	P63038	60 kDa heat shock protein, mitochondrial OS=Mus musculus OX=10090 GN=Hspd1 PE=1 SV=1	Hspd1	1.884	0.00219676	Up	60.955	45.5	21	21	21	18	20	19	20	19	19	17	19	19	1.48213	1.40201	1.72793	0.925792	0.753211	0.769005	0.610839	0.721165	0.60791
Biological Process	GO:0051896	8	regulation of protein kinase B signaling	1.59	0.106862	Q9Z0W1	Tumor necrosis factor receptor superfamily member 16 OS=Mus musculus OX=10090 GN=Ngfr PE=1 SV=2	Ngfr	0.466	0.00314404	Down	45.647	27.2	7	7	7	5	4	4	6	6	7	5	4	4	0.580001	0.553046	0.634009	1.55734	1.08661	1.15137	1.28432	1.17066	0.982646
Biological Process	GO:0031124	10	mRNA 3'-end processing	1.49	0.124293	Q9D0D3	Poly(A) RNA polymerase, mitochondrial OS=Mus musculus OX=10090 GN=Mtpap PE=1 SV=1	Mtpap	0.373	0.0342517	Down	65.229	8.7	4	4	4	2	1	3	3	3	2	3	4	4	0.568262		0.291779	1.03832	1.38934	1.03337	0.924602	1.10615	1.64817
Biological Process	GO:1903578	5	regulation of ATP metabolic process	1.69	0.125486	O54950	5'-AMP-activated protein kinase subunit gamma-1 OS=Mus musculus OX=10090 GN=Prkag1 PE=1 SV=2	Prkag1	1.635	0.00147921	Up	37.52	11.5	4	3	4	3	3	3	3	2	4	3	3	2	1.30201	1.24997	1.16926	0.749008	0.69063	0.835881		1.00324
Biological Process	GO:0060119	12	inner ear receptor cell development	1.95	0.135272	P70441	Na(+)/H(+) exchange regulatory cofactor NHE-RF1 OS=Mus musculus OX=10090 GN=Slc9a3r1 PE=1 SV=3	Slc9a3r1	1.807	0.0065569	Up	38.6	26.5	9	9	9	6	5	6	4	3	4	4	5	3	1.43897	1.26683	1.19764	0.713953	0.849448	0.597038	1.04408	0.86299	1.02906
Biological Process	GO:0060119	12	inner ear receptor cell development	1.95	0.135272	P63005	Platelet-activating factor acetylhydrolase IB subunit beta OS=Mus musculus OX=10090 GN=Pafah1b1 PE=1 SV=2	Pafah1b1	1.943	0.00119189	Up	46.67	44.9	14	14	14	10	12	12	10	10	10	9	8	10	1.55397	1.26486	1.36153	0.779048	0.724524	0.647719	0.876053	0.844372	0.947922
Biological Process	GO:0021799	14	cerebral cortex radially oriented cell migration	1.95	0.135272	Q9D666	SUN domain-containing protein 1 OS=Mus musculus OX=10090 GN=Sun1 PE=1 SV=2	Sun1	0.341	0.0199673	Down	101.98	12.6	9	9	9	2	4	4	9	8	9	7	6	5	0.239736	0.436778	0.703919	1.32431	1.33829	1.38865	1.22252	1.19014	1.15565
Biological Process	GO:0021799	14	cerebral cortex radially oriented cell migration	1.95	0.135272	Q02248	Catenin beta-1 OS=Mus musculus OX=10090 GN=Ctnnb1 PE=1 SV=1	Ctnnb1	0.582	0.0143717	Down	85.47	28.6	18	16	18	9	9	8	17	16	13	11	13	14	0.53007	0.769111	0.784881	1.26737	1.21536	1.10087	1.28556	1.04595	1.00083
Biological Process	GO:0021799	14	cerebral cortex radially oriented cell migration	1.95	0.135272	P63005	Platelet-activating factor acetylhydrolase IB subunit beta OS=Mus musculus OX=10090 GN=Pafah1b1 PE=1 SV=2	Pafah1b1	1.943	0.00119189	Up	46.67	44.9	14	14	14	10	12	12	10	10	10	9	8	10	1.55397	1.26486	1.36153	0.779048	0.724524	0.647719	0.876053	0.844372	0.947922
Biological Process	GO:0021799	14	cerebral cortex radially oriented cell migration	1.95	0.135272	P49615	Cyclin-dependent-like kinase 5 OS=Mus musculus OX=10090 GN=Cdk5 PE=1 SV=1	Cdk5	2.106	0.00239518	Up	33.288	25	7	6	6	4	4	3	6	5	5	5	5	5	1.63612	1.45579	1.32147	0.784381	0.730474	0.581142	0.741888	0.903534	0.845209
Biological Process	GO:2000300	10	regulation of synaptic vesicle exocytosis	1.95	0.135272	Q9Z2Q6	Septin-5 OS=Mus musculus OX=10090 GN=Septin5 PE=1 SV=2	Septin5	1.613	0.000530763	Up	42.747	25.7	9	9	9	6	6	6	9	9	9	7	8	8	1.17435	1.30214	1.22377	0.818258	0.751916	0.723386	1.04273	0.880938	1.08251
Biological Process	GO:2000300	10	regulation of synaptic vesicle exocytosis	1.95	0.135272	Q9JJV2	Profilin-2 OS=Mus musculus OX=10090 GN=Pfn2 PE=1 SV=3	Pfn2	0.338	0.0414101	Down	15.032	26.4	3	3	3	3	3	3	3	3	3	3	3	3	0.184072	0.211177	0.349027	0.377	0.884812	0.937926	1.89631	2.06444	2.09523
Biological Process	GO:2000300	10	regulation of synaptic vesicle exocytosis	1.95	0.135272	Q9DB05	Alpha-soluble NSF attachment protein OS=Mus musculus OX=10090 GN=Napa PE=1 SV=1	Napa	1.527	0.00566377	Up	33.189	34.2	9	9	9	7	7	7	9	7	8	7	8	8	1.32003	1.28657	1.28371	0.979353	0.748545	0.819659	0.789826	0.875416	0.89689
Biological Process	GO:2000300	10	regulation of synaptic vesicle exocytosis	1.95	0.135272	Q9CQD1	Ras-related protein Rab-5A OS=Mus musculus OX=10090 GN=Rab5a PE=1 SV=1	Rab5a	2.089	0.00461978	Up	23.598	38.6	7	4	4	2	2	2	4	4	4	3	3	4	1.55978	1.25806	1.46217	0.664064	0.826817	0.558107	1.09665	0.915056	0.659292
Biological Process	GO:0048713	12	regulation of oligodendrocyte differentiation	1.95	0.135272	Q921J2	GTP-binding protein Rheb OS=Mus musculus OX=10090 GN=Rheb PE=1 SV=1	Rheb	2.053	0.00203028	Up	20.451	20.1	3	3	3	2	2	1	3	3	3	3	3	2	1.84429	1.5795		0.800557	0.886267	0.814352	0.659297	0.646742	0.768989
Biological Process	GO:0048713	12	regulation of oligodendrocyte differentiation	1.95	0.135272	Q8VDQ8	NAD-dependent protein deacetylase sirtuin-2 OS=Mus musculus OX=10090 GN=Sirt2 PE=1 SV=2	Sirt2	2.698	0.000579567	Up	43.256	26.2	7	7	7	6	6	5	4	3	4	2	4	5	1.45234	1.72973	1.95324	0.688828	0.635489	0.579036	0.569761	0.629829	0.76174
Biological Process	GO:0048713	12	regulation of oligodendrocyte differentiation	1.95	0.135272	Q62165	Dystroglycan OS=Mus musculus OX=10090 GN=Dag1 PE=1 SV=4	Dag1	0.627	0.0151109	Down	96.904	4	3	3	3	2	2	2	3	3	3	3	3	3	0.532842	0.74746	0.725856	1.09082	1.13095	0.97792	1.45881	1.28799	1.04734
Biological Process	GO:0048713	12	regulation of oligodendrocyte differentiation	1.95	0.135272	Q02248	Catenin beta-1 OS=Mus musculus OX=10090 GN=Ctnnb1 PE=1 SV=1	Ctnnb1	0.582	0.0143717	Down	85.47	28.6	18	16	18	9	9	8	17	16	13	11	13	14	0.53007	0.769111	0.784881	1.26737	1.21536	1.10087	1.28556	1.04595	1.00083
Biological Process	GO:0046033	11	AMP metabolic process	1.95	0.135272	Q9WUR9	Adenylate kinase 4, mitochondrial OS=Mus musculus OX=10090 GN=Ak4 PE=1 SV=1	Ak4	2.466	0.00112255	Up	25.061	15.2	3	3	3	2	2	2	3	3	3	3	3	3	1.39389	1.78055	1.61799	0.659168	0.731252	0.553124	0.721537	0.522373	1.02011
Biological Process	GO:0046033	11	AMP metabolic process	1.95	0.135272	Q9WTP7	GTP:AMP phosphotransferase AK3, mitochondrial OS=Mus musculus OX=10090 GN=Ak3 PE=1 SV=3	Ak3	1.626	0.00744737	Up	25.426	59.5	12	12	12	10	7	10	11	12	11	9	11	11	1.15067	1.43122	1.40547	0.925354	0.737237	0.789717	0.850125	0.829765	0.880441
Biological Process	GO:0046033	11	AMP metabolic process	1.95	0.135272	Q61503	5'-nucleotidase OS=Mus musculus OX=10090 GN=Nt5e PE=1 SV=2	Nt5e	2.252	0.000129433	Up	63.864	15.1	8	8	8	5	5	5	7	6	4	6	6	6	1.58217	1.57799	1.48464	0.64348	0.759856	0.658867	0.798258	0.784543	0.710197
Biological Process	GO:0046033	11	AMP metabolic process	1.95	0.135272	P54822	Adenylosuccinate lyase OS=Mus musculus OX=10090 GN=Adsl PE=1 SV=2	Adsl	1.585	0.000110182	Up	54.866	21.9	8	8	8	6	5	6	6	6	6	4	5	6	1.27387	1.21357	1.32028	0.826768	0.798615	0.776818	0.947421	0.890932	0.951735
Biological Process	GO:0060548	6	negative regulation of cell death	1.17	0.134722	Q9Z103	Activity-dependent neuroprotector homeobox protein OS=Mus musculus OX=10090 GN=Adnp PE=1 SV=2	Adnp	0.637	0.0176545	Down	124.31	17.1	16	16	16	5	5	3	15	14	14	14	13	12	0.768029	0.672618	0.527406	1.1123	1.01703	0.95832	1.34367	1.33695	1.26367
Biological Process	GO:0060548	6	negative regulation of cell death	1.17	0.134722	Q9Z0W1	Tumor necrosis factor receptor superfamily member 16 OS=Mus musculus OX=10090 GN=Ngfr PE=1 SV=2	Ngfr	0.466	0.00314404	Down	45.647	27.2	7	7	7	5	4	4	6	6	7	5	4	4	0.580001	0.553046	0.634009	1.55734	1.08661	1.15137	1.28432	1.17066	0.982646
Biological Process	GO:0060548	6	negative regulation of cell death	1.17	0.134722	Q9R0Q7	Prostaglandin E synthase 3 OS=Mus musculus OX=10090 GN=Ptges3 PE=1 SV=1	Ptges3	0.373	0.0102891	Down	18.721	34.4	6	6	6	5	6	6	4	4	3	4	3	4	0.650862	0.389105	0.446548	1.06201	1.1764	1.74741	1.19423	0.791185	1.54225
Biological Process	GO:0060548	6	negative regulation of cell death	1.17	0.134722	Q9QX47	Protein SON OS=Mus musculus OX=10090 GN=Son PE=1 SV=2	Son	1.823	0.000690642	Up	265.65	6.3	11	11	11	8	8	7	8	5	6	8	9	7	1.35909	1.57259	1.39368	0.843836	0.725318	0.803068	0.784881	0.735402	0.782134
Biological Process	GO:0060548	6	negative regulation of cell death	1.17	0.134722	Q9QUH0	Glutaredoxin-1 OS=Mus musculus OX=10090 GN=Glrx PE=1 SV=3	Glrx	2.774	0.0033284	Up	11.871	17.8	2	2	2	2	2	1	2	1	2	2	2	2	1.8876	1.681		0.65002		0.636421	0.727986	0.556499	0.860475
Biological Process	GO:0060548	6	negative regulation of cell death	1.17	0.134722	Q9JLV1	BAG family molecular chaperone regulator 3 OS=Mus musculus OX=10090 GN=Bag3 PE=1 SV=2	Bag3	2.046	7.09686e-06	Up	61.859	60.5	25	25	25	15	16	17	21	23	22	19	20	21	1.47918	1.55131	1.5351	0.771927	0.728682	0.730874	0.817957	0.69367	0.691288
Biological Process	GO:0060548	6	negative regulation of cell death	1.17	0.134722	Q9JIY5	Serine protease HTRA2, mitochondrial OS=Mus musculus OX=10090 GN=Htra2 PE=1 SV=2	Htra2	1.857	0.01124	Up	49.348	17.2	6	6	6	4	3	4	6	5	5	5	3	3	1.55562	1.05471	1.49316	0.782006	0.652793	0.774949	0.6212	1.18465	0.880922
Biological Process	GO:0060548	6	negative regulation of cell death	1.17	0.134722	Q9DCT2	NADH dehydrogenase [ubiquinone] iron-sulfur protein 3, mitochondrial OS=Mus musculus OX=10090 GN=Ndufs3 PE=1 SV=2	Ndufs3	2.1	0.000626915	Up	30.149	23.2	5	5	5	4	4	4	3	3	3	4	3	4	1.75861	1.42047	1.47117	0.75833	0.684514	0.77195	0.704042	0.622775	0.808134
Biological Process	GO:0060548	6	negative regulation of cell death	1.17	0.134722	Q9D8B3	Charged multivesicular body protein 4b OS=Mus musculus OX=10090 GN=Chmp4b PE=1 SV=2	Chmp4b	1.776	0.00110729	Up	24.936	24.6	7	7	7	3	3	3	5	6	5	5	4	5	1.34698	1.42288	1.17078	0.747513	0.690867	0.780907	0.987211	0.991732	0.861129
Biological Process	GO:0060548	6	negative regulation of cell death	1.17	0.134722	Q9CR16	Peptidyl-prolyl cis-trans isomerase D OS=Mus musculus OX=10090 GN=Ppid PE=1 SV=3	Ppid	1.505	0.00375579	Up	40.742	37	14	14	14	11	11	12	11	11	12	12	12	12	1.26129	1.41694	1.17537	0.920565	0.831189	0.80837	0.853727	0.896843	0.835703
Biological Process	GO:0060548	6	negative regulation of cell death	1.17	0.134722	Q9CQU0	Thioredoxin domain-containing protein 12 OS=Mus musculus OX=10090 GN=Txndc12 PE=1 SV=1	Txndc12	1.643	0.0186605	Up	19.048	48.2	7	7	7	5	6	6	5	5	4	5	5	5	1.19465	1.11687	1.5891	0.755008	0.719347	0.900212	0.893409	0.863337	0.968069
Biological Process	GO:0060119	12	inner ear receptor cell development	1.95	0.135272	Q3UGP8	Putative Dol-P-Glc:Glc(2)Man(9)GlcNAc(2)-PP-Dol alpha-1,2-glucosyltransferase OS=Mus musculus OX=10090 GN=Alg10b PE=1 SV=1	Alg10b	1.838	0.0183974	Up	55.464	6.8	3	3	3	2	2	2	3	3	3	2	1	2	1.28476	1.27002	1.48668	0.760872	0.904566	0.532858	0.981396		0.778842
Biological Process	GO:0060548	6	negative regulation of cell death	1.17	0.134722	Q9CQ54	NADH dehydrogenase [ubiquinone] 1 subunit C2 OS=Mus musculus OX=10090 GN=Ndufc2 PE=1 SV=1	Ndufc2	1.939	0.00971639	Up	14.164	10.8	1	1	1	1	1	1	1	1	1	1	1	1	1.23309		1.40574	0.680568	0.680599
Biological Process	GO:0060119	12	inner ear receptor cell development	1.95	0.135272	Q9D0P8	Intraflagellar transport protein 27 homolog OS=Mus musculus OX=10090 GN=Ift27 PE=1 SV=1	Ift27	1.522	0.0288935	Up	20.814	12.9	2	2	2	2	2	1	2	2	2	1	1	2	1.26768	1.35245		0.924572	0.726706	0.930626			0.797964
Biological Process	GO:0042743	6	hydrogen peroxide metabolic process	1.95	0.135272	P20108	Thioredoxin-dependent peroxide reductase, mitochondrial OS=Mus musculus OX=10090 GN=Prdx3 PE=1 SV=1	Prdx3	2.03	0.000442522	Up	28.127	30.7	7	7	7	6	5	6	6	6	6	5	5	5	1.63168	1.56442	1.40294	0.807674	0.685333	0.772868	0.899733	0.663169	0.572189
Biological Process	GO:0006749	7	glutathione metabolic process	1.64	0.135312	P19157	Glutathione S-transferase P 1 OS=Mus musculus OX=10090 GN=Gstp1 PE=1 SV=2	Gstp1	1.578	0.00475852	Up	23.609	55.7	12	12	12	8	8	9	11	11	11	9	10	11	1.30911	1.55208	1.23201	0.932793	0.816892	0.844768	0.747599	0.816645	0.748093
Biological Process	GO:0006749	7	glutathione metabolic process	1.64	0.135312	P10649	Glutathione S-transferase Mu 1 OS=Mus musculus OX=10090 GN=Gstm1 PE=1 SV=2	Gstm1	0.624	0.0030563	Down	25.97	52.8	12	7	9	8	8	7	9	9	9	9	9	9	0.656495	0.651296	0.772929	1.21262	1.02768	1.09376	1.18874	1.2566	1.13989
Biological Process	GO:0006749	7	glutathione metabolic process	1.64	0.135312	O88844	Isocitrate dehydrogenase [NADP] cytoplasmic OS=Mus musculus OX=10090 GN=Idh1 PE=1 SV=2	Idh1	1.526	0.00687946	Up	46.674	34.8	14	13	13	9	8	9	9	12	10	12	12	12	1.58132	1.23305	1.29957	0.954003	0.870638	0.871945	0.698437	0.738087	0.752949
Biological Process	GO:0033866	9	nucleoside bisphosphate biosynthetic process	1.64	0.135312	Q9DBL7	Bifunctional coenzyme A synthase OS=Mus musculus OX=10090 GN=Coasy PE=1 SV=2	Coasy	1.905	0.0276339	Up	62.022	13.7	6	6	6	3	4	4	4	3	3	4	3	2	1.14447	1.98066	1.39177	0.935366	0.685512	0.7504	0.483144	0.62867
Biological Process	GO:0033866	9	nucleoside bisphosphate biosynthetic process	1.64	0.135312	Q9D051	Pyruvate dehydrogenase E1 component subunit beta, mitochondrial OS=Mus musculus OX=10090 GN=Pdhb PE=1 SV=1	Pdhb	1.593	0.0243145	Up	38.937	34	10	10	10	8	8	8	10	8	9	7	7	7	1.16531	1.71605	1.32858	0.926951	0.940039	0.775608	0.803312	0.658789	0.685364
Biological Process	GO:0033866	9	nucleoside bisphosphate biosynthetic process	1.64	0.135312	Q9D023	Mitochondrial pyruvate carrier 2 OS=Mus musculus OX=10090 GN=Mpc2 PE=1 SV=1	Mpc2	1.669	0.0160163	Up	14.286	29.9	4	4	4	4	4	3	3	3	3	2	2	2	1.58649	1.33306	1.60646	1.11857	0.765627	0.828428	0.634537	0.393475	0.733349
Biological Process	GO:0033866	9	nucleoside bisphosphate biosynthetic process	1.64	0.135312	Q9CY27	Very-long-chain enoyl-CoA reductase OS=Mus musculus OX=10090 GN=Tecr PE=1 SV=1	Tecr	0.577	0.00259213	Down	36.09	22.4	8	8	8	5	5	5	7	7	7	6	7	7	0.635953	0.666571	0.82823	1.18981	1.25773	1.24548	1.04125	1.13549	0.999492
Biological Process	GO:0033866	9	nucleoside bisphosphate biosynthetic process	1.64	0.135312	Q8JZU2	Tricarboxylate transport protein, mitochondrial OS=Mus musculus OX=10090 GN=Slc25a1 PE=1 SV=1	Slc25a1	0.174	0.00191698	Down	33.931	19.9	6	6	6	2	3	4	4	4	4	5	4	3	0.211827	0.26533	0.325697	0.991255	1.91882	1.691	1.17948	0.971093	1.4455
Biological Process	GO:0033866	9	nucleoside bisphosphate biosynthetic process	1.64	0.135312	Q8BMF4	Dihydrolipoyllysine-residue acetyltransferase component of pyruvate dehydrogenase complex, mitochondrial OS=Mus musculus OX=10090 GN=Dlat PE=1 SV=2	Dlat	1.897	0.0145565	Up	67.941	28.7	15	15	15	9	9	10	12	10	12	11	14	10	1.28064	1.37545	1.88487	0.923879	0.810169	0.659435	0.705413	0.73049	0.629662
Biological Process	GO:0033866	9	nucleoside bisphosphate biosynthetic process	1.64	0.135312	Q8BHC4	Dephospho-CoA kinase domain-containing protein OS=Mus musculus OX=10090 GN=Dcakd PE=1 SV=1	Dcakd	0.619	0.0137529	Down	26.476	32.9	7	7	7	6	4	5	6	6	6	7	6	6	0.62962	0.785144	0.833245	1.13814	1.39822	1.09251	1.07897	1.01328	1.03087
Biological Process	GO:0033866	9	nucleoside bisphosphate biosynthetic process	1.64	0.135312	O08749	Dihydrolipoyl dehydrogenase, mitochondrial OS=Mus musculus OX=10090 GN=Dld PE=1 SV=2	Dld	2.159	0.000182142	Up	54.272	26.1	11	11	11	9	7	8	11	10	10	10	10	10	1.58815	1.43576	1.55089	0.673465	0.668282	0.777216	0.823921	0.762882	0.71943
Biological Process	GO:0002092	10	positive regulation of receptor internalization	1.95	0.135272	Q9D5T0	ATPase family AAA domain-containing protein 1 OS=Mus musculus OX=10090 GN=Atad1 PE=1 SV=1	Atad1	1.639	0.00367927	Up	40.744	24.1	9	9	9	7	6	7	7	8	8	6	8	7	1.24471	1.59112	1.51158	0.87418	0.933766	0.844058	0.680079	0.543455	0.777045
Biological Process	GO:0002092	10	positive regulation of receptor internalization	1.95	0.135272	Q8CIH5	1-phosphatidylinositol 4,5-bisphosphate phosphodiesterase gamma-2 OS=Mus musculus OX=10090 GN=Plcg2 PE=1 SV=1	Plcg2	0.542	0.0231646	Down	147.59	4.7	6	6	6	1	2	2	6	5	5	2	5	4		0.522661	0.700828	1.28174	1.00007	1.10245	1.30927	1.05122	1.03175
Biological Process	GO:0002092	10	positive regulation of receptor internalization	1.95	0.135272	Q8BWG8	Beta-arrestin-1 OS=Mus musculus OX=10090 GN=Arrb1 PE=1 SV=1	Arrb1	0.258	0.0144566	Down	46.972	6.5	3	3	3	2	3	1	3	3	3	3	3	3	0.21228	0.426289		1.12849	1.1655	1.41347	1.24515	1.27496	1.13387
Biological Process	GO:0002092	10	positive regulation of receptor internalization	1.95	0.135272	P41731	CD63 antigen OS=Mus musculus OX=10090 GN=Cd63 PE=1 SV=2	Cd63	0.4	0.00737294	Down	25.766	4.6	1	1	1	1	1	1	1	1	1	1	1	1		0.495548	0.696489	1.62833	1.47016	1.36886	0.798998	0.860907	0.680703
Biological Process	GO:0000002	7	mitochondrial genome maintenance	1.95	0.135272	Q99M87	DnaJ homolog subfamily A member 3, mitochondrial OS=Mus musculus OX=10090 GN=Dnaja3 PE=1 SV=1	Dnaja3	1.554	0.00187593	Up	52.443	9.8	4	4	4	2	2	2	3	2	3	4	4	4	1.21769	1.27737	1.19403	0.750838	0.884261	0.738671	0.930294	0.753249	1.2536
Biological Process	GO:0000002	7	mitochondrial genome maintenance	1.95	0.135272	Q8CGK3	Lon protease homolog, mitochondrial OS=Mus musculus OX=10090 GN=Lonp1 PE=1 SV=2	Lonp1	2.208	0.000248374	Up	105.84	17.8	16	16	16	12	13	13	12	10	11	8	10	10	1.57888	1.85508	1.63563	0.829956	0.735239	0.730351	0.623369	0.498809	0.512682
Biological Process	GO:0000002	7	mitochondrial genome maintenance	1.95	0.135272	P40630	Transcription factor A, mitochondrial OS=Mus musculus OX=10090 GN=Tfam PE=1 SV=2	Tfam	1.593	0.000944598	Up	27.987	16	4	4	4	4	4	3	4	4	4	4	4	4	1.27937	1.31028	1.30453	0.763616	0.777942	0.903086	0.730364	0.922413	1.0084
Biological Process	GO:0000002	7	mitochondrial genome maintenance	1.95	0.135272	P11103	Poly [ADP-ribose] polymerase 1 OS=Mus musculus OX=10090 GN=Parp1 PE=1 SV=3	Parp1	0.628	0.0032744	Down	113.1	16.4	15	15	15	5	5	7	13	12	11	13	12	13	0.801525	0.706677	0.893605	1.34317	1.20547	1.27744	0.828075	0.981651	0.962392
Biological Process	GO:0022616	8	DNA strand elongation	1.95	0.135272	Q8R323	Replication factor C subunit 3 OS=Mus musculus OX=10090 GN=Rfc3 PE=1 SV=1	Rfc3	0.349	2.14864e-05	Down	40.526	19.1	6	6	6	3	3	4	6	6	6	6	6	5	0.439298	0.450821	0.507196	1.31486	1.31763	1.36658	1.24435	1.17199	1.18728
Biological Process	GO:0022616	8	DNA strand elongation	1.95	0.135272	Q3ULW8	Protein mono-ADP-ribosyltransferase PARP3 OS=Mus musculus OX=10090 GN=Parp3 PE=2 SV=1	Parp3	1.849	0.00448181	Up	59.948	18.8	8	8	8	7	7	7	6	6	6	6	6	6	1.68338	1.27306	1.25789	0.827651	0.713092	0.738859	0.949874	0.861373	0.694819
Biological Process	GO:0022616	8	DNA strand elongation	1.95	0.135272	P17918	Proliferating cell nuclear antigen OS=Mus musculus OX=10090 GN=Pcna PE=1 SV=2	Pcna	0.401	0.00525169	Down	28.785	37.9	10	10	10	5	5	4	8	9	9	9	10	8	0.38115	0.49656	0.685467	1.30994	1.32646	1.25754	1.13221	1.27211	1.13856
Biological Process	GO:0022616	8	DNA strand elongation	1.95	0.135272	P11103	Poly [ADP-ribose] polymerase 1 OS=Mus musculus OX=10090 GN=Parp1 PE=1 SV=3	Parp1	0.628	0.0032744	Down	113.1	16.4	15	15	15	5	5	7	13	12	11	13	12	13	0.801525	0.706677	0.893605	1.34317	1.20547	1.27744	0.828075	0.981651	0.962392
Biological Process	GO:1904292	11	regulation of ERAD pathway	1.95	0.135272	Q9JMA1	Ubiquitin carboxyl-terminal hydrolase 14 OS=Mus musculus OX=10090 GN=Usp14 PE=1 SV=3	Usp14	0.649	0.0432359	Down	56.001	28.8	13	13	13	8	8	11	11	13	12	11	12	11	0.892562	0.605437	0.727651	1.15348	1.3296	0.947017	1.17939	1.06664	1.09823
Biological Process	GO:1904292	11	regulation of ERAD pathway	1.95	0.135272	Q922Y1	UBX domain-containing protein 1 OS=Mus musculus OX=10090 GN=Ubxn1 PE=1 SV=1	Ubxn1	1.828	6.98435e-05	Up	33.572	33.7	9	9	9	7	7	7	8	8	8	6	5	6	1.22893	1.32778	1.30614	0.698822	0.739503	0.675279	0.968234	1.04355	1.01176
Biological Process	GO:1904292	11	regulation of ERAD pathway	1.95	0.135272	Q8K2C7	Protein OS-9 OS=Mus musculus OX=10090 GN=Os9 PE=1 SV=2	Os9	0.574	0.00125128	Down	76.107	11.9	8	8	8	3	2	2	8	7	6	7	8	7	0.655558	0.617171		1.09391	1.05763	1.17635	1.21601	1.00447	1.1789
Biological Process	GO:1904292	11	regulation of ERAD pathway	1.95	0.135272	Q61335	B-cell receptor-associated protein 31 OS=Mus musculus OX=10090 GN=Bcap31 PE=1 SV=4	Bcap31	0.545	0.0275766	Down	27.956	32.7	10	10	10	6	5	6	9	10	9	8	9	8	0.497606	0.640978	0.762027	0.9323	1.45076	1.10424	1.27316	1.1896	1.14933
Biological Process	GO:0042743	6	hydrogen peroxide metabolic process	1.95	0.135272	Q99LX0	Parkinson disease protein 7 homolog OS=Mus musculus OX=10090 GN=Park7 PE=1 SV=1	Park7	1.675	0.011092	Up	20.021	49.7	7	7	7	6	6	5	7	7	6	6	6	6	1.51875	1.16461	1.54153	0.817677	0.751439	0.953586	0.557735	0.76637	0.928308
Biological Process	GO:0042743	6	hydrogen peroxide metabolic process	1.95	0.135272	P99029	Peroxiredoxin-5, mitochondrial OS=Mus musculus OX=10090 GN=Prdx5 PE=1 SV=2	Prdx5	2.457	5.87017e-05	Up	21.897	37.1	8	8	8	6	6	7	8	7	7	7	8	7	1.70198	1.72965	1.5042	0.637674	0.690071	0.681448	0.609009	0.631704	0.814271
Biological Process	GO:0042743	6	hydrogen peroxide metabolic process	1.95	0.135272	O08709	Peroxiredoxin-6 OS=Mus musculus OX=10090 GN=Prdx6 PE=1 SV=3	Prdx6	1.93	0.000451236	Up	24.87	43.8	11	11	11	9	10	10	8	9	9	9	9	8	1.55362	1.55204	1.39618	0.700306	0.819948	0.81272	0.708752	0.697821	0.758617
Biological Process	GO:0060548	6	negative regulation of cell death	1.17	0.134722	Q9CPU0	Lactoylglutathione lyase OS=Mus musculus OX=10090 GN=Glo1 PE=1 SV=3	Glo1	2.574	2.71763e-05	Up	20.809	22.3	5	5	5	2	2	2	5	4	5	4	4	4	1.56555	1.67249	1.70046	0.674488	0.597019	0.646905	0.794173	0.701884	0.647032
Biological Process	GO:0060548	6	negative regulation of cell death	1.17	0.134722	Q99M87	DnaJ homolog subfamily A member 3, mitochondrial OS=Mus musculus OX=10090 GN=Dnaja3 PE=1 SV=1	Dnaja3	1.554	0.00187593	Up	52.443	9.8	4	4	4	2	2	2	3	2	3	4	4	4	1.21769	1.27737	1.19403	0.750838	0.884261	0.738671	0.930294	0.753249	1.2536
Biological Process	GO:0060548	6	negative regulation of cell death	1.17	0.134722	Q99LX0	Parkinson disease protein 7 homolog OS=Mus musculus OX=10090 GN=Park7 PE=1 SV=1	Park7	1.675	0.011092	Up	20.021	49.7	7	7	7	6	6	5	7	7	6	6	6	6	1.51875	1.16461	1.54153	0.817677	0.751439	0.953586	0.557735	0.76637	0.928308
Biological Process	GO:0060548	6	negative regulation of cell death	1.17	0.134722	P24788	Cyclin-dependent kinase 11B OS=Mus musculus OX=10090 GN=Cdk11b PE=1 SV=2	Cdk11b	1.604	0.000105474	Up	91.512	11.4	8	8	8	6	6	5	8	6	7	4	5	4	1.37121	1.36221	1.3099	0.884912	0.829094	0.807068	0.826036	0.859939	0.749633
Biological Process	GO:0060548	6	negative regulation of cell death	1.17	0.134722	P23506	Protein-L-isoaspartate(D-aspartate) O-methyltransferase OS=Mus musculus OX=10090 GN=Pcmt1 PE=1 SV=3	Pcmt1	2.741	0.00142448	Up	24.634	24.2	4	4	4	2	2	3	4	2	4	2	4	4	1.45768	1.82468	1.76836	0.646741	0.491481	0.704511	0.912372	0.785376	0.408789
Biological Process	GO:0060548	6	negative regulation of cell death	1.17	0.134722	P21279	Guanine nucleotide-binding protein G(q) subunit alpha OS=Mus musculus OX=10090 GN=Gnaq PE=1 SV=4	Gnaq	1.542	0.00320493	Up	42.158	20.1	6	4	6	3	3	3	5	6	6	5	5	5	1.27742	1.35175	1.41439	0.893458	0.955196	0.773124	0.718196	0.800554	0.815916
Biological Process	GO:0060548	6	negative regulation of cell death	1.17	0.134722	P20108	Thioredoxin-dependent peroxide reductase, mitochondrial OS=Mus musculus OX=10090 GN=Prdx3 PE=1 SV=1	Prdx3	2.03	0.000442522	Up	28.127	30.7	7	7	7	6	5	6	6	6	6	5	5	5	1.63168	1.56442	1.40294	0.807674	0.685333	0.772868	0.899733	0.663169	0.572189
Biological Process	GO:0060548	6	negative regulation of cell death	1.17	0.134722	P19157	Glutathione S-transferase P 1 OS=Mus musculus OX=10090 GN=Gstp1 PE=1 SV=2	Gstp1	1.578	0.00475852	Up	23.609	55.7	12	12	12	8	8	9	11	11	11	9	10	11	1.30911	1.55208	1.23201	0.932793	0.816892	0.844768	0.747599	0.816645	0.748093
Biological Process	GO:0060548	6	negative regulation of cell death	1.17	0.134722	P17879	Heat shock 70 kDa protein 1B OS=Mus musculus OX=10090 GN=Hspa1b PE=1 SV=3	Hspa1b	9.192	0.000257235	Up	70.175	34.3	17	1	14	12	11	11	8	7	6	5	6	5	3.44022	2.08933	1.97351	0.276521	0.256891	0.282884	0.20933	0.252823	0.218492
Biological Process	GO:0060548	6	negative regulation of cell death	1.17	0.134722	P17439	Lysosomal acid glucosylceramidase OS=Mus musculus OX=10090 GN=Gba PE=1 SV=1	Gba	2.314	0.00186001	Up	57.621	17.3	9	9	9	5	5	5	5	7	5	3	5	5	1.79379	1.48964	1.73622	0.781165	0.586241	0.802197	0.53296	0.647247	0.630543
Biological Process	GO:0060548	6	negative regulation of cell death	1.17	0.134722	P14901	Heme oxygenase 1 OS=Mus musculus OX=10090 GN=Hmox1 PE=1 SV=1	Hmox1	2.039	0.000107075	Up	32.928	32.9	7	7	7	7	6	7	5	5	4	3	3	2	1.62482	1.42597	1.42837	0.715903	0.757231	0.723736	0.830638	0.737497	0.755845
Biological Process	GO:0060548	6	negative regulation of cell death	1.17	0.134722	P13864	DNA (cytosine-5)-methyltransferase 1 OS=Mus musculus OX=10090 GN=Dnmt1 PE=1 SV=5	Dnmt1	0.232	1.36513e-06	Down	183.19	17	25	25	25	5	7	6	20	16	16	16	19	16	0.361976	0.338826	0.35938	1.59094	1.46442	1.51292	1.01517	1.14913	1.20725
Biological Process	GO:0060548	6	negative regulation of cell death	1.17	0.134722	P11276	Fibronectin OS=Mus musculus OX=10090 GN=Fn1 PE=1 SV=4	Fn1	2.901	0.000976848	Up	272.53	7.5	16	16	16	11	11	11	11	10	9	9	8	10	1.77385	1.53109	1.1829	0.519917	0.537192	0.490057	1.12102	0.892159	0.95182
Biological Process	GO:0060548	6	negative regulation of cell death	1.17	0.134722	P09528	Ferritin heavy chain OS=Mus musculus OX=10090 GN=Fth1 PE=1 SV=2	Fth1	1.716	0.00148248	Up	21.066	46.2	8	8	8	6	8	7	7	7	6	5	7	6	1.58198	1.35515	1.71116	0.898197	0.916349	0.894945	0.525344	0.491781	0.625096
Biological Process	GO:0060548	6	negative regulation of cell death	1.17	0.134722	P08752	Guanine nucleotide-binding protein G(i) subunit alpha-2 OS=Mus musculus OX=10090 GN=Gnai2 PE=1 SV=5	Gnai2	1.703	0.000163418	Up	40.489	29.9	9	5	9	9	9	9	8	9	9	8	9	8	1.31793	1.38632	1.41667	0.855575	0.798739	0.765494	0.918315	0.817839	0.723127
Biological Process	GO:0060548	6	negative regulation of cell death	1.17	0.134722	P06745	Glucose-6-phosphate isomerase OS=Mus musculus OX=10090 GN=Gpi PE=1 SV=4	Gpi	1.895	0.00360838	Up	62.766	34.4	16	16	16	13	14	13	11	11	12	10	10	11	1.66816	1.27758	1.47643	0.89027	0.715193	0.727723	0.687768	0.805436	0.75145
Biological Process	GO:0060548	6	negative regulation of cell death	1.17	0.134722	P05480	Neuronal proto-oncogene tyrosine-protein kinase Src OS=Mus musculus OX=10090 GN=Src PE=1 SV=4	Src	1.614	0.00010588	Up	60.644	17.6	9	4	9	4	5	3	8	8	9	7	8	8	1.27628	1.33228	1.28079	0.841689	0.804578	0.763713	0.95393	0.912723	0.834011
Biological Process	GO:0060548	6	negative regulation of cell death	1.17	0.134722	O88967	ATP-dependent zinc metalloprotease YME1L1 OS=Mus musculus OX=10090 GN=Yme1l1 PE=1 SV=1	Yme1l1	0.664	0.000533622	Down	80.027	11.2	7	7	7	4	3	3	5	6	5	5	4	4	0.803265	0.731468	0.765089	1.08726	1.18229	1.19633	1.3121	1.02793	0.894274
Biological Process	GO:0060548	6	negative regulation of cell death	1.17	0.134722	O88738	Baculoviral IAP repeat-containing protein 6 OS=Mus musculus OX=10090 GN=Birc6 PE=1 SV=2	Birc6	0.272	0.00173384	Down	532.16	5.8	25	25	25	5	6	5	20	23	20	14	18	16	0.555289	0.323576	0.418362	1.85453	1.40081	1.51247	0.977458	1.0562	0.901306
Biological Process	GO:0060548	6	negative regulation of cell death	1.17	0.134722	O35864	COP9 signalosome complex subunit 5 OS=Mus musculus OX=10090 GN=Cops5 PE=1 SV=3	Cops5	1.576	0.0153026	Up	37.548	25.7	8	8	8	5	4	4	8	8	8	8	7	8	1.64235	1.20071	1.20825	0.902126	0.870023	0.79781	0.677027	0.859332	0.842367
Biological Process	GO:0060548	6	negative regulation of cell death	1.17	0.134722	O35841	Apoptosis inhibitor 5 OS=Mus musculus OX=10090 GN=Api5 PE=1 SV=2	Api5	2.156	0.000139205	Up	56.784	27.2	14	14	14	8	7	7	11	14	11	9	12	11	1.58387	1.49549	1.52616	0.645338	0.768796	0.722235	0.803531	0.716351	0.738231
Biological Process	GO:0060548	6	negative regulation of cell death	1.17	0.134722	O35604	NPC intracellular cholesterol transporter 1 OS=Mus musculus OX=10090 GN=Npc1 PE=1 SV=2	Npc1	1.589	4.49197e-05	Up	142.88	9.5	11	11	11	4	5	4	9	8	9	6	8	8	1.28649	1.31788	1.3281	0.798661	0.860902	0.81522	0.995764	0.759235	0.837741
Biological Process	GO:0050714	9	positive regulation of protein secretion	1.45	0.133893	Q9QUH0	Glutaredoxin-1 OS=Mus musculus OX=10090 GN=Glrx PE=1 SV=3	Glrx	2.774	0.0033284	Up	11.871	17.8	2	2	2	2	2	1	2	1	2	2	2	2	1.8876	1.681		0.65002		0.636421	0.727986	0.556499	0.860475
Biological Process	GO:0050714	9	positive regulation of protein secretion	1.45	0.133893	Q9D023	Mitochondrial pyruvate carrier 2 OS=Mus musculus OX=10090 GN=Mpc2 PE=1 SV=1	Mpc2	1.669	0.0160163	Up	14.286	29.9	4	4	4	4	4	3	3	3	3	2	2	2	1.58649	1.33306	1.60646	1.11857	0.765627	0.828428	0.634537	0.393475	0.733349
Biological Process	GO:0050714	9	positive regulation of protein secretion	1.45	0.133893	Q9CR16	Peptidyl-prolyl cis-trans isomerase D OS=Mus musculus OX=10090 GN=Ppid PE=1 SV=3	Ppid	1.505	0.00375579	Up	40.742	37	14	14	14	11	11	12	11	11	12	12	12	12	1.26129	1.41694	1.17537	0.920565	0.831189	0.80837	0.853727	0.896843	0.835703
Biological Process	GO:0050714	9	positive regulation of protein secretion	1.45	0.133893	Q8R5M8	Cell adhesion molecule 1 OS=Mus musculus OX=10090 GN=Cadm1 PE=1 SV=2	Cadm1	0.431	0.00192903	Down	49.788	12.1	5	5	5	3	2	2	3	4	3	3	2	3	0.500711	0.529126	0.62093	1.27743	1.06602	1.48461	1.11596	1.36341	1.0418
Biological Process	GO:0050714	9	positive regulation of protein secretion	1.45	0.133893	Q8BWG8	Beta-arrestin-1 OS=Mus musculus OX=10090 GN=Arrb1 PE=1 SV=1	Arrb1	0.258	0.0144566	Down	46.972	6.5	3	3	3	2	3	1	3	3	3	3	3	3	0.21228	0.426289		1.12849	1.1655	1.41347	1.24515	1.27496	1.13387
Biological Process	GO:0050714	9	positive regulation of protein secretion	1.45	0.133893	Q8BH04	Phosphoenolpyruvate carboxykinase [GTP], mitochondrial OS=Mus musculus OX=10090 GN=Pck2 PE=1 SV=1	Pck2	1.71	0.00114955	Up	70.527	36.1	20	20	20	14	13	14	17	16	15	16	17	15	1.28107	1.37262	1.53434	0.85803	0.83265	0.757943	0.730532	0.908731	0.724082
Biological Process	GO:0050714	9	positive regulation of protein secretion	1.45	0.133893	Q6Q899	Antiviral innate immune response receptor RIG-I OS=Mus musculus OX=10090 GN=Ddx58 PE=1 SV=2	Ddx58	2.506	0.00101781	Up	105.97	20.1	19	19	19	14	14	15	14	13	13	15	16	15	1.45157	1.45988	1.08231	0.518655	0.502655	0.572327	1.14305	1.17431	1.09524
Biological Process	GO:0050714	9	positive regulation of protein secretion	1.45	0.133893	Q6PB44	Tyrosine-protein phosphatase non-receptor type 23 OS=Mus musculus OX=10090 GN=Ptpn23 PE=1 SV=2	Ptpn23	2.008	0.000255284	Up	185.21	15.6	24	24	24	16	15	17	18	16	18	14	16	14	1.58095	1.60109	1.36508	0.791565	0.730038	0.743429	0.700966	0.753809	0.733081
Biological Process	GO:0050714	9	positive regulation of protein secretion	1.45	0.133893	Q6P069	Sorcin OS=Mus musculus OX=10090 GN=Sri PE=1 SV=1	Sri	1.924	0.000174053	Up	21.627	35.4	7	7	7	5	5	5	7	6	7	4	4	5	1.30491	1.35247	1.31553	0.738158	0.698395	0.628021	1.00711	0.971333	0.984074
Biological Process	GO:0050714	9	positive regulation of protein secretion	1.45	0.133893	P63038	60 kDa heat shock protein, mitochondrial OS=Mus musculus OX=10090 GN=Hspd1 PE=1 SV=1	Hspd1	1.884	0.00219676	Up	60.955	45.5	21	21	21	18	20	19	20	19	19	17	19	19	1.48213	1.40201	1.72793	0.925792	0.753211	0.769005	0.610839	0.721165	0.60791
Biological Process	GO:0060548	6	negative regulation of cell death	1.17	0.134722	P26350	Prothymosin alpha OS=Mus musculus OX=10090 GN=Ptma PE=1 SV=2	Ptma	0.101	1.8873e-05	Down	12.254	36	7	7	7	5	5	5	7	7	7	7	7	6	0.127046	0.132878	0.141835	1.12102	1.328	1.53695	1.6819	1.30705	1.62332
Biological Process	GO:0060548	6	negative regulation of cell death	1.17	0.134722	P34884	Macrophage migration inhibitory factor OS=Mus musculus OX=10090 GN=Mif PE=1 SV=2	Mif	0.575	0.000309164	Down	12.504	23.5	3	3	3	3	3	3	3	3	3	2	2	3	0.759242	0.71762	0.671799	1.21412	1.32392	1.19638	0.887896	1.14755	1.08147
Biological Process	GO:0060548	6	negative regulation of cell death	1.17	0.134722	P47738	Aldehyde dehydrogenase, mitochondrial OS=Mus musculus OX=10090 GN=Aldh2 PE=1 SV=1	Aldh2	1.531	0.00112575	Up	56.537	34.1	16	15	16	13	10	12	16	12	14	10	12	13	1.23421	1.38515	1.38822	0.870747	0.92344	0.823683	0.705154	0.909908	0.759485
Biological Process	GO:0060548	6	negative regulation of cell death	1.17	0.134722	P49615	Cyclin-dependent-like kinase 5 OS=Mus musculus OX=10090 GN=Cdk5 PE=1 SV=1	Cdk5	2.106	0.00239518	Up	33.288	25	7	6	6	4	4	3	6	5	5	5	5	5	1.63612	1.45579	1.32147	0.784381	0.730474	0.581142	0.741888	0.903534	0.845209
Biological Process	GO:0060548	6	negative regulation of cell death	1.17	0.134722	Q99LD8	N(G),N(G)-dimethylarginine dimethylaminohydrolase 2 OS=Mus musculus OX=10090 GN=Ddah2 PE=1 SV=1	Ddah2	1.821	0.00441823	Up	29.645	40.7	9	8	9	8	8	8	6	5	7	7	6	7	1.16397	1.36184	1.60585	0.716156	0.731451	0.821802	0.81025	0.887822	0.900858
Biological Process	GO:0060548	6	negative regulation of cell death	1.17	0.134722	Q925I1	ATPase family AAA domain-containing protein 3 OS=Mus musculus OX=10090 GN=Atad3 PE=1 SV=1	Atad3	1.592	0.00269305	Up	66.741	27.1	15	15	15	9	9	8	11	12	13	11	10	12	1.28763	1.15929	1.46392	0.843429	0.817632	0.795644	0.912446	0.820834	0.899175
Biological Process	GO:0060548	6	negative regulation of cell death	1.17	0.134722	Q8VE70	Programmed cell death protein 10 OS=Mus musculus OX=10090 GN=Pdcd10 PE=1 SV=1	Pdcd10	1.811	0.045092	Up	24.715	15.6	3	3	3	3	3	3	3	3	3	2	2	2	1.12951	1.98029	1.60499	1.04721	0.861378	0.694868	0.447481	0.594821	0.63945
Biological Process	GO:0060548	6	negative regulation of cell death	1.17	0.134722	Q8VDQ8	NAD-dependent protein deacetylase sirtuin-2 OS=Mus musculus OX=10090 GN=Sirt2 PE=1 SV=2	Sirt2	2.698	0.000579567	Up	43.256	26.2	7	7	7	6	6	5	4	3	4	2	4	5	1.45234	1.72973	1.95324	0.688828	0.635489	0.579036	0.569761	0.629829	0.76174
Biological Process	GO:0060548	6	negative regulation of cell death	1.17	0.134722	Q8K183	Pyridoxal kinase OS=Mus musculus OX=10090 GN=Pdxk PE=1 SV=1	Pdxk	2.551	0.000509784	Up	35.015	17.3	5	5	5	3	3	4	5	4	4	4	4	4	1.74811	1.62529	1.36647	0.621338	0.6763	0.56024	0.680297	0.84675	0.875207
Biological Process	GO:0060548	6	negative regulation of cell death	1.17	0.134722	Q8CIH5	1-phosphatidylinositol 4,5-bisphosphate phosphodiesterase gamma-2 OS=Mus musculus OX=10090 GN=Plcg2 PE=1 SV=1	Plcg2	0.542	0.0231646	Down	147.59	4.7	6	6	6	1	2	2	6	5	5	2	5	4		0.522661	0.700828	1.28174	1.00007	1.10245	1.30927	1.05122	1.03175
Biological Process	GO:0060548	6	negative regulation of cell death	1.17	0.134722	Q8BWG8	Beta-arrestin-1 OS=Mus musculus OX=10090 GN=Arrb1 PE=1 SV=1	Arrb1	0.258	0.0144566	Down	46.972	6.5	3	3	3	2	3	1	3	3	3	3	3	3	0.21228	0.426289		1.12849	1.1655	1.41347	1.24515	1.27496	1.13387
Biological Process	GO:0060548	6	negative regulation of cell death	1.17	0.134722	Q8BGQ7	Alanine--tRNA ligase, cytoplasmic OS=Mus musculus OX=10090 GN=Aars1 PE=1 SV=1	Aars1	1.588	0.00113786	Up	106.91	29.5	26	26	26	17	16	16	21	21	21	19	22	22	1.48647	1.26839	1.25922	0.860969	0.83271	0.833983	0.76436	0.860194	0.833707
Biological Process	GO:0060548	6	negative regulation of cell death	1.17	0.134722	Q8BFV2	PCI domain-containing protein 2 OS=Mus musculus OX=10090 GN=Pcid2 PE=1 SV=1	Pcid2	1.637	0.00200663	Up	46.132	16.8	6	6	6	3	2	2	5	5	4	5	5	5	1.25668	1.48691	1.27311	0.761407	0.881097	0.811132	0.901337	0.802829	0.825493
Biological Process	GO:0060548	6	negative regulation of cell death	1.17	0.134722	Q80YD1	ATP-dependent RNA helicase SUPV3L1, mitochondrial OS=Mus musculus OX=10090 GN=Supv3l1 PE=1 SV=1	Supv3l1	1.791	0.00242973	Up	87.004	16	11	11	11	7	6	7	9	9	8	8	7	8	1.62356	1.34529	1.64595	0.941626	0.857913	0.777499	0.642388	0.609294	0.556477
Biological Process	GO:0060548	6	negative regulation of cell death	1.17	0.134722	Q80WJ7	Protein LYRIC OS=Mus musculus OX=10090 GN=Mtdh PE=1 SV=1	Mtdh	1.77	9.47114e-06	Up	63.845	35.9	16	16	16	6	7	9	8	10	10	10	10	10	1.35338	1.37226	1.37327	0.752457	0.802287	0.761226	0.943364	0.836247	0.805504
Biological Process	GO:0060548	6	negative regulation of cell death	1.17	0.134722	Q64345	Interferon-induced protein with tetratricopeptide repeats 3 OS=Mus musculus OX=10090 GN=Ifit3 PE=1 SV=1	Ifit3	3.68	0.000512402	Up	47.222	19.4	7	7	7	4	3	3	3	1	2	7	6	5	1.13543	1.02814	1.25666	0.321954		0.297686	0.844571	1.60408	1.51148
Biological Process	GO:0060548	6	negative regulation of cell death	1.17	0.134722	Q62167	ATP-dependent RNA helicase DDX3X OS=Mus musculus OX=10090 GN=Ddx3x PE=1 SV=3	Ddx3x	0.334	0.00524458	Down	73.101	35.5	23	4	4	3	1	3	4	4	4	4	3	3	0.478519		0.419176	1.41862	1.07524	1.53788	0.889391	1.02364	1.15753
Biological Process	GO:0060548	6	negative regulation of cell death	1.17	0.134722	Q61937	Nucleophosmin OS=Mus musculus OX=10090 GN=Npm1 PE=1 SV=1	Npm1	0.62	0.0299004	Down	32.56	30.8	8	8	8	7	7	7	7	6	6	6	5	6	0.676047	0.551378	0.602599	0.752698	1.14365	1.05628	1.40828	1.65541	1.15366
Biological Process	GO:0006749	7	glutathione metabolic process	1.64	0.135312	P48774	Glutathione S-transferase Mu 5 OS=Mus musculus OX=10090 GN=Gstm5 PE=1 SV=1	Gstm5	2.11	0.00631045	Up	26.635	35.7	9	8	8	5	6	5	6	6	6	4	6	6	1.2486	1.00945	1.62797	0.605613	0.609522	0.626834	1.44668	0.957047	0.868287
Biological Process	GO:0060548	6	negative regulation of cell death	1.17	0.134722	Q61699	Heat shock protein 105 kDa OS=Mus musculus OX=10090 GN=Hsph1 PE=1 SV=2	Hsph1	1.815	0.012548	Up	96.406	33.3	24	23	23	14	14	16	19	16	17	14	15	16	1.83113	1.17241	1.34666	0.841195	0.775561	0.780571	0.692039	0.764547	0.795885
Biological Process	GO:0060548	6	negative regulation of cell death	1.17	0.134722	Q60930	Voltage-dependent anion-selective channel protein 2 OS=Mus musculus OX=10090 GN=Vdac2 PE=1 SV=2	Vdac2	1.928	0.000750071	Up	31.732	53.9	13	13	13	11	12	11	11	12	12	11	12	12	1.67145	1.36228	1.42217	0.81588	0.767614	0.728058	0.766432	0.716507	0.749609
Biological Process	GO:0060548	6	negative regulation of cell death	1.17	0.134722	Q60676	Serine/threonine-protein phosphatase 5 OS=Mus musculus OX=10090 GN=Ppp5c PE=1 SV=3	Ppp5c	0.487	0.00269777	Down	56.876	14.4	7	7	7	4	3	4	5	5	5	4	4	4	0.531963	0.529231	0.615432	0.960159	1.14468	1.33666	1.3422	1.12233	1.41734
Biological Process	GO:0060548	6	negative regulation of cell death	1.17	0.134722	Q3TIU4	2',5'-phosphodiesterase 12 OS=Mus musculus OX=10090 GN=Pde12 PE=1 SV=2	Pde12	1.784	0.00885523	Up	67.513	13	7	7	7	4	4	3	6	6	7	4	3	4	1.4863	1.47154	1.1684	0.805124	0.869824	0.637853	0.829177	0.908725	0.823063
Biological Process	GO:0060548	6	negative regulation of cell death	1.17	0.134722	Q02248	Catenin beta-1 OS=Mus musculus OX=10090 GN=Ctnnb1 PE=1 SV=1	Ctnnb1	0.582	0.0143717	Down	85.47	28.6	18	16	18	9	9	8	17	16	13	11	13	14	0.53007	0.769111	0.784881	1.26737	1.21536	1.10087	1.28556	1.04595	1.00083
Biological Process	GO:0060548	6	negative regulation of cell death	1.17	0.134722	P99029	Peroxiredoxin-5, mitochondrial OS=Mus musculus OX=10090 GN=Prdx5 PE=1 SV=2	Prdx5	2.457	5.87017e-05	Up	21.897	37.1	8	8	8	6	6	7	8	7	7	7	8	7	1.70198	1.72965	1.5042	0.637674	0.690071	0.681448	0.609009	0.631704	0.814271
Biological Process	GO:0060548	6	negative regulation of cell death	1.17	0.134722	P97351	40S ribosomal protein S3a OS=Mus musculus OX=10090 GN=Rps3a PE=1 SV=3	Rps3a	0.4	0.0127489	Down	29.885	38.3	10	10	10	7	6	6	10	10	10	9	9	9	0.32406	0.442891	0.697792	1.14915	1.28971	1.22525	1.26242	1.54501	1.06371
Biological Process	GO:0060548	6	negative regulation of cell death	1.17	0.134722	P63242	Eukaryotic translation initiation factor 5A-1 OS=Mus musculus OX=10090 GN=Eif5a PE=1 SV=2	Eif5a	1.898	0.00149122	Up	16.832	29.9	5	5	5	2	2	2	5	5	5	4	4	4	1.44073	1.38343	1.19906	0.790322	0.687254	0.641885	0.516747	1.37001	0.970563
Biological Process	GO:0060548	6	negative regulation of cell death	1.17	0.134722	P63038	60 kDa heat shock protein, mitochondrial OS=Mus musculus OX=10090 GN=Hspd1 PE=1 SV=1	Hspd1	1.884	0.00219676	Up	60.955	45.5	21	21	21	18	20	19	20	19	19	17	19	19	1.48213	1.40201	1.72793	0.925792	0.753211	0.769005	0.610839	0.721165	0.60791
Biological Process	GO:0060548	6	negative regulation of cell death	1.17	0.134722	P63037	DnaJ homolog subfamily A member 1 OS=Mus musculus OX=10090 GN=Dnaja1 PE=1 SV=1	Dnaja1	1.522	0.00382305	Up	44.868	30.2	9	9	9	6	7	7	9	9	9	8	8	8	1.39297	1.23743	1.34909	0.898241	0.944753	0.772494	0.889664	0.676905	0.838452
Biological Process	GO:0060548	6	negative regulation of cell death	1.17	0.134722	P63028	Translationally-controlled tumor protein OS=Mus musculus OX=10090 GN=Tpt1 PE=1 SV=1	Tpt1	2.526	0.0237285	Up	19.462	33.1	6	6	6	4	3	3	4	5	5	5	5	4	1.09941	1.85609	2.52501	0.775312	0.703617	0.690971	0.880887	0.296992	0.17171
Biological Process	GO:0060548	6	negative regulation of cell death	1.17	0.134722	P62192	26S proteasome regulatory subunit 4 OS=Mus musculus OX=10090 GN=Psmc1 PE=1 SV=1	Psmc1	1.738	2.29569e-05	Up	49.184	34.3	14	14	14	8	6	7	13	11	11	11	11	10	1.30334	1.39619	1.36241	0.799511	0.775895	0.762123	0.904634	0.808309	0.887589
Biological Process	GO:0060548	6	negative regulation of cell death	1.17	0.134722	P61961	Ubiquitin-fold modifier 1 OS=Mus musculus OX=10090 GN=Ufm1 PE=1 SV=1	Ufm1	0.613	0.00811841	Down	9.1175	25.9	2	2	2	1	2	2	2	2	2	2	2	2		0.728227	0.887499	1.35142	1.33655	1.2637	0.935482	0.674385	0.822735
Biological Process	GO:0060548	6	negative regulation of cell death	1.17	0.134722	P61290	Proteasome activator complex subunit 3 OS=Mus musculus OX=10090 GN=Psme3 PE=1 SV=1	Psme3	2.148	0.00372474	Up	29.506	33.9	8	8	8	4	5	5	5	5	3	4	4	3	1.60139	1.73619	1.5127	0.868478	0.584137	0.805747	0.584513	0.823116	0.483734
Biological Process	GO:0060548	6	negative regulation of cell death	1.17	0.134722	P51125	Calpastatin OS=Mus musculus OX=10090 GN=Cast PE=1 SV=2	Cast	0.285	0.027228	Down	84.921	18.9	11	11	11	6	6	6	7	9	7	9	8	9	0.274005	0.298227	0.390101	0.532658	1.48211	1.36031	1.30856	1.68343	1.6706
Biological Process	GO:0060548	6	negative regulation of cell death	1.17	0.134722	Q61207	Prosaposin OS=Mus musculus OX=10090 GN=Psap PE=1 SV=2	Psap	1.747	0.000210974	Up	61.422	31.4	16	16	16	14	11	13	14	14	14	14	14	14	1.30302	1.45611	1.47683	0.809516	0.783107	0.832032	0.707143	0.805781	0.826455
Biological Process	GO:0006749	7	glutathione metabolic process	1.64	0.135312	Q99LX0	Parkinson disease protein 7 homolog OS=Mus musculus OX=10090 GN=Park7 PE=1 SV=1	Park7	1.675	0.011092	Up	20.021	49.7	7	7	7	6	6	5	7	7	6	6	6	6	1.51875	1.16461	1.54153	0.817677	0.751439	0.953586	0.557735	0.76637	0.928308
Biological Process	GO:0006749	7	glutathione metabolic process	1.64	0.135312	Q9CPU0	Lactoylglutathione lyase OS=Mus musculus OX=10090 GN=Glo1 PE=1 SV=3	Glo1	2.574	2.71763e-05	Up	20.809	22.3	5	5	5	2	2	2	5	4	5	4	4	4	1.56555	1.67249	1.70046	0.674488	0.597019	0.646905	0.794173	0.701884	0.647032
Biological Process	GO:0006749	7	glutathione metabolic process	1.64	0.135312	Q9D1A2	Cytosolic non-specific dipeptidase OS=Mus musculus OX=10090 GN=Cndp2 PE=1 SV=1	Cndp2	2.653	5.86478e-05	Up	52.767	36.2	13	13	13	10	10	10	9	8	8	8	7	7	1.592	1.69958	1.54201	0.558321	0.606689	0.656732	0.74691	0.83866	0.759099
Biological Process	GO:0055082	6	cellular chemical homeostasis	1.25	0.142129	P11276	Fibronectin OS=Mus musculus OX=10090 GN=Fn1 PE=1 SV=4	Fn1	2.901	0.000976848	Up	272.53	7.5	16	16	16	11	11	11	11	10	9	9	8	10	1.77385	1.53109	1.1829	0.519917	0.537192	0.490057	1.12102	0.892159	0.95182
Biological Process	GO:0055082	6	cellular chemical homeostasis	1.25	0.142129	P0DP28	Calmodulin-3 OS=Mus musculus OX=10090 GN=Calm3 PE=1 SV=1	Calm3	0.471	0.00447266	Down	16.837	56.4	11	11	11	7	7	9	7	8	8	7	9	8	0.736215	0.467835	0.625022	1.2736	1.33147	1.27742	0.84428	1.40067	1.04349
Biological Process	GO:0055082	6	cellular chemical homeostasis	1.25	0.142129	P09528	Ferritin heavy chain OS=Mus musculus OX=10090 GN=Fth1 PE=1 SV=2	Fth1	1.716	0.00148248	Up	21.066	46.2	8	8	8	6	8	7	7	7	6	5	7	6	1.58198	1.35515	1.71116	0.898197	0.916349	0.894945	0.525344	0.491781	0.625096
Biological Process	GO:0055082	6	cellular chemical homeostasis	1.25	0.142129	P05201	Aspartate aminotransferase, cytoplasmic OS=Mus musculus OX=10090 GN=Got1 PE=1 SV=3	Got1	1.877	0.000269782	Up	46.247	47	17	17	17	13	13	13	12	14	15	14	13	13	1.51574	1.2939	1.32887	0.758101	0.733101	0.713321	0.840812	0.92738	0.888783
Biological Process	GO:0055082	6	cellular chemical homeostasis	1.25	0.142129	G5E829	Plasma membrane calcium-transporting ATPase 1 OS=Mus musculus OX=10090 GN=Atp2b1 PE=1 SV=1	Atp2b1	1.814	0.000757989	Up	134.75	18.8	16	16	16	8	8	9	14	14	12	12	14	12	1.36025	1.27712	1.47378	0.80718	0.773973	0.684729	0.870553	0.854627	0.897789
Biological Process	GO:0055082	6	cellular chemical homeostasis	1.25	0.142129	B9EJ80	PDZ domain-containing protein 8 OS=Mus musculus OX=10090 GN=Pdzd8 PE=1 SV=1	Pdzd8	0.203	0.00124754	Down	127.74	7.8	8	8	8	3	3	2	3	5	4	3	4	3	0.270993	0.27992	0.252848	1.56125	0.872128	1.51835	2.28229		0.962222
Biological Process	GO:0006119	7	oxidative phosphorylation	1.47	0.137665	Q9DCX2	ATP synthase subunit d, mitochondrial OS=Mus musculus OX=10090 GN=Atp5pd PE=1 SV=3	Atp5pd	1.739	0.000734538	Up	18.749	46	8	8	8	7	7	8	8	7	7	6	7	7	1.38884	1.46013	1.3969	0.909285	0.757335	0.774967	0.778149	0.803363	0.731034
Biological Process	GO:0006119	7	oxidative phosphorylation	1.47	0.137665	Q9DCT2	NADH dehydrogenase [ubiquinone] iron-sulfur protein 3, mitochondrial OS=Mus musculus OX=10090 GN=Ndufs3 PE=1 SV=2	Ndufs3	2.1	0.000626915	Up	30.149	23.2	5	5	5	4	4	4	3	3	3	4	3	4	1.75861	1.42047	1.47117	0.75833	0.684514	0.77195	0.704042	0.622775	0.808134
Biological Process	GO:0006119	7	oxidative phosphorylation	1.47	0.137665	Q9DCS9	NADH dehydrogenase [ubiquinone] 1 beta subcomplex subunit 10 OS=Mus musculus OX=10090 GN=Ndufb10 PE=1 SV=3	Ndufb10	0.271	0.000613496	Down	21.024	33	6	6	6	2	2	3	6	6	6	4	6	6	0.359407	0.456449	0.497977	1.62131	1.8654	1.36006	0.733181	1.20856	0.897662
Biological Process	GO:0006119	7	oxidative phosphorylation	1.47	0.137665	Q9DB77	Cytochrome b-c1 complex subunit 2, mitochondrial OS=Mus musculus OX=10090 GN=Uqcrc2 PE=1 SV=1	Uqcrc2	1.655	0.000243882	Up	48.234	36	12	12	12	8	8	9	10	9	6	8	8	8	1.24123	1.3245	1.35764	0.83586	0.752519	0.782609	0.967223	0.935368	0.803054
Biological Process	GO:0006119	7	oxidative phosphorylation	1.47	0.137665	Q9D6J6	NADH dehydrogenase [ubiquinone] flavoprotein 2, mitochondrial OS=Mus musculus OX=10090 GN=Ndufv2 PE=1 SV=2	Ndufv2	3.807	0.00598515	Up	27.285	23.8	4	4	4	3	2	3	2	3	2	2	3	4	2.07206	1.3259	2.00683	0.342851	0.391605	0.685083	0.844248	0.649755	0.681671
Biological Process	GO:0006119	7	oxidative phosphorylation	1.47	0.137665	Q9D3D9	ATP synthase subunit delta, mitochondrial OS=Mus musculus OX=10090 GN=Atp5f1d PE=1 SV=1	Atp5f1d	2.138	0.000376296	Up	17.6	22.6	3	3	3	3	3	3	3	3	3	3	3	3	1.45981	1.69658	1.45559	0.737299	0.764155	0.655856	0.771394	0.734478	0.724833
Biological Process	GO:0006119	7	oxidative phosphorylation	1.47	0.137665	Q9CZ13	Cytochrome b-c1 complex subunit 1, mitochondrial OS=Mus musculus OX=10090 GN=Uqcrc1 PE=1 SV=2	Uqcrc1	1.515	0.00273578	Up	52.851	29.2	13	12	13	6	9	9	12	12	12	12	10	12	1.24442	1.2082	1.44592	0.907002	0.825606	0.841408	0.755287	0.892598	0.879555
Biological Process	GO:0006119	7	oxidative phosphorylation	1.47	0.137665	Q9CQ54	NADH dehydrogenase [ubiquinone] 1 subunit C2 OS=Mus musculus OX=10090 GN=Ndufc2 PE=1 SV=1	Ndufc2	1.939	0.00971639	Up	14.164	10.8	1	1	1	1	1	1	1	1	1	1	1	1	1.23309		1.40574	0.680568	0.680599
Biological Process	GO:0006119	7	oxidative phosphorylation	1.47	0.137665	Q99JB2	Stomatin-like protein 2, mitochondrial OS=Mus musculus OX=10090 GN=Stoml2 PE=1 SV=1	Stoml2	1.75	0.0195332	Up	38.384	28.6	8	8	8	6	7	7	6	5	4	5	4	4	1.36466	1.27563	1.36291	0.555753	0.804951	0.92662	0.842992	1.03802	0.828456
Biological Process	GO:0006119	7	oxidative phosphorylation	1.47	0.137665	Q06185	ATP synthase subunit e, mitochondrial OS=Mus musculus OX=10090 GN=Atp5me PE=1 SV=2	Atp5me	2.223	0.00197009	Up	8.2355	33.8	3	3	3	2	2	2	3	3	3	3	3	3	1.33479	1.30946	1.82651	0.658326	0.694185	0.658315	0.834091	0.829967	0.854356
Biological Process	GO:0006119	7	oxidative phosphorylation	1.47	0.137665	P19783	Cytochrome c oxidase subunit 4 isoform 1, mitochondrial OS=Mus musculus OX=10090 GN=Cox4i1 PE=1 SV=2	Cox4i1	1.966	0.0253215	Up	19.53	39.6	6	6	6	3	3	3	6	6	6	6	6	6	1.31287	1.36924	2.25278	0.91502	0.866174	0.728668	0.562223	0.49779	0.495238
Biological Process	GO:0006119	7	oxidative phosphorylation	1.47	0.137665	O55126	Protein NipSnap homolog 2 OS=Mus musculus OX=10090 GN=Nipsnap2 PE=1 SV=1	Nipsnap2	1.808	0.00684961	Up	32.932	19.9	5	5	5	3	2	3	5	5	5	5	5	5	1.07845	1.36907	1.58495	0.762196	0.743198	0.72477	0.867646	0.905017	0.964701
Biological Process	GO:0006119	7	oxidative phosphorylation	1.47	0.137665	O08749	Dihydrolipoyl dehydrogenase, mitochondrial OS=Mus musculus OX=10090 GN=Dld PE=1 SV=2	Dld	2.159	0.000182142	Up	54.272	26.1	11	11	11	9	7	8	11	10	10	10	10	10	1.58815	1.43576	1.55089	0.673465	0.668282	0.777216	0.823921	0.762882	0.71943
Biological Process	GO:0055080	7	cation homeostasis	1.28	0.137194	Q9Z2I0	Mitochondrial proton/calcium exchanger protein OS=Mus musculus OX=10090 GN=Letm1 PE=1 SV=1	Letm1	1.619	0.000493496	Up	82.988	17.3	11	11	11	8	7	7	10	11	11	9	10	9	1.37002	1.4333	1.42791	0.812103	0.945132	0.855604	0.768026	0.651775	0.736127
Biological Process	GO:0055080	7	cation homeostasis	1.28	0.137194	Q9Z1G4	V-type proton ATPase 116 kDa subunit a1 OS=Mus musculus OX=10090 GN=Atp6v0a1 PE=1 SV=3	Atp6v0a1	1.883	0.000634129	Up	96.466	9.5	7	5	7	4	5	5	5	5	5	4	3	4	1.45603	1.48958	1.49291	0.705155	0.882385	0.769775	0.918297	0.655242	0.630623
Biological Process	GO:0055080	7	cation homeostasis	1.28	0.137194	Q9WTX5	S-phase kinase-associated protein 1 OS=Mus musculus OX=10090 GN=Skp1 PE=1 SV=3	Skp1	0.48	0.000171773	Down	18.672	26.4	6	6	6	5	5	5	5	5	6	6	5	6	0.609593	0.580198	0.695054	1.31696	1.31585	1.29005	1.01615	0.818433	1.35772
Biological Process	GO:0055080	7	cation homeostasis	1.28	0.137194	Q9ESZ8	General transcription factor II-I OS=Mus musculus OX=10090 GN=Gtf2i PE=1 SV=3	Gtf2i	0.308	0.00190682	Down	112.26	21.5	21	21	21	4	4	8	18	18	16	16	14	16	0.3914	0.472212	0.293665	1.04616	1.39259	1.32287	1.61636	1.20219	1.26255
Biological Process	GO:0055080	7	cation homeostasis	1.28	0.137194	Q9D0F9	Phosphoglucomutase-1 OS=Mus musculus OX=10090 GN=Pgm1 PE=1 SV=4	Pgm1	1.543	0.000864605	Up	61.417	41.1	21	21	21	16	15	15	16	17	16	15	14	15	1.31795	1.158	1.30421	0.848798	0.779361	0.821724	0.950529	0.965143	0.854287
Biological Process	GO:0055080	7	cation homeostasis	1.28	0.137194	Q99JB2	Stomatin-like protein 2, mitochondrial OS=Mus musculus OX=10090 GN=Stoml2 PE=1 SV=1	Stoml2	1.75	0.0195332	Up	38.384	28.6	8	8	8	6	7	7	6	5	4	5	4	4	1.36466	1.27563	1.36291	0.555753	0.804951	0.92662	0.842992	1.03802	0.828456
Biological Process	GO:0055080	7	cation homeostasis	1.28	0.137194	Q8VDN2	Sodium/potassium-transporting ATPase subunit alpha-1 OS=Mus musculus OX=10090 GN=Atp1a1 PE=1 SV=1	Atp1a1	1.718	0.000132789	Up	112.98	32.1	30	30	30	25	21	24	25	24	23	20	24	21	1.46568	1.36353	1.30333	0.806579	0.819532	0.77878	0.81773	0.836273	0.808567
Biological Process	GO:0055080	7	cation homeostasis	1.28	0.137194	Q8R180	ERO1-like protein alpha OS=Mus musculus OX=10090 GN=Ero1a PE=1 SV=2	Ero1a	1.908	0.00352832	Up	54.084	34.7	15	14	15	12	13	11	11	8	10	9	10	9	1.32502	1.64103	1.53563	0.782946	0.902344	0.673594	0.672522	0.658929	0.807991
Biological Process	GO:0055080	7	cation homeostasis	1.28	0.137194	Q8CIH5	1-phosphatidylinositol 4,5-bisphosphate phosphodiesterase gamma-2 OS=Mus musculus OX=10090 GN=Plcg2 PE=1 SV=1	Plcg2	0.542	0.0231646	Down	147.59	4.7	6	6	6	1	2	2	6	5	5	2	5	4		0.522661	0.700828	1.28174	1.00007	1.10245	1.30927	1.05122	1.03175
Biological Process	GO:0055080	7	cation homeostasis	1.28	0.137194	Q8CFI0	E3 ubiquitin-protein ligase NEDD4-like OS=Mus musculus OX=10090 GN=Nedd4l PE=1 SV=2	Nedd4l	0.518	0.0144356	Down	115.42	23.6	21	17	21	13	11	10	18	15	17	15	14	13	0.729377	0.561569	0.64077	0.94767	1.51337	1.2649	1.18453	1.1018	1.05601
Biological Process	GO:0055082	6	cellular chemical homeostasis	1.25	0.142129	P14901	Heme oxygenase 1 OS=Mus musculus OX=10090 GN=Hmox1 PE=1 SV=1	Hmox1	2.039	0.000107075	Up	32.928	32.9	7	7	7	7	6	7	5	5	4	3	3	2	1.62482	1.42597	1.42837	0.715903	0.757231	0.723736	0.830638	0.737497	0.755845
Biological Process	GO:0055082	6	cellular chemical homeostasis	1.25	0.142129	P15532	Nucleoside diphosphate kinase A OS=Mus musculus OX=10090 GN=Nme1 PE=1 SV=1	Nme1	0.368	0.000505407	Down	17.208	60.5	10	5	5	2	2	3	4	5	4	4	4	4	0.401706	0.429933	0.487063	1.01379	1.29666	1.26994	1.23423	1.37202	1.49466
Biological Process	GO:0055082	6	cellular chemical homeostasis	1.25	0.142129	P26883	Peptidyl-prolyl cis-trans isomerase FKBP1A OS=Mus musculus OX=10090 GN=Fkbp1a PE=1 SV=2	Fkbp1a	1.521	0.0109881	Up	11.922	40.7	4	4	4	4	4	4	3	4	4	4	4	3	1.12492	1.37533	1.46947	0.941477	0.865995	0.802086	0.853913	0.847598	0.719211
Biological Process	GO:0055082	6	cellular chemical homeostasis	1.25	0.142129	P29391	Ferritin light chain 1 OS=Mus musculus OX=10090 GN=Ftl1 PE=1 SV=2	Ftl1	3.537	0.00222168	Up	20.802	60.7	9	9	9	8	8	8	7	8	7	4	6	6	2.83548	1.57223	1.90642	0.62463	0.557364	0.603214	0.267331	0.193899	0.439426
Biological Process	GO:0007269	9	neurotransmitter secretion	1.73	0.142363	P49615	Cyclin-dependent-like kinase 5 OS=Mus musculus OX=10090 GN=Cdk5 PE=1 SV=1	Cdk5	2.106	0.00239518	Up	33.288	25	7	6	6	4	4	3	6	5	5	5	5	5	1.63612	1.45579	1.32147	0.784381	0.730474	0.581142	0.741888	0.903534	0.845209
Biological Process	GO:0007269	9	neurotransmitter secretion	1.73	0.142363	P46460	Vesicle-fusing ATPase OS=Mus musculus OX=10090 GN=Nsf PE=1 SV=2	Nsf	1.664	0.00809127	Up	82.613	28.1	18	18	18	8	9	10	12	16	13	14	13	13	1.53078	1.15417	1.48557	0.898083	0.756202	0.852332	0.829363	0.777231	0.71627
Biological Process	GO:0007269	9	neurotransmitter secretion	1.73	0.142363	O88952	Protein lin-7 homolog C OS=Mus musculus OX=10090 GN=Lin7c PE=1 SV=2	Lin7c	1.694	0.00166222	Up	21.834	29.9	6	6	6	4	3	4	5	6	5	6	5	5	1.33648	1.54543	1.31493	0.789043	0.7825	0.905821	0.859971	0.730784	0.735041
Biological Process	GO:0007269	9	neurotransmitter secretion	1.73	0.142363	O88643	Serine/threonine-protein kinase PAK 1 OS=Mus musculus OX=10090 GN=Pak1 PE=1 SV=1	Pak1	2.134	0.00416261	Up	60.736	20	8	4	6	6	4	5	4	5	4	3	3	3	1.22181	1.51309	1.61326	0.564131	0.681293	0.792077	0.943061	0.779626	0.891646
Biological Process	GO:0007269	9	neurotransmitter secretion	1.73	0.142363	O70439	Syntaxin-7 OS=Mus musculus OX=10090 GN=Stx7 PE=1 SV=3	Stx7	1.903	0.000219614	Up	29.82	24.9	5	5	5	5	5	5	5	4	5	5	5	5	1.39928	1.36796	1.30324	0.780058	0.681801	0.676741	1.02316	0.971609	0.796147
Biological Process	GO:0055082	6	cellular chemical homeostasis	1.25	0.142129	Q9Z2I0	Mitochondrial proton/calcium exchanger protein OS=Mus musculus OX=10090 GN=Letm1 PE=1 SV=1	Letm1	1.619	0.000493496	Up	82.988	17.3	11	11	11	8	7	7	10	11	11	9	10	9	1.37002	1.4333	1.42791	0.812103	0.945132	0.855604	0.768026	0.651775	0.736127
Biological Process	GO:0055082	6	cellular chemical homeostasis	1.25	0.142129	Q9Z1G4	V-type proton ATPase 116 kDa subunit a1 OS=Mus musculus OX=10090 GN=Atp6v0a1 PE=1 SV=3	Atp6v0a1	1.883	0.000634129	Up	96.466	9.5	7	5	7	4	5	5	5	5	5	4	3	4	1.45603	1.48958	1.49291	0.705155	0.882385	0.769775	0.918297	0.655242	0.630623
Biological Process	GO:0055082	6	cellular chemical homeostasis	1.25	0.142129	Q9WTX5	S-phase kinase-associated protein 1 OS=Mus musculus OX=10090 GN=Skp1 PE=1 SV=3	Skp1	0.48	0.000171773	Down	18.672	26.4	6	6	6	5	5	5	5	5	6	6	5	6	0.609593	0.580198	0.695054	1.31696	1.31585	1.29005	1.01615	0.818433	1.35772
Biological Process	GO:0055082	6	cellular chemical homeostasis	1.25	0.142129	Q9QUH0	Glutaredoxin-1 OS=Mus musculus OX=10090 GN=Glrx PE=1 SV=3	Glrx	2.774	0.0033284	Up	11.871	17.8	2	2	2	2	2	1	2	1	2	2	2	2	1.8876	1.681		0.65002		0.636421	0.727986	0.556499	0.860475
Biological Process	GO:0055082	6	cellular chemical homeostasis	1.25	0.142129	Q9ESZ8	General transcription factor II-I OS=Mus musculus OX=10090 GN=Gtf2i PE=1 SV=3	Gtf2i	0.308	0.00190682	Down	112.26	21.5	21	21	21	4	4	8	18	18	16	16	14	16	0.3914	0.472212	0.293665	1.04616	1.39259	1.32287	1.61636	1.20219	1.26255
Biological Process	GO:0055082	6	cellular chemical homeostasis	1.25	0.142129	Q9D0F9	Phosphoglucomutase-1 OS=Mus musculus OX=10090 GN=Pgm1 PE=1 SV=4	Pgm1	1.543	0.000864605	Up	61.417	41.1	21	21	21	16	15	15	16	17	16	15	14	15	1.31795	1.158	1.30421	0.848798	0.779361	0.821724	0.950529	0.965143	0.854287
Biological Process	GO:0055082	6	cellular chemical homeostasis	1.25	0.142129	Q99JB2	Stomatin-like protein 2, mitochondrial OS=Mus musculus OX=10090 GN=Stoml2 PE=1 SV=1	Stoml2	1.75	0.0195332	Up	38.384	28.6	8	8	8	6	7	7	6	5	4	5	4	4	1.36466	1.27563	1.36291	0.555753	0.804951	0.92662	0.842992	1.03802	0.828456
Biological Process	GO:0055082	6	cellular chemical homeostasis	1.25	0.142129	Q8VDN2	Sodium/potassium-transporting ATPase subunit alpha-1 OS=Mus musculus OX=10090 GN=Atp1a1 PE=1 SV=1	Atp1a1	1.718	0.000132789	Up	112.98	32.1	30	30	30	25	21	24	25	24	23	20	24	21	1.46568	1.36353	1.30333	0.806579	0.819532	0.77878	0.81773	0.836273	0.808567
Biological Process	GO:0055082	6	cellular chemical homeostasis	1.25	0.142129	Q8R180	ERO1-like protein alpha OS=Mus musculus OX=10090 GN=Ero1a PE=1 SV=2	Ero1a	1.908	0.00352832	Up	54.084	34.7	15	14	15	12	13	11	11	8	10	9	10	9	1.32502	1.64103	1.53563	0.782946	0.902344	0.673594	0.672522	0.658929	0.807991
Biological Process	GO:0055080	7	cation homeostasis	1.28	0.137194	Q6ZQ38	Cullin-associated NEDD8-dissociated protein 1 OS=Mus musculus OX=10090 GN=Cand1 PE=1 SV=2	Cand1	1.875	6.07229e-05	Up	136.33	25.4	28	26	28	17	17	16	25	26	26	24	25	27	1.52611	1.40971	1.47069	0.796583	0.741977	0.811576	0.704662	0.831886	0.706818
Biological Process	GO:0055082	6	cellular chemical homeostasis	1.25	0.142129	Q8CIH5	1-phosphatidylinositol 4,5-bisphosphate phosphodiesterase gamma-2 OS=Mus musculus OX=10090 GN=Plcg2 PE=1 SV=1	Plcg2	0.542	0.0231646	Down	147.59	4.7	6	6	6	1	2	2	6	5	5	2	5	4		0.522661	0.700828	1.28174	1.00007	1.10245	1.30927	1.05122	1.03175
Biological Process	GO:0055082	6	cellular chemical homeostasis	1.25	0.142129	Q6ZQ38	Cullin-associated NEDD8-dissociated protein 1 OS=Mus musculus OX=10090 GN=Cand1 PE=1 SV=2	Cand1	1.875	6.07229e-05	Up	136.33	25.4	28	26	28	17	17	16	25	26	26	24	25	27	1.52611	1.40971	1.47069	0.796583	0.741977	0.811576	0.704662	0.831886	0.706818
Biological Process	GO:0055082	6	cellular chemical homeostasis	1.25	0.142129	Q6P069	Sorcin OS=Mus musculus OX=10090 GN=Sri PE=1 SV=1	Sri	1.924	0.000174053	Up	21.627	35.4	7	7	7	5	5	5	7	6	7	4	4	5	1.30491	1.35247	1.31553	0.738158	0.698395	0.628021	1.00711	0.971333	0.984074
Biological Process	GO:0055082	6	cellular chemical homeostasis	1.25	0.142129	Q62351	Transferrin receptor protein 1 OS=Mus musculus OX=10090 GN=Tfrc PE=1 SV=1	Tfrc	0.562	0.001438	Down	85.73	28.3	21	21	21	11	11	12	19	19	19	18	16	16	0.648325	0.618446	0.747089	1.10204	1.18681	1.29762	1.25302	1.26598	0.880661
Biological Process	GO:0055082	6	cellular chemical homeostasis	1.25	0.142129	Q61335	B-cell receptor-associated protein 31 OS=Mus musculus OX=10090 GN=Bcap31 PE=1 SV=4	Bcap31	0.545	0.0275766	Down	27.956	32.7	10	10	10	6	5	6	9	10	9	8	9	8	0.497606	0.640978	0.762027	0.9323	1.45076	1.10424	1.27316	1.1896	1.14933
Biological Process	GO:0055082	6	cellular chemical homeostasis	1.25	0.142129	P97300	Neuroplastin OS=Mus musculus OX=10090 GN=Nptn PE=1 SV=3	Nptn	1.687	0.00787293	Up	44.373	17.4	6	6	6	3	4	4	5	4	4	4	4	5	1.71027	1.31503	1.66161	0.905243	1.04047	0.832737	0.552108	0.464452	0.518091
Biological Process	GO:0055082	6	cellular chemical homeostasis	1.25	0.142129	P81117	Nucleobindin-2 OS=Mus musculus OX=10090 GN=Nucb2 PE=1 SV=2	Nucb2	0.486	0.0245538	Down	50.304	21.4	8	8	8	3	4	4	8	7	7	7	6	7	0.36894	0.624296	0.647886	0.899477	1.25488	1.22315	1.02258	1.62945	1.32935
Biological Process	GO:0055082	6	cellular chemical homeostasis	1.25	0.142129	P70441	Na(+)/H(+) exchange regulatory cofactor NHE-RF1 OS=Mus musculus OX=10090 GN=Slc9a3r1 PE=1 SV=3	Slc9a3r1	1.807	0.0065569	Up	38.6	26.5	9	9	9	6	5	6	4	3	4	4	5	3	1.43897	1.26683	1.19764	0.713953	0.849448	0.597038	1.04408	0.86299	1.02906
Biological Process	GO:0055082	6	cellular chemical homeostasis	1.25	0.142129	P63242	Eukaryotic translation initiation factor 5A-1 OS=Mus musculus OX=10090 GN=Eif5a PE=1 SV=2	Eif5a	1.898	0.00149122	Up	16.832	29.9	5	5	5	2	2	2	5	5	5	4	4	4	1.44073	1.38343	1.19906	0.790322	0.687254	0.641885	0.516747	1.37001	0.970563
Biological Process	GO:0055082	6	cellular chemical homeostasis	1.25	0.142129	P63028	Translationally-controlled tumor protein OS=Mus musculus OX=10090 GN=Tpt1 PE=1 SV=1	Tpt1	2.526	0.0237285	Up	19.462	33.1	6	6	6	4	3	3	4	5	5	5	5	4	1.09941	1.85609	2.52501	0.775312	0.703617	0.690971	0.880887	0.296992	0.17171
Biological Process	GO:0055082	6	cellular chemical homeostasis	1.25	0.142129	P62814	V-type proton ATPase subunit B, brain isoform OS=Mus musculus OX=10090 GN=Atp6v1b2 PE=1 SV=1	Atp6v1b2	1.728	0.002171	Up	56.55	35.2	14	14	14	11	12	11	14	13	12	13	12	12	1.65975	1.33125	1.45756	0.91506	0.871407	0.788318	0.708093	0.613324	0.655241
Biological Process	GO:0055082	6	cellular chemical homeostasis	1.25	0.142129	P56480	ATP synthase subunit beta, mitochondrial OS=Mus musculus OX=10090 GN=Atp5f1b PE=1 SV=2	Atp5f1b	1.726	0.00431361	Up	56.3	45.4	18	18	18	15	14	16	17	17	16	14	13	13	1.59416	1.35125	1.36255	0.958058	0.800242	0.737422	0.692039	0.824793	0.679485
Biological Process	GO:0055082	6	cellular chemical homeostasis	1.25	0.142129	P51150	Ras-related protein Rab-7a OS=Mus musculus OX=10090 GN=Rab7a PE=1 SV=2	Rab7a	1.519	0.00277295	Up	23.489	44.9	8	8	8	7	7	7	8	8	8	8	7	8	1.43045	1.38308	1.55171	1.04889	0.954517	0.869951	0.491543	0.660044	0.609812
Biological Process	GO:0055082	6	cellular chemical homeostasis	1.25	0.142129	P50516	V-type proton ATPase catalytic subunit A OS=Mus musculus OX=10090 GN=Atp6v1a PE=1 SV=2	Atp6v1a	1.558	0.00631492	Up	68.325	32.9	18	18	18	12	12	14	17	15	17	15	17	16	1.5148	1.33324	1.1802	0.932876	0.805895	0.846451	0.697273	0.87151	0.817761
Biological Process	GO:0055082	6	cellular chemical homeostasis	1.25	0.142129	P47857	ATP-dependent 6-phosphofructokinase, muscle type OS=Mus musculus OX=10090 GN=Pfkm PE=1 SV=3	Pfkm	1.546	0.00953051	Up	85.268	22.1	14	11	11	8	7	8	9	9	9	9	8	7	1.21899	1.27146	1.30466	0.673941	0.884978	0.895993	0.859451	0.910506	0.980018
Biological Process	GO:0055082	6	cellular chemical homeostasis	1.25	0.142129	Q8CFI0	E3 ubiquitin-protein ligase NEDD4-like OS=Mus musculus OX=10090 GN=Nedd4l PE=1 SV=2	Nedd4l	0.518	0.0144356	Down	115.42	23.6	21	17	21	13	11	10	18	15	17	15	14	13	0.729377	0.561569	0.64077	0.94767	1.51337	1.2649	1.18453	1.1018	1.05601
Biological Process	GO:0050714	9	positive regulation of protein secretion	1.45	0.133893	P47857	ATP-dependent 6-phosphofructokinase, muscle type OS=Mus musculus OX=10090 GN=Pfkm PE=1 SV=3	Pfkm	1.546	0.00953051	Up	85.268	22.1	14	11	11	8	7	8	9	9	9	9	8	7	1.21899	1.27146	1.30466	0.673941	0.884978	0.895993	0.859451	0.910506	0.980018
Biological Process	GO:0055080	7	cation homeostasis	1.28	0.137194	Q6P069	Sorcin OS=Mus musculus OX=10090 GN=Sri PE=1 SV=1	Sri	1.924	0.000174053	Up	21.627	35.4	7	7	7	5	5	5	7	6	7	4	4	5	1.30491	1.35247	1.31553	0.738158	0.698395	0.628021	1.00711	0.971333	0.984074
Biological Process	GO:0055080	7	cation homeostasis	1.28	0.137194	Q61335	B-cell receptor-associated protein 31 OS=Mus musculus OX=10090 GN=Bcap31 PE=1 SV=4	Bcap31	0.545	0.0275766	Down	27.956	32.7	10	10	10	6	5	6	9	10	9	8	9	8	0.497606	0.640978	0.762027	0.9323	1.45076	1.10424	1.27316	1.1896	1.14933
Biological Process	GO:0045087	7	innate immune response	1.33	0.137074	P24452	Macrophage-capping protein OS=Mus musculus OX=10090 GN=Capg PE=1 SV=2	Capg	1.641	0.0136045	Up	39.24	18.5	5	5	5	4	4	4	4	4	5	3	4	4	1.19964	1.30927	1.47973	0.983379	0.736484	0.711322	1.00362	0.722492	0.854058
Biological Process	GO:0045087	7	innate immune response	1.33	0.137074	P05480	Neuronal proto-oncogene tyrosine-protein kinase Src OS=Mus musculus OX=10090 GN=Src PE=1 SV=4	Src	1.614	0.00010588	Up	60.644	17.6	9	4	9	4	5	3	8	8	9	7	8	8	1.27628	1.33228	1.28079	0.841689	0.804578	0.763713	0.95393	0.912723	0.834011
Biological Process	GO:0045087	7	innate immune response	1.33	0.137074	P01901	H-2 class I histocompatibility antigen, K-B alpha chain OS=Mus musculus OX=10090 GN=H2-K1 PE=1 SV=1	H2-K1	2.493	0.00289583	Up	41.301	28.5	8	5	6	5	4	5	4	3	4	4	2	4	2.26497	1.49026	1.57142	0.678837	0.773088	0.684794	0.483931	0.733135	0.319572
Biological Process	GO:0045087	7	innate immune response	1.33	0.137074	P01899	H-2 class I histocompatibility antigen, D-B alpha chain OS=Mus musculus OX=10090 GN=H2-D1 PE=1 SV=2	H2-D1	1.749	0.0160247	Up	40.836	37.6	12	9	12	6	7	6	10	11	10	10	11	11	1.50689	1.00082	1.41112	0.764068	0.799502	0.677143	1.06418	0.850084	0.926205
Biological Process	GO:0090174	7	organelle membrane fusion	1.64	0.135312	Q9R233	Tapasin OS=Mus musculus OX=10090 GN=Tapbp PE=1 SV=2	Tapbp	2.155	0.00709142	Up	49.736	11.6	5	5	5	4	4	4	3	4	4	3	4	4	1.04643	1.08803	1.60431	0.514019	0.605376	0.615567	1.30985	1.17287	1.04355
Biological Process	GO:0090174	7	organelle membrane fusion	1.64	0.135312	Q9CQW1	Synaptobrevin homolog YKT6 OS=Mus musculus OX=10090 GN=Ykt6 PE=1 SV=1	Ykt6	1.594	0.0293389	Up	22.314	44.9	7	7	7	3	3	4	5	4	5	4	3	3	1.52914	1.0487	1.06933	0.725474	0.857062	0.705057	0.835198	1.15879	1.07124
Biological Process	GO:0090174	7	organelle membrane fusion	1.64	0.135312	Q8BL66	Early endosome antigen 1 OS=Mus musculus OX=10090 GN=Eea1 PE=1 SV=2	Eea1	1.523	0.000256087	Up	160.91	36.5	47	47	47	23	25	24	38	33	34	31	32	33	1.2316	1.27746	1.14687	0.817966	0.781627	0.801672	1.01572	0.984326	0.942756
Biological Process	GO:0090174	7	organelle membrane fusion	1.64	0.135312	P63024	Vesicle-associated membrane protein 3 OS=Mus musculus OX=10090 GN=Vamp3 PE=1 SV=1	Vamp3	1.853	0.00106609	Up	11.48	47.6	3	3	3	2	2	2	3	2	2	2	2	2	1.32911	1.21714	1.53387	0.702539	0.730433	0.769392	1.03043	0.767288	0.919804
Biological Process	GO:0090174	7	organelle membrane fusion	1.64	0.135312	P51150	Ras-related protein Rab-7a OS=Mus musculus OX=10090 GN=Rab7a PE=1 SV=2	Rab7a	1.519	0.00277295	Up	23.489	44.9	8	8	8	7	7	7	8	8	8	8	7	8	1.43045	1.38308	1.55171	1.04889	0.954517	0.869951	0.491543	0.660044	0.609812
Biological Process	GO:0090174	7	organelle membrane fusion	1.64	0.135312	P46460	Vesicle-fusing ATPase OS=Mus musculus OX=10090 GN=Nsf PE=1 SV=2	Nsf	1.664	0.00809127	Up	82.613	28.1	18	18	18	8	9	10	12	16	13	14	13	13	1.53078	1.15417	1.48557	0.898083	0.756202	0.852332	0.829363	0.777231	0.71627
Biological Process	GO:0090174	7	organelle membrane fusion	1.64	0.135312	O70439	Syntaxin-7 OS=Mus musculus OX=10090 GN=Stx7 PE=1 SV=3	Stx7	1.903	0.000219614	Up	29.82	24.9	5	5	5	5	5	5	5	4	5	5	5	5	1.39928	1.36796	1.30324	0.780058	0.681801	0.676741	1.02316	0.971609	0.796147
Biological Process	GO:0090174	7	organelle membrane fusion	1.64	0.135312	O08547	Vesicle-trafficking protein SEC22b OS=Mus musculus OX=10090 GN=Sec22b PE=1 SV=3	Sec22b	2.248	0.00719571	Up	24.74	34.4	7	7	7	5	6	6	6	6	6	5	5	6	1.41551	1.24067	1.97283	0.755624	0.5884	0.714898	0.810235	0.872269	0.629556
Biological Process	GO:0032387	7	negative regulation of intracellular transport	1.64	0.135312	Q9JLV1	BAG family molecular chaperone regulator 3 OS=Mus musculus OX=10090 GN=Bag3 PE=1 SV=2	Bag3	2.046	7.09686e-06	Up	61.859	60.5	25	25	25	15	16	17	21	23	22	19	20	21	1.47918	1.55131	1.5351	0.771927	0.728682	0.730874	0.817957	0.69367	0.691288
Biological Process	GO:0032387	7	negative regulation of intracellular transport	1.64	0.135312	Q99LX0	Parkinson disease protein 7 homolog OS=Mus musculus OX=10090 GN=Park7 PE=1 SV=1	Park7	1.675	0.011092	Up	20.021	49.7	7	7	7	6	6	5	7	7	6	6	6	6	1.51875	1.16461	1.54153	0.817677	0.751439	0.953586	0.557735	0.76637	0.928308
Biological Process	GO:0032387	7	negative regulation of intracellular transport	1.64	0.135312	Q8K2C7	Protein OS-9 OS=Mus musculus OX=10090 GN=Os9 PE=1 SV=2	Os9	0.574	0.00125128	Down	76.107	11.9	8	8	8	3	2	2	8	7	6	7	8	7	0.655558	0.617171		1.09391	1.05763	1.17635	1.21601	1.00447	1.1789
Biological Process	GO:0032387	7	negative regulation of intracellular transport	1.64	0.135312	P51910	Apolipoprotein D OS=Mus musculus OX=10090 GN=Apod PE=1 SV=1	Apod	1.888	0.0302891	Up	21.53	33.3	5	5	5	3	3	3	4	3	5	4	4	3	1.88862	1.05493	1.72967	0.784588	0.812243	0.878261	0.646588	0.62597	0.579133
Biological Process	GO:0032387	7	negative regulation of intracellular transport	1.64	0.135312	P50396	Rab GDP dissociation inhibitor alpha OS=Mus musculus OX=10090 GN=Gdi1 PE=1 SV=3	Gdi1	2.16	0.00056551	Up	50.521	44.7	16	12	12	10	9	10	10	9	9	9	8	10	1.61643	1.46505	1.44754	0.798572	0.648739	0.649009	0.863674	0.811646	0.699339
Biological Process	GO:0032387	7	negative regulation of intracellular transport	1.64	0.135312	P49615	Cyclin-dependent-like kinase 5 OS=Mus musculus OX=10090 GN=Cdk5 PE=1 SV=1	Cdk5	2.106	0.00239518	Up	33.288	25	7	6	6	4	4	3	6	5	5	5	5	5	1.63612	1.45579	1.32147	0.784381	0.730474	0.581142	0.741888	0.903534	0.845209
Biological Process	GO:0032387	7	negative regulation of intracellular transport	1.64	0.135312	P46061	Ran GTPase-activating protein 1 OS=Mus musculus OX=10090 GN=Rangap1 PE=1 SV=2	Rangap1	1.577	0.00473608	Up	63.53	25.1	13	13	13	11	10	10	11	11	11	8	10	9	1.44854	1.23867	1.53302	0.95534	0.90921	0.812184	0.709041	0.638844	0.75516
Biological Process	GO:0032387	7	negative regulation of intracellular transport	1.64	0.135312	P14901	Heme oxygenase 1 OS=Mus musculus OX=10090 GN=Hmox1 PE=1 SV=1	Hmox1	2.039	0.000107075	Up	32.928	32.9	7	7	7	7	6	7	5	5	4	3	3	2	1.62482	1.42597	1.42837	0.715903	0.757231	0.723736	0.830638	0.737497	0.755845
Biological Process	GO:0034030	10	ribonucleoside bisphosphate biosynthetic process	1.64	0.135312	Q9DBL7	Bifunctional coenzyme A synthase OS=Mus musculus OX=10090 GN=Coasy PE=1 SV=2	Coasy	1.905	0.0276339	Up	62.022	13.7	6	6	6	3	4	4	4	3	3	4	3	2	1.14447	1.98066	1.39177	0.935366	0.685512	0.7504	0.483144	0.62867
Biological Process	GO:0034030	10	ribonucleoside bisphosphate biosynthetic process	1.64	0.135312	Q9D051	Pyruvate dehydrogenase E1 component subunit beta, mitochondrial OS=Mus musculus OX=10090 GN=Pdhb PE=1 SV=1	Pdhb	1.593	0.0243145	Up	38.937	34	10	10	10	8	8	8	10	8	9	7	7	7	1.16531	1.71605	1.32858	0.926951	0.940039	0.775608	0.803312	0.658789	0.685364
Biological Process	GO:0034030	10	ribonucleoside bisphosphate biosynthetic process	1.64	0.135312	Q9D023	Mitochondrial pyruvate carrier 2 OS=Mus musculus OX=10090 GN=Mpc2 PE=1 SV=1	Mpc2	1.669	0.0160163	Up	14.286	29.9	4	4	4	4	4	3	3	3	3	2	2	2	1.58649	1.33306	1.60646	1.11857	0.765627	0.828428	0.634537	0.393475	0.733349
Biological Process	GO:0034030	10	ribonucleoside bisphosphate biosynthetic process	1.64	0.135312	Q9CY27	Very-long-chain enoyl-CoA reductase OS=Mus musculus OX=10090 GN=Tecr PE=1 SV=1	Tecr	0.577	0.00259213	Down	36.09	22.4	8	8	8	5	5	5	7	7	7	6	7	7	0.635953	0.666571	0.82823	1.18981	1.25773	1.24548	1.04125	1.13549	0.999492
Biological Process	GO:0034030	10	ribonucleoside bisphosphate biosynthetic process	1.64	0.135312	Q8JZU2	Tricarboxylate transport protein, mitochondrial OS=Mus musculus OX=10090 GN=Slc25a1 PE=1 SV=1	Slc25a1	0.174	0.00191698	Down	33.931	19.9	6	6	6	2	3	4	4	4	4	5	4	3	0.211827	0.26533	0.325697	0.991255	1.91882	1.691	1.17948	0.971093	1.4455
Biological Process	GO:0034030	10	ribonucleoside bisphosphate biosynthetic process	1.64	0.135312	Q8BMF4	Dihydrolipoyllysine-residue acetyltransferase component of pyruvate dehydrogenase complex, mitochondrial OS=Mus musculus OX=10090 GN=Dlat PE=1 SV=2	Dlat	1.897	0.0145565	Up	67.941	28.7	15	15	15	9	9	10	12	10	12	11	14	10	1.28064	1.37545	1.88487	0.923879	0.810169	0.659435	0.705413	0.73049	0.629662
Biological Process	GO:0034030	10	ribonucleoside bisphosphate biosynthetic process	1.64	0.135312	Q8BHC4	Dephospho-CoA kinase domain-containing protein OS=Mus musculus OX=10090 GN=Dcakd PE=1 SV=1	Dcakd	0.619	0.0137529	Down	26.476	32.9	7	7	7	6	4	5	6	6	6	7	6	6	0.62962	0.785144	0.833245	1.13814	1.39822	1.09251	1.07897	1.01328	1.03087
Biological Process	GO:0034030	10	ribonucleoside bisphosphate biosynthetic process	1.64	0.135312	O08749	Dihydrolipoyl dehydrogenase, mitochondrial OS=Mus musculus OX=10090 GN=Dld PE=1 SV=2	Dld	2.159	0.000182142	Up	54.272	26.1	11	11	11	9	7	8	11	10	10	10	10	10	1.58815	1.43576	1.55089	0.673465	0.668282	0.777216	0.823921	0.762882	0.71943
Biological Process	GO:0006749	7	glutathione metabolic process	1.64	0.135312	Q9D7X8	Gamma-glutamylcyclotransferase OS=Mus musculus OX=10090 GN=Ggct PE=1 SV=1	Ggct	1.951	0.015947	Up	21.166	31.9	5	5	5	3	4	3	3	3	3	2	3	4	1.07344	1.53114	1.53716	0.857119	0.693074	0.572783	0.846041	0.965542	0.923692
Biological Process	GO:0045087	7	innate immune response	1.33	0.137074	P42225	Signal transducer and activator of transcription 1 OS=Mus musculus OX=10090 GN=Stat1 PE=1 SV=1	Stat1	2.366	0.000694956	Up	87.196	24.3	16	16	16	9	7	8	10	14	10	10	13	12	1.4594	1.07593	1.20764	0.543614	0.519481	0.51856	1.30154	1.19556	1.17827
Biological Process	GO:0045087	7	innate immune response	1.33	0.137074	P61620	Protein transport protein Sec61 subunit alpha isoform 1 OS=Mus musculus OX=10090 GN=Sec61a1 PE=1 SV=2	Sec61a1	0.48	0.0292278	Down	52.264	16.4	8	4	8	4	4	4	7	7	7	5	6	5	0.384448	0.601165	0.799677	1.0277	1.37288	1.32168	1.30586	1.14647	1.04012
Biological Process	GO:0045087	7	innate immune response	1.33	0.137074	P63024	Vesicle-associated membrane protein 3 OS=Mus musculus OX=10090 GN=Vamp3 PE=1 SV=1	Vamp3	1.853	0.00106609	Up	11.48	47.6	3	3	3	2	2	2	3	2	2	2	2	2	1.32911	1.21714	1.53387	0.702539	0.730433	0.769392	1.03043	0.767288	0.919804
Biological Process	GO:0045087	7	innate immune response	1.33	0.137074	Q3TBT3	Stimulator of interferon genes protein OS=Mus musculus OX=10090 GN=Sting1 PE=1 SV=2	Sting1	2.094	0.000384939	Up	42.829	15.3	5	5	5	5	5	5	3	3	3	3	3	3	1.6944	1.56735	1.44305	0.742923	0.814795	0.689084	0.731146	0.685945	0.631305
Biological Process	GO:0055080	7	cation homeostasis	1.28	0.137194	P97300	Neuroplastin OS=Mus musculus OX=10090 GN=Nptn PE=1 SV=3	Nptn	1.687	0.00787293	Up	44.373	17.4	6	6	6	3	4	4	5	4	4	4	4	5	1.71027	1.31503	1.66161	0.905243	1.04047	0.832737	0.552108	0.464452	0.518091
Biological Process	GO:0055080	7	cation homeostasis	1.28	0.137194	P81117	Nucleobindin-2 OS=Mus musculus OX=10090 GN=Nucb2 PE=1 SV=2	Nucb2	0.486	0.0245538	Down	50.304	21.4	8	8	8	3	4	4	8	7	7	7	6	7	0.36894	0.624296	0.647886	0.899477	1.25488	1.22315	1.02258	1.62945	1.32935
Biological Process	GO:0055080	7	cation homeostasis	1.28	0.137194	P63242	Eukaryotic translation initiation factor 5A-1 OS=Mus musculus OX=10090 GN=Eif5a PE=1 SV=2	Eif5a	1.898	0.00149122	Up	16.832	29.9	5	5	5	2	2	2	5	5	5	4	4	4	1.44073	1.38343	1.19906	0.790322	0.687254	0.641885	0.516747	1.37001	0.970563
Biological Process	GO:0055080	7	cation homeostasis	1.28	0.137194	P63028	Translationally-controlled tumor protein OS=Mus musculus OX=10090 GN=Tpt1 PE=1 SV=1	Tpt1	2.526	0.0237285	Up	19.462	33.1	6	6	6	4	3	3	4	5	5	5	5	4	1.09941	1.85609	2.52501	0.775312	0.703617	0.690971	0.880887	0.296992	0.17171
Biological Process	GO:0055080	7	cation homeostasis	1.28	0.137194	P62814	V-type proton ATPase subunit B, brain isoform OS=Mus musculus OX=10090 GN=Atp6v1b2 PE=1 SV=1	Atp6v1b2	1.728	0.002171	Up	56.55	35.2	14	14	14	11	12	11	14	13	12	13	12	12	1.65975	1.33125	1.45756	0.91506	0.871407	0.788318	0.708093	0.613324	0.655241
Biological Process	GO:0055080	7	cation homeostasis	1.28	0.137194	P56480	ATP synthase subunit beta, mitochondrial OS=Mus musculus OX=10090 GN=Atp5f1b PE=1 SV=2	Atp5f1b	1.726	0.00431361	Up	56.3	45.4	18	18	18	15	14	16	17	17	16	14	13	13	1.59416	1.35125	1.36255	0.958058	0.800242	0.737422	0.692039	0.824793	0.679485
Biological Process	GO:0055080	7	cation homeostasis	1.28	0.137194	P51150	Ras-related protein Rab-7a OS=Mus musculus OX=10090 GN=Rab7a PE=1 SV=2	Rab7a	1.519	0.00277295	Up	23.489	44.9	8	8	8	7	7	7	8	8	8	8	7	8	1.43045	1.38308	1.55171	1.04889	0.954517	0.869951	0.491543	0.660044	0.609812
Biological Process	GO:0055080	7	cation homeostasis	1.28	0.137194	P50516	V-type proton ATPase catalytic subunit A OS=Mus musculus OX=10090 GN=Atp6v1a PE=1 SV=2	Atp6v1a	1.558	0.00631492	Up	68.325	32.9	18	18	18	12	12	14	17	15	17	15	17	16	1.5148	1.33324	1.1802	0.932876	0.805895	0.846451	0.697273	0.87151	0.817761
Biological Process	GO:0055080	7	cation homeostasis	1.28	0.137194	P29391	Ferritin light chain 1 OS=Mus musculus OX=10090 GN=Ftl1 PE=1 SV=2	Ftl1	3.537	0.00222168	Up	20.802	60.7	9	9	9	8	8	8	7	8	7	4	6	6	2.83548	1.57223	1.90642	0.62463	0.557364	0.603214	0.267331	0.193899	0.439426
Biological Process	GO:0055080	7	cation homeostasis	1.28	0.137194	P26883	Peptidyl-prolyl cis-trans isomerase FKBP1A OS=Mus musculus OX=10090 GN=Fkbp1a PE=1 SV=2	Fkbp1a	1.521	0.0109881	Up	11.922	40.7	4	4	4	4	4	4	3	4	4	4	4	3	1.12492	1.37533	1.46947	0.941477	0.865995	0.802086	0.853913	0.847598	0.719211
Biological Process	GO:0055080	7	cation homeostasis	1.28	0.137194	P14901	Heme oxygenase 1 OS=Mus musculus OX=10090 GN=Hmox1 PE=1 SV=1	Hmox1	2.039	0.000107075	Up	32.928	32.9	7	7	7	7	6	7	5	5	4	3	3	2	1.62482	1.42597	1.42837	0.715903	0.757231	0.723736	0.830638	0.737497	0.755845
Biological Process	GO:0055080	7	cation homeostasis	1.28	0.137194	P0DP28	Calmodulin-3 OS=Mus musculus OX=10090 GN=Calm3 PE=1 SV=1	Calm3	0.471	0.00447266	Down	16.837	56.4	11	11	11	7	7	9	7	8	8	7	9	8	0.736215	0.467835	0.625022	1.2736	1.33147	1.27742	0.84428	1.40067	1.04349
Biological Process	GO:0055080	7	cation homeostasis	1.28	0.137194	P09528	Ferritin heavy chain OS=Mus musculus OX=10090 GN=Fth1 PE=1 SV=2	Fth1	1.716	0.00148248	Up	21.066	46.2	8	8	8	6	8	7	7	7	6	5	7	6	1.58198	1.35515	1.71116	0.898197	0.916349	0.894945	0.525344	0.491781	0.625096
Biological Process	GO:0055080	7	cation homeostasis	1.28	0.137194	P05201	Aspartate aminotransferase, cytoplasmic OS=Mus musculus OX=10090 GN=Got1 PE=1 SV=3	Got1	1.877	0.000269782	Up	46.247	47	17	17	17	13	13	13	12	14	15	14	13	13	1.51574	1.2939	1.32887	0.758101	0.733101	0.713321	0.840812	0.92738	0.888783
Biological Process	GO:0055080	7	cation homeostasis	1.28	0.137194	Q62351	Transferrin receptor protein 1 OS=Mus musculus OX=10090 GN=Tfrc PE=1 SV=1	Tfrc	0.562	0.001438	Down	85.73	28.3	21	21	21	11	11	12	19	19	19	18	16	16	0.648325	0.618446	0.747089	1.10204	1.18681	1.29762	1.25302	1.26598	0.880661
Biological Process	GO:0055080	7	cation homeostasis	1.28	0.137194	G5E829	Plasma membrane calcium-transporting ATPase 1 OS=Mus musculus OX=10090 GN=Atp2b1 PE=1 SV=1	Atp2b1	1.814	0.000757989	Up	134.75	18.8	16	16	16	8	8	9	14	14	12	12	14	12	1.36025	1.27712	1.47378	0.80718	0.773973	0.684729	0.870553	0.854627	0.897789
Biological Process	GO:0045087	7	innate immune response	1.33	0.137074	Q9WTK5	Nuclear factor NF-kappa-B p100 subunit OS=Mus musculus OX=10090 GN=Nfkb2 PE=1 SV=1	Nfkb2	2.187	0.000443364	Up	96.831	25.7	17	17	17	6	8	7	13	12	12	10	12	11	1.38112	1.55927	1.7434	0.739942	0.673607	0.728272	0.785434	0.726983	0.661973
Biological Process	GO:0045087	7	innate immune response	1.33	0.137074	Q9EPL8	Importin-7 OS=Mus musculus OX=10090 GN=Ipo7 PE=1 SV=2	Ipo7	1.753	0.003646	Up	119.49	19.6	16	16	16	9	10	13	10	9	9	8	8	8	1.46317	1.37814	1.40153	0.920859	0.826174	0.673944	0.70183	0.869302	0.765046
Biological Process	GO:0045087	7	innate immune response	1.33	0.137074	Q99M87	DnaJ homolog subfamily A member 3, mitochondrial OS=Mus musculus OX=10090 GN=Dnaja3 PE=1 SV=1	Dnaja3	1.554	0.00187593	Up	52.443	9.8	4	4	4	2	2	2	3	2	3	4	4	4	1.21769	1.27737	1.19403	0.750838	0.884261	0.738671	0.930294	0.753249	1.2536
Biological Process	GO:0045087	7	innate immune response	1.33	0.137074	Q99JY9	Actin-related protein 3 OS=Mus musculus OX=10090 GN=Actr3 PE=1 SV=3	Actr3	1.505	0.00140368	Up	47.357	31.3	12	12	12	9	9	8	12	12	12	12	12	12	1.2932	1.38687	1.17976	0.874316	0.818085	0.872484	0.92059	0.814835	0.839863
Biological Process	GO:0045087	7	innate immune response	1.33	0.137074	Q91YI0	Argininosuccinate lyase OS=Mus musculus OX=10090 GN=Asl PE=1 SV=1	Asl	1.798	0.00261163	Up	51.739	31.5	13	13	13	7	8	8	11	11	10	9	9	9	1.29166	1.59069	1.25729	0.826422	0.770576	0.705437	0.901293	0.769733	0.886906
Biological Process	GO:0045087	7	innate immune response	1.33	0.137074	Q80VI1	E3 ubiquitin-protein ligase TRIM56 OS=Mus musculus OX=10090 GN=Trim56 PE=1 SV=1	Trim56	1.808	0.0343395	Up	79.512	9.5	5	5	5	4	3	2	3	3	4	3	4	5	1.60657	1.61582	1.06286	0.615736	0.944368	0.809969	0.792104	0.773954	0.778611
Biological Process	GO:0045087	7	innate immune response	1.33	0.137074	Q6Q899	Antiviral innate immune response receptor RIG-I OS=Mus musculus OX=10090 GN=Ddx58 PE=1 SV=2	Ddx58	2.506	0.00101781	Up	105.97	20.1	19	19	19	14	14	15	14	13	13	15	16	15	1.45157	1.45988	1.08231	0.518655	0.502655	0.572327	1.14305	1.17431	1.09524
Biological Process	GO:0045087	7	innate immune response	1.33	0.137074	Q64345	Interferon-induced protein with tetratricopeptide repeats 3 OS=Mus musculus OX=10090 GN=Ifit3 PE=1 SV=1	Ifit3	3.68	0.000512402	Up	47.222	19.4	7	7	7	4	3	3	3	1	2	7	6	5	1.13543	1.02814	1.25666	0.321954		0.297686	0.844571	1.60408	1.51148
Biological Process	GO:0045087	7	innate immune response	1.33	0.137074	Q64339	Ubiquitin-like protein ISG15 OS=Mus musculus OX=10090 GN=Isg15 PE=1 SV=4	Isg15	4.232	0.000174055	Up	17.897	15.5	3	3	3	2	2	3	2	3	3	3	3	3	1.98133	1.5275	1.39461	0.384407	0.378543	0.395695	0.820321	1.05223	1.06537
Biological Process	GO:0045087	7	innate immune response	1.33	0.137074	Q62523	Zyxin OS=Mus musculus OX=10090 GN=Zyx PE=1 SV=2	Zyx	0.512	0.000195528	Down	60.545	24.6	10	10	10	9	9	8	9	8	9	8	9	9	0.591964	0.659958	0.571548	1.1261	1.20066	1.23465	1.24275	1.28928	1.0831
Biological Process	GO:0045087	7	innate immune response	1.33	0.137074	Q62318	Transcription intermediary factor 1-beta OS=Mus musculus OX=10090 GN=Trim28 PE=1 SV=3	Trim28	1.745	0.000283814	Up	88.846	39.4	22	22	22	14	18	16	19	18	19	16	16	17	1.49291	1.37495	1.36963	0.856528	0.753706	0.817817	0.707408	0.753781	0.873263
Biological Process	GO:0045087	7	innate immune response	1.33	0.137074	Q62167	ATP-dependent RNA helicase DDX3X OS=Mus musculus OX=10090 GN=Ddx3x PE=1 SV=3	Ddx3x	0.334	0.00524458	Down	73.101	35.5	23	4	4	3	1	3	4	4	4	4	3	3	0.478519		0.419176	1.41862	1.07524	1.53788	0.889391	1.02364	1.15753
Biological Process	GO:0045087	7	innate immune response	1.33	0.137074	Q60631	Growth factor receptor-bound protein 2 OS=Mus musculus OX=10090 GN=Grb2 PE=1 SV=1	Grb2	2.085	0.000793138	Up	25.238	31.8	6	6	6	6	6	6	5	5	5	4	5	5	1.39847	1.74964	1.41072	0.730219	0.688258	0.768116	0.682065	0.807697	0.764826
Biological Process	GO:0045087	7	innate immune response	1.33	0.137074	Q3TIU4	2',5'-phosphodiesterase 12 OS=Mus musculus OX=10090 GN=Pde12 PE=1 SV=2	Pde12	1.784	0.00885523	Up	67.513	13	7	7	7	4	4	3	6	6	7	4	3	4	1.4863	1.47154	1.1684	0.805124	0.869824	0.637853	0.829177	0.908725	0.823063
Biological Process	GO:0055080	7	cation homeostasis	1.28	0.137194	B9EJ80	PDZ domain-containing protein 8 OS=Mus musculus OX=10090 GN=Pdzd8 PE=1 SV=1	Pdzd8	0.203	0.00124754	Down	127.74	7.8	8	8	8	3	3	2	3	5	4	3	4	3	0.270993	0.27992	0.252848	1.56125	0.872128	1.51835	2.28229		0.962222
Biological Process	GO:0031124	10	mRNA 3'-end processing	1.49	0.124293	Q9D824	Pre-mRNA 3'-end-processing factor FIP1 OS=Mus musculus OX=10090 GN=Fip1l1 PE=1 SV=1	Fip1l1	1.713	0.0201798	Up	64.958	9.8	4	4	4	4	3	3	4	4	4	3	3	4	0.982244	1.52619	1.21469	0.813773	0.683667	0.676308	0.930381	1.11905	1.0537
Biological Process	GO:0050714	9	positive regulation of protein secretion	1.45	0.133893	P34884	Macrophage migration inhibitory factor OS=Mus musculus OX=10090 GN=Mif PE=1 SV=2	Mif	0.575	0.000309164	Down	12.504	23.5	3	3	3	3	3	3	3	3	3	2	2	3	0.759242	0.71762	0.671799	1.21412	1.32392	1.19638	0.887896	1.14755	1.08147
Biological Process	GO:0050714	9	positive regulation of protein secretion	1.45	0.133893	P17742	Peptidyl-prolyl cis-trans isomerase A OS=Mus musculus OX=10090 GN=Ppia PE=1 SV=2	Ppia	1.64	0.0130772	Up	17.971	54.9	8	8	8	5	6	6	8	8	8	5	6	6	1.63551	1.17796	1.19954	0.877999	0.765359	0.803539	0.939087	0.79748	0.803539
Biological Process	GO:0016071	8	mRNA metabolic process	1.18	0.128273	Q6DID3	SR-related and CTD-associated factor 8 OS=Mus musculus OX=10090 GN=Scaf8 PE=1 SV=1	Scaf8	0.535	0.0107277	Down	139.57	7.6	9	7	9	4	4	5	5	6	5	4	3	3	0.597692	0.580838	0.662346	1.04537	0.944247	1.44815	1.0026	0.917697	1.80105
Biological Process	GO:0016071	8	mRNA metabolic process	1.18	0.128273	Q6A068	Cell division cycle 5-like protein OS=Mus musculus OX=10090 GN=Cdc5l PE=1 SV=2	Cdc5l	1.512	0.0120713	Up	92.188	20.9	15	15	15	8	8	8	9	9	10	12	10	10	1.42458	1.09812	1.33173	0.941337	0.799666	0.807692	0.925756	0.818364	0.852762
Biological Process	GO:0016071	8	mRNA metabolic process	1.18	0.128273	Q62241	U1 small nuclear ribonucleoprotein C OS=Mus musculus OX=10090 GN=Snrpc PE=1 SV=1	Snrpc	2.167	0.00434051	Up	17.364	24.5	3	3	3	3	3	2	3	3	3	3	3	3	1.7587	1.4419	1.65146	0.935695	0.667611	0.635608	0.486738	0.657772	0.76452
Biological Process	GO:0016071	8	mRNA metabolic process	1.18	0.128273	Q62189	U1 small nuclear ribonucleoprotein A OS=Mus musculus OX=10090 GN=Snrpa PE=1 SV=3	Snrpa	2.148	0.0254128	Up	31.835	24.7	5	4	5	4	3	4	5	5	4	4	4	5	1.56072	0.977771	1.68049	0.503401	0.655157	0.805399	0.985236	0.767871	1.06396
Biological Process	GO:0016071	8	mRNA metabolic process	1.18	0.128273	Q569Z5	Probable ATP-dependent RNA helicase DDX46 OS=Mus musculus OX=10090 GN=Ddx46 PE=1 SV=2	Ddx46	1.518	0.00176878	Up	117.45	19.3	19	19	19	12	14	14	14	13	15	11	11	13	1.43595	1.31816	1.32783	0.975219	0.821567	0.89156	0.786231	0.797632	0.645853
Biological Process	GO:0016071	8	mRNA metabolic process	1.18	0.128273	Q3UKJ7	WD40 repeat-containing protein SMU1 OS=Mus musculus OX=10090 GN=Smu1 PE=2 SV=2	Smu1	1.524	6.07035e-05	Up	57.543	23.4	10	10	10	6	6	7	8	9	8	8	8	8	1.23427	1.25222	1.27724	0.857925	0.797116	0.815375	0.995838	0.964935	0.805083
Biological Process	GO:0016071	8	mRNA metabolic process	1.18	0.128273	Q3U0V1	Far upstream element-binding protein 2 OS=Mus musculus OX=10090 GN=Khsrp PE=1 SV=2	Khsrp	1.56	0.000215684	Up	76.775	44.1	23	21	23	20	19	20	17	17	18	16	18	18	1.28384	1.34175	1.19774	0.819022	0.83098	0.801364	0.96008	0.868556	0.896677
Biological Process	GO:0016071	8	mRNA metabolic process	1.18	0.128273	Q3TIU4	2',5'-phosphodiesterase 12 OS=Mus musculus OX=10090 GN=Pde12 PE=1 SV=2	Pde12	1.784	0.00885523	Up	67.513	13	7	7	7	4	4	3	6	6	7	4	3	4	1.4863	1.47154	1.1684	0.805124	0.869824	0.637853	0.829177	0.908725	0.823063
Biological Process	GO:0016071	8	mRNA metabolic process	1.18	0.128273	Q3THK3	General transcription factor IIF subunit 1 OS=Mus musculus OX=10090 GN=Gtf2f1 PE=1 SV=2	Gtf2f1	2.76	0.000512717	Up	57.241	11.8	4	4	4	4	3	3	2	2	2	2	3	2	1.69749	1.74682	1.7357	0.517531	0.62869	0.730402	0.515603	0.645209	0.782558
Biological Process	GO:0016071	8	mRNA metabolic process	1.18	0.128273	P97376	Protein FRG1 OS=Mus musculus OX=10090 GN=Frg1 PE=1 SV=2	Frg1	3.358	0.00621647	Up	29.127	12.4	3	3	3	2	1	2	3	2	2	2	2	2	1.85799		1.90358	0.506685		0.613387		0.552061	0.566305
Biological Process	GO:0016071	8	mRNA metabolic process	1.18	0.128273	P97351	40S ribosomal protein S3a OS=Mus musculus OX=10090 GN=Rps3a PE=1 SV=3	Rps3a	0.4	0.0127489	Down	29.885	38.3	10	10	10	7	6	6	10	10	10	9	9	9	0.32406	0.442891	0.697792	1.14915	1.28971	1.22525	1.26242	1.54501	1.06371
Biological Process	GO:0016071	8	mRNA metabolic process	1.18	0.128273	P83870	PHD finger-like domain-containing protein 5A OS=Mus musculus OX=10090 GN=Phf5a PE=1 SV=1	Phf5a	2.269	0.000195079	Up	12.405	56.4	6	6	6	5	4	5	5	4	5	5	5	4	1.6717	1.69852	1.50289	0.754213	0.647091	0.746112	0.633855	0.695862	0.649762
Biological Process	GO:0016071	8	mRNA metabolic process	1.18	0.128273	P62918	60S ribosomal protein L8 OS=Mus musculus OX=10090 GN=Rpl8 PE=1 SV=2	Rpl8	0.35	0.00601358	Down	28.024	24.5	5	5	5	2	3	4	5	5	5	5	5	5	0.336085	0.341577	0.575127	1.40469	1.00299	1.16735	1.29066	1.56089	1.32064
Biological Process	GO:0016071	8	mRNA metabolic process	1.18	0.128273	P62911	60S ribosomal protein L32 OS=Mus musculus OX=10090 GN=Rpl32 PE=1 SV=2	Rpl32	1.759	0.00528199	Up	15.86	38.5	5	5	5	4	3	3	3	4	3	3	3	2	1.31519	1.24208	1.44338	0.906653	0.6789	0.689226	0.681489	0.997507	1.04557
Biological Process	GO:0016071	8	mRNA metabolic process	1.18	0.128273	P62751	60S ribosomal protein L23a OS=Mus musculus OX=10090 GN=Rpl23a PE=1 SV=1	Rpl23a	0.44	0.00290054	Down	17.695	32.7	6	6	6	4	5	4	6	6	6	6	6	6	0.431414	0.47155	0.655198	1.23242	1.14322	1.16833	1.31308	1.46061	1.12418
Biological Process	GO:0016071	8	mRNA metabolic process	1.18	0.128273	P62301	40S ribosomal protein S13 OS=Mus musculus OX=10090 GN=Rps13 PE=1 SV=2	Rps13	0.601	0.0209343	Down	17.222	47	7	7	7	3	3	4	7	7	7	6	6	6	0.645797	0.588064	0.688955	1.31756	0.853375	1.02718	1.32797	1.25913	1.29197
Biological Process	GO:0016071	8	mRNA metabolic process	1.18	0.128273	P62281	40S ribosomal protein S11 OS=Mus musculus OX=10090 GN=Rps11 PE=1 SV=3	Rps11	0.247	0.0215405	Down	18.431	48.7	9	9	9	3	5	3	8	7	6	6	7	6	0.107001	0.270189	0.418774	0.846358	1.20992	1.16585	1.86521	1.4679	1.6488
Biological Process	GO:0016071	8	mRNA metabolic process	1.18	0.128273	P62270	40S ribosomal protein S18 OS=Mus musculus OX=10090 GN=Rps18 PE=1 SV=3	Rps18	0.376	0.00642821	Down	17.718	52.6	9	9	9	7	7	7	9	8	8	7	8	8	0.337699	0.428296	0.651675	1.26337	1.32062	1.18917	1.19456	1.36136	1.25327
Biological Process	GO:0016071	8	mRNA metabolic process	1.18	0.128273	P62082	40S ribosomal protein S7 OS=Mus musculus OX=10090 GN=Rps7 PE=2 SV=1	Rps7	0.41	0.00043445	Down	22.127	17	4	4	4	2	2	2	2	4	4	3	3	3	0.406215	0.444545	0.533722	1.08144	1.1207	1.17868	1.29785	1.51117	1.42569
Biological Process	GO:0016071	8	mRNA metabolic process	1.18	0.128273	P61327	Protein mago nashi homolog OS=Mus musculus OX=10090 GN=Magoh PE=2 SV=1	Magoh	1.874	0.00175624	Up	17.163	26	4	4	4	3	3	4	3	3	3	4	3	4	1.66973	1.52239	1.44849	0.790681	0.738715	0.947267	0.752554	0.494982	0.635186
Biological Process	GO:0016071	8	mRNA metabolic process	1.18	0.128273	P60335	Poly(rC)-binding protein 1 OS=Mus musculus OX=10090 GN=Pcbp1 PE=1 SV=1	Pcbp1	1.718	0.00221945	Up	37.497	43.8	11	7	7	6	6	6	7	7	7	7	7	7	1.67467	1.63532	1.48982	1.05467	0.831387	0.907886	0.294201	0.49734	0.614705
Biological Process	GO:0016071	8	mRNA metabolic process	1.18	0.128273	P57776	Elongation factor 1-delta OS=Mus musculus OX=10090 GN=Eef1d PE=1 SV=3	Eef1d	1.617	0.00122961	Up	31.293	49.8	12	10	12	10	10	10	10	10	10	10	10	10	1.45513	1.38545	1.24594	0.900195	0.833973	0.792744	0.736704	0.809621	0.840241
Biological Process	GO:0016071	8	mRNA metabolic process	1.18	0.128273	P49312	Heterogeneous nuclear ribonucleoprotein A1 OS=Mus musculus OX=10090 GN=Hnrnpa1 PE=1 SV=2	Hnrnpa1	1.544	0.0270342	Up	34.196	43.4	13	11	12	10	10	10	10	10	10	9	9	7	1.18094	1.09656	1.39617	0.959735	0.755378	0.664342	0.844679	1.18851	0.913682
Biological Process	GO:0016071	8	mRNA metabolic process	1.18	0.128273	P47963	60S ribosomal protein L13 OS=Mus musculus OX=10090 GN=Rpl13 PE=1 SV=3	Rpl13	0.53	0.00982907	Down	24.305	39.3	9	9	9	6	6	6	8	9	9	8	8	8	0.496521	0.548982	0.719435	1.30253	1.02652	1.00404	1.15517	1.44243	1.30437
Biological Process	GO:0016071	8	mRNA metabolic process	1.18	0.128273	P28659	CUGBP Elav-like family member 1 OS=Mus musculus OX=10090 GN=Celf1 PE=1 SV=2	Celf1	1.504	0.0343817	Up	52.107	14.8	6	6	6	2	1	1	6	4	5	4	4	4	1.28407	1.58499	1.07198	0.960822	0.790149	0.869681	0.921873	0.81934	0.697098
Biological Process	GO:0016071	8	mRNA metabolic process	1.18	0.128273	P27048	Small nuclear ribonucleoprotein-associated protein B OS=Mus musculus OX=10090 GN=Snrpb PE=1 SV=1	Snrpb	2.272	0.0240574	Up	23.656	30.7	6	6	6	5	5	6	4	5	5	4	4	3	2.095	1.70277	1.01655	0.757037	0.718728	0.642986	0.586563	0.690051	0.790311
Biological Process	GO:0016071	8	mRNA metabolic process	1.18	0.128273	P17879	Heat shock 70 kDa protein 1B OS=Mus musculus OX=10090 GN=Hspa1b PE=1 SV=3	Hspa1b	9.192	0.000257235	Up	70.175	34.3	17	1	14	12	11	11	8	7	6	5	6	5	3.44022	2.08933	1.97351	0.276521	0.256891	0.282884	0.20933	0.252823	0.218492
Biological Process	GO:0016071	8	mRNA metabolic process	1.18	0.128273	P14131	40S ribosomal protein S16 OS=Mus musculus OX=10090 GN=Rps16 PE=1 SV=4	Rps16	0.367	0.0014806	Down	16.445	52.1	9	9	9	6	5	5	9	9	8	9	9	9	0.390082	0.421346	0.583763	1.37862	1.22807	1.19778	1.21755	1.38554	1.19726
Biological Process	GO:0016071	8	mRNA metabolic process	1.18	0.128273	O55201	Transcription elongation factor SPT5 OS=Mus musculus OX=10090 GN=Supt5h PE=1 SV=1	Supt5h	1.71	0.00937604	Up	120.66	17.4	16	16	16	8	6	7	12	13	12	10	11	11	1.66568	1.1739	1.31414	0.744471	0.870184	0.813728	0.854709	0.780813	0.782373
Biological Process	GO:0016071	8	mRNA metabolic process	1.18	0.128273	Q6NVF9	Cleavage and polyadenylation specificity factor subunit 6 OS=Mus musculus OX=10090 GN=Cpsf6 PE=1 SV=1	Cpsf6	1.576	0.001979	Up	59.152	17.1	8	8	8	5	4	6	8	8	8	7	7	7	1.35503	1.38358	1.18392	0.776226	0.821692	0.890973	0.898066	0.816275	0.874234
Biological Process	GO:0016071	8	mRNA metabolic process	1.18	0.128273	O35691	Pinin OS=Mus musculus OX=10090 GN=Pnn PE=1 SV=4	Pnn	0.546	0.00398942	Down	82.435	16	12	12	12	9	5	5	6	7	7	7	8	4	0.456683	0.518506	0.612375	1.03492	0.862757	1.00913	1.56289	1.4866	1.45614
Biological Process	GO:0016071	8	mRNA metabolic process	1.18	0.128273	Q6PFR5	Transformer-2 protein homolog alpha OS=Mus musculus OX=10090 GN=Tra2a PE=1 SV=1	Tra2a	2.145	0.0255113	Up	32.316	10.7	3	2	2	2	2	2	2	2	2	1	2	1	1.5716	1.45567	1.44981	1.04498	0.491291	0.550947		0.435704
Biological Process	GO:0016071	8	mRNA metabolic process	1.18	0.128273	Q80X82	Symplekin OS=Mus musculus OX=10090 GN=Sympk PE=1 SV=2	Sympk	0.504	0.00850421	Down	142.62	10.6	14	14	14	6	6	7	10	9	7	6	8	9	0.545397	0.671899	0.546619	1.15307	1.41578	0.929054	1.35976	1.26721	1.11121
Biological Process	GO:0016071	8	mRNA metabolic process	1.18	0.128273	Q9Z1M8	Protein Red OS=Mus musculus OX=10090 GN=Ik PE=1 SV=2	Ik	1.744	0.00287099	Up	65.615	7.9	4	4	4	3	3	4	2	3	3	2	2	3	1.2642	1.54702	1.1991	0.744866	0.818861	0.736214	1.07343	0.875006	0.741314
Biological Process	GO:0016071	8	mRNA metabolic process	1.18	0.128273	Q9R0U0	Serine/arginine-rich splicing factor 10 OS=Mus musculus OX=10090 GN=Srsf10 PE=1 SV=2	Srsf10	2.359	0.0109046	Up	31.3	8.4	2	2	2	2	2	2	2	2	2	2	2	1	1.36884	1.52869	1.47049	0.876908	0.506325	0.468209	0.819409		0.96113
Biological Process	GO:0016071	8	mRNA metabolic process	1.18	0.128273	Q9QX47	Protein SON OS=Mus musculus OX=10090 GN=Son PE=1 SV=2	Son	1.823	0.000690642	Up	265.65	6.3	11	11	11	8	8	7	8	5	6	8	9	7	1.35909	1.57259	1.39368	0.843836	0.725318	0.803068	0.784881	0.735402	0.782134
Biological Process	GO:0016071	8	mRNA metabolic process	1.18	0.128273	Q9JLI8	Squamous cell carcinoma antigen recognized by T-cells 3 OS=Mus musculus OX=10090 GN=Sart3 PE=1 SV=1	Sart3	1.575	0.00906434	Up	109.62	20.1	19	19	19	10	12	11	14	13	13	13	10	12	1.21255	1.44723	1.28317	0.9736	0.748194	0.780939	0.850396	0.860933	0.842994
Biological Process	GO:0016071	8	mRNA metabolic process	1.18	0.128273	Q9ERF3	WD repeat-containing protein 61 OS=Mus musculus OX=10090 GN=Wdr61 PE=1 SV=1	Wdr61	1.665	0.0313174	Up	33.772	13.4	4	4	4	2	3	3	4	4	4	4	3	4	1.62417	1.17855	1.1122	0.945393	0.674623	0.731527	0.956585	0.917076	0.859873
Biological Process	GO:0016071	8	mRNA metabolic process	1.18	0.128273	Q9D824	Pre-mRNA 3'-end-processing factor FIP1 OS=Mus musculus OX=10090 GN=Fip1l1 PE=1 SV=1	Fip1l1	1.713	0.0201798	Up	64.958	9.8	4	4	4	4	3	3	4	4	4	3	3	4	0.982244	1.52619	1.21469	0.813773	0.683667	0.676308	0.930381	1.11905	1.0537
Biological Process	GO:0016071	8	mRNA metabolic process	1.18	0.128273	Q9D0L8	mRNA cap guanine-N7 methyltransferase OS=Mus musculus OX=10090 GN=Rnmt PE=1 SV=1	Rnmt	2.075	0.000604063	Up	53.291	22.4	9	9	9	9	8	8	7	7	7	7	7	7	1.73019	1.48968	1.37744	0.69255	0.759499	0.763556	0.784638	0.726734	0.675711
Biological Process	GO:0016071	8	mRNA metabolic process	1.18	0.128273	Q9D0D3	Poly(A) RNA polymerase, mitochondrial OS=Mus musculus OX=10090 GN=Mtpap PE=1 SV=1	Mtpap	0.373	0.0342517	Down	65.229	8.7	4	4	4	2	1	3	3	3	2	3	4	4	0.568262		0.291779	1.03832	1.38934	1.03337	0.924602	1.10615	1.64817
Biological Process	GO:0016071	8	mRNA metabolic process	1.18	0.128273	Q9CZM2	60S ribosomal protein L15 OS=Mus musculus OX=10090 GN=Rpl15 PE=1 SV=4	Rpl15	0.602	0.0173888	Down	24.146	35.8	9	9	9	9	9	8	8	9	9	8	8	8	0.5012	0.715293	0.75986	1.03449	1.09413	1.15228	1.1313	1.48755	1.12389
Biological Process	GO:0016071	8	mRNA metabolic process	1.18	0.128273	Q9CW46	Ribonucleoprotein PTB-binding 1 OS=Mus musculus OX=10090 GN=Raver1 PE=1 SV=2	Raver1	0.349	0.00158722	Down	79.381	16.2	8	8	8	2	3	2	7	8	6	6	6	5	0.329767	0.468325	0.451805	1.0805	1.10444	1.39908	1.282	1.71681	1.16728
Biological Process	GO:0016071	8	mRNA metabolic process	1.18	0.128273	Q9CQI7	U2 small nuclear ribonucleoprotein B'' OS=Mus musculus OX=10090 GN=Snrpb2 PE=1 SV=1	Snrpb2	0.457	0.00215587	Down	25.323	20.9	5	4	4	2	2	3	3	4	3	4	3	4	0.461115	0.594532	0.601306	1.07844	1.17328	1.37089	1.36007	1.30016	1.06021
Biological Process	GO:0016071	8	mRNA metabolic process	1.18	0.128273	Q9CQF3	Cleavage and polyadenylation specificity factor subunit 5 OS=Mus musculus OX=10090 GN=Nudt21 PE=1 SV=1	Nudt21	1.943	0.00209124	Up	26.24	30.8	6	6	6	4	4	4	5	4	4	3	3	2	1.50512	1.40991	1.41545	0.703177	0.880113	0.645367	1.17533	0.536956	0.728571
Biological Process	GO:0016071	8	mRNA metabolic process	1.18	0.128273	Q99LI7	Cleavage stimulation factor subunit 3 OS=Mus musculus OX=10090 GN=Cstf3 PE=1 SV=1	Cstf3	1.602	0.0217196	Up	82.876	8.1	5	5	5	3	3	3	3	4	4	4	3	3	1.46708	1.06258	1.22368	0.924896	0.715058	0.702623	1.00265	0.938543	0.962894
Biological Process	GO:0016071	8	mRNA metabolic process	1.18	0.128273	Q923D4	Splicing factor 3B subunit 5 OS=Mus musculus OX=10090 GN=Sf3b5 PE=1 SV=1	Sf3b5	1.522	0.02046	Up	10.119	55.8	4	4	4	3	3	3	3	4	4	4	4	4	1.03591	1.48061	1.31923	0.876339	0.857176	0.786676	0.864895	0.877789	0.901376
Biological Process	GO:0016071	8	mRNA metabolic process	1.18	0.128273	Q921I9	Exosome complex component RRP41 OS=Mus musculus OX=10090 GN=Exosc4 PE=1 SV=3	Exosc4	1.707	0.0139361	Up	26.249	15.5	3	3	3	3	2	2	3	3	3	2	2	2	1.5568	1.38562	1.13737	0.855475	0.66139	0.872574	0.54791	0.982855
Biological Process	GO:0016071	8	mRNA metabolic process	1.18	0.128273	Q91VM5	RNA binding motif protein, X-linked-like-1 OS=Mus musculus OX=10090 GN=Rbmxl1 PE=2 SV=1	Rbmxl1	0.524	0.0095993	Down	42.161	33.8	15	2	15	11	11	10	14	13	14	14	15	12	0.484522	0.607597	0.781075	1.14085	1.15543	1.27656	1.21659	1.20398	1.13338
Biological Process	GO:0016071	8	mRNA metabolic process	1.18	0.128273	Q91VJ5	Polyglutamine-binding protein 1 OS=Mus musculus OX=10090 GN=Pqbp1 PE=1 SV=1	Pqbp1	1.996	0.0165917	Up	30.597	12.5	3	3	3	2	2	2	3	3	3	3	3	3	1.59051	1.36224	1.16159	0.88485	0.521153	0.65564	0.943239	0.81213	1.06865
Biological Process	GO:0016071	8	mRNA metabolic process	1.18	0.128273	Q8VDM6	Heterogeneous nuclear ribonucleoprotein U-like protein 1 OS=Mus musculus OX=10090 GN=Hnrnpul1 PE=1 SV=1	Hnrnpul1	1.623	0.00882452	Up	96.001	17.6	13	13	13	7	5	7	9	10	12	11	11	10	1.24849	1.30231	1.31179	0.962495	0.697459	0.719367	0.773276	0.991137	0.993676
Biological Process	GO:0016071	8	mRNA metabolic process	1.18	0.128273	Q8R3F9	Speckle targeted PIP5K1A-regulated poly(A) polymerase OS=Mus musculus OX=10090 GN=Tut1 PE=1 SV=1	Tut1	1.818	0.00142671	Up	94.602	8.5	6	6	6	4	4	6	2	3	3	2	2	3	1.53211	1.31819	1.19733	0.765503	0.707542	0.752908	0.704067		1.02234
Biological Process	GO:0016071	8	mRNA metabolic process	1.18	0.128273	Q8R050	Eukaryotic peptide chain release factor GTP-binding subunit ERF3A OS=Mus musculus OX=10090 GN=Gspt1 PE=1 SV=2	Gspt1	1.555	0.00183087	Up	68.625	19.8	14	3	14	9	8	8	10	11	11	9	8	11	1.33004	1.25519	1.11825	0.81494	0.744626	0.821541	0.984366	0.958851	0.972199
Biological Process	GO:0016071	8	mRNA metabolic process	1.18	0.128273	Q8K1R3	Polyribonucleotide nucleotidyltransferase 1, mitochondrial OS=Mus musculus OX=10090 GN=Pnpt1 PE=1 SV=1	Pnpt1	1.823	0.0155006	Up	85.682	16.9	13	13	13	7	7	6	11	10	10	10	11	9	1.60628	1.00695	1.39282	0.793995	0.698106	0.705341	1.05428	0.929701	0.812518
Biological Process	GO:0016071	8	mRNA metabolic process	1.18	0.128273	Q8CCS6	Polyadenylate-binding protein 2 OS=Mus musculus OX=10090 GN=Pabpn1 PE=1 SV=3	Pabpn1	1.522	0.0201917	Up	32.296	11.3	3	3	3	2	2	2	3	3	2	3	3	3	1.06924	1.55366	1.3538	0.870459	0.879817	0.86317	0.862394	0.777401	0.770059
Biological Process	GO:0016071	8	mRNA metabolic process	1.18	0.128273	Q8C5N3	Pre-mRNA-splicing factor CWC22 homolog OS=Mus musculus OX=10090 GN=Cwc22 PE=1 SV=1	Cwc22	0.263	0.00124107	Down	104.77	7.5	7	7	7	4	4	4	3	4	4	4	2	2	0.348765	0.265247	0.372444	0.960933	1.34499	1.44995	1.43052	1.38033	1.44683
Biological Process	GO:0016071	8	mRNA metabolic process	1.18	0.128273	Q8BTI8	Serine/arginine repetitive matrix protein 2 OS=Mus musculus OX=10090 GN=Srrm2 PE=1 SV=3	Srrm2	1.631	0.00856588	Up	294.84	18.1	35	35	35	19	21	23	30	30	27	24	23	24	1.52224	1.29473	1.12722	0.889007	0.754329	0.774502	0.913754	0.885522	0.838697
Biological Process	GO:0016071	8	mRNA metabolic process	1.18	0.128273	Q8BP67	60S ribosomal protein L24 OS=Mus musculus OX=10090 GN=Rpl24 PE=1 SV=2	Rpl24	0.33	0.00666116	Down	17.779	35.7	7	7	7	4	4	4	6	6	7	6	7	7	0.275283	0.31355	0.534833	1.31244	0.970016	1.11846	1.6566	1.36053	1.45829
Biological Process	GO:0016071	8	mRNA metabolic process	1.18	0.128273	Q8BIQ5	Cleavage stimulation factor subunit 2 OS=Mus musculus OX=10090 GN=Cstf2 PE=1 SV=2	Cstf2	1.628	0.000523159	Up	61.341	24.7	10	6	10	9	6	8	6	5	5	4	5	5	1.2486	1.18948	1.3646	0.807252	0.740474	0.788156	1.1044	0.784381	0.972654
Biological Process	GO:0016071	8	mRNA metabolic process	1.18	0.128273	Q8BG81	Polymerase delta-interacting protein 3 OS=Mus musculus OX=10090 GN=Poldip3 PE=1 SV=1	Poldip3	1.728	0.0158587	Up	46.132	26.2	8	8	8	3	3	3	4	6	5	6	6	7	1.01061	1.37157	1.54645	0.742864	0.715128	0.815782	0.934112	0.861066	1.00242
Biological Process	GO:0016071	8	mRNA metabolic process	1.18	0.128273	Q8BFV2	PCI domain-containing protein 2 OS=Mus musculus OX=10090 GN=Pcid2 PE=1 SV=1	Pcid2	1.637	0.00200663	Up	46.132	16.8	6	6	6	3	2	2	5	5	4	5	5	5	1.25668	1.48691	1.27311	0.761407	0.881097	0.811132	0.901337	0.802829	0.825493
Biological Process	GO:0016071	8	mRNA metabolic process	1.18	0.128273	Q80YD1	ATP-dependent RNA helicase SUPV3L1, mitochondrial OS=Mus musculus OX=10090 GN=Supv3l1 PE=1 SV=1	Supv3l1	1.791	0.00242973	Up	87.004	16	11	11	11	7	6	7	9	9	8	8	7	8	1.62356	1.34529	1.64595	0.941626	0.857913	0.777499	0.642388	0.609294	0.556477
Biological Process	GO:0016071	8	mRNA metabolic process	1.18	0.128273	Q6ZWN5	40S ribosomal protein S9 OS=Mus musculus OX=10090 GN=Rps9 PE=1 SV=3	Rps9	0.253	0.0130279	Down	22.591	46.9	11	11	11	5	5	5	10	10	10	10	11	10	0.189786	0.1856	0.530338	1.34619	1.10581	1.1293	1.53995	1.75398	1.21904
Biological Process	GO:0016071	8	mRNA metabolic process	1.18	0.128273	O35286	Pre-mRNA-splicing factor ATP-dependent RNA helicase DHX15 OS=Mus musculus OX=10090 GN=Dhx15 PE=1 SV=2	Dhx15	1.553	0.00232148	Up	91.006	33.5	24	23	24	20	18	19	22	18	20	18	21	20	1.50916	1.26065	1.27661	0.903672	0.874751	0.827516	0.763554	0.80136	0.782729
Biological Process	GO:0034655	6	nucleobase-containing compound catabolic process	1.26	0.127768	Q9JM14	5'(3')-deoxyribonucleotidase, cytosolic type OS=Mus musculus OX=10090 GN=Nt5c PE=1 SV=1	Nt5c	2.756	0.000176031	Up	23.076	26.5	4	4	4	3	3	3	3	3	3	4	4	3	1.77744	1.54612	2.00223	0.638527	0.643925	0.650034	0.53968	0.541429	0.660609
Biological Process	GO:0034655	6	nucleobase-containing compound catabolic process	1.26	0.127768	Q9JKX6	ADP-sugar pyrophosphatase OS=Mus musculus OX=10090 GN=Nudt5 PE=1 SV=1	Nudt5	1.77	0.000680493	Up	23.984	47.2	10	10	10	6	5	5	7	6	5	7	6	8	1.42403	1.5163	1.2509	0.768986	0.818489	0.781114	0.775893	0.848351	0.815941
Biological Process	GO:0034655	6	nucleobase-containing compound catabolic process	1.26	0.127768	P06745	Glucose-6-phosphate isomerase OS=Mus musculus OX=10090 GN=Gpi PE=1 SV=4	Gpi	1.895	0.00360838	Up	62.766	34.4	16	16	16	13	14	13	11	11	12	10	10	11	1.66816	1.27758	1.47643	0.89027	0.715193	0.727723	0.687768	0.805436	0.75145
Biological Process	GO:0034655	6	nucleobase-containing compound catabolic process	1.26	0.127768	P05064	Fructose-bisphosphate aldolase A OS=Mus musculus OX=10090 GN=Aldoa PE=1 SV=2	Aldoa	1.614	0.00073959	Up	39.355	58.2	19	19	19	16	16	17	18	18	18	17	17	15	1.23229	1.3805	1.32457	0.878174	0.780681	0.780126	0.899695	0.887115	0.836858
Biological Process	GO:0009435	12	NAD biosynthetic process	1.81	0.126624	Q9DBJ1	Phosphoglycerate mutase 1 OS=Mus musculus OX=10090 GN=Pgam1 PE=1 SV=3	Pgam1	2.261	8.68702e-05	Up	28.832	50.8	10	10	10	8	9	9	9	8	8	7	8	8	1.60922	1.5867	1.52904	0.765727	0.660902	0.663531	0.612998	0.798552	0.773322
Biological Process	GO:0009435	12	NAD biosynthetic process	1.81	0.126624	Q8K4Z3	NAD(P)H-hydrate epimerase OS=Mus musculus OX=10090 GN=Naxe PE=1 SV=1	Naxe	2.628	0.00679654	Up	30.972	25.9	5	5	5	3	4	3	4	2	3	1	2	1	1.53114	1.17474	1.64038	0.692129	0.563786	0.397812
Biological Process	GO:0009435	12	NAD biosynthetic process	1.81	0.126624	P47857	ATP-dependent 6-phosphofructokinase, muscle type OS=Mus musculus OX=10090 GN=Pfkm PE=1 SV=3	Pfkm	1.546	0.00953051	Up	85.268	22.1	14	11	11	8	7	8	9	9	9	9	8	7	1.21899	1.27146	1.30466	0.673941	0.884978	0.895993	0.859451	0.910506	0.980018
Biological Process	GO:0009435	12	NAD biosynthetic process	1.81	0.126624	P17751	Triosephosphate isomerase OS=Mus musculus OX=10090 GN=Tpi1 PE=1 SV=5	Tpi1	1.889	0.00198844	Up	26.712	52.6	11	11	11	11	11	11	11	10	10	11	11	11	1.53666	1.48647	1.48647	0.930015	0.772658	0.685044	0.70929	0.666388	0.727001
Biological Process	GO:0009435	12	NAD biosynthetic process	1.81	0.126624	P09411	Phosphoglycerate kinase 1 OS=Mus musculus OX=10090 GN=Pgk1 PE=1 SV=4	Pgk1	1.665	0.000467608	Up	44.55	63.8	24	17	24	22	22	23	23	23	23	21	23	22	1.52667	1.41071	1.33421	0.903553	0.820882	0.841145	0.674563	0.735834	0.752444
Biological Process	GO:0009435	12	NAD biosynthetic process	1.81	0.126624	P06745	Glucose-6-phosphate isomerase OS=Mus musculus OX=10090 GN=Gpi PE=1 SV=4	Gpi	1.895	0.00360838	Up	62.766	34.4	16	16	16	13	14	13	11	11	12	10	10	11	1.66816	1.27758	1.47643	0.89027	0.715193	0.727723	0.687768	0.805436	0.75145
Biological Process	GO:2001169	11	regulation of ATP biosynthetic process	1.81	0.126624	Q9DBJ1	Phosphoglycerate mutase 1 OS=Mus musculus OX=10090 GN=Pgam1 PE=1 SV=3	Pgam1	2.261	8.68702e-05	Up	28.832	50.8	10	10	10	8	9	9	9	8	8	7	8	8	1.60922	1.5867	1.52904	0.765727	0.660902	0.663531	0.612998	0.798552	0.773322
Biological Process	GO:2001169	11	regulation of ATP biosynthetic process	1.81	0.126624	Q9CQ54	NADH dehydrogenase [ubiquinone] 1 subunit C2 OS=Mus musculus OX=10090 GN=Ndufc2 PE=1 SV=1	Ndufc2	1.939	0.00971639	Up	14.164	10.8	1	1	1	1	1	1	1	1	1	1	1	1	1.23309		1.40574	0.680568	0.680599
Biological Process	GO:2001169	11	regulation of ATP biosynthetic process	1.81	0.126624	P34884	Macrophage migration inhibitory factor OS=Mus musculus OX=10090 GN=Mif PE=1 SV=2	Mif	0.575	0.000309164	Down	12.504	23.5	3	3	3	3	3	3	3	3	3	2	2	3	0.759242	0.71762	0.671799	1.21412	1.32392	1.19638	0.887896	1.14755	1.08147
Biological Process	GO:2001169	11	regulation of ATP biosynthetic process	1.81	0.126624	P11103	Poly [ADP-ribose] polymerase 1 OS=Mus musculus OX=10090 GN=Parp1 PE=1 SV=3	Parp1	0.628	0.0032744	Down	113.1	16.4	15	15	15	5	5	7	13	12	11	13	12	13	0.801525	0.706677	0.893605	1.34317	1.20547	1.27744	0.828075	0.981651	0.962392
Biological Process	GO:2001169	11	regulation of ATP biosynthetic process	1.81	0.126624	O55135	Eukaryotic translation initiation factor 6 OS=Mus musculus OX=10090 GN=Eif6 PE=1 SV=2	Eif6	1.853	0.00286262	Up	26.511	28.6	6	6	6	5	4	5	6	6	5	5	6	6	1.1883	1.48943	1.61471	0.796631	0.770321	0.750026	0.768072	0.800345	0.822157
Biological Process	GO:2001169	11	regulation of ATP biosynthetic process	1.81	0.126624	O54950	5'-AMP-activated protein kinase subunit gamma-1 OS=Mus musculus OX=10090 GN=Prkag1 PE=1 SV=2	Prkag1	1.635	0.00147921	Up	37.52	11.5	4	3	4	3	3	3	3	2	4	3	3	2	1.30201	1.24997	1.16926	0.749008	0.69063	0.835881		1.00324
Biological Process	GO:0050686	10	negative regulation of mRNA processing	1.69	0.125486	Q9R0U0	Serine/arginine-rich splicing factor 10 OS=Mus musculus OX=10090 GN=Srsf10 PE=1 SV=2	Srsf10	2.359	0.0109046	Up	31.3	8.4	2	2	2	2	2	2	2	2	2	2	2	1	1.36884	1.52869	1.47049	0.876908	0.506325	0.468209	0.819409		0.96113
Biological Process	GO:0050686	10	negative regulation of mRNA processing	1.69	0.125486	Q9JIX8	Apoptotic chromatin condensation inducer in the nucleus OS=Mus musculus OX=10090 GN=Acin1 PE=1 SV=3	Acin1	1.73	0.00779533	Up	150.72	12.6	15	15	15	9	9	8	12	12	13	12	11	12	1.58129	1.22775	1.31299	0.926916	0.71499	0.740772	0.830971	0.862426	0.801886
Biological Process	GO:0050686	10	negative regulation of mRNA processing	1.69	0.125486	Q91VM5	RNA binding motif protein, X-linked-like-1 OS=Mus musculus OX=10090 GN=Rbmxl1 PE=2 SV=1	Rbmxl1	0.524	0.0095993	Down	42.161	33.8	15	2	15	11	11	10	14	13	14	14	15	12	0.484522	0.607597	0.781075	1.14085	1.15543	1.27656	1.21659	1.20398	1.13338
Biological Process	GO:0050686	10	negative regulation of mRNA processing	1.69	0.125486	Q8BHD7	Polypyrimidine tract-binding protein 3 OS=Mus musculus OX=10090 GN=Ptbp3 PE=1 SV=1	Ptbp3	2.125	0.0405141	Up	56.7	14	7	5	7	3	3	5	5	5	6	4	4	5	1.09656	1.50378	0.804843	0.391193	0.716704	0.494189	1.24341	1.23827	1.51105
Biological Process	GO:0050686	10	negative regulation of mRNA processing	1.69	0.125486	Q61937	Nucleophosmin OS=Mus musculus OX=10090 GN=Npm1 PE=1 SV=1	Npm1	0.62	0.0299004	Down	32.56	30.8	8	8	8	7	7	7	7	6	6	6	5	6	0.676047	0.551378	0.602599	0.752698	1.14365	1.05628	1.40828	1.65541	1.15366
Biological Process	GO:0050686	10	negative regulation of mRNA processing	1.69	0.125486	O55201	Transcription elongation factor SPT5 OS=Mus musculus OX=10090 GN=Supt5h PE=1 SV=1	Supt5h	1.71	0.00937604	Up	120.66	17.4	16	16	16	8	6	7	12	13	12	10	11	11	1.66568	1.1739	1.31414	0.744471	0.870184	0.813728	0.854709	0.780813	0.782373
Biological Process	GO:0050686	10	negative regulation of mRNA processing	1.69	0.125486	O55128	Histone deacetylase complex subunit SAP18 OS=Mus musculus OX=10090 GN=Sap18 PE=1 SV=1	Sap18	0.282	0.00128743	Down	17.595	30.1	6	6	6	4	5	5	5	5	5	4	4	5	0.267222	0.351077	0.448871	1.12857	1.30619	1.34518	1.31403	1.33899	1.49987
Biological Process	GO:0050686	10	negative regulation of mRNA processing	1.69	0.125486	O35658	Complement component 1 Q subcomponent-binding protein, mitochondrial OS=Mus musculus OX=10090 GN=C1qbp PE=1 SV=1	C1qbp	4.684	0.0199757	Up	31.013	15.1	4	4	4	4	4	4	3	2	3	1	2	2	2.68481	2.31886	1.4567	0.826629	0.20316	0.349495		0.077629	0.082707
Biological Process	GO:1903578	5	regulation of ATP metabolic process	1.69	0.125486	Q9DBJ1	Phosphoglycerate mutase 1 OS=Mus musculus OX=10090 GN=Pgam1 PE=1 SV=3	Pgam1	2.261	8.68702e-05	Up	28.832	50.8	10	10	10	8	9	9	9	8	8	7	8	8	1.60922	1.5867	1.52904	0.765727	0.660902	0.663531	0.612998	0.798552	0.773322
Biological Process	GO:1903578	5	regulation of ATP metabolic process	1.69	0.125486	Q9CQ54	NADH dehydrogenase [ubiquinone] 1 subunit C2 OS=Mus musculus OX=10090 GN=Ndufc2 PE=1 SV=1	Ndufc2	1.939	0.00971639	Up	14.164	10.8	1	1	1	1	1	1	1	1	1	1	1	1	1.23309		1.40574	0.680568	0.680599
Biological Process	GO:1903578	5	regulation of ATP metabolic process	1.69	0.125486	Q99LX0	Parkinson disease protein 7 homolog OS=Mus musculus OX=10090 GN=Park7 PE=1 SV=1	Park7	1.675	0.011092	Up	20.021	49.7	7	7	7	6	6	5	7	7	6	6	6	6	1.51875	1.16461	1.54153	0.817677	0.751439	0.953586	0.557735	0.76637	0.928308
Biological Process	GO:1903578	5	regulation of ATP metabolic process	1.69	0.125486	Q3TIU4	2',5'-phosphodiesterase 12 OS=Mus musculus OX=10090 GN=Pde12 PE=1 SV=2	Pde12	1.784	0.00885523	Up	67.513	13	7	7	7	4	4	3	6	6	7	4	3	4	1.4863	1.47154	1.1684	0.805124	0.869824	0.637853	0.829177	0.908725	0.823063
Biological Process	GO:1903578	5	regulation of ATP metabolic process	1.69	0.125486	P34884	Macrophage migration inhibitory factor OS=Mus musculus OX=10090 GN=Mif PE=1 SV=2	Mif	0.575	0.000309164	Down	12.504	23.5	3	3	3	3	3	3	3	3	3	2	2	3	0.759242	0.71762	0.671799	1.21412	1.32392	1.19638	0.887896	1.14755	1.08147
Biological Process	GO:1903578	5	regulation of ATP metabolic process	1.69	0.125486	P11103	Poly [ADP-ribose] polymerase 1 OS=Mus musculus OX=10090 GN=Parp1 PE=1 SV=3	Parp1	0.628	0.0032744	Down	113.1	16.4	15	15	15	5	5	7	13	12	11	13	12	13	0.801525	0.706677	0.893605	1.34317	1.20547	1.27744	0.828075	0.981651	0.962392
Biological Process	GO:1903578	5	regulation of ATP metabolic process	1.69	0.125486	O55135	Eukaryotic translation initiation factor 6 OS=Mus musculus OX=10090 GN=Eif6 PE=1 SV=2	Eif6	1.853	0.00286262	Up	26.511	28.6	6	6	6	5	4	5	6	6	5	5	6	6	1.1883	1.48943	1.61471	0.796631	0.770321	0.750026	0.768072	0.800345	0.822157
Biological Process	GO:0034655	6	nucleobase-containing compound catabolic process	1.26	0.127768	P09411	Phosphoglycerate kinase 1 OS=Mus musculus OX=10090 GN=Pgk1 PE=1 SV=4	Pgk1	1.665	0.000467608	Up	44.55	63.8	24	17	24	22	22	23	23	23	23	21	23	22	1.52667	1.41071	1.33421	0.903553	0.820882	0.841145	0.674563	0.735834	0.752444
Biological Process	GO:0034655	6	nucleobase-containing compound catabolic process	1.26	0.127768	P10922	Histone H1.0 OS=Mus musculus OX=10090 GN=H1-0 PE=2 SV=4	H1-0	0.061	0.00146928	Down	20.861	27.8	7	7	7	3	3	4	4	6	6	6	4	5	0.055342	0.083751	0.130932	0.82288	1.77883	1.79316	2.17594	0.584091	1.57508
Biological Process	GO:0034655	6	nucleobase-containing compound catabolic process	1.26	0.127768	P14131	40S ribosomal protein S16 OS=Mus musculus OX=10090 GN=Rps16 PE=1 SV=4	Rps16	0.367	0.0014806	Down	16.445	52.1	9	9	9	6	5	5	9	9	8	9	9	9	0.390082	0.421346	0.583763	1.37862	1.22807	1.19778	1.21755	1.38554	1.19726
Biological Process	GO:0034655	6	nucleobase-containing compound catabolic process	1.26	0.127768	P17751	Triosephosphate isomerase OS=Mus musculus OX=10090 GN=Tpi1 PE=1 SV=5	Tpi1	1.889	0.00198844	Up	26.712	52.6	11	11	11	11	11	11	11	10	10	11	11	11	1.53666	1.48647	1.48647	0.930015	0.772658	0.685044	0.70929	0.666388	0.727001
Biological Process	GO:0034655	6	nucleobase-containing compound catabolic process	1.26	0.127768	Q9ERF3	WD repeat-containing protein 61 OS=Mus musculus OX=10090 GN=Wdr61 PE=1 SV=1	Wdr61	1.665	0.0313174	Up	33.772	13.4	4	4	4	2	3	3	4	4	4	4	3	4	1.62417	1.17855	1.1122	0.945393	0.674623	0.731527	0.956585	0.917076	0.859873
Biological Process	GO:0034655	6	nucleobase-containing compound catabolic process	1.26	0.127768	Q9DBJ1	Phosphoglycerate mutase 1 OS=Mus musculus OX=10090 GN=Pgam1 PE=1 SV=3	Pgam1	2.261	8.68702e-05	Up	28.832	50.8	10	10	10	8	9	9	9	8	8	7	8	8	1.60922	1.5867	1.52904	0.765727	0.660902	0.663531	0.612998	0.798552	0.773322
Biological Process	GO:0034655	6	nucleobase-containing compound catabolic process	1.26	0.127768	Q9D0F9	Phosphoglucomutase-1 OS=Mus musculus OX=10090 GN=Pgm1 PE=1 SV=4	Pgm1	1.543	0.000864605	Up	61.417	41.1	21	21	21	16	15	15	16	17	16	15	14	15	1.31795	1.158	1.30421	0.848798	0.779361	0.821724	0.950529	0.965143	0.854287
Biological Process	GO:0034655	6	nucleobase-containing compound catabolic process	1.26	0.127768	Q9D0D3	Poly(A) RNA polymerase, mitochondrial OS=Mus musculus OX=10090 GN=Mtpap PE=1 SV=1	Mtpap	0.373	0.0342517	Down	65.229	8.7	4	4	4	2	1	3	3	3	2	3	4	4	0.568262		0.291779	1.03832	1.38934	1.03337	0.924602	1.10615	1.64817
Biological Process	GO:0034655	6	nucleobase-containing compound catabolic process	1.26	0.127768	Q9CZM2	60S ribosomal protein L15 OS=Mus musculus OX=10090 GN=Rpl15 PE=1 SV=4	Rpl15	0.602	0.0173888	Down	24.146	35.8	9	9	9	9	9	8	8	9	9	8	8	8	0.5012	0.715293	0.75986	1.03449	1.09413	1.15228	1.1313	1.48755	1.12389
Biological Process	GO:0034655	6	nucleobase-containing compound catabolic process	1.26	0.127768	Q921I9	Exosome complex component RRP41 OS=Mus musculus OX=10090 GN=Exosc4 PE=1 SV=3	Exosc4	1.707	0.0139361	Up	26.249	15.5	3	3	3	3	2	2	3	3	3	2	2	2	1.5568	1.38562	1.13737	0.855475	0.66139	0.872574	0.54791	0.982855
Biological Process	GO:0034655	6	nucleobase-containing compound catabolic process	1.26	0.127768	Q8R059	UDP-glucose 4-epimerase OS=Mus musculus OX=10090 GN=Gale PE=1 SV=1	Gale	1.952	0.00141259	Up	38.224	12.1	4	4	4	3	3	3	4	4	4	4	4	4	1.45979	1.52797	1.28739	0.650094	0.822535	0.717819	0.86491	0.893203	0.776281
Biological Process	GO:0034655	6	nucleobase-containing compound catabolic process	1.26	0.127768	Q8R050	Eukaryotic peptide chain release factor GTP-binding subunit ERF3A OS=Mus musculus OX=10090 GN=Gspt1 PE=1 SV=2	Gspt1	1.555	0.00183087	Up	68.625	19.8	14	3	14	9	8	8	10	11	11	9	8	11	1.33004	1.25519	1.11825	0.81494	0.744626	0.821541	0.984366	0.958851	0.972199
Biological Process	GO:0034655	6	nucleobase-containing compound catabolic process	1.26	0.127768	Q8K1R3	Polyribonucleotide nucleotidyltransferase 1, mitochondrial OS=Mus musculus OX=10090 GN=Pnpt1 PE=1 SV=1	Pnpt1	1.823	0.0155006	Up	85.682	16.9	13	13	13	7	7	6	11	10	10	10	11	9	1.60628	1.00695	1.39282	0.793995	0.698106	0.705341	1.05428	0.929701	0.812518
Biological Process	GO:0034655	6	nucleobase-containing compound catabolic process	1.26	0.127768	Q8BP67	60S ribosomal protein L24 OS=Mus musculus OX=10090 GN=Rpl24 PE=1 SV=2	Rpl24	0.33	0.00666116	Down	17.779	35.7	7	7	7	4	4	4	6	6	7	6	7	7	0.275283	0.31355	0.534833	1.31244	0.970016	1.11846	1.6566	1.36053	1.45829
Biological Process	GO:0034655	6	nucleobase-containing compound catabolic process	1.26	0.127768	Q8BFV2	PCI domain-containing protein 2 OS=Mus musculus OX=10090 GN=Pcid2 PE=1 SV=1	Pcid2	1.637	0.00200663	Up	46.132	16.8	6	6	6	3	2	2	5	5	4	5	5	5	1.25668	1.48691	1.27311	0.761407	0.881097	0.811132	0.901337	0.802829	0.825493
Biological Process	GO:0034655	6	nucleobase-containing compound catabolic process	1.26	0.127768	Q80YD1	ATP-dependent RNA helicase SUPV3L1, mitochondrial OS=Mus musculus OX=10090 GN=Supv3l1 PE=1 SV=1	Supv3l1	1.791	0.00242973	Up	87.004	16	11	11	11	7	6	7	9	9	8	8	7	8	1.62356	1.34529	1.64595	0.941626	0.857913	0.777499	0.642388	0.609294	0.556477
Biological Process	GO:0034655	6	nucleobase-containing compound catabolic process	1.26	0.127768	Q6ZWN5	40S ribosomal protein S9 OS=Mus musculus OX=10090 GN=Rps9 PE=1 SV=3	Rps9	0.253	0.0130279	Down	22.591	46.9	11	11	11	5	5	5	10	10	10	10	11	10	0.189786	0.1856	0.530338	1.34619	1.10581	1.1293	1.53995	1.75398	1.21904
Biological Process	GO:0034655	6	nucleobase-containing compound catabolic process	1.26	0.127768	Q61503	5'-nucleotidase OS=Mus musculus OX=10090 GN=Nt5e PE=1 SV=2	Nt5e	2.252	0.000129433	Up	63.864	15.1	8	8	8	5	5	5	7	6	4	6	6	6	1.58217	1.57799	1.48464	0.64348	0.759856	0.658867	0.798258	0.784543	0.710197
Biological Process	GO:0016071	8	mRNA metabolic process	1.18	0.128273	Q9Z1Z2	Serine-threonine kinase receptor-associated protein OS=Mus musculus OX=10090 GN=Strap PE=1 SV=2	Strap	1.807	0.00259001	Up	38.442	52.9	14	14	14	11	9	12	13	12	12	11	13	13	1.63062	1.32067	1.33835	0.877281	0.77064	0.725945	0.733111	0.913324	0.690062
Biological Process	GO:0034655	6	nucleobase-containing compound catabolic process	1.26	0.127768	Q3U0V1	Far upstream element-binding protein 2 OS=Mus musculus OX=10090 GN=Khsrp PE=1 SV=2	Khsrp	1.56	0.000215684	Up	76.775	44.1	23	21	23	20	19	20	17	17	18	16	18	18	1.28384	1.34175	1.19774	0.819022	0.83098	0.801364	0.96008	0.868556	0.896677
Biological Process	GO:0034655	6	nucleobase-containing compound catabolic process	1.26	0.127768	P97351	40S ribosomal protein S3a OS=Mus musculus OX=10090 GN=Rps3a PE=1 SV=3	Rps3a	0.4	0.0127489	Down	29.885	38.3	10	10	10	7	6	6	10	10	10	9	9	9	0.32406	0.442891	0.697792	1.14915	1.28971	1.22525	1.26242	1.54501	1.06371
Biological Process	GO:0034655	6	nucleobase-containing compound catabolic process	1.26	0.127768	P70349	Histidine triad nucleotide-binding protein 1 OS=Mus musculus OX=10090 GN=Hint1 PE=1 SV=3	Hint1	1.747	0.0173192	Up	13.777	38.9	4	4	4	2	3	3	4	2	3	4	3	1	1.62142	1.25764	1.48269	1.02047	0.813325	0.663087	0.443727	0.697647
Biological Process	GO:0034655	6	nucleobase-containing compound catabolic process	1.26	0.127768	P70168	Importin subunit beta-1 OS=Mus musculus OX=10090 GN=Kpnb1 PE=1 SV=2	Kpnb1	1.523	0.00647765	Up	97.183	26.5	20	20	20	15	15	15	18	18	18	13	15	15	1.34275	1.44254	1.20634	0.98515	0.823026	0.812653	0.909857	0.706244	0.771444
Biological Process	GO:0034655	6	nucleobase-containing compound catabolic process	1.26	0.127768	P62918	60S ribosomal protein L8 OS=Mus musculus OX=10090 GN=Rpl8 PE=1 SV=2	Rpl8	0.35	0.00601358	Down	28.024	24.5	5	5	5	2	3	4	5	5	5	5	5	5	0.336085	0.341577	0.575127	1.40469	1.00299	1.16735	1.29066	1.56089	1.32064
Biological Process	GO:0034655	6	nucleobase-containing compound catabolic process	1.26	0.127768	P62911	60S ribosomal protein L32 OS=Mus musculus OX=10090 GN=Rpl32 PE=1 SV=2	Rpl32	1.759	0.00528199	Up	15.86	38.5	5	5	5	4	3	3	3	4	3	3	3	2	1.31519	1.24208	1.44338	0.906653	0.6789	0.689226	0.681489	0.997507	1.04557
Biological Process	GO:0034655	6	nucleobase-containing compound catabolic process	1.26	0.127768	P62751	60S ribosomal protein L23a OS=Mus musculus OX=10090 GN=Rpl23a PE=1 SV=1	Rpl23a	0.44	0.00290054	Down	17.695	32.7	6	6	6	4	5	4	6	6	6	6	6	6	0.431414	0.47155	0.655198	1.23242	1.14322	1.16833	1.31308	1.46061	1.12418
Biological Process	GO:0034655	6	nucleobase-containing compound catabolic process	1.26	0.127768	P62301	40S ribosomal protein S13 OS=Mus musculus OX=10090 GN=Rps13 PE=1 SV=2	Rps13	0.601	0.0209343	Down	17.222	47	7	7	7	3	3	4	7	7	7	6	6	6	0.645797	0.588064	0.688955	1.31756	0.853375	1.02718	1.32797	1.25913	1.29197
Biological Process	GO:0034655	6	nucleobase-containing compound catabolic process	1.26	0.127768	P62281	40S ribosomal protein S11 OS=Mus musculus OX=10090 GN=Rps11 PE=1 SV=3	Rps11	0.247	0.0215405	Down	18.431	48.7	9	9	9	3	5	3	8	7	6	6	7	6	0.107001	0.270189	0.418774	0.846358	1.20992	1.16585	1.86521	1.4679	1.6488
Biological Process	GO:0034655	6	nucleobase-containing compound catabolic process	1.26	0.127768	P62270	40S ribosomal protein S18 OS=Mus musculus OX=10090 GN=Rps18 PE=1 SV=3	Rps18	0.376	0.00642821	Down	17.718	52.6	9	9	9	7	7	7	9	8	8	7	8	8	0.337699	0.428296	0.651675	1.26337	1.32062	1.18917	1.19456	1.36136	1.25327
Biological Process	GO:0034655	6	nucleobase-containing compound catabolic process	1.26	0.127768	P62082	40S ribosomal protein S7 OS=Mus musculus OX=10090 GN=Rps7 PE=2 SV=1	Rps7	0.41	0.00043445	Down	22.127	17	4	4	4	2	2	2	2	4	4	3	3	3	0.406215	0.444545	0.533722	1.08144	1.1207	1.17868	1.29785	1.51117	1.42569
Biological Process	GO:0034655	6	nucleobase-containing compound catabolic process	1.26	0.127768	P61327	Protein mago nashi homolog OS=Mus musculus OX=10090 GN=Magoh PE=2 SV=1	Magoh	1.874	0.00175624	Up	17.163	26	4	4	4	3	3	4	3	3	3	4	3	4	1.66973	1.52239	1.44849	0.790681	0.738715	0.947267	0.752554	0.494982	0.635186
Biological Process	GO:0034655	6	nucleobase-containing compound catabolic process	1.26	0.127768	P47963	60S ribosomal protein L13 OS=Mus musculus OX=10090 GN=Rpl13 PE=1 SV=3	Rpl13	0.53	0.00982907	Down	24.305	39.3	9	9	9	6	6	6	8	9	9	8	8	8	0.496521	0.548982	0.719435	1.30253	1.02652	1.00404	1.15517	1.44243	1.30437
Biological Process	GO:0034655	6	nucleobase-containing compound catabolic process	1.26	0.127768	P47857	ATP-dependent 6-phosphofructokinase, muscle type OS=Mus musculus OX=10090 GN=Pfkm PE=1 SV=3	Pfkm	1.546	0.00953051	Up	85.268	22.1	14	11	11	8	7	8	9	9	9	9	8	7	1.21899	1.27146	1.30466	0.673941	0.884978	0.895993	0.859451	0.910506	0.980018
Biological Process	GO:0034655	6	nucleobase-containing compound catabolic process	1.26	0.127768	P17879	Heat shock 70 kDa protein 1B OS=Mus musculus OX=10090 GN=Hspa1b PE=1 SV=3	Hspa1b	9.192	0.000257235	Up	70.175	34.3	17	1	14	12	11	11	8	7	6	5	6	5	3.44022	2.08933	1.97351	0.276521	0.256891	0.282884	0.20933	0.252823	0.218492
Biological Process	GO:0034655	6	nucleobase-containing compound catabolic process	1.26	0.127768	Q3TIU4	2',5'-phosphodiesterase 12 OS=Mus musculus OX=10090 GN=Pde12 PE=1 SV=2	Pde12	1.784	0.00885523	Up	67.513	13	7	7	7	4	4	3	6	6	7	4	3	4	1.4863	1.47154	1.1684	0.805124	0.869824	0.637853	0.829177	0.908725	0.823063
Biological Process	GO:0016071	8	mRNA metabolic process	1.18	0.128273	Q9Z315	U4/U6.U5 tri-snRNP-associated protein 1 OS=Mus musculus OX=10090 GN=Sart1 PE=1 SV=1	Sart1	1.57	0.000487162	Up	90.884	24.9	16	16	16	11	10	11	10	9	10	8	9	9	1.22783	1.34783	1.28471	0.872846	0.809292	0.776652	0.883566	0.915707	0.881572
Biological Process	GO:0006518	6	peptide metabolic process	1.19	0.129692	B6KN45	Elongation factor 1-alpha OS=Toxoplasma gondii OX=5811 GN=TgIa.0820 PE=3 SV=1	TgIa.0820	0.414	0.00464484	Down	49.005	26.8	11	6	6	3	3	3	5	5	5	0	0	0	0.590146	0.585832	0.580926	1.0268	1.65995	1.55635
Biological Process	GO:0006518	6	peptide metabolic process	1.19	0.129692	O35864	COP9 signalosome complex subunit 5 OS=Mus musculus OX=10090 GN=Cops5 PE=1 SV=3	Cops5	1.576	0.0153026	Up	37.548	25.7	8	8	8	5	4	4	8	8	8	8	7	8	1.64235	1.20071	1.20825	0.902126	0.870023	0.79781	0.677027	0.859332	0.842367
Biological Process	GO:0034599	6	cellular response to oxidative stress	1.36	0.130619	Q8CGK3	Lon protease homolog, mitochondrial OS=Mus musculus OX=10090 GN=Lonp1 PE=1 SV=2	Lonp1	2.208	0.000248374	Up	105.84	17.8	16	16	16	12	13	13	12	10	11	8	10	10	1.57888	1.85508	1.63563	0.829956	0.735239	0.730351	0.623369	0.498809	0.512682
Biological Process	GO:0034599	6	cellular response to oxidative stress	1.36	0.130619	Q8CG72	ADP-ribose glycohydrolase ARH3 OS=Mus musculus OX=10090 GN=Adprs PE=1 SV=1	Adprs	2.347	0.0428392	Up	39.414	5.7	2	2	2	2	2	1	2	2	2	2	2	2	1.77308	1.67046		0.866706	0.600334		0.794858	0.740581	0.55398
Biological Process	GO:0034599	6	cellular response to oxidative stress	1.36	0.130619	Q64511	DNA topoisomerase 2-beta OS=Mus musculus OX=10090 GN=Top2b PE=1 SV=2	Top2b	0.394	0.012912	Down	181.91	22.1	34	19	19	3	5	7	12	13	11	12	10	10	0.372075	0.559467	0.810922	1.58753	1.45954	1.37155	1.00519	0.984761	0.848969
Biological Process	GO:0034599	6	cellular response to oxidative stress	1.36	0.130619	Q64010	Adapter molecule crk OS=Mus musculus OX=10090 GN=Crk PE=1 SV=1	Crk	1.963	0.000574123	Up	33.814	24.3	7	7	7	5	6	5	4	4	4	4	4	4	1.4972	1.47592	1.22362	0.691485	0.711339	0.735563	0.959042	0.69271	1.01312
Biological Process	GO:0034599	6	cellular response to oxidative stress	1.36	0.130619	Q60676	Serine/threonine-protein phosphatase 5 OS=Mus musculus OX=10090 GN=Ppp5c PE=1 SV=3	Ppp5c	0.487	0.00269777	Down	56.876	14.4	7	7	7	4	3	4	5	5	5	4	4	4	0.531963	0.529231	0.615432	0.960159	1.14468	1.33666	1.3422	1.12233	1.41734
Biological Process	GO:0034599	6	cellular response to oxidative stress	1.36	0.130619	P99029	Peroxiredoxin-5, mitochondrial OS=Mus musculus OX=10090 GN=Prdx5 PE=1 SV=2	Prdx5	2.457	5.87017e-05	Up	21.897	37.1	8	8	8	6	6	7	8	7	7	7	8	7	1.70198	1.72965	1.5042	0.637674	0.690071	0.681448	0.609009	0.631704	0.814271
Biological Process	GO:0034599	6	cellular response to oxidative stress	1.36	0.130619	P20108	Thioredoxin-dependent peroxide reductase, mitochondrial OS=Mus musculus OX=10090 GN=Prdx3 PE=1 SV=1	Prdx3	2.03	0.000442522	Up	28.127	30.7	7	7	7	6	5	6	6	6	6	5	5	5	1.63168	1.56442	1.40294	0.807674	0.685333	0.772868	0.899733	0.663169	0.572189
Biological Process	GO:0034599	6	cellular response to oxidative stress	1.36	0.130619	P17918	Proliferating cell nuclear antigen OS=Mus musculus OX=10090 GN=Pcna PE=1 SV=2	Pcna	0.401	0.00525169	Down	28.785	37.9	10	10	10	5	5	4	8	9	9	9	10	8	0.38115	0.49656	0.685467	1.30994	1.32646	1.25754	1.13221	1.27211	1.13856
Biological Process	GO:0034599	6	cellular response to oxidative stress	1.36	0.130619	P17879	Heat shock 70 kDa protein 1B OS=Mus musculus OX=10090 GN=Hspa1b PE=1 SV=3	Hspa1b	9.192	0.000257235	Up	70.175	34.3	17	1	14	12	11	11	8	7	6	5	6	5	3.44022	2.08933	1.97351	0.276521	0.256891	0.282884	0.20933	0.252823	0.218492
Biological Process	GO:0034599	6	cellular response to oxidative stress	1.36	0.130619	P14901	Heme oxygenase 1 OS=Mus musculus OX=10090 GN=Hmox1 PE=1 SV=1	Hmox1	2.039	0.000107075	Up	32.928	32.9	7	7	7	7	6	7	5	5	4	3	3	2	1.62482	1.42597	1.42837	0.715903	0.757231	0.723736	0.830638	0.737497	0.755845
Biological Process	GO:0034599	6	cellular response to oxidative stress	1.36	0.130619	P11103	Poly [ADP-ribose] polymerase 1 OS=Mus musculus OX=10090 GN=Parp1 PE=1 SV=3	Parp1	0.628	0.0032744	Down	113.1	16.4	15	15	15	5	5	7	13	12	11	13	12	13	0.801525	0.706677	0.893605	1.34317	1.20547	1.27744	0.828075	0.981651	0.962392
Biological Process	GO:0034599	6	cellular response to oxidative stress	1.36	0.130619	P08553	Neurofilament medium polypeptide OS=Mus musculus OX=10090 GN=Nefm PE=1 SV=4	Nefm	0.468	7.02997e-05	Down	95.915	43.2	34	31	33	19	17	18	28	29	30	26	25	27	0.565823	0.658516	0.603587	1.28646	1.29673	1.3248	1.01176	1.25477	0.997537
Biological Process	GO:0034599	6	cellular response to oxidative stress	1.36	0.130619	P05480	Neuronal proto-oncogene tyrosine-protein kinase Src OS=Mus musculus OX=10090 GN=Src PE=1 SV=4	Src	1.614	0.00010588	Up	60.644	17.6	9	4	9	4	5	3	8	8	9	7	8	8	1.27628	1.33228	1.28079	0.841689	0.804578	0.763713	0.95393	0.912723	0.834011
Biological Process	GO:0051047	7	positive regulation of secretion	1.31	0.130259	Q9Z2Q6	Septin-5 OS=Mus musculus OX=10090 GN=Septin5 PE=1 SV=2	Septin5	1.613	0.000530763	Up	42.747	25.7	9	9	9	6	6	6	9	9	9	7	8	8	1.17435	1.30214	1.22377	0.818258	0.751916	0.723386	1.04273	0.880938	1.08251
Biological Process	GO:0051047	7	positive regulation of secretion	1.31	0.130259	Q9QUH0	Glutaredoxin-1 OS=Mus musculus OX=10090 GN=Glrx PE=1 SV=3	Glrx	2.774	0.0033284	Up	11.871	17.8	2	2	2	2	2	1	2	1	2	2	2	2	1.8876	1.681		0.65002		0.636421	0.727986	0.556499	0.860475
Biological Process	GO:0051047	7	positive regulation of secretion	1.31	0.130259	Q9D023	Mitochondrial pyruvate carrier 2 OS=Mus musculus OX=10090 GN=Mpc2 PE=1 SV=1	Mpc2	1.669	0.0160163	Up	14.286	29.9	4	4	4	4	4	3	3	3	3	2	2	2	1.58649	1.33306	1.60646	1.11857	0.765627	0.828428	0.634537	0.393475	0.733349
Biological Process	GO:0051047	7	positive regulation of secretion	1.31	0.130259	Q9CR16	Peptidyl-prolyl cis-trans isomerase D OS=Mus musculus OX=10090 GN=Ppid PE=1 SV=3	Ppid	1.505	0.00375579	Up	40.742	37	14	14	14	11	11	12	11	11	12	12	12	12	1.26129	1.41694	1.17537	0.920565	0.831189	0.80837	0.853727	0.896843	0.835703
Biological Process	GO:0051047	7	positive regulation of secretion	1.31	0.130259	Q9CQD1	Ras-related protein Rab-5A OS=Mus musculus OX=10090 GN=Rab5a PE=1 SV=1	Rab5a	2.089	0.00461978	Up	23.598	38.6	7	4	4	2	2	2	4	4	4	3	3	4	1.55978	1.25806	1.46217	0.664064	0.826817	0.558107	1.09665	0.915056	0.659292
Biological Process	GO:0051047	7	positive regulation of secretion	1.31	0.130259	Q8R5M8	Cell adhesion molecule 1 OS=Mus musculus OX=10090 GN=Cadm1 PE=1 SV=2	Cadm1	0.431	0.00192903	Down	49.788	12.1	5	5	5	3	2	2	3	4	3	3	2	3	0.500711	0.529126	0.62093	1.27743	1.06602	1.48461	1.11596	1.36341	1.0418
Biological Process	GO:0051047	7	positive regulation of secretion	1.31	0.130259	Q8BWG8	Beta-arrestin-1 OS=Mus musculus OX=10090 GN=Arrb1 PE=1 SV=1	Arrb1	0.258	0.0144566	Down	46.972	6.5	3	3	3	2	3	1	3	3	3	3	3	3	0.21228	0.426289		1.12849	1.1655	1.41347	1.24515	1.27496	1.13387
Biological Process	GO:0051047	7	positive regulation of secretion	1.31	0.130259	Q8BH04	Phosphoenolpyruvate carboxykinase [GTP], mitochondrial OS=Mus musculus OX=10090 GN=Pck2 PE=1 SV=1	Pck2	1.71	0.00114955	Up	70.527	36.1	20	20	20	14	13	14	17	16	15	16	17	15	1.28107	1.37262	1.53434	0.85803	0.83265	0.757943	0.730532	0.908731	0.724082
Biological Process	GO:0051047	7	positive regulation of secretion	1.31	0.130259	Q6Q899	Antiviral innate immune response receptor RIG-I OS=Mus musculus OX=10090 GN=Ddx58 PE=1 SV=2	Ddx58	2.506	0.00101781	Up	105.97	20.1	19	19	19	14	14	15	14	13	13	15	16	15	1.45157	1.45988	1.08231	0.518655	0.502655	0.572327	1.14305	1.17431	1.09524
Biological Process	GO:0051047	7	positive regulation of secretion	1.31	0.130259	Q6PB44	Tyrosine-protein phosphatase non-receptor type 23 OS=Mus musculus OX=10090 GN=Ptpn23 PE=1 SV=2	Ptpn23	2.008	0.000255284	Up	185.21	15.6	24	24	24	16	15	17	18	16	18	14	16	14	1.58095	1.60109	1.36508	0.791565	0.730038	0.743429	0.700966	0.753809	0.733081
Biological Process	GO:0051047	7	positive regulation of secretion	1.31	0.130259	Q6P069	Sorcin OS=Mus musculus OX=10090 GN=Sri PE=1 SV=1	Sri	1.924	0.000174053	Up	21.627	35.4	7	7	7	5	5	5	7	6	7	4	4	5	1.30491	1.35247	1.31553	0.738158	0.698395	0.628021	1.00711	0.971333	0.984074
Biological Process	GO:0051047	7	positive regulation of secretion	1.31	0.130259	P81117	Nucleobindin-2 OS=Mus musculus OX=10090 GN=Nucb2 PE=1 SV=2	Nucb2	0.486	0.0245538	Down	50.304	21.4	8	8	8	3	4	4	8	7	7	7	6	7	0.36894	0.624296	0.647886	0.899477	1.25488	1.22315	1.02258	1.62945	1.32935
Biological Process	GO:0051047	7	positive regulation of secretion	1.31	0.130259	P70297	Signal transducing adapter molecule 1 OS=Mus musculus OX=10090 GN=Stam PE=1 SV=3	Stam	2.231	0.000585968	Up	59.771	9.9	4	3	3	3	3	3	2	3	2	2	3	2	1.70954	1.63356	1.38008	0.773925	0.68138	0.661813	0.678372	0.93068	0.550651
Biological Process	GO:0051047	7	positive regulation of secretion	1.31	0.130259	P63038	60 kDa heat shock protein, mitochondrial OS=Mus musculus OX=10090 GN=Hspd1 PE=1 SV=1	Hspd1	1.884	0.00219676	Up	60.955	45.5	21	21	21	18	20	19	20	19	19	17	19	19	1.48213	1.40201	1.72793	0.925792	0.753211	0.769005	0.610839	0.721165	0.60791
Biological Process	GO:0051047	7	positive regulation of secretion	1.31	0.130259	P51150	Ras-related protein Rab-7a OS=Mus musculus OX=10090 GN=Rab7a PE=1 SV=2	Rab7a	1.519	0.00277295	Up	23.489	44.9	8	8	8	7	7	7	8	8	8	8	7	8	1.43045	1.38308	1.55171	1.04889	0.954517	0.869951	0.491543	0.660044	0.609812
Biological Process	GO:0051047	7	positive regulation of secretion	1.31	0.130259	P49615	Cyclin-dependent-like kinase 5 OS=Mus musculus OX=10090 GN=Cdk5 PE=1 SV=1	Cdk5	2.106	0.00239518	Up	33.288	25	7	6	6	4	4	3	6	5	5	5	5	5	1.63612	1.45579	1.32147	0.784381	0.730474	0.581142	0.741888	0.903534	0.845209
Biological Process	GO:0034599	6	cellular response to oxidative stress	1.36	0.130619	Q8K1R3	Polyribonucleotide nucleotidyltransferase 1, mitochondrial OS=Mus musculus OX=10090 GN=Pnpt1 PE=1 SV=1	Pnpt1	1.823	0.0155006	Up	85.682	16.9	13	13	13	7	7	6	11	10	10	10	11	9	1.60628	1.00695	1.39282	0.793995	0.698106	0.705341	1.05428	0.929701	0.812518
Biological Process	GO:0034599	6	cellular response to oxidative stress	1.36	0.130619	Q8R180	ERO1-like protein alpha OS=Mus musculus OX=10090 GN=Ero1a PE=1 SV=2	Ero1a	1.908	0.00352832	Up	54.084	34.7	15	14	15	12	13	11	11	8	10	9	10	9	1.32502	1.64103	1.53563	0.782946	0.902344	0.673594	0.672522	0.658929	0.807991
Biological Process	GO:0034599	6	cellular response to oxidative stress	1.36	0.130619	Q8VDQ8	NAD-dependent protein deacetylase sirtuin-2 OS=Mus musculus OX=10090 GN=Sirt2 PE=1 SV=2	Sirt2	2.698	0.000579567	Up	43.256	26.2	7	7	7	6	6	5	4	3	4	2	4	5	1.45234	1.72973	1.95324	0.688828	0.635489	0.579036	0.569761	0.629829	0.76174
Biological Process	GO:0034599	6	cellular response to oxidative stress	1.36	0.130619	Q8VE70	Programmed cell death protein 10 OS=Mus musculus OX=10090 GN=Pdcd10 PE=1 SV=1	Pdcd10	1.811	0.045092	Up	24.715	15.6	3	3	3	3	3	3	3	3	3	2	2	2	1.12951	1.98029	1.60499	1.04721	0.861378	0.694868	0.447481	0.594821	0.63945
Biological Process	GO:0050714	9	positive regulation of protein secretion	1.45	0.133893	P06745	Glucose-6-phosphate isomerase OS=Mus musculus OX=10090 GN=Gpi PE=1 SV=4	Gpi	1.895	0.00360838	Up	62.766	34.4	16	16	16	13	14	13	11	11	12	10	10	11	1.66816	1.27758	1.47643	0.89027	0.715193	0.727723	0.687768	0.805436	0.75145
Biological Process	GO:0050714	9	positive regulation of protein secretion	1.45	0.133893	P05480	Neuronal proto-oncogene tyrosine-protein kinase Src OS=Mus musculus OX=10090 GN=Src PE=1 SV=4	Src	1.614	0.00010588	Up	60.644	17.6	9	4	9	4	5	3	8	8	9	7	8	8	1.27628	1.33228	1.28079	0.841689	0.804578	0.763713	0.95393	0.912723	0.834011
Biological Process	GO:0061025	6	membrane fusion	1.5	0.13278	Q9R233	Tapasin OS=Mus musculus OX=10090 GN=Tapbp PE=1 SV=2	Tapbp	2.155	0.00709142	Up	49.736	11.6	5	5	5	4	4	4	3	4	4	3	4	4	1.04643	1.08803	1.60431	0.514019	0.605376	0.615567	1.30985	1.17287	1.04355
Biological Process	GO:0061025	6	membrane fusion	1.5	0.13278	Q9DB05	Alpha-soluble NSF attachment protein OS=Mus musculus OX=10090 GN=Napa PE=1 SV=1	Napa	1.527	0.00566377	Up	33.189	34.2	9	9	9	7	7	7	9	7	8	7	8	8	1.32003	1.28657	1.28371	0.979353	0.748545	0.819659	0.789826	0.875416	0.89689
Biological Process	GO:0061025	6	membrane fusion	1.5	0.13278	Q9CRB9	MICOS complex subunit Mic19 OS=Mus musculus OX=10090 GN=Chchd3 PE=1 SV=1	Chchd3	1.564	0.00358757	Up	26.334	28.2	6	6	6	4	4	4	5	6	5	5	6	5	1.15418	1.39621	1.15176	0.793038	0.740221	0.833485	0.978126	1.0638	0.889181
Biological Process	GO:0061025	6	membrane fusion	1.5	0.13278	Q9CQW1	Synaptobrevin homolog YKT6 OS=Mus musculus OX=10090 GN=Ykt6 PE=1 SV=1	Ykt6	1.594	0.0293389	Up	22.314	44.9	7	7	7	3	3	4	5	4	5	4	3	3	1.52914	1.0487	1.06933	0.725474	0.857062	0.705057	0.835198	1.15879	1.07124
Biological Process	GO:0061025	6	membrane fusion	1.5	0.13278	Q99JB2	Stomatin-like protein 2, mitochondrial OS=Mus musculus OX=10090 GN=Stoml2 PE=1 SV=1	Stoml2	1.75	0.0195332	Up	38.384	28.6	8	8	8	6	7	7	6	5	4	5	4	4	1.36466	1.27563	1.36291	0.555753	0.804951	0.92662	0.842992	1.03802	0.828456
Biological Process	GO:0061025	6	membrane fusion	1.5	0.13278	Q920A7	AFG3-like protein 1 OS=Mus musculus OX=10090 GN=Afg3l1 PE=1 SV=2	Afg3l1	0.578	0.0241106	Down	87.046	12.2	10	8	8	3	4	4	4	7	6	6	5	6	0.779966	0.539874	0.720214	0.990678	1.11183	1.42617	1.12565	1.09902	1.2066
Biological Process	GO:0061025	6	membrane fusion	1.5	0.13278	Q8BL66	Early endosome antigen 1 OS=Mus musculus OX=10090 GN=Eea1 PE=1 SV=2	Eea1	1.523	0.000256087	Up	160.91	36.5	47	47	47	23	25	24	38	33	34	31	32	33	1.2316	1.27746	1.14687	0.817966	0.781627	0.801672	1.01572	0.984326	0.942756
Biological Process	GO:0061025	6	membrane fusion	1.5	0.13278	P63024	Vesicle-associated membrane protein 3 OS=Mus musculus OX=10090 GN=Vamp3 PE=1 SV=1	Vamp3	1.853	0.00106609	Up	11.48	47.6	3	3	3	2	2	2	3	2	2	2	2	2	1.32911	1.21714	1.53387	0.702539	0.730433	0.769392	1.03043	0.767288	0.919804
Biological Process	GO:0061025	6	membrane fusion	1.5	0.13278	P51150	Ras-related protein Rab-7a OS=Mus musculus OX=10090 GN=Rab7a PE=1 SV=2	Rab7a	1.519	0.00277295	Up	23.489	44.9	8	8	8	7	7	7	8	8	8	8	7	8	1.43045	1.38308	1.55171	1.04889	0.954517	0.869951	0.491543	0.660044	0.609812
Biological Process	GO:0061025	6	membrane fusion	1.5	0.13278	P46460	Vesicle-fusing ATPase OS=Mus musculus OX=10090 GN=Nsf PE=1 SV=2	Nsf	1.664	0.00809127	Up	82.613	28.1	18	18	18	8	9	10	12	16	13	14	13	13	1.53078	1.15417	1.48557	0.898083	0.756202	0.852332	0.829363	0.777231	0.71627
Biological Process	GO:0061025	6	membrane fusion	1.5	0.13278	P17742	Peptidyl-prolyl cis-trans isomerase A OS=Mus musculus OX=10090 GN=Ppia PE=1 SV=2	Ppia	1.64	0.0130772	Up	17.971	54.9	8	8	8	5	6	6	8	8	8	5	6	6	1.63551	1.17796	1.19954	0.877999	0.765359	0.803539	0.939087	0.79748	0.803539
Biological Process	GO:0061025	6	membrane fusion	1.5	0.13278	O70439	Syntaxin-7 OS=Mus musculus OX=10090 GN=Stx7 PE=1 SV=3	Stx7	1.903	0.000219614	Up	29.82	24.9	5	5	5	5	5	5	5	4	5	5	5	5	1.39928	1.36796	1.30324	0.780058	0.681801	0.676741	1.02316	0.971609	0.796147
Biological Process	GO:0051047	7	positive regulation of secretion	1.31	0.130259	P47857	ATP-dependent 6-phosphofructokinase, muscle type OS=Mus musculus OX=10090 GN=Pfkm PE=1 SV=3	Pfkm	1.546	0.00953051	Up	85.268	22.1	14	11	11	8	7	8	9	9	9	9	8	7	1.21899	1.27146	1.30466	0.673941	0.884978	0.895993	0.859451	0.910506	0.980018
Biological Process	GO:0061025	6	membrane fusion	1.5	0.13278	O08547	Vesicle-trafficking protein SEC22b OS=Mus musculus OX=10090 GN=Sec22b PE=1 SV=3	Sec22b	2.248	0.00719571	Up	24.74	34.4	7	7	7	5	6	6	6	6	6	5	5	6	1.41551	1.24067	1.97283	0.755624	0.5884	0.714898	0.810235	0.872269	0.629556
Biological Process	GO:0009408	5	response to heat	1.55	0.131977	Q9JIY5	Serine protease HTRA2, mitochondrial OS=Mus musculus OX=10090 GN=Htra2 PE=1 SV=2	Htra2	1.857	0.01124	Up	49.348	17.2	6	6	6	4	3	4	6	5	5	5	3	3	1.55562	1.05471	1.49316	0.782006	0.652793	0.774949	0.6212	1.18465	0.880922
Biological Process	GO:0009408	5	response to heat	1.55	0.131977	Q69ZN7	Myoferlin OS=Mus musculus OX=10090 GN=Myof PE=1 SV=2	Myof	0.563	0.000779041	Down	233.32	36.2	63	63	63	31	29	31	62	55	53	45	50	45	0.794219	0.735515	0.673923	1.2282	1.40779	1.2754	0.990396	0.998611	0.895942
Biological Process	GO:0009408	5	response to heat	1.55	0.131977	P70296	Phosphatidylethanolamine-binding protein 1 OS=Mus musculus OX=10090 GN=Pebp1 PE=1 SV=3	Pebp1	1.886	0.000335544	Up	20.83	44.9	7	7	7	6	6	6	6	6	6	6	6	6	1.39012	1.45662	1.41463	0.833811	0.695983	0.729468	0.824335	0.831278	0.823763
Biological Process	GO:0009408	5	response to heat	1.55	0.131977	P63038	60 kDa heat shock protein, mitochondrial OS=Mus musculus OX=10090 GN=Hspd1 PE=1 SV=1	Hspd1	1.884	0.00219676	Up	60.955	45.5	21	21	21	18	20	19	20	19	19	17	19	19	1.48213	1.40201	1.72793	0.925792	0.753211	0.769005	0.610839	0.721165	0.60791
Biological Process	GO:0009408	5	response to heat	1.55	0.131977	P17879	Heat shock 70 kDa protein 1B OS=Mus musculus OX=10090 GN=Hspa1b PE=1 SV=3	Hspa1b	9.192	0.000257235	Up	70.175	34.3	17	1	14	12	11	11	8	7	6	5	6	5	3.44022	2.08933	1.97351	0.276521	0.256891	0.282884	0.20933	0.252823	0.218492
Biological Process	GO:0009408	5	response to heat	1.55	0.131977	P17156	Heat shock-related 70 kDa protein 2 OS=Mus musculus OX=10090 GN=Hspa2 PE=1 SV=2	Hspa2	2.233	0.00458274	Up	69.641	22.6	13	4	4	3	3	3	3	3	3	2	2	3	1.57823	1.78395	1.23598	0.811694	0.612006	0.635729	0.537755	0.804652
Biological Process	GO:0009408	5	response to heat	1.55	0.131977	P14901	Heme oxygenase 1 OS=Mus musculus OX=10090 GN=Hmox1 PE=1 SV=1	Hmox1	2.039	0.000107075	Up	32.928	32.9	7	7	7	7	6	7	5	5	4	3	3	2	1.62482	1.42597	1.42837	0.715903	0.757231	0.723736	0.830638	0.737497	0.755845
Biological Process	GO:0009408	5	response to heat	1.55	0.131977	P13864	DNA (cytosine-5)-methyltransferase 1 OS=Mus musculus OX=10090 GN=Dnmt1 PE=1 SV=5	Dnmt1	0.232	1.36513e-06	Down	183.19	17	25	25	25	5	7	6	20	16	16	16	19	16	0.361976	0.338826	0.35938	1.59094	1.46442	1.51292	1.01517	1.14913	1.20725
Biological Process	GO:0009408	5	response to heat	1.55	0.131977	P12815	Programmed cell death protein 6 OS=Mus musculus OX=10090 GN=Pdcd6 PE=1 SV=2	Pdcd6	1.924	0.0028107	Up	21.867	26.7	5	5	5	4	3	4	5	5	5	4	3	4	1.31161	1.78417	1.3932	0.738092	0.817939	0.776818	0.678683	0.800474	0.699013
Biological Process	GO:0034599	6	cellular response to oxidative stress	1.36	0.130619	Q9Z0W1	Tumor necrosis factor receptor superfamily member 16 OS=Mus musculus OX=10090 GN=Ngfr PE=1 SV=2	Ngfr	0.466	0.00314404	Down	45.647	27.2	7	7	7	5	4	4	6	6	7	5	4	4	0.580001	0.553046	0.634009	1.55734	1.08661	1.15137	1.28432	1.17066	0.982646
Biological Process	GO:0034599	6	cellular response to oxidative stress	1.36	0.130619	Q9JIY5	Serine protease HTRA2, mitochondrial OS=Mus musculus OX=10090 GN=Htra2 PE=1 SV=2	Htra2	1.857	0.01124	Up	49.348	17.2	6	6	6	4	3	4	6	5	5	5	3	3	1.55562	1.05471	1.49316	0.782006	0.652793	0.774949	0.6212	1.18465	0.880922
Biological Process	GO:0034599	6	cellular response to oxidative stress	1.36	0.130619	Q9D975	Sulfiredoxin-1 OS=Mus musculus OX=10090 GN=Srxn1 PE=2 SV=1	Srxn1	0.542	0.00371945	Down	14.149	25.7	3	3	3	2	1	2	3	3	3	2	3	2	0.652012		0.716596	1.14367	1.29199	1.35512	0.83356	1.02623	0.980819
Biological Process	GO:0034599	6	cellular response to oxidative stress	1.36	0.130619	Q99LX0	Parkinson disease protein 7 homolog OS=Mus musculus OX=10090 GN=Park7 PE=1 SV=1	Park7	1.675	0.011092	Up	20.021	49.7	7	7	7	6	6	5	7	7	6	6	6	6	1.51875	1.16461	1.54153	0.817677	0.751439	0.953586	0.557735	0.76637	0.928308
Biological Process	GO:0034599	6	cellular response to oxidative stress	1.36	0.130619	Q8VI36	Paxillin OS=Mus musculus OX=10090 GN=Pxn PE=1 SV=1	Pxn	1.614	0.0156776	Up	64.476	13.2	7	7	7	4	3	4	5	6	5	5	6	5	1.13904	1.0723	1.4519	0.74501	0.857738	0.66697	1.00335	0.966867	1.09682
Biological Process	GO:0009408	5	response to heat	1.55	0.131977	Q9JLV1	BAG family molecular chaperone regulator 3 OS=Mus musculus OX=10090 GN=Bag3 PE=1 SV=2	Bag3	2.046	7.09686e-06	Up	61.859	60.5	25	25	25	15	16	17	21	23	22	19	20	21	1.47918	1.55131	1.5351	0.771927	0.728682	0.730874	0.817957	0.69367	0.691288
Biological Process	GO:0050714	9	positive regulation of protein secretion	1.45	0.133893	P26443	Glutamate dehydrogenase 1, mitochondrial OS=Mus musculus OX=10090 GN=Glud1 PE=1 SV=1	Glud1	1.807	0.000250527	Up	61.336	31.7	17	17	17	10	11	10	16	16	16	14	15	16	1.28362	1.39428	1.28345	0.759701	0.758226	0.674242	0.970745	0.908257	0.967476
Biological Process	GO:0051047	7	positive regulation of secretion	1.31	0.130259	P35235	Tyrosine-protein phosphatase non-receptor type 11 OS=Mus musculus OX=10090 GN=Ptpn11 PE=1 SV=3	Ptpn11	1.743	5.74824e-05	Up	68.034	22.8	12	12	12	7	7	7	9	9	9	7	8	7	1.26474	1.31489	1.3182	0.755489	0.70574	0.775388	0.903093	1.01104	0.951417
Biological Process	GO:0051047	7	positive regulation of secretion	1.31	0.130259	P26443	Glutamate dehydrogenase 1, mitochondrial OS=Mus musculus OX=10090 GN=Glud1 PE=1 SV=1	Glud1	1.807	0.000250527	Up	61.336	31.7	17	17	17	10	11	10	16	16	16	14	15	16	1.28362	1.39428	1.28345	0.759701	0.758226	0.674242	0.970745	0.908257	0.967476
Biological Process	GO:0006518	6	peptide metabolic process	1.19	0.129692	Q14C51	Pentatricopeptide repeat domain-containing protein 3, mitochondrial OS=Mus musculus OX=10090 GN=Ptcd3 PE=1 SV=2	Ptcd3	0.374	0.0274403	Down	77.795	13.4	10	10	10	6	6	5	6	8	7	5	6	6	0.674804	0.293803	0.791766	1.76471	1.51589	1.42957	0.814044	0.680147	1.03527
Biological Process	GO:0006518	6	peptide metabolic process	1.19	0.129692	P97351	40S ribosomal protein S3a OS=Mus musculus OX=10090 GN=Rps3a PE=1 SV=3	Rps3a	0.4	0.0127489	Down	29.885	38.3	10	10	10	7	6	6	10	10	10	9	9	9	0.32406	0.442891	0.697792	1.14915	1.28971	1.22525	1.26242	1.54501	1.06371
Biological Process	GO:0006518	6	peptide metabolic process	1.19	0.129692	P67984	60S ribosomal protein L22 OS=Mus musculus OX=10090 GN=Rpl22 PE=1 SV=2	Rpl22	0.624	0.0014727	Down	14.759	18.8	2	2	2	2	2	2	2	2	2	2	2	2	0.68659	0.696293	0.814014	1.18542	1.11366	1.2205	1.06483	1.14426	1.07442
Biological Process	GO:0006518	6	peptide metabolic process	1.19	0.129692	P63073	Eukaryotic translation initiation factor 4E OS=Mus musculus OX=10090 GN=Eif4e PE=1 SV=1	Eif4e	1.535	0.0303935	Up	25.053	26.7	5	5	5	3	3	2	5	4	5	4	5	4	1.47371	1.52747	1.03352	0.901877	0.847469	0.879929	0.733812	0.800577	0.801637
Biological Process	GO:0006518	6	peptide metabolic process	1.19	0.129692	P62918	60S ribosomal protein L8 OS=Mus musculus OX=10090 GN=Rpl8 PE=1 SV=2	Rpl8	0.35	0.00601358	Down	28.024	24.5	5	5	5	2	3	4	5	5	5	5	5	5	0.336085	0.341577	0.575127	1.40469	1.00299	1.16735	1.29066	1.56089	1.32064
Biological Process	GO:0006518	6	peptide metabolic process	1.19	0.129692	P62911	60S ribosomal protein L32 OS=Mus musculus OX=10090 GN=Rpl32 PE=1 SV=2	Rpl32	1.759	0.00528199	Up	15.86	38.5	5	5	5	4	3	3	3	4	3	3	3	2	1.31519	1.24208	1.44338	0.906653	0.6789	0.689226	0.681489	0.997507	1.04557
Biological Process	GO:0006518	6	peptide metabolic process	1.19	0.129692	P62751	60S ribosomal protein L23a OS=Mus musculus OX=10090 GN=Rpl23a PE=1 SV=1	Rpl23a	0.44	0.00290054	Down	17.695	32.7	6	6	6	4	5	4	6	6	6	6	6	6	0.431414	0.47155	0.655198	1.23242	1.14322	1.16833	1.31308	1.46061	1.12418
Biological Process	GO:0006518	6	peptide metabolic process	1.19	0.129692	P62301	40S ribosomal protein S13 OS=Mus musculus OX=10090 GN=Rps13 PE=1 SV=2	Rps13	0.601	0.0209343	Down	17.222	47	7	7	7	3	3	4	7	7	7	6	6	6	0.645797	0.588064	0.688955	1.31756	0.853375	1.02718	1.32797	1.25913	1.29197
Biological Process	GO:0006518	6	peptide metabolic process	1.19	0.129692	P62281	40S ribosomal protein S11 OS=Mus musculus OX=10090 GN=Rps11 PE=1 SV=3	Rps11	0.247	0.0215405	Down	18.431	48.7	9	9	9	3	5	3	8	7	6	6	7	6	0.107001	0.270189	0.418774	0.846358	1.20992	1.16585	1.86521	1.4679	1.6488
Biological Process	GO:0006518	6	peptide metabolic process	1.19	0.129692	P62270	40S ribosomal protein S18 OS=Mus musculus OX=10090 GN=Rps18 PE=1 SV=3	Rps18	0.376	0.00642821	Down	17.718	52.6	9	9	9	7	7	7	9	8	8	7	8	8	0.337699	0.428296	0.651675	1.26337	1.32062	1.18917	1.19456	1.36136	1.25327
Biological Process	GO:0006518	6	peptide metabolic process	1.19	0.129692	P62082	40S ribosomal protein S7 OS=Mus musculus OX=10090 GN=Rps7 PE=2 SV=1	Rps7	0.41	0.00043445	Down	22.127	17	4	4	4	2	2	2	2	4	4	3	3	3	0.406215	0.444545	0.533722	1.08144	1.1207	1.17868	1.29785	1.51117	1.42569
Biological Process	GO:0006518	6	peptide metabolic process	1.19	0.129692	P57716	Nicastrin OS=Mus musculus OX=10090 GN=Ncstn PE=1 SV=3	Ncstn	0.609	0.00168429	Down	78.491	5.6	4	4	4	2	2	2	1	4	4	3	3	4	0.804415	0.716278	0.756014		1.22102	1.27226	1.01018	1.22018	0.999655
Biological Process	GO:0006518	6	peptide metabolic process	1.19	0.129692	P48774	Glutathione S-transferase Mu 5 OS=Mus musculus OX=10090 GN=Gstm5 PE=1 SV=1	Gstm5	2.11	0.00631045	Up	26.635	35.7	9	8	8	5	6	5	6	6	6	4	6	6	1.2486	1.00945	1.62797	0.605613	0.609522	0.626834	1.44668	0.957047	0.868287
Biological Process	GO:0006518	6	peptide metabolic process	1.19	0.129692	P47963	60S ribosomal protein L13 OS=Mus musculus OX=10090 GN=Rpl13 PE=1 SV=3	Rpl13	0.53	0.00982907	Down	24.305	39.3	9	9	9	6	6	6	8	9	9	8	8	8	0.496521	0.548982	0.719435	1.30253	1.02652	1.00404	1.15517	1.44243	1.30437
Biological Process	GO:0006518	6	peptide metabolic process	1.19	0.129692	P47911	60S ribosomal protein L6 OS=Mus musculus OX=10090 GN=Rpl6 PE=1 SV=3	Rpl6	0.271	0.00161136	Down	33.509	31.8	10	10	10	7	7	7	10	9	9	9	9	9	0.245892	0.413661	0.32324	1.38465	1.02431	1.21494	1.28077	1.61177	1.50077
Biological Process	GO:0006518	6	peptide metabolic process	1.19	0.129692	P32921	Tryptophan--tRNA ligase, cytoplasmic OS=Mus musculus OX=10090 GN=Wars1 PE=1 SV=2	Wars1	1.782	0.000291177	Up	54.357	29.1	11	11	11	9	8	8	10	9	10	9	9	9	1.28942	1.46514	1.39938	0.813129	0.731292	0.786561	0.856669	0.785317	0.873085
Biological Process	GO:0006518	6	peptide metabolic process	1.19	0.129692	P25444	40S ribosomal protein S2 OS=Mus musculus OX=10090 GN=Rps2 PE=1 SV=3	Rps2	0.561	0.00285927	Down	31.231	39.9	12	12	12	8	7	7	10	9	8	8	9	9	0.520184	0.554916	0.695628	1.08065	1.05631	1.01829	1.43731	1.4075	1.22922
Biological Process	GO:0006518	6	peptide metabolic process	1.19	0.129692	P24527	Leukotriene A-4 hydrolase OS=Mus musculus OX=10090 GN=Lta4h PE=1 SV=4	Lta4h	1.872	6.28409e-05	Up	69.05	36.3	18	18	18	15	14	15	13	13	13	13	12	13	1.37767	1.37416	1.4162	0.69175	0.765764	0.768993	0.880847	0.888207	0.836411
Biological Process	GO:0006518	6	peptide metabolic process	1.19	0.129692	P19157	Glutathione S-transferase P 1 OS=Mus musculus OX=10090 GN=Gstp1 PE=1 SV=2	Gstp1	1.578	0.00475852	Up	23.609	55.7	12	12	12	8	8	9	11	11	11	9	10	11	1.30911	1.55208	1.23201	0.932793	0.816892	0.844768	0.747599	0.816645	0.748093
Biological Process	GO:0006518	6	peptide metabolic process	1.19	0.129692	P14148	60S ribosomal protein L7 OS=Mus musculus OX=10090 GN=Rpl7 PE=1 SV=2	Rpl7	0.141	0.00311393	Down	31.419	34.8	11	11	11	5	4	4	11	10	10	10	11	10	0.114624	0.111129	0.284797	1.39517	1.01108	1.2214	1.47278	1.67476	1.71426
Biological Process	GO:0006518	6	peptide metabolic process	1.19	0.129692	P14131	40S ribosomal protein S16 OS=Mus musculus OX=10090 GN=Rps16 PE=1 SV=4	Rps16	0.367	0.0014806	Down	16.445	52.1	9	9	9	6	5	5	9	9	8	9	9	9	0.390082	0.421346	0.583763	1.37862	1.22807	1.19778	1.21755	1.38554	1.19726
Biological Process	GO:0006518	6	peptide metabolic process	1.19	0.129692	P12970	60S ribosomal protein L7a OS=Mus musculus OX=10090 GN=Rpl7a PE=1 SV=2	Rpl7a	0.1	0.00206236	Down	29.976	32.3	9	9	9	8	7	7	9	9	9	8	9	9	0.067968	0.128439	0.218433	1.45562	1.37716	1.31389	1.35899	1.64806	1.43145
Biological Process	GO:0006518	6	peptide metabolic process	1.19	0.129692	P10649	Glutathione S-transferase Mu 1 OS=Mus musculus OX=10090 GN=Gstm1 PE=1 SV=2	Gstm1	0.624	0.0030563	Down	25.97	52.8	12	7	9	8	8	7	9	9	9	9	9	9	0.656495	0.651296	0.772929	1.21262	1.02768	1.09376	1.18874	1.2566	1.13989
Biological Process	GO:0006518	6	peptide metabolic process	1.19	0.129692	P10630	Eukaryotic initiation factor 4A-II OS=Mus musculus OX=10090 GN=Eif4a2 PE=1 SV=2	Eif4a2	1.504	0.00150536	Up	46.402	38.3	16	7	7	5	5	5	7	6	7	7	7	6	1.33674	1.1851	1.24709	0.801005	0.902936	0.802525	0.935217	0.960129	0.829251
Biological Process	GO:0006518	6	peptide metabolic process	1.19	0.129692	O89086	RNA-binding protein 3 OS=Mus musculus OX=10090 GN=Rbm3 PE=1 SV=1	Rbm3	0.214	0.00304763	Down	16.604	36.6	5	5	5	4	4	4	5	5	5	4	4	4	0.170377	0.166451	0.236805	0.973152	0.573433	1.13889	1.83498	1.74056	2.16535
Biological Process	GO:0006518	6	peptide metabolic process	1.19	0.129692	O88844	Isocitrate dehydrogenase [NADP] cytoplasmic OS=Mus musculus OX=10090 GN=Idh1 PE=1 SV=2	Idh1	1.526	0.00687946	Up	46.674	34.8	14	13	13	9	8	9	9	12	10	12	12	12	1.58132	1.23305	1.29957	0.954003	0.870638	0.871945	0.698437	0.738087	0.752949
Biological Process	GO:0006518	6	peptide metabolic process	1.19	0.129692	O70251	Elongation factor 1-beta OS=Mus musculus OX=10090 GN=Eef1b PE=1 SV=5	Eef1b	2.353	0.000665822	Up	24.693	32.9	7	5	5	5	5	5	5	5	5	5	4	5	1.64653	1.64167	1.71623	0.828267	0.609634	0.68893	0.692925	0.551	0.624819
Biological Process	GO:0006518	6	peptide metabolic process	1.19	0.129692	O70194	Eukaryotic translation initiation factor 3 subunit D OS=Mus musculus OX=10090 GN=Eif3d PE=1 SV=2	Eif3d	1.586	6.53244e-05	Up	63.988	22.4	11	11	11	7	7	9	9	10	9	7	9	9	1.24452	1.32471	1.26014	0.80151	0.780966	0.832548	1.01689	0.864474	0.87425
Biological Process	GO:0006518	6	peptide metabolic process	1.19	0.129692	O55142	60S ribosomal protein L35a OS=Mus musculus OX=10090 GN=Rpl35a PE=1 SV=2	Rpl35a	0.267	0.00380507	Down	12.554	38.2	6	6	6	3	3	3	6	6	6	6	6	6	0.252272	0.284737	0.423604	0.91418	1.54897	1.13136	1.87839	1.53324	1.03324
Biological Process	GO:0006518	6	peptide metabolic process	1.19	0.129692	Q3U186	Probable arginine--tRNA ligase, mitochondrial OS=Mus musculus OX=10090 GN=Rars2 PE=1 SV=1	Rars2	1.805	0.00596504	Up	65.335	16.1	9	9	9	3	5	3	6	8	8	8	7	8	1.2733	1.48946	1.32995	0.747584	0.627005	0.893131	0.849851	0.935848	0.853875
Biological Process	GO:0006518	6	peptide metabolic process	1.19	0.129692	Q62167	ATP-dependent RNA helicase DDX3X OS=Mus musculus OX=10090 GN=Ddx3x PE=1 SV=3	Ddx3x	0.334	0.00524458	Down	73.101	35.5	23	4	4	3	1	3	4	4	4	4	3	3	0.478519		0.419176	1.41862	1.07524	1.53788	0.889391	1.02364	1.15753
Biological Process	GO:0006518	6	peptide metabolic process	1.19	0.129692	Q6P1B1	Xaa-Pro aminopeptidase 1 OS=Mus musculus OX=10090 GN=Xpnpep1 PE=1 SV=1	Xpnpep1	1.742	0.000403856	Up	69.59	27.4	16	16	16	8	7	7	13	15	15	13	13	14	1.40818	1.42186	1.2754	0.824902	0.729425	0.802804	0.881813	0.808374	0.847243
Biological Process	GO:0006518	6	peptide metabolic process	1.19	0.129692	Q6ZWN5	40S ribosomal protein S9 OS=Mus musculus OX=10090 GN=Rps9 PE=1 SV=3	Rps9	0.253	0.0130279	Down	22.591	46.9	11	11	11	5	5	5	10	10	10	10	11	10	0.189786	0.1856	0.530338	1.34619	1.10581	1.1293	1.53995	1.75398	1.21904
Biological Process	GO:0051047	7	positive regulation of secretion	1.31	0.130259	P22892	AP-1 complex subunit gamma-1 OS=Mus musculus OX=10090 GN=Ap1g1 PE=1 SV=3	Ap1g1	0.15	0.000530677	Down	91.349	10.2	9	9	9	7	6	8	6	6	6	5	6	5	0.175316	0.10918	0.201834	1.0051	1.08983	1.15713	2.00133	1.33989	1.92039
Biological Process	GO:0051047	7	positive regulation of secretion	1.31	0.130259	P17742	Peptidyl-prolyl cis-trans isomerase A OS=Mus musculus OX=10090 GN=Ppia PE=1 SV=2	Ppia	1.64	0.0130772	Up	17.971	54.9	8	8	8	5	6	6	8	8	8	5	6	6	1.63551	1.17796	1.19954	0.877999	0.765359	0.803539	0.939087	0.79748	0.803539
Biological Process	GO:0051047	7	positive regulation of secretion	1.31	0.130259	P08752	Guanine nucleotide-binding protein G(i) subunit alpha-2 OS=Mus musculus OX=10090 GN=Gnai2 PE=1 SV=5	Gnai2	1.703	0.000163418	Up	40.489	29.9	9	5	9	9	9	9	8	9	9	8	9	8	1.31793	1.38632	1.41667	0.855575	0.798739	0.765494	0.918315	0.817839	0.723127
Biological Process	GO:0051047	7	positive regulation of secretion	1.31	0.130259	P06745	Glucose-6-phosphate isomerase OS=Mus musculus OX=10090 GN=Gpi PE=1 SV=4	Gpi	1.895	0.00360838	Up	62.766	34.4	16	16	16	13	14	13	11	11	12	10	10	11	1.66816	1.27758	1.47643	0.89027	0.715193	0.727723	0.687768	0.805436	0.75145
Biological Process	GO:0051047	7	positive regulation of secretion	1.31	0.130259	P05480	Neuronal proto-oncogene tyrosine-protein kinase Src OS=Mus musculus OX=10090 GN=Src PE=1 SV=4	Src	1.614	0.00010588	Up	60.644	17.6	9	4	9	4	5	3	8	8	9	7	8	8	1.27628	1.33228	1.28079	0.841689	0.804578	0.763713	0.95393	0.912723	0.834011
Biological Process	GO:0006518	6	peptide metabolic process	1.19	0.129692	Q9Z2W0	Aspartyl aminopeptidase OS=Mus musculus OX=10090 GN=Dnpep PE=1 SV=2	Dnpep	2.311	3.54294e-05	Up	52.206	24.9	9	9	9	7	7	8	8	8	9	8	9	9	1.62808	1.64816	1.49809	0.721699	0.65367	0.690393	0.809533	0.760968	0.589403
Biological Process	GO:0006518	6	peptide metabolic process	1.19	0.129692	Q9Z0N1	Eukaryotic translation initiation factor 2 subunit 3, X-linked OS=Mus musculus OX=10090 GN=Eif2s3x PE=1 SV=2	Eif2s3x	1.63	0.00736468	Up	51.065	31.4	14	6	14	10	10	11	13	12	13	12	12	12	1.27348	1.13922	1.53635	0.873536	0.776579	0.77194	0.872662	0.957475	0.798765
Biological Process	GO:0006518	6	peptide metabolic process	1.19	0.129692	Q9R233	Tapasin OS=Mus musculus OX=10090 GN=Tapbp PE=1 SV=2	Tapbp	2.155	0.00709142	Up	49.736	11.6	5	5	5	4	4	4	3	4	4	3	4	4	1.04643	1.08803	1.60431	0.514019	0.605376	0.615567	1.30985	1.17287	1.04355
Biological Process	GO:0006518	6	peptide metabolic process	1.19	0.129692	Q9ER88	28S ribosomal protein S29, mitochondrial OS=Mus musculus OX=10090 GN=Dap3 PE=1 SV=1	Dap3	1.655	0.00430931	Up	44.699	21.5	7	7	7	5	7	7	6	6	6	5	4	5	1.32266	1.42176	1.21188	0.898458	0.796334	0.696247	0.983276	0.896245	0.773136
Biological Process	GO:0006518	6	peptide metabolic process	1.19	0.129692	Q9D7X8	Gamma-glutamylcyclotransferase OS=Mus musculus OX=10090 GN=Ggct PE=1 SV=1	Ggct	1.951	0.015947	Up	21.166	31.9	5	5	5	3	4	3	3	3	3	2	3	4	1.07344	1.53114	1.53716	0.857119	0.693074	0.572783	0.846041	0.965542	0.923692
Biological Process	GO:0006518	6	peptide metabolic process	1.19	0.129692	Q9D1R9	60S ribosomal protein L34 OS=Mus musculus OX=10090 GN=Rpl34 PE=1 SV=2	Rpl34	0.084	0.00080027	Down	13.293	29.9	4	4	4	3	3	3	4	4	4	4	4	4	0.065006	0.081933	0.109721	0.687434	0.904187	1.46824	1.50135	1.41698	2.76515
Biological Process	GO:0006518	6	peptide metabolic process	1.19	0.129692	Q9D1A2	Cytosolic non-specific dipeptidase OS=Mus musculus OX=10090 GN=Cndp2 PE=1 SV=1	Cndp2	2.653	5.86478e-05	Up	52.767	36.2	13	13	13	10	10	10	9	8	8	8	7	7	1.592	1.69958	1.54201	0.558321	0.606689	0.656732	0.74691	0.83866	0.759099
Biological Process	GO:0006518	6	peptide metabolic process	1.19	0.129692	Q9CZM2	60S ribosomal protein L15 OS=Mus musculus OX=10090 GN=Rpl15 PE=1 SV=4	Rpl15	0.602	0.0173888	Down	24.146	35.8	9	9	9	9	9	8	8	9	9	8	8	8	0.5012	0.715293	0.75986	1.03449	1.09413	1.15228	1.1313	1.48755	1.12389
Biological Process	GO:0006518	6	peptide metabolic process	1.19	0.129692	Q9CZD3	Glycine--tRNA ligase OS=Mus musculus OX=10090 GN=Gars1 PE=1 SV=1	Gars1	0.576	0.00302444	Down	81.877	20.7	15	15	15	10	10	11	13	14	12	11	13	11	0.606826	0.670156	0.802919	1.1645	1.17322	1.27403	1.11028	1.19013	1.00794
Biological Process	GO:0051047	7	positive regulation of secretion	1.31	0.130259	P34884	Macrophage migration inhibitory factor OS=Mus musculus OX=10090 GN=Mif PE=1 SV=2	Mif	0.575	0.000309164	Down	12.504	23.5	3	3	3	3	3	3	3	3	3	2	2	3	0.759242	0.71762	0.671799	1.21412	1.32392	1.19638	0.887896	1.14755	1.08147
Biological Process	GO:0006518	6	peptide metabolic process	1.19	0.129692	Q9CYN2	Signal peptidase complex subunit 2 OS=Mus musculus OX=10090 GN=Spcs2 PE=1 SV=1	Spcs2	0.176	0.000535481	Down	24.977	22.1	4	4	4	4	4	4	3	3	3	3	3	3	0.194792	0.18881	0.265289	0.952898	1.50508	1.2291	2.31606	1.18054	1.16743
Biological Process	GO:0006518	6	peptide metabolic process	1.19	0.129692	Q9CQX8	28S ribosomal protein S36, mitochondrial OS=Mus musculus OX=10090 GN=Mrps36 PE=1 SV=1	Mrps36	2.231	0.00449105	Up	11.101	33.3	2	2	2	2	2	2	2	2	2	2	2	2	1.49248	1.34473	1.81264	0.851757	0.633575	0.59886	0.657015	0.971042	0.6379
Biological Process	GO:0006518	6	peptide metabolic process	1.19	0.129692	Q9CQ40	39S ribosomal protein L49, mitochondrial OS=Mus musculus OX=10090 GN=Mrpl49 PE=1 SV=1	Mrpl49	1.992	0.026051	Up	19.133	28.9	4	4	4	3	2	2	3	3	4	3	3	2	1.41815	1.89746	1.16564	0.966542	0.60505	0.677946	0.584525	0.638766	1.04592
Biological Process	GO:0006518	6	peptide metabolic process	1.19	0.129692	Q9CPU0	Lactoylglutathione lyase OS=Mus musculus OX=10090 GN=Glo1 PE=1 SV=3	Glo1	2.574	2.71763e-05	Up	20.809	22.3	5	5	5	2	2	2	5	4	5	4	4	4	1.56555	1.67249	1.70046	0.674488	0.597019	0.646905	0.794173	0.701884	0.647032
Biological Process	GO:0006518	6	peptide metabolic process	1.19	0.129692	Q99N92	39S ribosomal protein L27, mitochondrial OS=Mus musculus OX=10090 GN=Mrpl27 PE=1 SV=1	Mrpl27	1.801	0.000657687	Up	15.944	18.9	2	2	2	2	2	2	2	2	2	2	2	2	1.29385	1.28349	1.54342	0.748615	0.767953	0.771463	0.854775	0.767423	0.969014
Biological Process	GO:0006518	6	peptide metabolic process	1.19	0.129692	Q99LX0	Parkinson disease protein 7 homolog OS=Mus musculus OX=10090 GN=Park7 PE=1 SV=1	Park7	1.675	0.011092	Up	20.021	49.7	7	7	7	6	6	5	7	7	6	6	6	6	1.51875	1.16461	1.54153	0.817677	0.751439	0.953586	0.557735	0.76637	0.928308
Biological Process	GO:0006518	6	peptide metabolic process	1.19	0.129692	Q91WK2	Eukaryotic translation initiation factor 3 subunit H OS=Mus musculus OX=10090 GN=Eif3h PE=1 SV=1	Eif3h	0.251	0.00583237	Down	39.832	23.3	8	8	8	5	6	6	8	8	7	7	7	8	0.494153	0.222869	0.233599	1.10425	1.23334	1.44829	1.36135	1.61971	1.28244
Biological Process	GO:0006518	6	peptide metabolic process	1.19	0.129692	Q91VM9	Inorganic pyrophosphatase 2, mitochondrial OS=Mus musculus OX=10090 GN=Ppa2 PE=1 SV=1	Ppa2	1.517	0.0315827	Up	38.114	15.2	4	4	4	1	2	2	3	3	2	3	3	3	1.13293	1.4204	1.39507	1.00859	0.698215	0.896056	0.812017	0.688884	0.947833
Biological Process	GO:0006518	6	peptide metabolic process	1.19	0.129692	Q8R050	Eukaryotic peptide chain release factor GTP-binding subunit ERF3A OS=Mus musculus OX=10090 GN=Gspt1 PE=1 SV=2	Gspt1	1.555	0.00183087	Up	68.625	19.8	14	3	14	9	8	8	10	11	11	9	8	11	1.33004	1.25519	1.11825	0.81494	0.744626	0.821541	0.984366	0.958851	0.972199
Biological Process	GO:0006518	6	peptide metabolic process	1.19	0.129692	Q8C1A5	Thimet oligopeptidase OS=Mus musculus OX=10090 GN=Thop1 PE=1 SV=1	Thop1	1.984	0.000435736	Up	78.025	24.9	17	17	17	11	11	13	12	12	13	13	13	14	1.54973	1.31583	1.37239	0.698994	0.668072	0.768561	0.872046	0.841479	0.912895
Biological Process	GO:0006518	6	peptide metabolic process	1.19	0.129692	Q8BP67	60S ribosomal protein L24 OS=Mus musculus OX=10090 GN=Rpl24 PE=1 SV=2	Rpl24	0.33	0.00666116	Down	17.779	35.7	7	7	7	4	4	4	6	6	7	6	7	7	0.275283	0.31355	0.534833	1.31244	0.970016	1.11846	1.6566	1.36053	1.45829
Biological Process	GO:0006518	6	peptide metabolic process	1.19	0.129692	Q8BIJ6	Isoleucine--tRNA ligase, mitochondrial OS=Mus musculus OX=10090 GN=Iars2 PE=1 SV=1	Iars2	1.697	0.000198844	Up	112.8	22.2	19	19	19	10	10	10	13	15	14	14	14	15	1.30172	1.35707	1.44612	0.77727	0.848612	0.793309	0.862738	0.813202	0.799962
Biological Process	GO:0006518	6	peptide metabolic process	1.19	0.129692	Q8BGQ7	Alanine--tRNA ligase, cytoplasmic OS=Mus musculus OX=10090 GN=Aars1 PE=1 SV=1	Aars1	1.588	0.00113786	Up	106.91	29.5	26	26	26	17	16	16	21	21	21	19	22	22	1.48647	1.26839	1.25922	0.860969	0.83271	0.833983	0.76436	0.860194	0.833707
Biological Process	GO:0006518	6	peptide metabolic process	1.19	0.129692	Q8BGD9	Eukaryotic translation initiation factor 4B OS=Mus musculus OX=10090 GN=Eif4b PE=1 SV=1	Eif4b	0.493	0.0257701	Down	68.839	29.6	15	15	15	12	11	12	12	12	12	12	14	12	0.49016	0.417519	0.781967	0.932431	1.21578	1.2766	1.155	1.07199	1.65855
Biological Process	GO:0006518	6	peptide metabolic process	1.19	0.129692	Q80XI3	Eukaryotic translation initiation factor 4 gamma 3 OS=Mus musculus OX=10090 GN=Eif4g3 PE=1 SV=2	Eif4g3	1.892	0.00287698	Up	174.89	7.7	11	8	8	7	5	6	4	4	3	5	4	4	1.29699	1.47456	1.43776	0.679442	0.663738	0.881545	0.724502	1.01821	0.823244
Biological Process	GO:0006518	6	peptide metabolic process	1.19	0.129692	Q9CR57	60S ribosomal protein L14 OS=Mus musculus OX=10090 GN=Rpl14 PE=1 SV=3	Rpl14	0.091	0.00372077	Down	23.564	20.3	4	4	4	2	1	4	3	3	3	3	3	3	0.171974		0.085914	1.66403	1.4356	1.13704	0.908389	1.19155	1.40549
Biological Process	GO:0007269	9	neurotransmitter secretion	1.73	0.142363	Q9Z2Q6	Septin-5 OS=Mus musculus OX=10090 GN=Septin5 PE=1 SV=2	Septin5	1.613	0.000530763	Up	42.747	25.7	9	9	9	6	6	6	9	9	9	7	8	8	1.17435	1.30214	1.22377	0.818258	0.751916	0.723386	1.04273	0.880938	1.08251
Biological Process	GO:0051896	8	regulation of protein kinase B signaling	1.59	0.106862	Q99LX0	Parkinson disease protein 7 homolog OS=Mus musculus OX=10090 GN=Park7 PE=1 SV=1	Park7	1.675	0.011092	Up	20.021	49.7	7	7	7	6	6	5	7	7	6	6	6	6	1.51875	1.16461	1.54153	0.817677	0.751439	0.953586	0.557735	0.76637	0.928308
Biological Process	GO:0051896	8	regulation of protein kinase B signaling	1.59	0.106862	Q811D0	Disks large homolog 1 OS=Mus musculus OX=10090 GN=Dlg1 PE=1 SV=1	Dlg1	0.612	0.00441859	Down	100.12	18.3	14	12	14	7	9	10	8	7	8	7	8	7	0.657183	0.729908	0.74339	1.24828	0.993893	1.23987	0.940309	1.32362	1.12355
Biological Process	GO:0051234	3	establishment of localization	1.09	0.0766818	Q80TM9	Nischarin OS=Mus musculus OX=10090 GN=Nisch PE=1 SV=2	Nisch	0.569	0.00010392	Down	175.01	12.9	18	18	18	5	8	8	16	16	17	13	14	14	0.693341	0.674853	0.730099	1.25601	1.26999	1.16048	1.01538	1.30963	0.890229
Biological Process	GO:0051234	3	establishment of localization	1.09	0.0766818	Q7TSV4	Phosphoglucomutase-2 OS=Mus musculus OX=10090 GN=Pgm2 PE=1 SV=1	Pgm2	1.727	0.00244278	Up	68.747	22.7	12	12	12	8	10	10	10	9	10	9	10	9	1.45438	1.44277	1.2495	0.903089	0.732631	0.764726	0.755673	0.898033	0.799193
Biological Process	GO:0051234	3	establishment of localization	1.09	0.0766818	Q6ZWN5	40S ribosomal protein S9 OS=Mus musculus OX=10090 GN=Rps9 PE=1 SV=3	Rps9	0.253	0.0130279	Down	22.591	46.9	11	11	11	5	5	5	10	10	10	10	11	10	0.189786	0.1856	0.530338	1.34619	1.10581	1.1293	1.53995	1.75398	1.21904
Biological Process	GO:0051234	3	establishment of localization	1.09	0.0766818	Q6ZQ38	Cullin-associated NEDD8-dissociated protein 1 OS=Mus musculus OX=10090 GN=Cand1 PE=1 SV=2	Cand1	1.875	6.07229e-05	Up	136.33	25.4	28	26	28	17	17	16	25	26	26	24	25	27	1.52611	1.40971	1.47069	0.796583	0.741977	0.811576	0.704662	0.831886	0.706818
Biological Process	GO:0051234	3	establishment of localization	1.09	0.0766818	Q6PB44	Tyrosine-protein phosphatase non-receptor type 23 OS=Mus musculus OX=10090 GN=Ptpn23 PE=1 SV=2	Ptpn23	2.008	0.000255284	Up	185.21	15.6	24	24	24	16	15	17	18	16	18	14	16	14	1.58095	1.60109	1.36508	0.791565	0.730038	0.743429	0.700966	0.753809	0.733081
Biological Process	GO:0051234	3	establishment of localization	1.09	0.0766818	Q6P069	Sorcin OS=Mus musculus OX=10090 GN=Sri PE=1 SV=1	Sri	1.924	0.000174053	Up	21.627	35.4	7	7	7	5	5	5	7	6	7	4	4	5	1.30491	1.35247	1.31553	0.738158	0.698395	0.628021	1.00711	0.971333	0.984074
Biological Process	GO:0051234	3	establishment of localization	1.09	0.0766818	Q6NZC7	SEC23-interacting protein OS=Mus musculus OX=10090 GN=Sec23ip PE=1 SV=2	Sec23ip	1.773	0.000452566	Up	110.78	15.2	15	14	15	11	9	10	10	10	9	9	12	11	1.43807	1.27952	1.51429	0.814284	0.763157	0.809533	0.790472	0.771583	0.819093
Biological Process	GO:0051234	3	establishment of localization	1.09	0.0766818	Q64727	Vinculin OS=Mus musculus OX=10090 GN=Vcl PE=1 SV=4	Vcl	1.559	0.00020071	Up	116.72	41.8	43	43	43	30	29	29	38	40	40	39	41	40	1.31145	1.23345	1.2957	0.867748	0.804124	0.790894	0.845454	0.915444	0.935731
Biological Process	GO:0051234	3	establishment of localization	1.09	0.0766818	Q64010	Adapter molecule crk OS=Mus musculus OX=10090 GN=Crk PE=1 SV=1	Crk	1.963	0.000574123	Up	33.814	24.3	7	7	7	5	6	5	4	4	4	4	4	4	1.4972	1.47592	1.22362	0.691485	0.711339	0.735563	0.959042	0.69271	1.01312
Biological Process	GO:0051234	3	establishment of localization	1.09	0.0766818	Q62351	Transferrin receptor protein 1 OS=Mus musculus OX=10090 GN=Tfrc PE=1 SV=1	Tfrc	0.562	0.001438	Down	85.73	28.3	21	21	21	11	11	12	19	19	19	18	16	16	0.648325	0.618446	0.747089	1.10204	1.18681	1.29762	1.25302	1.26598	0.880661
Biological Process	GO:0051234	3	establishment of localization	1.09	0.0766818	Q62167	ATP-dependent RNA helicase DDX3X OS=Mus musculus OX=10090 GN=Ddx3x PE=1 SV=3	Ddx3x	0.334	0.00524458	Down	73.101	35.5	23	4	4	3	1	3	4	4	4	4	3	3	0.478519		0.419176	1.41862	1.07524	1.53788	0.889391	1.02364	1.15753
Biological Process	GO:0051234	3	establishment of localization	1.09	0.0766818	Q61937	Nucleophosmin OS=Mus musculus OX=10090 GN=Npm1 PE=1 SV=1	Npm1	0.62	0.0299004	Down	32.56	30.8	8	8	8	7	7	7	7	6	6	6	5	6	0.676047	0.551378	0.602599	0.752698	1.14365	1.05628	1.40828	1.65541	1.15366
Biological Process	GO:0051234	3	establishment of localization	1.09	0.0766818	Q61699	Heat shock protein 105 kDa OS=Mus musculus OX=10090 GN=Hsph1 PE=1 SV=2	Hsph1	1.815	0.012548	Up	96.406	33.3	24	23	23	14	14	16	19	16	17	14	15	16	1.83113	1.17241	1.34666	0.841195	0.775561	0.780571	0.692039	0.764547	0.795885
Biological Process	GO:0051234	3	establishment of localization	1.09	0.0766818	Q61598	Rab GDP dissociation inhibitor beta OS=Mus musculus OX=10090 GN=Gdi2 PE=1 SV=1	Gdi2	1.533	0.00188477	Up	50.537	44.9	19	15	19	15	16	16	18	16	16	15	15	16	1.45872	1.26206	1.24719	0.912777	0.826994	0.847793	0.809802	0.839775	0.794884
Biological Process	GO:0051234	3	establishment of localization	1.09	0.0766818	Q61335	B-cell receptor-associated protein 31 OS=Mus musculus OX=10090 GN=Bcap31 PE=1 SV=4	Bcap31	0.545	0.0275766	Down	27.956	32.7	10	10	10	6	5	6	9	10	9	8	9	8	0.497606	0.640978	0.762027	0.9323	1.45076	1.10424	1.27316	1.1896	1.14933
Biological Process	GO:0051234	3	establishment of localization	1.09	0.0766818	Q61207	Prosaposin OS=Mus musculus OX=10090 GN=Psap PE=1 SV=2	Psap	1.747	0.000210974	Up	61.422	31.4	16	16	16	14	11	13	14	14	14	14	14	14	1.30302	1.45611	1.47683	0.809516	0.783107	0.832032	0.707143	0.805781	0.826455
Biological Process	GO:0051234	3	establishment of localization	1.09	0.0766818	Q60932	Voltage-dependent anion-selective channel protein 1 OS=Mus musculus OX=10090 GN=Vdac1 PE=1 SV=3	Vdac1	1.746	0.00178552	Up	32.351	37.8	10	10	10	8	9	8	9	8	8	6	7	7	1.56733	1.48308	1.42945	0.970297	0.759996	0.836089	0.457678	0.746315	0.749763
Biological Process	GO:0051234	3	establishment of localization	1.09	0.0766818	Q60930	Voltage-dependent anion-selective channel protein 2 OS=Mus musculus OX=10090 GN=Vdac2 PE=1 SV=2	Vdac2	1.928	0.000750071	Up	31.732	53.9	13	13	13	11	12	11	11	12	12	11	12	12	1.67145	1.36228	1.42217	0.81588	0.767614	0.728058	0.766432	0.716507	0.749609
Biological Process	GO:0051234	3	establishment of localization	1.09	0.0766818	Q60854	Serpin B6 OS=Mus musculus OX=10090 GN=Serpinb6 PE=1 SV=1	Serpinb6	5.806	5.41485e-05	Up	42.598	19.6	7	7	7	5	5	4	4	4	4	7	7	7	1.84265	1.47888	1.47225	0.266496	0.250327	0.308888	1.16828	0.988745	1.22348
Biological Process	GO:0051234	3	establishment of localization	1.09	0.0766818	Q60631	Growth factor receptor-bound protein 2 OS=Mus musculus OX=10090 GN=Grb2 PE=1 SV=1	Grb2	2.085	0.000793138	Up	25.238	31.8	6	6	6	6	6	6	5	5	5	4	5	5	1.39847	1.74964	1.41072	0.730219	0.688258	0.768116	0.682065	0.807697	0.764826
Biological Process	GO:0051234	3	establishment of localization	1.09	0.0766818	Q3UMB9	WASH complex subunit 4 OS=Mus musculus OX=10090 GN=Washc4 PE=1 SV=2	Washc4	1.642	0.0173171	Up	136.37	7.6	9	9	9	3	3	2	6	8	7	4	5	4	1.27644	1.1078	1.4449	0.931601	0.743265	0.656786	1.37393	0.613506	0.851768
Biological Process	GO:0051234	3	establishment of localization	1.09	0.0766818	Q3UIA2	Rho GTPase-activating protein 17 OS=Mus musculus OX=10090 GN=Arhgap17 PE=1 SV=1	Arhgap17	1.916	0.00910071	Up	92.201	10.4	7	7	7	3	2	3	3	4	4	4	4	5	1.74125	1.29693	1.26304	0.886938	0.661987	0.69634	0.848479	0.79751	0.807529
Biological Process	GO:0051234	3	establishment of localization	1.09	0.0766818	Q3UHX2	28 kDa heat- and acid-stable phosphoprotein OS=Mus musculus OX=10090 GN=Pdap1 PE=1 SV=1	Pdap1	1.565	0.0117402	Up	20.605	22.7	5	5	5	5	5	5	4	3	3	3	3	3	1.41938	1.35122	1.03162	0.826935	0.802609	0.80049	0.842494	1.06983	0.855424
Biological Process	GO:0051234	3	establishment of localization	1.09	0.0766818	Q3TBT3	Stimulator of interferon genes protein OS=Mus musculus OX=10090 GN=Sting1 PE=1 SV=2	Sting1	2.094	0.000384939	Up	42.829	15.3	5	5	5	5	5	5	3	3	3	3	3	3	1.6944	1.56735	1.44305	0.742923	0.814795	0.689084	0.731146	0.685945	0.631305
Biological Process	GO:0051234	3	establishment of localization	1.09	0.0766818	Q3B7Z2	Oxysterol-binding protein 1 OS=Mus musculus OX=10090 GN=Osbp PE=1 SV=3	Osbp	0.655	0.00253314	Down	88.796	22.4	13	13	13	8	7	5	10	8	8	10	9	7	0.658202	0.750843	0.801471	1.12278	1.07705	1.17655	1.1219	1.00457	1.28663
Biological Process	GO:0051234	3	establishment of localization	1.09	0.0766818	Q06185	ATP synthase subunit e, mitochondrial OS=Mus musculus OX=10090 GN=Atp5me PE=1 SV=2	Atp5me	2.223	0.00197009	Up	8.2355	33.8	3	3	3	2	2	2	3	3	3	3	3	3	1.33479	1.30946	1.82651	0.658326	0.694185	0.658315	0.834091	0.829967	0.854356
Biological Process	GO:0051234	3	establishment of localization	1.09	0.0766818	Q05816	Fatty acid-binding protein 5 OS=Mus musculus OX=10090 GN=Fabp5 PE=1 SV=3	Fabp5	1.691	0.000348942	Up	15.137	68.1	8	8	8	8	8	8	8	8	8	8	8	8	1.34994	1.42308	1.45362	0.870317	0.862994	0.766419	0.748072	0.779179	0.746384
Biological Process	GO:0051234	3	establishment of localization	1.09	0.0766818	Q02248	Catenin beta-1 OS=Mus musculus OX=10090 GN=Ctnnb1 PE=1 SV=1	Ctnnb1	0.582	0.0143717	Down	85.47	28.6	18	16	18	9	9	8	17	16	13	11	13	14	0.53007	0.769111	0.784881	1.26737	1.21536	1.10087	1.28556	1.04595	1.00083
Biological Process	GO:0051234	3	establishment of localization	1.09	0.0766818	Q01405	Protein transport protein Sec23A OS=Mus musculus OX=10090 GN=Sec23a PE=1 SV=2	Sec23a	1.723	0.00152696	Up	86.161	24.6	15	13	13	7	9	10	12	13	12	10	9	9	1.34408	1.26784	1.46011	0.811794	0.849559	0.701396	0.890194	0.933967	0.741065
Biological Process	GO:0051234	3	establishment of localization	1.09	0.0766818	Q80UY2	E3 ubiquitin-protein ligase KCMF1 OS=Mus musculus OX=10090 GN=Kcmf1 PE=1 SV=1	Kcmf1	0.255	0.000260569	Down	41.791	2.9	1	1	1	1	1	1	1	1	1	1	1	1	0.334157	0.356664	0.395238	1.37414	1.46353		1.16755		1.90871
Biological Process	GO:0051234	3	establishment of localization	1.09	0.0766818	P97351	40S ribosomal protein S3a OS=Mus musculus OX=10090 GN=Rps3a PE=1 SV=3	Rps3a	0.4	0.0127489	Down	29.885	38.3	10	10	10	7	6	6	10	10	10	9	9	9	0.32406	0.442891	0.697792	1.14915	1.28971	1.22525	1.26242	1.54501	1.06371
Biological Process	GO:0051234	3	establishment of localization	1.09	0.0766818	Q80X71	Transmembrane protein 106B OS=Mus musculus OX=10090 GN=Tmem106b PE=1 SV=1	Tmem106b	0.617	0.00407919	Down	31.172	16	4	4	4	2	2	2	4	3	3	2	3	3	0.678918	0.774231	0.827412	1.1572	1.37844	1.16352	1.1094	0.965612	0.945275
Biological Process	GO:0051234	3	establishment of localization	1.09	0.0766818	Q811D0	Disks large homolog 1 OS=Mus musculus OX=10090 GN=Dlg1 PE=1 SV=1	Dlg1	0.612	0.00441859	Down	100.12	18.3	14	12	14	7	9	10	8	7	8	7	8	7	0.657183	0.729908	0.74339	1.24828	0.993893	1.23987	0.940309	1.32362	1.12355
Biological Process	GO:0051234	3	establishment of localization	1.09	0.0766818	Q8VCI5	Peroxisomal biogenesis factor 19 OS=Mus musculus OX=10090 GN=Pex19 PE=1 SV=1	Pex19	1.639	0.0080683	Up	32.733	15.1	3	3	3	2	2	2	3	3	3	3	3	3	1.0292	1.37288	1.37288	0.73959	0.80438	0.759701	0.944142	1.00774	0.969496
Biological Process	GO:0051234	3	establishment of localization	1.09	0.0766818	Q8R1Q8	Cytoplasmic dynein 1 light intermediate chain 1 OS=Mus musculus OX=10090 GN=Dync1li1 PE=1 SV=1	Dync1li1	1.815	0.000959934	Up	56.614	32.5	17	16	17	12	12	13	13	11	11	12	13	11	1.42145	1.50318	1.36005	0.873168	0.784319	0.703288	0.897954	0.723053	0.73354
Biological Process	GO:0051234	3	establishment of localization	1.09	0.0766818	Q8R180	ERO1-like protein alpha OS=Mus musculus OX=10090 GN=Ero1a PE=1 SV=2	Ero1a	1.908	0.00352832	Up	54.084	34.7	15	14	15	12	13	11	11	8	10	9	10	9	1.32502	1.64103	1.53563	0.782946	0.902344	0.673594	0.672522	0.658929	0.807991
Biological Process	GO:0051234	3	establishment of localization	1.09	0.0766818	Q8R0H9	ADP-ribosylation factor-binding protein GGA1 OS=Mus musculus OX=10090 GN=Gga1 PE=1 SV=1	Gga1	2.195	0.000640787	Up	69.971	8.7	5	4	5	3	3	3	3	3	3	3	2	3		1.71918	1.57554	0.791012	0.708674	0.752246	0.726756	0.831983	0.894607
Biological Process	GO:0051234	3	establishment of localization	1.09	0.0766818	Q8K327	Chromosome alignment-maintaining phosphoprotein 1 OS=Mus musculus OX=10090 GN=Champ1 PE=1 SV=1	Champ1	6.688	0.00087478	Up	87.56	6.2	5	5	5	3	1	2	4	4	4	5	1	4	2.34407		2.90847	0.405267	0.444292	0.328423	0.255421		0.314057
Biological Process	GO:0051234	3	establishment of localization	1.09	0.0766818	Q8K2C7	Protein OS-9 OS=Mus musculus OX=10090 GN=Os9 PE=1 SV=2	Os9	0.574	0.00125128	Down	76.107	11.9	8	8	8	3	2	2	8	7	6	7	8	7	0.655558	0.617171		1.09391	1.05763	1.17635	1.21601	1.00447	1.1789
Biological Process	GO:0051234	3	establishment of localization	1.09	0.0766818	Q8K1R3	Polyribonucleotide nucleotidyltransferase 1, mitochondrial OS=Mus musculus OX=10090 GN=Pnpt1 PE=1 SV=1	Pnpt1	1.823	0.0155006	Up	85.682	16.9	13	13	13	7	7	6	11	10	10	10	11	9	1.60628	1.00695	1.39282	0.793995	0.698106	0.705341	1.05428	0.929701	0.812518
Biological Process	GO:0051234	3	establishment of localization	1.09	0.0766818	Q8K183	Pyridoxal kinase OS=Mus musculus OX=10090 GN=Pdxk PE=1 SV=1	Pdxk	2.551	0.000509784	Up	35.015	17.3	5	5	5	3	3	4	5	4	4	4	4	4	1.74811	1.62529	1.36647	0.621338	0.6763	0.56024	0.680297	0.84675	0.875207
Biological Process	GO:0051234	3	establishment of localization	1.09	0.0766818	Q8JZU2	Tricarboxylate transport protein, mitochondrial OS=Mus musculus OX=10090 GN=Slc25a1 PE=1 SV=1	Slc25a1	0.174	0.00191698	Down	33.931	19.9	6	6	6	2	3	4	4	4	4	5	4	3	0.211827	0.26533	0.325697	0.991255	1.91882	1.691	1.17948	0.971093	1.4455
Biological Process	GO:0051234	3	establishment of localization	1.09	0.0766818	Q8CIH5	1-phosphatidylinositol 4,5-bisphosphate phosphodiesterase gamma-2 OS=Mus musculus OX=10090 GN=Plcg2 PE=1 SV=1	Plcg2	0.542	0.0231646	Down	147.59	4.7	6	6	6	1	2	2	6	5	5	2	5	4		0.522661	0.700828	1.28174	1.00007	1.10245	1.30927	1.05122	1.03175
Biological Process	GO:0051234	3	establishment of localization	1.09	0.0766818	Q8CFI0	E3 ubiquitin-protein ligase NEDD4-like OS=Mus musculus OX=10090 GN=Nedd4l PE=1 SV=2	Nedd4l	0.518	0.0144356	Down	115.42	23.6	21	17	21	13	11	10	18	15	17	15	14	13	0.729377	0.561569	0.64077	0.94767	1.51337	1.2649	1.18453	1.1018	1.05601
Biological Process	GO:0051234	3	establishment of localization	1.09	0.0766818	Q8CDA1	Phosphatidylinositide phosphatase SAC2 OS=Mus musculus OX=10090 GN=Inpp5f PE=1 SV=1	Inpp5f	1.685	0.00210767	Up	127.61	7.4	8	8	8	3	3	3	5	6	6	5	6	3	1.34401	1.29919	1.28012	0.863804	0.791907	0.673264	0.932094	0.824866	0.990749
Biological Process	GO:0051234	3	establishment of localization	1.09	0.0766818	Q8CCS6	Polyadenylate-binding protein 2 OS=Mus musculus OX=10090 GN=Pabpn1 PE=1 SV=3	Pabpn1	1.522	0.0201917	Up	32.296	11.3	3	3	3	2	2	2	3	3	2	3	3	3	1.06924	1.55366	1.3538	0.870459	0.879817	0.86317	0.862394	0.777401	0.770059
Biological Process	GO:0051234	3	establishment of localization	1.09	0.0766818	Q8C0I1	Alkyldihydroxyacetonephosphate synthase, peroxisomal OS=Mus musculus OX=10090 GN=Agps PE=1 SV=1	Agps	1.532	0.0120787	Up	71.683	28.2	13	13	13	11	11	11	12	8	10	7	9	9	1.33665	1.32325	1.31023	1.01948	0.850479	0.720963	0.878746	0.70494	0.855262
Biological Process	GO:0051234	3	establishment of localization	1.09	0.0766818	Q8BZW8	NHL repeat-containing protein 2 OS=Mus musculus OX=10090 GN=Nhlrc2 PE=1 SV=1	Nhlrc2	1.788	0.000208078	Up	78.429	17	11	11	11	7	8	9	7	6	6	7	7	6	1.26632	1.32631	1.2361	0.659762	0.75465	0.727422	1.04329	0.937982	1.04816
Biological Process	GO:0051234	3	establishment of localization	1.09	0.0766818	Q8BWG8	Beta-arrestin-1 OS=Mus musculus OX=10090 GN=Arrb1 PE=1 SV=1	Arrb1	0.258	0.0144566	Down	46.972	6.5	3	3	3	2	3	1	3	3	3	3	3	3	0.21228	0.426289		1.12849	1.1655	1.41347	1.24515	1.27496	1.13387
Biological Process	GO:0051234	3	establishment of localization	1.09	0.0766818	Q8BU31	Ras-related protein Rap-2c OS=Mus musculus OX=10090 GN=Rap2c PE=1 SV=1	Rap2c	0.579	0.0029318	Down	20.745	25.1	4	2	4	2	1	2	3	3	4	3	4	4	0.724943		0.659258	1.13396	1.28739	1.1664	1.10682	1.18687	0.734356
Biological Process	GO:0051234	3	establishment of localization	1.09	0.0766818	Q8BTS4	Nuclear pore complex protein Nup54 OS=Mus musculus OX=10090 GN=Nup54 PE=1 SV=1	Nup54	2.319	0.0134376	Up	55.731	21.4	8	8	8	4	5	7	4	4	4	1	1	2	1.40123	1.46419	1.37031	0.843585	0.410116	0.57304			0.937521
Biological Process	GO:0051234	3	establishment of localization	1.09	0.0766818	Q8BRF7	Sec1 family domain-containing protein 1 OS=Mus musculus OX=10090 GN=Scfd1 PE=1 SV=1	Scfd1	1.729	0.00851796	Up	72.322	26.4	14	14	14	8	10	11	11	8	10	8	8	8	1.51991	1.63746	1.22364	0.94678	0.848164	0.738573	0.804219	0.729895	0.551356
Biological Process	GO:0051234	3	establishment of localization	1.09	0.0766818	Q8BP67	60S ribosomal protein L24 OS=Mus musculus OX=10090 GN=Rpl24 PE=1 SV=2	Rpl24	0.33	0.00666116	Down	17.779	35.7	7	7	7	4	4	4	6	6	7	6	7	7	0.275283	0.31355	0.534833	1.31244	0.970016	1.11846	1.6566	1.36053	1.45829
Biological Process	GO:0051234	3	establishment of localization	1.09	0.0766818	Q8BMA6	Signal recognition particle subunit SRP68 OS=Mus musculus OX=10090 GN=Srp68 PE=1 SV=2	Srp68	0.548	0.0170585	Down	70.573	27.8	15	15	15	8	8	8	12	11	11	13	12	10	0.640369	0.551094	0.667604	0.875717	1.10805	1.40813	1.21167	0.969074	1.56829
Biological Process	GO:0051234	3	establishment of localization	1.09	0.0766818	Q8BL66	Early endosome antigen 1 OS=Mus musculus OX=10090 GN=Eea1 PE=1 SV=2	Eea1	1.523	0.000256087	Up	160.91	36.5	47	47	47	23	25	24	38	33	34	31	32	33	1.2316	1.27746	1.14687	0.817966	0.781627	0.801672	1.01572	0.984326	0.942756
Biological Process	GO:0051234	3	establishment of localization	1.09	0.0766818	Q8BKX1	Brain-specific angiogenesis inhibitor 1-associated protein 2 OS=Mus musculus OX=10090 GN=Baiap2 PE=1 SV=2	Baiap2	2.076	0.00526954	Up	59.236	30.8	14	14	14	8	7	7	10	9	8	8	8	10	1.76655	1.40697	1.47779	0.926862	0.655623	0.658244	0.74109	0.643667	0.723204
Biological Process	GO:0051234	3	establishment of localization	1.09	0.0766818	Q8BIJ7	RUN and FYVE domain-containing protein 1 OS=Mus musculus OX=10090 GN=Rufy1 PE=1 SV=1	Rufy1	1.596	0.0127724	Up	80.376	10.5	7	6	7	2	3	2	5	6	5	3	5	5	1.07864	1.4966	1.22237	0.778697	0.733255	0.86797	1.02281	0.939191	0.860473
Biological Process	GO:0051234	3	establishment of localization	1.09	0.0766818	Q8BH79	Anoctamin-10 OS=Mus musculus OX=10090 GN=Ano10 PE=1 SV=1	Ano10	0.473	0.0485085	Down	76.187	15.8	9	9	9	4	3	4	6	6	7	4	7	4	0.45154	0.84839	0.532968	0.868877	1.65116	1.35546	1.21666	0.95545	1.11949
Biological Process	GO:0051234	3	establishment of localization	1.09	0.0766818	Q8BH43	Wiskott-Aldrich syndrome protein family member 2 OS=Mus musculus OX=10090 GN=Wasf2 PE=1 SV=1	Wasf2	1.61	0.0162526	Up	54.073	17.5	7	7	7	4	4	5	4	4	5	4	5	5	1.20386	1.50786	1.0271	0.827899	0.748463	0.745201	1.06951	1.09657	0.773533
Biological Process	GO:0051234	3	establishment of localization	1.09	0.0766818	Q8BGH2	Sorting and assembly machinery component 50 homolog OS=Mus musculus OX=10090 GN=Samm50 PE=1 SV=1	Samm50	1.935	7.5257e-06	Up	51.863	22.2	9	9	9	6	6	6	8	8	8	8	8	7	1.65598	1.58642	1.70834	0.857783	0.856579	0.843514	0.507106	0.424283	0.559991
Biological Process	GO:0051234	3	establishment of localization	1.09	0.0766818	Q8BG81	Polymerase delta-interacting protein 3 OS=Mus musculus OX=10090 GN=Poldip3 PE=1 SV=1	Poldip3	1.728	0.0158587	Up	46.132	26.2	8	8	8	3	3	3	4	6	5	6	6	7	1.01061	1.37157	1.54645	0.742864	0.715128	0.815782	0.934112	0.861066	1.00242
Biological Process	GO:0051234	3	establishment of localization	1.09	0.0766818	Q8BFV2	PCI domain-containing protein 2 OS=Mus musculus OX=10090 GN=Pcid2 PE=1 SV=1	Pcid2	1.637	0.00200663	Up	46.132	16.8	6	6	6	3	2	2	5	5	4	5	5	5	1.25668	1.48691	1.27311	0.761407	0.881097	0.811132	0.901337	0.802829	0.825493
Biological Process	GO:0051234	3	establishment of localization	1.09	0.0766818	Q80X82	Symplekin OS=Mus musculus OX=10090 GN=Sympk PE=1 SV=2	Sympk	0.504	0.00850421	Down	142.62	10.6	14	14	14	6	6	7	10	9	7	6	8	9	0.545397	0.671899	0.546619	1.15307	1.41578	0.929054	1.35976	1.26721	1.11121
Biological Process	GO:0051234	3	establishment of localization	1.09	0.0766818	P97329	Kinesin-like protein KIF20A OS=Mus musculus OX=10090 GN=Kif20a PE=1 SV=1	Kif20a	0.47	0.0142917	Down	99.875	10.7	7	7	7	4	5	5	4	4	4	4	3	3	0.484739	0.530753	0.770159	1.56677	1.05695	1.1794	0.850237	1.39699	1.164
Biological Process	GO:0051234	3	establishment of localization	1.09	0.0766818	P80316	T-complex protein 1 subunit epsilon OS=Mus musculus OX=10090 GN=Cct5 PE=1 SV=1	Cct5	1.526	0.000155777	Up	59.623	40.1	20	20	20	16	16	16	17	16	17	17	16	16	1.34666	1.26494	1.3084	0.898486	0.840064	0.830785	0.723975	0.951134	0.83555
Biological Process	GO:0051234	3	establishment of localization	1.09	0.0766818	P80315	T-complex protein 1 subunit delta OS=Mus musculus OX=10090 GN=Cct4 PE=1 SV=3	Cct4	1.613	0.000994908	Up	58.066	40.1	20	20	20	16	14	16	18	17	18	15	17	15	1.45084	1.27922	1.25874	0.872119	0.779723	0.820903	0.887741	0.808964	0.841745
Biological Process	GO:0051234	3	establishment of localization	1.09	0.0766818	P51150	Ras-related protein Rab-7a OS=Mus musculus OX=10090 GN=Rab7a PE=1 SV=2	Rab7a	1.519	0.00277295	Up	23.489	44.9	8	8	8	7	7	7	8	8	8	8	7	8	1.43045	1.38308	1.55171	1.04889	0.954517	0.869951	0.491543	0.660044	0.609812
Biological Process	GO:0051234	3	establishment of localization	1.09	0.0766818	P50516	V-type proton ATPase catalytic subunit A OS=Mus musculus OX=10090 GN=Atp6v1a PE=1 SV=2	Atp6v1a	1.558	0.00631492	Up	68.325	32.9	18	18	18	12	12	14	17	15	17	15	17	16	1.5148	1.33324	1.1802	0.932876	0.805895	0.846451	0.697273	0.87151	0.817761
Biological Process	GO:0051234	3	establishment of localization	1.09	0.0766818	P49615	Cyclin-dependent-like kinase 5 OS=Mus musculus OX=10090 GN=Cdk5 PE=1 SV=1	Cdk5	2.106	0.00239518	Up	33.288	25	7	6	6	4	4	3	6	5	5	5	5	5	1.63612	1.45579	1.32147	0.784381	0.730474	0.581142	0.741888	0.903534	0.845209
Biological Process	GO:0051234	3	establishment of localization	1.09	0.0766818	P49312	Heterogeneous nuclear ribonucleoprotein A1 OS=Mus musculus OX=10090 GN=Hnrnpa1 PE=1 SV=2	Hnrnpa1	1.544	0.0270342	Up	34.196	43.4	13	11	12	10	10	10	10	10	10	9	9	7	1.18094	1.09656	1.39617	0.959735	0.755378	0.664342	0.844679	1.18851	0.913682
Biological Process	GO:0051234	3	establishment of localization	1.09	0.0766818	P47963	60S ribosomal protein L13 OS=Mus musculus OX=10090 GN=Rpl13 PE=1 SV=3	Rpl13	0.53	0.00982907	Down	24.305	39.3	9	9	9	6	6	6	8	9	9	8	8	8	0.496521	0.548982	0.719435	1.30253	1.02652	1.00404	1.15517	1.44243	1.30437
Biological Process	GO:0051234	3	establishment of localization	1.09	0.0766818	P47757	F-actin-capping protein subunit beta OS=Mus musculus OX=10090 GN=Capzb PE=1 SV=3	Capzb	1.663	0.010695	Up	31.345	41.2	12	12	12	9	10	10	12	10	11	10	11	10	1.6034	1.15798	1.27823	0.883924	0.729883	0.815741	0.772338	0.851895	0.906611
Biological Process	GO:0051234	3	establishment of localization	1.09	0.0766818	P46935	E3 ubiquitin-protein ligase NEDD4 OS=Mus musculus OX=10090 GN=Nedd4 PE=1 SV=3	Nedd4	0.546	0.000183554	Down	102.71	22.1	18	15	15	11	10	11	14	13	13	11	12	11	0.610448	0.62921	0.612006	1.03234	1.17219	1.18445	1.23429	1.30643	1.21864
Biological Process	GO:0051234	3	establishment of localization	1.09	0.0766818	P46471	26S proteasome regulatory subunit 7 OS=Mus musculus OX=10090 GN=Psmc2 PE=1 SV=5	Psmc2	1.592	3.35907e-05	Up	48.647	48	20	20	20	18	16	17	15	15	15	16	15	15	1.29994	1.32963	1.32316	0.859904	0.825302	0.797822	0.915738	0.766357	0.882145
Biological Process	GO:0051234	3	establishment of localization	1.09	0.0766818	P46460	Vesicle-fusing ATPase OS=Mus musculus OX=10090 GN=Nsf PE=1 SV=2	Nsf	1.664	0.00809127	Up	82.613	28.1	18	18	18	8	9	10	12	16	13	14	13	13	1.53078	1.15417	1.48557	0.898083	0.756202	0.852332	0.829363	0.777231	0.71627
Biological Process	GO:0051234	3	establishment of localization	1.09	0.0766818	P43883	Perilipin-2 OS=Mus musculus OX=10090 GN=Plin2 PE=1 SV=2	Plin2	1.894	0.00114537	Up	46.646	17.4	6	6	6	4	4	4	5	4	5	2	4	4	1.45038	1.15484	1.40435	0.668614	0.733824	0.714277	0.963813	1.03434	0.875575
Biological Process	GO:0051234	3	establishment of localization	1.09	0.0766818	P43276	Histone H1.5 OS=Mus musculus OX=10090 GN=H1-5 PE=1 SV=2	H1-5	0.092	0.0023931	Down	22.576	26	6	5	5	2	3	3	4	4	5	4	4	4	0.067448	0.078394	0.218192	1.41547	1.27913	1.27258	1.66127	1.70962	1.2979
Biological Process	GO:0051234	3	establishment of localization	1.09	0.0766818	P41731	CD63 antigen OS=Mus musculus OX=10090 GN=Cd63 PE=1 SV=2	Cd63	0.4	0.00737294	Down	25.766	4.6	1	1	1	1	1	1	1	1	1	1	1	1		0.495548	0.696489	1.62833	1.47016	1.36886	0.798998	0.860907	0.680703
Biological Process	GO:0051234	3	establishment of localization	1.09	0.0766818	P35951	Low-density lipoprotein receptor OS=Mus musculus OX=10090 GN=Ldlr PE=1 SV=2	Ldlr	0.39	0.00639673	Down	94.946	18	12	12	12	3	3	3	9	9	10	7	8	6	0.629757	0.584546	0.430956	1.12657	1.30336	1.78733	0.816241	1.31959	1.00165
Biological Process	GO:0051234	3	establishment of localization	1.09	0.0766818	P34884	Macrophage migration inhibitory factor OS=Mus musculus OX=10090 GN=Mif PE=1 SV=2	Mif	0.575	0.000309164	Down	12.504	23.5	3	3	3	3	3	3	3	3	3	2	2	3	0.759242	0.71762	0.671799	1.21412	1.32392	1.19638	0.887896	1.14755	1.08147
Biological Process	GO:0051234	3	establishment of localization	1.09	0.0766818	P34022	Ran-specific GTPase-activating protein OS=Mus musculus OX=10090 GN=Ranbp1 PE=1 SV=2	Ranbp1	1.862	0.000416506	Up	23.596	15.3	3	3	3	3	3	3	3	3	3	2	3	3	1.34656	1.43933	1.51156	0.839005	0.715422	0.753593		0.687923	0.706608
Biological Process	GO:0051234	3	establishment of localization	1.09	0.0766818	P27048	Small nuclear ribonucleoprotein-associated protein B OS=Mus musculus OX=10090 GN=Snrpb PE=1 SV=1	Snrpb	2.272	0.0240574	Up	23.656	30.7	6	6	6	5	5	6	4	5	5	4	4	3	2.095	1.70277	1.01655	0.757037	0.718728	0.642986	0.586563	0.690051	0.790311
Biological Process	GO:0051234	3	establishment of localization	1.09	0.0766818	P26883	Peptidyl-prolyl cis-trans isomerase FKBP1A OS=Mus musculus OX=10090 GN=Fkbp1a PE=1 SV=2	Fkbp1a	1.521	0.0109881	Up	11.922	40.7	4	4	4	4	4	4	3	4	4	4	4	3	1.12492	1.37533	1.46947	0.941477	0.865995	0.802086	0.853913	0.847598	0.719211
Biological Process	GO:0051234	3	establishment of localization	1.09	0.0766818	P26645	Myristoylated alanine-rich C-kinase substrate OS=Mus musculus OX=10090 GN=Marcks PE=1 SV=2	Marcks	0.5	0.0228576	Down	29.661	46	10	10	10	8	8	8	6	7	7	6	8	6	0.395736	0.678285	0.733941	1.33287	1.16747	1.11224	1.10605	1.26754	1.20588
Biological Process	GO:0051234	3	establishment of localization	1.09	0.0766818	P24527	Leukotriene A-4 hydrolase OS=Mus musculus OX=10090 GN=Lta4h PE=1 SV=4	Lta4h	1.872	6.28409e-05	Up	69.05	36.3	18	18	18	15	14	15	13	13	13	13	12	13	1.37767	1.37416	1.4162	0.69175	0.765764	0.768993	0.880847	0.888207	0.836411
Biological Process	GO:0051234	3	establishment of localization	1.09	0.0766818	P22892	AP-1 complex subunit gamma-1 OS=Mus musculus OX=10090 GN=Ap1g1 PE=1 SV=3	Ap1g1	0.15	0.000530677	Down	91.349	10.2	9	9	9	7	6	8	6	6	6	5	6	5	0.175316	0.10918	0.201834	1.0051	1.08983	1.15713	2.00133	1.33989	1.92039
Biological Process	GO:0051234	3	establishment of localization	1.09	0.0766818	P19783	Cytochrome c oxidase subunit 4 isoform 1, mitochondrial OS=Mus musculus OX=10090 GN=Cox4i1 PE=1 SV=2	Cox4i1	1.966	0.0253215	Up	19.53	39.6	6	6	6	3	3	3	6	6	6	6	6	6	1.31287	1.36924	2.25278	0.91502	0.866174	0.728668	0.562223	0.49779	0.495238
Biological Process	GO:0051234	3	establishment of localization	1.09	0.0766818	P19157	Glutathione S-transferase P 1 OS=Mus musculus OX=10090 GN=Gstp1 PE=1 SV=2	Gstp1	1.578	0.00475852	Up	23.609	55.7	12	12	12	8	8	9	11	11	11	9	10	11	1.30911	1.55208	1.23201	0.932793	0.816892	0.844768	0.747599	0.816645	0.748093
Biological Process	GO:0051234	3	establishment of localization	1.09	0.0766818	P17879	Heat shock 70 kDa protein 1B OS=Mus musculus OX=10090 GN=Hspa1b PE=1 SV=3	Hspa1b	9.192	0.000257235	Up	70.175	34.3	17	1	14	12	11	11	8	7	6	5	6	5	3.44022	2.08933	1.97351	0.276521	0.256891	0.282884	0.20933	0.252823	0.218492
Biological Process	GO:0051234	3	establishment of localization	1.09	0.0766818	P17809	Solute carrier family 2, facilitated glucose transporter member 1 OS=Mus musculus OX=10090 GN=Slc2a1 PE=1 SV=4	Slc2a1	1.833	0.0152357	Up	53.984	8.5	4	4	4	4	4	4	4	4	3	3	4	4	1.71674	1.69743	1.28322	0.924465	0.967971	0.669619	0.598536	0.536167	0.605849
Biological Process	GO:0051234	3	establishment of localization	1.09	0.0766818	P17742	Peptidyl-prolyl cis-trans isomerase A OS=Mus musculus OX=10090 GN=Ppia PE=1 SV=2	Ppia	1.64	0.0130772	Up	17.971	54.9	8	8	8	5	6	6	8	8	8	5	6	6	1.63551	1.17796	1.19954	0.877999	0.765359	0.803539	0.939087	0.79748	0.803539
Biological Process	GO:0051234	3	establishment of localization	1.09	0.0766818	P16675	Lysosomal protective protein OS=Mus musculus OX=10090 GN=Ctsa PE=1 SV=1	Ctsa	1.695	0.00264339	Up	53.844	25.9	10	10	10	6	6	8	9	7	7	5	7	6	1.23214	1.49467	1.47597	0.810606	0.903509	0.7659	0.839514	0.709428	0.768265
Biological Process	GO:0051234	3	establishment of localization	1.09	0.0766818	P16330	2',3'-cyclic-nucleotide 3'-phosphodiesterase OS=Mus musculus OX=10090 GN=Cnp PE=1 SV=3	Cnp	1.855	0.045892	Up	47.123	16.7	6	6	6	3	3	4	4	2	3	3	1	1	1.06775	1.02265	1.58757	0.674515		0.64752
Biological Process	GO:0051234	3	establishment of localization	1.09	0.0766818	P15532	Nucleoside diphosphate kinase A OS=Mus musculus OX=10090 GN=Nme1 PE=1 SV=1	Nme1	0.368	0.000505407	Down	17.208	60.5	10	5	5	2	2	3	4	5	4	4	4	4	0.401706	0.429933	0.487063	1.01379	1.29666	1.26994	1.23423	1.37202	1.49466
Biological Process	GO:0051234	3	establishment of localization	1.09	0.0766818	P14685	26S proteasome non-ATPase regulatory subunit 3 OS=Mus musculus OX=10090 GN=Psmd3 PE=1 SV=3	Psmd3	1.648	0.000354521	Up	60.718	38.1	19	19	19	11	13	14	17	17	17	16	16	16	1.43206	1.29464	1.33664	0.853452	0.842965	0.768828	0.805377	0.860097	0.805948
Biological Process	GO:0051234	3	establishment of localization	1.09	0.0766818	P53810	Phosphatidylinositol transfer protein alpha isoform OS=Mus musculus OX=10090 GN=Pitpna PE=1 SV=2	Pitpna	1.506	0.00079445	Up	31.893	32.5	9	8	9	5	6	5	8	9	8	8	7	9	1.25529	1.39302	1.24377	0.894737	0.870867	0.819399	0.845541	0.817638	0.859736
Biological Process	GO:0051234	3	establishment of localization	1.09	0.0766818	P53986	Monocarboxylate transporter 1 OS=Mus musculus OX=10090 GN=Slc16a1 PE=1 SV=1	Slc16a1	0.643	0.00167351	Down	53.267	14.8	7	7	7	5	5	4	5	5	5	6	5	4	0.717938	0.753178	0.71899	1.05797	1.26436	1.08164	1.25637	0.987704	1.16185
Biological Process	GO:0051234	3	establishment of localization	1.09	0.0766818	P53994	Ras-related protein Rab-2A OS=Mus musculus OX=10090 GN=Rab2a PE=1 SV=1	Rab2a	1.946	0.00449004	Up	23.547	47.2	8	8	8	7	7	7	8	7	8	7	7	7	1.59982	1.44802	1.58623	0.832023	0.919496	0.630246	0.677393	0.653895	0.652884
Biological Process	GO:0051234	3	establishment of localization	1.09	0.0766818	P54116	Stomatin OS=Mus musculus OX=10090 GN=Stom PE=1 SV=3	Stom	1.508	0.00273152	Up	31.375	34.9	8	8	8	5	4	4	8	8	8	7	7	7	1.39573	1.14464	1.33339	0.863045	0.873803	0.832028	0.891041	0.897647	0.768675
Biological Process	GO:0051234	3	establishment of localization	1.09	0.0766818	P80313	T-complex protein 1 subunit eta OS=Mus musculus OX=10090 GN=Cct7 PE=1 SV=1	Cct7	1.531	0.000465127	Up	59.652	39.9	21	21	21	17	16	17	20	19	20	18	18	17	1.29768	1.267	1.39219	0.904254	0.863208	0.817758	0.767707	0.806379	0.883821
Biological Process	GO:0051234	3	establishment of localization	1.09	0.0766818	P70441	Na(+)/H(+) exchange regulatory cofactor NHE-RF1 OS=Mus musculus OX=10090 GN=Slc9a3r1 PE=1 SV=3	Slc9a3r1	1.807	0.0065569	Up	38.6	26.5	9	9	9	6	5	6	4	3	4	4	5	3	1.43897	1.26683	1.19764	0.713953	0.849448	0.597038	1.04408	0.86299	1.02906
Biological Process	GO:0051234	3	establishment of localization	1.09	0.0766818	P70362	Ubiquitin recognition factor in ER-associated degradation protein 1 OS=Mus musculus OX=10090 GN=Ufd1 PE=1 SV=2	Ufd1	1.853	0.00199501	Up	34.481	19.2	5	5	5	4	4	4	4	5	5	4	5	5	1.56317	1.40634	1.18636	0.719838	0.733151	0.789558	0.80159	0.939275	0.860719
Biological Process	GO:0051234	3	establishment of localization	1.09	0.0766818	P70297	Signal transducing adapter molecule 1 OS=Mus musculus OX=10090 GN=Stam PE=1 SV=3	Stam	2.231	0.000585968	Up	59.771	9.9	4	3	3	3	3	3	2	3	2	2	3	2	1.70954	1.63356	1.38008	0.773925	0.68138	0.661813	0.678372	0.93068	0.550651
Biological Process	GO:0051234	3	establishment of localization	1.09	0.0766818	P70168	Importin subunit beta-1 OS=Mus musculus OX=10090 GN=Kpnb1 PE=1 SV=2	Kpnb1	1.523	0.00647765	Up	97.183	26.5	20	20	20	15	15	15	18	18	18	13	15	15	1.34275	1.44254	1.20634	0.98515	0.823026	0.812653	0.909857	0.706244	0.771444
Biological Process	GO:0051234	3	establishment of localization	1.09	0.0766818	P68254	14-3-3 protein theta OS=Mus musculus OX=10090 GN=Ywhaq PE=1 SV=1	Ywhaq	1.898	0.0018875	Up	27.778	49	13	8	8	8	8	8	7	6	6	6	7	6	1.40498	1.38779	1.48764	0.868894	0.742302	0.644495	0.924962	0.828767	0.710166
Biological Process	GO:0051234	3	establishment of localization	1.09	0.0766818	P63242	Eukaryotic translation initiation factor 5A-1 OS=Mus musculus OX=10090 GN=Eif5a PE=1 SV=2	Eif5a	1.898	0.00149122	Up	16.832	29.9	5	5	5	2	2	2	5	5	5	4	4	4	1.44073	1.38343	1.19906	0.790322	0.687254	0.641885	0.516747	1.37001	0.970563
Biological Process	GO:0051234	3	establishment of localization	1.09	0.0766818	P63073	Eukaryotic translation initiation factor 4E OS=Mus musculus OX=10090 GN=Eif4e PE=1 SV=1	Eif4e	1.535	0.0303935	Up	25.053	26.7	5	5	5	3	3	2	5	4	5	4	5	4	1.47371	1.52747	1.03352	0.901877	0.847469	0.879929	0.733812	0.800577	0.801637
Biological Process	GO:0051234	3	establishment of localization	1.09	0.0766818	P63038	60 kDa heat shock protein, mitochondrial OS=Mus musculus OX=10090 GN=Hspd1 PE=1 SV=1	Hspd1	1.884	0.00219676	Up	60.955	45.5	21	21	21	18	20	19	20	19	19	17	19	19	1.48213	1.40201	1.72793	0.925792	0.753211	0.769005	0.610839	0.721165	0.60791
Biological Process	GO:0051234	3	establishment of localization	1.09	0.0766818	P63037	DnaJ homolog subfamily A member 1 OS=Mus musculus OX=10090 GN=Dnaja1 PE=1 SV=1	Dnaja1	1.522	0.00382305	Up	44.868	30.2	9	9	9	6	7	7	9	9	9	8	8	8	1.39297	1.23743	1.34909	0.898241	0.944753	0.772494	0.889664	0.676905	0.838452
Biological Process	GO:0051234	3	establishment of localization	1.09	0.0766818	P63028	Translationally-controlled tumor protein OS=Mus musculus OX=10090 GN=Tpt1 PE=1 SV=1	Tpt1	2.526	0.0237285	Up	19.462	33.1	6	6	6	4	3	3	4	5	5	5	5	4	1.09941	1.85609	2.52501	0.775312	0.703617	0.690971	0.880887	0.296992	0.17171
Biological Process	GO:0051234	3	establishment of localization	1.09	0.0766818	P63024	Vesicle-associated membrane protein 3 OS=Mus musculus OX=10090 GN=Vamp3 PE=1 SV=1	Vamp3	1.853	0.00106609	Up	11.48	47.6	3	3	3	2	2	2	3	2	2	2	2	2	1.32911	1.21714	1.53387	0.702539	0.730433	0.769392	1.03043	0.767288	0.919804
Biological Process	GO:0051234	3	establishment of localization	1.09	0.0766818	P63005	Platelet-activating factor acetylhydrolase IB subunit beta OS=Mus musculus OX=10090 GN=Pafah1b1 PE=1 SV=2	Pafah1b1	1.943	0.00119189	Up	46.67	44.9	14	14	14	10	12	12	10	10	10	9	8	10	1.55397	1.26486	1.36153	0.779048	0.724524	0.647719	0.876053	0.844372	0.947922
Biological Process	GO:0051234	3	establishment of localization	1.09	0.0766818	P62918	60S ribosomal protein L8 OS=Mus musculus OX=10090 GN=Rpl8 PE=1 SV=2	Rpl8	0.35	0.00601358	Down	28.024	24.5	5	5	5	2	3	4	5	5	5	5	5	5	0.336085	0.341577	0.575127	1.40469	1.00299	1.16735	1.29066	1.56089	1.32064
Biological Process	GO:0051234	3	establishment of localization	1.09	0.0766818	Q8VDN2	Sodium/potassium-transporting ATPase subunit alpha-1 OS=Mus musculus OX=10090 GN=Atp1a1 PE=1 SV=1	Atp1a1	1.718	0.000132789	Up	112.98	32.1	30	30	30	25	21	24	25	24	23	20	24	21	1.46568	1.36353	1.30333	0.806579	0.819532	0.77878	0.81773	0.836273	0.808567
Biological Process	GO:0051234	3	establishment of localization	1.09	0.0766818	P62911	60S ribosomal protein L32 OS=Mus musculus OX=10090 GN=Rpl32 PE=1 SV=2	Rpl32	1.759	0.00528199	Up	15.86	38.5	5	5	5	4	3	3	3	4	3	3	3	2	1.31519	1.24208	1.44338	0.906653	0.6789	0.689226	0.681489	0.997507	1.04557
Biological Process	GO:0051234	3	establishment of localization	1.09	0.0766818	P62751	60S ribosomal protein L23a OS=Mus musculus OX=10090 GN=Rpl23a PE=1 SV=1	Rpl23a	0.44	0.00290054	Down	17.695	32.7	6	6	6	4	5	4	6	6	6	6	6	6	0.431414	0.47155	0.655198	1.23242	1.14322	1.16833	1.31308	1.46061	1.12418
Biological Process	GO:0051234	3	establishment of localization	1.09	0.0766818	P62301	40S ribosomal protein S13 OS=Mus musculus OX=10090 GN=Rps13 PE=1 SV=2	Rps13	0.601	0.0209343	Down	17.222	47	7	7	7	3	3	4	7	7	7	6	6	6	0.645797	0.588064	0.688955	1.31756	0.853375	1.02718	1.32797	1.25913	1.29197
Biological Process	GO:0051234	3	establishment of localization	1.09	0.0766818	P62281	40S ribosomal protein S11 OS=Mus musculus OX=10090 GN=Rps11 PE=1 SV=3	Rps11	0.247	0.0215405	Down	18.431	48.7	9	9	9	3	5	3	8	7	6	6	7	6	0.107001	0.270189	0.418774	0.846358	1.20992	1.16585	1.86521	1.4679	1.6488
Biological Process	GO:0051234	3	establishment of localization	1.09	0.0766818	P62270	40S ribosomal protein S18 OS=Mus musculus OX=10090 GN=Rps18 PE=1 SV=3	Rps18	0.376	0.00642821	Down	17.718	52.6	9	9	9	7	7	7	9	8	8	7	8	8	0.337699	0.428296	0.651675	1.26337	1.32062	1.18917	1.19456	1.36136	1.25327
Biological Process	GO:0051234	3	establishment of localization	1.09	0.0766818	P62082	40S ribosomal protein S7 OS=Mus musculus OX=10090 GN=Rps7 PE=2 SV=1	Rps7	0.41	0.00043445	Down	22.127	17	4	4	4	2	2	2	2	4	4	3	3	3	0.406215	0.444545	0.533722	1.08144	1.1207	1.17868	1.29785	1.51117	1.42569
Biological Process	GO:0051234	3	establishment of localization	1.09	0.0766818	P61982	14-3-3 protein gamma OS=Mus musculus OX=10090 GN=Ywhag PE=1 SV=2	Ywhag	0.242	0.000410224	Down	28.302	39.3	10	5	6	5	5	5	4	4	4	4	5	4	0.30458	0.338588	0.370591	1.09982	1.62595	1.46611	1.10366	1.1637	1.527
Biological Process	GO:0051234	3	establishment of localization	1.09	0.0766818	P61620	Protein transport protein Sec61 subunit alpha isoform 1 OS=Mus musculus OX=10090 GN=Sec61a1 PE=1 SV=2	Sec61a1	0.48	0.0292278	Down	52.264	16.4	8	4	8	4	4	4	7	7	7	5	6	5	0.384448	0.601165	0.799677	1.0277	1.37288	1.32168	1.30586	1.14647	1.04012
Biological Process	GO:0051234	3	establishment of localization	1.09	0.0766818	P61327	Protein mago nashi homolog OS=Mus musculus OX=10090 GN=Magoh PE=2 SV=1	Magoh	1.874	0.00175624	Up	17.163	26	4	4	4	3	3	4	3	3	3	4	3	4	1.66973	1.52239	1.44849	0.790681	0.738715	0.947267	0.752554	0.494982	0.635186
Biological Process	GO:0051234	3	establishment of localization	1.09	0.0766818	P61205	ADP-ribosylation factor 3 OS=Mus musculus OX=10090 GN=Arf3 PE=2 SV=2	Arf3	1.507	0.0347619	Up	20.601	42	6	3	3	3	3	3	3	3	3	3	2	3	1.24488	1.07688	1.55547	0.928558	0.903116	0.740641	0.807692	1.02453	0.718226
Biological Process	GO:0051234	3	establishment of localization	1.09	0.0766818	P57716	Nicastrin OS=Mus musculus OX=10090 GN=Ncstn PE=1 SV=3	Ncstn	0.609	0.00168429	Down	78.491	5.6	4	4	4	2	2	2	1	4	4	3	3	4	0.804415	0.716278	0.756014		1.22102	1.27226	1.01018	1.22018	0.999655
Biological Process	GO:0051234	3	establishment of localization	1.09	0.0766818	P56480	ATP synthase subunit beta, mitochondrial OS=Mus musculus OX=10090 GN=Atp5f1b PE=1 SV=2	Atp5f1b	1.726	0.00431361	Up	56.3	45.4	18	18	18	15	14	16	17	17	16	14	13	13	1.59416	1.35125	1.36255	0.958058	0.800242	0.737422	0.692039	0.824793	0.679485
Biological Process	GO:0051234	3	establishment of localization	1.09	0.0766818	P56394	Cytochrome c oxidase copper chaperone OS=Mus musculus OX=10090 GN=Cox17 PE=1 SV=2	Cox17	0.272	0.00229171	Down	6.784	46	2	2	2	2	2	2	2	2	2	2	2	2	0.238892	0.385514	0.400656	1.46042	1.25739	1.05589	1.58048	1.35039	1.27037
Biological Process	GO:0051234	3	establishment of localization	1.09	0.0766818	P56391	Cytochrome c oxidase subunit 6B1 OS=Mus musculus OX=10090 GN=Cox6b1 PE=1 SV=2	Cox6b1	2.203	0.0087267	Up	10.071	52.3	4	4	4	3	3	3	4	3	3	3	3	3	1.71834	1.33464	1.35123	0.852881	0.514925	0.631304	0.879496	0.611112	1.10607
Biological Process	GO:0051234	3	establishment of localization	1.09	0.0766818	P55937	Golgin subfamily A member 3 OS=Mus musculus OX=10090 GN=Golga3 PE=1 SV=3	Golga3	1.552	5.02114e-05	Up	167.22	12.4	15	15	15	5	5	6	7	10	8	9	9	11	1.2647	1.25821	1.26563	0.803693	0.851334	0.786268	0.957029	0.753532	1.05961
Biological Process	GO:0051234	3	establishment of localization	1.09	0.0766818	P62814	V-type proton ATPase subunit B, brain isoform OS=Mus musculus OX=10090 GN=Atp6v1b2 PE=1 SV=1	Atp6v1b2	1.728	0.002171	Up	56.55	35.2	14	14	14	11	12	11	14	13	12	13	12	12	1.65975	1.33125	1.45756	0.91506	0.871407	0.788318	0.708093	0.613324	0.655241
Biological Process	GO:0051234	3	establishment of localization	1.09	0.0766818	Q8VE70	Programmed cell death protein 10 OS=Mus musculus OX=10090 GN=Pdcd10 PE=1 SV=1	Pdcd10	1.811	0.045092	Up	24.715	15.6	3	3	3	3	3	3	3	3	3	2	2	2	1.12951	1.98029	1.60499	1.04721	0.861378	0.694868	0.447481	0.594821	0.63945
Biological Process	GO:0051234	3	establishment of localization	1.09	0.0766818	Q8VEM8	Phosphate carrier protein, mitochondrial OS=Mus musculus OX=10090 GN=Slc25a3 PE=1 SV=1	Slc25a3	1.921	0.0198486	Up	39.632	21.8	8	8	8	5	5	5	8	6	7	7	7	7	1.50781	1.87027	1.25271	0.672902	1.02391	0.713832	0.685762	0.685069	0.587726
Biological Process	GO:0051234	3	establishment of localization	1.09	0.0766818	Q91V61	Sideroflexin-3 OS=Mus musculus OX=10090 GN=Sfxn3 PE=1 SV=1	Sfxn3	2.161	0.000915279	Up	35.406	40.2	11	11	11	6	7	9	8	7	8	7	8	7	1.49803	1.53507	1.59815	0.789923	0.754767	0.597976	0.715322	0.796361	0.714403
Biological Process	GO:0009725	5	response to hormone	1.22	0.077351	P05202	Aspartate aminotransferase, mitochondrial OS=Mus musculus OX=10090 GN=Got2 PE=1 SV=1	Got2	1.649	0.0134312	Up	47.411	40.2	17	17	17	16	16	16	15	15	16	15	15	15	1.53596	1.40577	1.05724	0.828879	0.82945	0.766078	0.792836	0.931471	0.852325
Biological Process	GO:0009725	5	response to hormone	1.22	0.077351	P05201	Aspartate aminotransferase, cytoplasmic OS=Mus musculus OX=10090 GN=Got1 PE=1 SV=3	Got1	1.877	0.000269782	Up	46.247	47	17	17	17	13	13	13	12	14	15	14	13	13	1.51574	1.2939	1.32887	0.758101	0.733101	0.713321	0.840812	0.92738	0.888783
Biological Process	GO:0009725	5	response to hormone	1.22	0.077351	O88844	Isocitrate dehydrogenase [NADP] cytoplasmic OS=Mus musculus OX=10090 GN=Idh1 PE=1 SV=2	Idh1	1.526	0.00687946	Up	46.674	34.8	14	13	13	9	8	9	9	12	10	12	12	12	1.58132	1.23305	1.29957	0.954003	0.870638	0.871945	0.698437	0.738087	0.752949
Biological Process	GO:0009725	5	response to hormone	1.22	0.077351	O88643	Serine/threonine-protein kinase PAK 1 OS=Mus musculus OX=10090 GN=Pak1 PE=1 SV=1	Pak1	2.134	0.00416261	Up	60.736	20	8	4	6	6	4	5	4	5	4	3	3	3	1.22181	1.51309	1.61326	0.564131	0.681293	0.792077	0.943061	0.779626	0.891646
Biological Process	GO:0009725	5	response to hormone	1.22	0.077351	O55135	Eukaryotic translation initiation factor 6 OS=Mus musculus OX=10090 GN=Eif6 PE=1 SV=2	Eif6	1.853	0.00286262	Up	26.511	28.6	6	6	6	5	4	5	6	6	5	5	6	6	1.1883	1.48943	1.61471	0.796631	0.770321	0.750026	0.768072	0.800345	0.822157
Biological Process	GO:0009725	5	response to hormone	1.22	0.077351	O35604	NPC intracellular cholesterol transporter 1 OS=Mus musculus OX=10090 GN=Npc1 PE=1 SV=2	Npc1	1.589	4.49197e-05	Up	142.88	9.5	11	11	11	4	5	4	9	8	9	6	8	8	1.28649	1.31788	1.3281	0.798661	0.860902	0.81522	0.995764	0.759235	0.837741
Biological Process	GO:0009725	5	response to hormone	1.22	0.077351	O35326	Serine/arginine-rich splicing factor 5 OS=Mus musculus OX=10090 GN=Srsf5 PE=1 SV=2	Srsf5	2.206	0.0119997	Up	30.891	20.8	6	5	5	4	4	5	4	3	3	4	3	3	1.30445	2.19345	1.46765	0.746651	0.647589	0.856587	0.524575	0.755821	0.503229
Biological Process	GO:0009725	5	response to hormone	1.22	0.077351	G5E829	Plasma membrane calcium-transporting ATPase 1 OS=Mus musculus OX=10090 GN=Atp2b1 PE=1 SV=1	Atp2b1	1.814	0.000757989	Up	134.75	18.8	16	16	16	8	8	9	14	14	12	12	14	12	1.36025	1.27712	1.47378	0.80718	0.773973	0.684729	0.870553	0.854627	0.897789
Biological Process	GO:0009725	5	response to hormone	1.22	0.077351	D3YXK2	Scaffold attachment factor B1 OS=Mus musculus OX=10090 GN=Safb PE=1 SV=2	Safb	1.962	0.000125606	Up	105.1	15.3	15	11	15	7	7	7	11	11	11	11	11	12	1.41512	1.4179	1.35649	0.669502	0.77358	0.691717	0.878264	0.913188	0.884236
Biological Process	GO:0043266	8	regulation of potassium ion transport	1.93	0.0768767	Q8CFI0	E3 ubiquitin-protein ligase NEDD4-like OS=Mus musculus OX=10090 GN=Nedd4l PE=1 SV=2	Nedd4l	0.518	0.0144356	Down	115.42	23.6	21	17	21	13	11	10	18	15	17	15	14	13	0.729377	0.561569	0.64077	0.94767	1.51337	1.2649	1.18453	1.1018	1.05601
Biological Process	GO:0043266	8	regulation of potassium ion transport	1.93	0.0768767	Q811D0	Disks large homolog 1 OS=Mus musculus OX=10090 GN=Dlg1 PE=1 SV=1	Dlg1	0.612	0.00441859	Down	100.12	18.3	14	12	14	7	9	10	8	7	8	7	8	7	0.657183	0.729908	0.74339	1.24828	0.993893	1.23987	0.940309	1.32362	1.12355
Biological Process	GO:0043266	8	regulation of potassium ion transport	1.93	0.0768767	Q3UGP8	Putative Dol-P-Glc:Glc(2)Man(9)GlcNAc(2)-PP-Dol alpha-1,2-glucosyltransferase OS=Mus musculus OX=10090 GN=Alg10b PE=1 SV=1	Alg10b	1.838	0.0183974	Up	55.464	6.8	3	3	3	2	2	2	3	3	3	2	1	2	1.28476	1.27002	1.48668	0.760872	0.904566	0.532858	0.981396		0.778842
Biological Process	GO:0043266	8	regulation of potassium ion transport	1.93	0.0768767	P46935	E3 ubiquitin-protein ligase NEDD4 OS=Mus musculus OX=10090 GN=Nedd4 PE=1 SV=3	Nedd4	0.546	0.000183554	Down	102.71	22.1	18	15	15	11	10	11	14	13	13	11	12	11	0.610448	0.62921	0.612006	1.03234	1.17219	1.18445	1.23429	1.30643	1.21864
Biological Process	GO:0043266	8	regulation of potassium ion transport	1.93	0.0768767	P41731	CD63 antigen OS=Mus musculus OX=10090 GN=Cd63 PE=1 SV=2	Cd63	0.4	0.00737294	Down	25.766	4.6	1	1	1	1	1	1	1	1	1	1	1	1		0.495548	0.696489	1.62833	1.47016	1.36886	0.798998	0.860907	0.680703
Biological Process	GO:0043266	8	regulation of potassium ion transport	1.93	0.0768767	P34884	Macrophage migration inhibitory factor OS=Mus musculus OX=10090 GN=Mif PE=1 SV=2	Mif	0.575	0.000309164	Down	12.504	23.5	3	3	3	3	3	3	3	3	3	2	2	3	0.759242	0.71762	0.671799	1.21412	1.32392	1.19638	0.887896	1.14755	1.08147
Biological Process	GO:0043266	8	regulation of potassium ion transport	1.93	0.0768767	P21279	Guanine nucleotide-binding protein G(q) subunit alpha OS=Mus musculus OX=10090 GN=Gnaq PE=1 SV=4	Gnaq	1.542	0.00320493	Up	42.158	20.1	6	4	6	3	3	3	5	6	6	5	5	5	1.27742	1.35175	1.41439	0.893458	0.955196	0.773124	0.718196	0.800554	0.815916
Biological Process	GO:0043388	6	positive regulation of DNA binding	1.93	0.0768767	Q9JMG1	Endothelial differentiation-related factor 1 OS=Mus musculus OX=10090 GN=Edf1 PE=1 SV=1	Edf1	0.62	0.00273341	Down	16.369	34.5	6	6	6	5	3	3	3	2	2	3	3	1	0.643646	0.70591	0.782706	1.04474	1.20357	1.19307	1.17091	1.25546
Biological Process	GO:0043388	6	positive regulation of DNA binding	1.93	0.0768767	Q99LX0	Parkinson disease protein 7 homolog OS=Mus musculus OX=10090 GN=Park7 PE=1 SV=1	Park7	1.675	0.011092	Up	20.021	49.7	7	7	7	6	6	5	7	7	6	6	6	6	1.51875	1.16461	1.54153	0.817677	0.751439	0.953586	0.557735	0.76637	0.928308
Biological Process	GO:0043388	6	positive regulation of DNA binding	1.93	0.0768767	Q8VDQ8	NAD-dependent protein deacetylase sirtuin-2 OS=Mus musculus OX=10090 GN=Sirt2 PE=1 SV=2	Sirt2	2.698	0.000579567	Up	43.256	26.2	7	7	7	6	6	5	4	3	4	2	4	5	1.45234	1.72973	1.95324	0.688828	0.635489	0.579036	0.569761	0.629829	0.76174
Biological Process	GO:0043388	6	positive regulation of DNA binding	1.93	0.0768767	Q62318	Transcription intermediary factor 1-beta OS=Mus musculus OX=10090 GN=Trim28 PE=1 SV=3	Trim28	1.745	0.000283814	Up	88.846	39.4	22	22	22	14	18	16	19	18	19	16	16	17	1.49291	1.37495	1.36963	0.856528	0.753706	0.817817	0.707408	0.753781	0.873263
Biological Process	GO:0043388	6	positive regulation of DNA binding	1.93	0.0768767	Q02248	Catenin beta-1 OS=Mus musculus OX=10090 GN=Ctnnb1 PE=1 SV=1	Ctnnb1	0.582	0.0143717	Down	85.47	28.6	18	16	18	9	9	8	17	16	13	11	13	14	0.53007	0.769111	0.784881	1.26737	1.21536	1.10087	1.28556	1.04595	1.00083
Biological Process	GO:0043388	6	positive regulation of DNA binding	1.93	0.0768767	P15532	Nucleoside diphosphate kinase A OS=Mus musculus OX=10090 GN=Nme1 PE=1 SV=1	Nme1	0.368	0.000505407	Down	17.208	60.5	10	5	5	2	2	3	4	5	4	4	4	4	0.401706	0.429933	0.487063	1.01379	1.29666	1.26994	1.23423	1.37202	1.49466
Biological Process	GO:0043388	6	positive regulation of DNA binding	1.93	0.0768767	P11103	Poly [ADP-ribose] polymerase 1 OS=Mus musculus OX=10090 GN=Parp1 PE=1 SV=3	Parp1	0.628	0.0032744	Down	113.1	16.4	15	15	15	5	5	7	13	12	11	13	12	13	0.801525	0.706677	0.893605	1.34317	1.20547	1.27744	0.828075	0.981651	0.962392
Biological Process	GO:0034605	6	cellular response to heat	1.93	0.0768767	Q9JLV1	BAG family molecular chaperone regulator 3 OS=Mus musculus OX=10090 GN=Bag3 PE=1 SV=2	Bag3	2.046	7.09686e-06	Up	61.859	60.5	25	25	25	15	16	17	21	23	22	19	20	21	1.47918	1.55131	1.5351	0.771927	0.728682	0.730874	0.817957	0.69367	0.691288
Biological Process	GO:0034605	6	cellular response to heat	1.93	0.0768767	Q9JIY5	Serine protease HTRA2, mitochondrial OS=Mus musculus OX=10090 GN=Htra2 PE=1 SV=2	Htra2	1.857	0.01124	Up	49.348	17.2	6	6	6	4	3	4	6	5	5	5	3	3	1.55562	1.05471	1.49316	0.782006	0.652793	0.774949	0.6212	1.18465	0.880922
Biological Process	GO:0034605	6	cellular response to heat	1.93	0.0768767	Q69ZN7	Myoferlin OS=Mus musculus OX=10090 GN=Myof PE=1 SV=2	Myof	0.563	0.000779041	Down	233.32	36.2	63	63	63	31	29	31	62	55	53	45	50	45	0.794219	0.735515	0.673923	1.2282	1.40779	1.2754	0.990396	0.998611	0.895942
Biological Process	GO:0034605	6	cellular response to heat	1.93	0.0768767	P63038	60 kDa heat shock protein, mitochondrial OS=Mus musculus OX=10090 GN=Hspd1 PE=1 SV=1	Hspd1	1.884	0.00219676	Up	60.955	45.5	21	21	21	18	20	19	20	19	19	17	19	19	1.48213	1.40201	1.72793	0.925792	0.753211	0.769005	0.610839	0.721165	0.60791
Biological Process	GO:0034605	6	cellular response to heat	1.93	0.0768767	P17879	Heat shock 70 kDa protein 1B OS=Mus musculus OX=10090 GN=Hspa1b PE=1 SV=3	Hspa1b	9.192	0.000257235	Up	70.175	34.3	17	1	14	12	11	11	8	7	6	5	6	5	3.44022	2.08933	1.97351	0.276521	0.256891	0.282884	0.20933	0.252823	0.218492
Biological Process	GO:0034605	6	cellular response to heat	1.93	0.0768767	P14901	Heme oxygenase 1 OS=Mus musculus OX=10090 GN=Hmox1 PE=1 SV=1	Hmox1	2.039	0.000107075	Up	32.928	32.9	7	7	7	7	6	7	5	5	4	3	3	2	1.62482	1.42597	1.42837	0.715903	0.757231	0.723736	0.830638	0.737497	0.755845
Biological Process	GO:0009725	5	response to hormone	1.22	0.077351	P05480	Neuronal proto-oncogene tyrosine-protein kinase Src OS=Mus musculus OX=10090 GN=Src PE=1 SV=4	Src	1.614	0.00010588	Up	60.644	17.6	9	4	9	4	5	3	8	8	9	7	8	8	1.27628	1.33228	1.28079	0.841689	0.804578	0.763713	0.95393	0.912723	0.834011
Biological Process	GO:0009725	5	response to hormone	1.22	0.077351	P06745	Glucose-6-phosphate isomerase OS=Mus musculus OX=10090 GN=Gpi PE=1 SV=4	Gpi	1.895	0.00360838	Up	62.766	34.4	16	16	16	13	14	13	11	11	12	10	10	11	1.66816	1.27758	1.47643	0.89027	0.715193	0.727723	0.687768	0.805436	0.75145
Biological Process	GO:0009725	5	response to hormone	1.22	0.077351	P06797	Procathepsin L OS=Mus musculus OX=10090 GN=Ctsl PE=1 SV=2	Ctsl	2.393	0.0228343	Up	37.547	22.5	6	6	6	5	5	6	3	3	2	1	2	2	1.62679	1.43386	1.13005	0.560698	0.369754	0.821136		1.0577
Biological Process	GO:0009725	5	response to hormone	1.22	0.077351	P06801	NADP-dependent malic enzyme OS=Mus musculus OX=10090 GN=Me1 PE=1 SV=2	Me1	0.433	0.000727966	Down	63.953	25.5	13	13	13	12	11	11	13	13	13	9	11	11	0.469944	0.482127	0.553682	1.01535	1.30883	1.15484	1.31819	1.39524	1.30179
Biological Process	GO:0009725	5	response to hormone	1.22	0.077351	Q01320	DNA topoisomerase 2-alpha OS=Mus musculus OX=10090 GN=Top2a PE=1 SV=2	Top2a	0.656	0.0140361	Down	172.79	26.4	42	27	42	14	13	18	38	33	37	29	30	28	0.664505	0.776634	0.928623	1.24969	1.12022	1.24031	1.07351	1.04489	0.901616
Biological Process	GO:0009725	5	response to hormone	1.22	0.077351	P81117	Nucleobindin-2 OS=Mus musculus OX=10090 GN=Nucb2 PE=1 SV=2	Nucb2	0.486	0.0245538	Down	50.304	21.4	8	8	8	3	4	4	8	7	7	7	6	7	0.36894	0.624296	0.647886	0.899477	1.25488	1.22315	1.02258	1.62945	1.32935
Biological Process	GO:0009725	5	response to hormone	1.22	0.077351	P70445	Eukaryotic translation initiation factor 4E-binding protein 2 OS=Mus musculus OX=10090 GN=Eif4ebp2 PE=1 SV=1	Eif4ebp2	0.225	0.0186383	Down	12.898	23.3	2	2	2	2	2	2	2	2	2	2	2	2	0.337512	0.256505	0.223757	0.818703	0.711356	2.10182	0.994959	1.21712	2.33827
Biological Process	GO:0009725	5	response to hormone	1.22	0.077351	P70296	Phosphatidylethanolamine-binding protein 1 OS=Mus musculus OX=10090 GN=Pebp1 PE=1 SV=3	Pebp1	1.886	0.000335544	Up	20.83	44.9	7	7	7	6	6	6	6	6	6	6	6	6	1.39012	1.45662	1.41463	0.833811	0.695983	0.729468	0.824335	0.831278	0.823763
Biological Process	GO:0009725	5	response to hormone	1.22	0.077351	P63242	Eukaryotic translation initiation factor 5A-1 OS=Mus musculus OX=10090 GN=Eif5a PE=1 SV=2	Eif5a	1.898	0.00149122	Up	16.832	29.9	5	5	5	2	2	2	5	5	5	4	4	4	1.44073	1.38343	1.19906	0.790322	0.687254	0.641885	0.516747	1.37001	0.970563
Biological Process	GO:0009725	5	response to hormone	1.22	0.077351	P63073	Eukaryotic translation initiation factor 4E OS=Mus musculus OX=10090 GN=Eif4e PE=1 SV=1	Eif4e	1.535	0.0303935	Up	25.053	26.7	5	5	5	3	3	2	5	4	5	4	5	4	1.47371	1.52747	1.03352	0.901877	0.847469	0.879929	0.733812	0.800577	0.801637
Biological Process	GO:0009725	5	response to hormone	1.22	0.077351	P63038	60 kDa heat shock protein, mitochondrial OS=Mus musculus OX=10090 GN=Hspd1 PE=1 SV=1	Hspd1	1.884	0.00219676	Up	60.955	45.5	21	21	21	18	20	19	20	19	19	17	19	19	1.48213	1.40201	1.72793	0.925792	0.753211	0.769005	0.610839	0.721165	0.60791
Biological Process	GO:0009725	5	response to hormone	1.22	0.077351	P63037	DnaJ homolog subfamily A member 1 OS=Mus musculus OX=10090 GN=Dnaja1 PE=1 SV=1	Dnaja1	1.522	0.00382305	Up	44.868	30.2	9	9	9	6	7	7	9	9	9	8	8	8	1.39297	1.23743	1.34909	0.898241	0.944753	0.772494	0.889664	0.676905	0.838452
Biological Process	GO:0009725	5	response to hormone	1.22	0.077351	P62911	60S ribosomal protein L32 OS=Mus musculus OX=10090 GN=Rpl32 PE=1 SV=2	Rpl32	1.759	0.00528199	Up	15.86	38.5	5	5	5	4	3	3	3	4	3	3	3	2	1.31519	1.24208	1.44338	0.906653	0.6789	0.689226	0.681489	0.997507	1.04557
Biological Process	GO:0009725	5	response to hormone	1.22	0.077351	P62814	V-type proton ATPase subunit B, brain isoform OS=Mus musculus OX=10090 GN=Atp6v1b2 PE=1 SV=1	Atp6v1b2	1.728	0.002171	Up	56.55	35.2	14	14	14	11	12	11	14	13	12	13	12	12	1.65975	1.33125	1.45756	0.91506	0.871407	0.788318	0.708093	0.613324	0.655241
Biological Process	GO:0009725	5	response to hormone	1.22	0.077351	P61982	14-3-3 protein gamma OS=Mus musculus OX=10090 GN=Ywhag PE=1 SV=2	Ywhag	0.242	0.000410224	Down	28.302	39.3	10	5	6	5	5	5	4	4	4	4	5	4	0.30458	0.338588	0.370591	1.09982	1.62595	1.46611	1.10366	1.1637	1.527
Biological Process	GO:0009725	5	response to hormone	1.22	0.077351	P50516	V-type proton ATPase catalytic subunit A OS=Mus musculus OX=10090 GN=Atp6v1a PE=1 SV=2	Atp6v1a	1.558	0.00631492	Up	68.325	32.9	18	18	18	12	12	14	17	15	17	15	17	16	1.5148	1.33324	1.1802	0.932876	0.805895	0.846451	0.697273	0.87151	0.817761
Biological Process	GO:0009725	5	response to hormone	1.22	0.077351	P47739	Aldehyde dehydrogenase, dimeric NADP-preferring OS=Mus musculus OX=10090 GN=Aldh3a1 PE=1 SV=2	Aldh3a1	0.598	0.00363307	Down	50.48	30.9	14	12	14	10	11	9	14	14	14	14	14	14	0.612165	0.698864	0.795369	1.21557	1.0856	1.22288	1.16008	1.14854	1.06094
Biological Process	GO:0009725	5	response to hormone	1.22	0.077351	P47738	Aldehyde dehydrogenase, mitochondrial OS=Mus musculus OX=10090 GN=Aldh2 PE=1 SV=1	Aldh2	1.531	0.00112575	Up	56.537	34.1	16	15	16	13	10	12	16	12	14	10	12	13	1.23421	1.38515	1.38822	0.870747	0.92344	0.823683	0.705154	0.909908	0.759485
Biological Process	GO:0034605	6	cellular response to heat	1.93	0.0768767	P12815	Programmed cell death protein 6 OS=Mus musculus OX=10090 GN=Pdcd6 PE=1 SV=2	Pdcd6	1.924	0.0028107	Up	21.867	26.7	5	5	5	4	3	4	5	5	5	4	3	4	1.31161	1.78417	1.3932	0.738092	0.817939	0.776818	0.678683	0.800474	0.699013
Biological Process	GO:0009725	5	response to hormone	1.22	0.077351	P46935	E3 ubiquitin-protein ligase NEDD4 OS=Mus musculus OX=10090 GN=Nedd4 PE=1 SV=3	Nedd4	0.546	0.000183554	Down	102.71	22.1	18	15	15	11	10	11	14	13	13	11	12	11	0.610448	0.62921	0.612006	1.03234	1.17219	1.18445	1.23429	1.30643	1.21864
Biological Process	GO:0009725	5	response to hormone	1.22	0.077351	P42225	Signal transducer and activator of transcription 1 OS=Mus musculus OX=10090 GN=Stat1 PE=1 SV=1	Stat1	2.366	0.000694956	Up	87.196	24.3	16	16	16	9	7	8	10	14	10	10	13	12	1.4594	1.07593	1.20764	0.543614	0.519481	0.51856	1.30154	1.19556	1.17827
Biological Process	GO:0009725	5	response to hormone	1.22	0.077351	P35951	Low-density lipoprotein receptor OS=Mus musculus OX=10090 GN=Ldlr PE=1 SV=2	Ldlr	0.39	0.00639673	Down	94.946	18	12	12	12	3	3	3	9	9	10	7	8	6	0.629757	0.584546	0.430956	1.12657	1.30336	1.78733	0.816241	1.31959	1.00165
Biological Process	GO:0009725	5	response to hormone	1.22	0.077351	P35235	Tyrosine-protein phosphatase non-receptor type 11 OS=Mus musculus OX=10090 GN=Ptpn11 PE=1 SV=3	Ptpn11	1.743	5.74824e-05	Up	68.034	22.8	12	12	12	7	7	7	9	9	9	7	8	7	1.26474	1.31489	1.3182	0.755489	0.70574	0.775388	0.903093	1.01104	0.951417
Biological Process	GO:0009725	5	response to hormone	1.22	0.077351	P24527	Leukotriene A-4 hydrolase OS=Mus musculus OX=10090 GN=Lta4h PE=1 SV=4	Lta4h	1.872	6.28409e-05	Up	69.05	36.3	18	18	18	15	14	15	13	13	13	13	12	13	1.37767	1.37416	1.4162	0.69175	0.765764	0.768993	0.880847	0.888207	0.836411
Biological Process	GO:0009725	5	response to hormone	1.22	0.077351	P19157	Glutathione S-transferase P 1 OS=Mus musculus OX=10090 GN=Gstp1 PE=1 SV=2	Gstp1	1.578	0.00475852	Up	23.609	55.7	12	12	12	8	8	9	11	11	11	9	10	11	1.30911	1.55208	1.23201	0.932793	0.816892	0.844768	0.747599	0.816645	0.748093
Biological Process	GO:0009725	5	response to hormone	1.22	0.077351	P17918	Proliferating cell nuclear antigen OS=Mus musculus OX=10090 GN=Pcna PE=1 SV=2	Pcna	0.401	0.00525169	Down	28.785	37.9	10	10	10	5	5	4	8	9	9	9	10	8	0.38115	0.49656	0.685467	1.30994	1.32646	1.25754	1.13221	1.27211	1.13856
Biological Process	GO:0009725	5	response to hormone	1.22	0.077351	P17809	Solute carrier family 2, facilitated glucose transporter member 1 OS=Mus musculus OX=10090 GN=Slc2a1 PE=1 SV=4	Slc2a1	1.833	0.0152357	Up	53.984	8.5	4	4	4	4	4	4	4	4	3	3	4	4	1.71674	1.69743	1.28322	0.924465	0.967971	0.669619	0.598536	0.536167	0.605849
Biological Process	GO:0009725	5	response to hormone	1.22	0.077351	P17439	Lysosomal acid glucosylceramidase OS=Mus musculus OX=10090 GN=Gba PE=1 SV=1	Gba	2.314	0.00186001	Up	57.621	17.3	9	9	9	5	5	5	5	7	5	3	5	5	1.79379	1.48964	1.73622	0.781165	0.586241	0.802197	0.53296	0.647247	0.630543
Biological Process	GO:0009725	5	response to hormone	1.22	0.077351	P15532	Nucleoside diphosphate kinase A OS=Mus musculus OX=10090 GN=Nme1 PE=1 SV=1	Nme1	0.368	0.000505407	Down	17.208	60.5	10	5	5	2	2	3	4	5	4	4	4	4	0.401706	0.429933	0.487063	1.01379	1.29666	1.26994	1.23423	1.37202	1.49466
Biological Process	GO:0009725	5	response to hormone	1.22	0.077351	P13864	DNA (cytosine-5)-methyltransferase 1 OS=Mus musculus OX=10090 GN=Dnmt1 PE=1 SV=5	Dnmt1	0.232	1.36513e-06	Down	183.19	17	25	25	25	5	7	6	20	16	16	16	19	16	0.361976	0.338826	0.35938	1.59094	1.46442	1.51292	1.01517	1.14913	1.20725
Biological Process	GO:0009725	5	response to hormone	1.22	0.077351	P11276	Fibronectin OS=Mus musculus OX=10090 GN=Fn1 PE=1 SV=4	Fn1	2.901	0.000976848	Up	272.53	7.5	16	16	16	11	11	11	11	10	9	9	8	10	1.77385	1.53109	1.1829	0.519917	0.537192	0.490057	1.12102	0.892159	0.95182
Biological Process	GO:0009725	5	response to hormone	1.22	0.077351	P11103	Poly [ADP-ribose] polymerase 1 OS=Mus musculus OX=10090 GN=Parp1 PE=1 SV=3	Parp1	0.628	0.0032744	Down	113.1	16.4	15	15	15	5	5	7	13	12	11	13	12	13	0.801525	0.706677	0.893605	1.34317	1.20547	1.27744	0.828075	0.981651	0.962392
Biological Process	GO:0009725	5	response to hormone	1.22	0.077351	P08752	Guanine nucleotide-binding protein G(i) subunit alpha-2 OS=Mus musculus OX=10090 GN=Gnai2 PE=1 SV=5	Gnai2	1.703	0.000163418	Up	40.489	29.9	9	5	9	9	9	9	8	9	9	8	9	8	1.31793	1.38632	1.41667	0.855575	0.798739	0.765494	0.918315	0.817839	0.723127
Biological Process	GO:0009725	5	response to hormone	1.22	0.077351	P08553	Neurofilament medium polypeptide OS=Mus musculus OX=10090 GN=Nefm PE=1 SV=4	Nefm	0.468	7.02997e-05	Down	95.915	43.2	34	31	33	19	17	18	28	29	30	26	25	27	0.565823	0.658516	0.603587	1.28646	1.29673	1.3248	1.01176	1.25477	0.997537
Biological Process	GO:0009725	5	response to hormone	1.22	0.077351	P46061	Ran GTPase-activating protein 1 OS=Mus musculus OX=10090 GN=Rangap1 PE=1 SV=2	Rangap1	1.577	0.00473608	Up	63.53	25.1	13	13	13	11	10	10	11	11	11	8	10	9	1.44854	1.23867	1.53302	0.95534	0.90921	0.812184	0.709041	0.638844	0.75516
Biological Process	GO:0051234	3	establishment of localization	1.09	0.0766818	P14576	Signal recognition particle 54 kDa protein OS=Mus musculus OX=10090 GN=Srp54 PE=1 SV=2	Srp54	1.757	0.00625209	Up	55.72	22.4	11	11	11	3	5	5	9	9	10	7	9	7	1.58709	1.62418	1.17234	0.827366	0.838614	0.829067	0.73409	0.658972	0.728282
Biological Process	GO:0051234	3	establishment of localization	1.09	0.0766818	Q9Z2Q6	Septin-5 OS=Mus musculus OX=10090 GN=Septin5 PE=1 SV=2	Septin5	1.613	0.000530763	Up	42.747	25.7	9	9	9	6	6	6	9	9	9	7	8	8	1.17435	1.30214	1.22377	0.818258	0.751916	0.723386	1.04273	0.880938	1.08251
Biological Process	GO:0051234	3	establishment of localization	1.09	0.0766818	Q9Z1G4	V-type proton ATPase 116 kDa subunit a1 OS=Mus musculus OX=10090 GN=Atp6v0a1 PE=1 SV=3	Atp6v0a1	1.883	0.000634129	Up	96.466	9.5	7	5	7	4	5	5	5	5	5	4	3	4	1.45603	1.48958	1.49291	0.705155	0.882385	0.769775	0.918297	0.655242	0.630623
Biological Process	GO:0051234	3	establishment of localization	1.09	0.0766818	Q9D1G1	Ras-related protein Rab-1B OS=Mus musculus OX=10090 GN=Rab1b PE=1 SV=1	Rab1b	1.557	0.0434	Up	22.187	37.8	8	4	4	1	1	2	4	3	4	4	3	4	1.31585	1.10656	1.71346	0.810744	1.02493	0.821469	0.745345	0.795604	0.666041
Biological Process	GO:0051234	3	establishment of localization	1.09	0.0766818	Q9D0P8	Intraflagellar transport protein 27 homolog OS=Mus musculus OX=10090 GN=Ift27 PE=1 SV=1	Ift27	1.522	0.0288935	Up	20.814	12.9	2	2	2	2	2	1	2	2	2	1	1	2	1.26768	1.35245		0.924572	0.726706	0.930626			0.797964
Biological Process	GO:0051234	3	establishment of localization	1.09	0.0766818	Q9D0F9	Phosphoglucomutase-1 OS=Mus musculus OX=10090 GN=Pgm1 PE=1 SV=4	Pgm1	1.543	0.000864605	Up	61.417	41.1	21	21	21	16	15	15	16	17	16	15	14	15	1.31795	1.158	1.30421	0.848798	0.779361	0.821724	0.950529	0.965143	0.854287
Biological Process	GO:0051234	3	establishment of localization	1.09	0.0766818	Q9D023	Mitochondrial pyruvate carrier 2 OS=Mus musculus OX=10090 GN=Mpc2 PE=1 SV=1	Mpc2	1.669	0.0160163	Up	14.286	29.9	4	4	4	4	4	3	3	3	3	2	2	2	1.58649	1.33306	1.60646	1.11857	0.765627	0.828428	0.634537	0.393475	0.733349
Biological Process	GO:0051234	3	establishment of localization	1.09	0.0766818	Q9CZM2	60S ribosomal protein L15 OS=Mus musculus OX=10090 GN=Rpl15 PE=1 SV=4	Rpl15	0.602	0.0173888	Down	24.146	35.8	9	9	9	9	9	8	8	9	9	8	8	8	0.5012	0.715293	0.75986	1.03449	1.09413	1.15228	1.1313	1.48755	1.12389
Biological Process	GO:0051234	3	establishment of localization	1.09	0.0766818	Q9CYN2	Signal peptidase complex subunit 2 OS=Mus musculus OX=10090 GN=Spcs2 PE=1 SV=1	Spcs2	0.176	0.000535481	Down	24.977	22.1	4	4	4	4	4	4	3	3	3	3	3	3	0.194792	0.18881	0.265289	0.952898	1.50508	1.2291	2.31606	1.18054	1.16743
Biological Process	GO:0051234	3	establishment of localization	1.09	0.0766818	Q9CY50	Translocon-associated protein subunit alpha OS=Mus musculus OX=10090 GN=Ssr1 PE=1 SV=1	Ssr1	2.577	0.00921447	Up	32.065	16.4	4	4	4	2	2	2	4	3	4	1	2	1	1.1408	1.42979	1.84924	0.747464	0.489354	0.47833		0.865016
Biological Process	GO:0051234	3	establishment of localization	1.09	0.0766818	Q9CXI5	Mesencephalic astrocyte-derived neurotrophic factor OS=Mus musculus OX=10090 GN=Manf PE=1 SV=1	Manf	0.402	0.00414205	Down	20.373	40.2	9	9	9	5	5	5	7	8	8	7	7	8	0.480046	0.471085	0.726866	1.56995	1.35931	1.2413	0.983252	1.09089	1.0773
Biological Process	GO:0051234	3	establishment of localization	1.09	0.0766818	Q9CWK8	Sorting nexin-2 OS=Mus musculus OX=10090 GN=Snx2 PE=1 SV=2	Snx2	1.656	0.00455439	Up	58.47	36.2	15	13	13	10	8	10	10	10	10	7	10	10	1.32629	1.28335	1.35162	0.939853	0.748438	0.704265	1.01431	0.778652	0.853224
Biological Process	GO:0051234	3	establishment of localization	1.09	0.0766818	Q9CT10	Ran-binding protein 3 OS=Mus musculus OX=10090 GN=Ranbp3 PE=1 SV=2	Ranbp3	0.421	0.028478	Down	52.572	26.5	12	12	12	4	4	4	9	9	9	8	9	7	0.694261	0.336774	0.413032	0.821043	1.34724	1.26299	0.996453	1.533	1.59521
Biological Process	GO:0051234	3	establishment of localization	1.09	0.0766818	Q9CRT8	Exportin-T OS=Mus musculus OX=10090 GN=Xpot PE=1 SV=3	Xpot	1.615	0.00825263	Up	109.73	15.2	13	13	13	4	5	8	8	8	5	9	6	6	1.5512	1.46816	1.43245	1.09983	0.794793	0.861398	0.519296	0.646501	0.626378
Biological Process	GO:0051234	3	establishment of localization	1.09	0.0766818	Q9CR26	Vacuolar protein sorting-associated protein VTA1 homolog OS=Mus musculus OX=10090 GN=Vta1 PE=1 SV=1	Vta1	1.779	0.0103141	Up	33.913	24.9	7	7	7	4	4	3	7	6	5	6	5	5	1.28751	1.19468	1.70695	0.869884	0.705251	0.779599	0.775381	0.985272	0.695481
Biological Process	GO:0051234	3	establishment of localization	1.09	0.0766818	Q9CQW1	Synaptobrevin homolog YKT6 OS=Mus musculus OX=10090 GN=Ykt6 PE=1 SV=1	Ykt6	1.594	0.0293389	Up	22.314	44.9	7	7	7	3	3	4	5	4	5	4	3	3	1.52914	1.0487	1.06933	0.725474	0.857062	0.705057	0.835198	1.15879	1.07124
Biological Process	GO:0051234	3	establishment of localization	1.09	0.0766818	Q9CQD1	Ras-related protein Rab-5A OS=Mus musculus OX=10090 GN=Rab5a PE=1 SV=1	Rab5a	2.089	0.00461978	Up	23.598	38.6	7	4	4	2	2	2	4	4	4	3	3	4	1.55978	1.25806	1.46217	0.664064	0.826817	0.558107	1.09665	0.915056	0.659292
Biological Process	GO:0051234	3	establishment of localization	1.09	0.0766818	Q9CQ54	NADH dehydrogenase [ubiquinone] 1 subunit C2 OS=Mus musculus OX=10090 GN=Ndufc2 PE=1 SV=1	Ndufc2	1.939	0.00971639	Up	14.164	10.8	1	1	1	1	1	1	1	1	1	1	1	1	1.23309		1.40574	0.680568	0.680599
Biological Process	GO:0051234	3	establishment of localization	1.09	0.0766818	Q9CPX6	Ubiquitin-like-conjugating enzyme ATG3 OS=Mus musculus OX=10090 GN=Atg3 PE=1 SV=1	Atg3	2.076	0.0340428	Up	35.796	14.3	4	4	4	2	3	4	2	2	3	2	2	2	1.23458	1.2344	1.78454	0.896969	0.446768	0.705428	0.869176		0.828133
Biological Process	GO:0051234	3	establishment of localization	1.09	0.0766818	Q9CPW4	Actin-related protein 2/3 complex subunit 5 OS=Mus musculus OX=10090 GN=Arpc5 PE=1 SV=3	Arpc5	2.128	0.046352	Up	16.288	36.4	4	4	4	4	4	4	3	3	3	3	3	3	1.97546	0.979296	2.1061	0.798718	0.770503	0.80944	0.448437	0.611594	0.500449
Biological Process	GO:0051234	3	establishment of localization	1.09	0.0766818	Q99MI1	ELKS/Rab6-interacting/CAST family member 1 OS=Mus musculus OX=10090 GN=Erc1 PE=1 SV=1	Erc1	0.368	0.0102468	Down	128.33	12.2	13	13	13	4	3	2	7	10	9	7	9	9	0.369693	0.524213		1.00795	1.31238	1.32309	1.24973	0.881066	1.33188
Biological Process	GO:0051234	3	establishment of localization	1.09	0.0766818	Q99LX0	Parkinson disease protein 7 homolog OS=Mus musculus OX=10090 GN=Park7 PE=1 SV=1	Park7	1.675	0.011092	Up	20.021	49.7	7	7	7	6	6	5	7	7	6	6	6	6	1.51875	1.16461	1.54153	0.817677	0.751439	0.953586	0.557735	0.76637	0.928308
Biological Process	GO:0051234	3	establishment of localization	1.09	0.0766818	Q99LG2	Transportin-2 OS=Mus musculus OX=10090 GN=Tnpo2 PE=1 SV=1	Tnpo2	2.191	0.00480078	Up	100.46	8.3	7	2	2	2	2	2	2	2	2	2	2	2	1.93652	1.40101	1.48167	0.621926	0.865199	0.712096	0.758257	0.624029	0.599296
Biological Process	GO:0051234	3	establishment of localization	1.09	0.0766818	Q99JY9	Actin-related protein 3 OS=Mus musculus OX=10090 GN=Actr3 PE=1 SV=3	Actr3	1.505	0.00140368	Up	47.357	31.3	12	12	12	9	9	8	12	12	12	12	12	12	1.2932	1.38687	1.17976	0.874316	0.818085	0.872484	0.92059	0.814835	0.839863
Biological Process	GO:0051234	3	establishment of localization	1.09	0.0766818	Q99JI4	26S proteasome non-ATPase regulatory subunit 6 OS=Mus musculus OX=10090 GN=Psmd6 PE=1 SV=1	Psmd6	1.738	0.00127976	Up	45.536	48.1	20	20	20	13	12	13	17	15	14	14	15	14	1.25757	1.46128	1.48363	0.874834	0.756117	0.786947	0.770394	0.84778	0.761445
Biological Process	GO:0051234	3	establishment of localization	1.09	0.0766818	Q9CQM2	ER lumen protein-retaining receptor 2 OS=Mus musculus OX=10090 GN=Kdelr2 PE=1 SV=1	Kdelr2	0.541	0.00123018	Down	24.454	5.2	1	1	1	1	1	1	1	1	1	1	1	1	0.59963	0.708629	0.771513	1.25808	1.3235	1.26021	1.10483	1.07688	0.896716
Biological Process	GO:0051234	3	establishment of localization	1.09	0.0766818	Q99JB2	Stomatin-like protein 2, mitochondrial OS=Mus musculus OX=10090 GN=Stoml2 PE=1 SV=1	Stoml2	1.75	0.0195332	Up	38.384	28.6	8	8	8	6	7	7	6	5	4	5	4	4	1.36466	1.27563	1.36291	0.555753	0.804951	0.92662	0.842992	1.03802	0.828456
Biological Process	GO:0051234	3	establishment of localization	1.09	0.0766818	Q921M7	CYFIP-related Rac1 interactor B OS=Mus musculus OX=10090 GN=Cyrib PE=1 SV=1	Cyrib	1.612	0.00492234	Up	36.776	26.9	7	7	7	5	6	5	6	5	5	5	4	4	1.40319	1.44323	1.14105	0.890822	0.801203	0.780993	0.846822	0.851567	0.841127
Biological Process	GO:0051234	3	establishment of localization	1.09	0.0766818	Q91ZU6	Dystonin OS=Mus musculus OX=10090 GN=Dst PE=1 SV=2	Dst	0.482	0.0219635	Down	834.21	5.8	38	37	37	5	7	8	27	27	24	21	22	18	0.707045	0.410477	0.691035	1.51739	1.08569	1.14854	1.25624	1.00174	1.18184
Biological Process	GO:0051234	3	establishment of localization	1.09	0.0766818	Q91XD6	Vacuolar protein-sorting-associated protein 36 OS=Mus musculus OX=10090 GN=Vps36 PE=1 SV=1	Vps36	1.934	0.047358	Up	43.735	12.2	4	4	4	2	2	2	4	4	3	4	4	4	1.96475	1.32765	0.93657	0.741855	0.675813	0.769294		0.844024	0.74004
Biological Process	GO:0051234	3	establishment of localization	1.09	0.0766818	Q91X78	Erlin-1 OS=Mus musculus OX=10090 GN=Erlin1 PE=1 SV=2	Erlin1	0.377	0.00151808	Down	39.182	19.8	6	4	4	2	2	2	4	4	3	2	4	4	0.519408	0.487739	0.521025	1.16398	1.69891	1.18978	0.985719	0.874338	1.5591
Biological Process	GO:0051234	3	establishment of localization	1.09	0.0766818	Q91VH2	Sorting nexin-9 OS=Mus musculus OX=10090 GN=Snx9 PE=1 SV=1	Snx9	1.581	0.00323474	Up	66.545	21	11	11	11	9	9	8	10	10	8	8	10	9	1.20227	1.24727	1.45845	0.893478	0.784121	0.793687	0.881158	0.831081	0.908479
Biological Process	GO:0051234	3	establishment of localization	1.09	0.0766818	Q9D1K2	V-type proton ATPase subunit F OS=Mus musculus OX=10090 GN=Atp6v1f PE=1 SV=2	Atp6v1f	2.414	0.000741727	Up	13.37	41.2	5	5	5	2	3	4	5	4	5	5	4	5	1.67017	1.21821	1.43657	0.624324	0.58534	0.582244	0.958543	0.827649	1.09695
Biological Process	GO:0051234	3	establishment of localization	1.09	0.0766818	Q9D1Q6	Endoplasmic reticulum resident protein 44 OS=Mus musculus OX=10090 GN=Erp44 PE=1 SV=1	Erp44	0.52	0.000815532	Down	46.852	20.4	8	8	8	8	8	7	6	7	6	7	7	6	0.550155	0.671622	0.539137	1.16852	1.09625	1.12222	1.16763	1.36255	1.32192
Biological Process	GO:0051234	3	establishment of localization	1.09	0.0766818	Q9D3D9	ATP synthase subunit delta, mitochondrial OS=Mus musculus OX=10090 GN=Atp5f1d PE=1 SV=1	Atp5f1d	2.138	0.000376296	Up	17.6	22.6	3	3	3	3	3	3	3	3	3	3	3	3	1.45981	1.69658	1.45559	0.737299	0.764155	0.655856	0.771394	0.734478	0.724833
Biological Process	GO:0051234	3	establishment of localization	1.09	0.0766818	Q9D666	SUN domain-containing protein 1 OS=Mus musculus OX=10090 GN=Sun1 PE=1 SV=2	Sun1	0.341	0.0199673	Down	101.98	12.6	9	9	9	2	4	4	9	8	9	7	6	5	0.239736	0.436778	0.703919	1.32431	1.33829	1.38865	1.22252	1.19014	1.15565
Biological Process	GO:0051234	3	establishment of localization	1.09	0.0766818	Q9Z0W1	Tumor necrosis factor receptor superfamily member 16 OS=Mus musculus OX=10090 GN=Ngfr PE=1 SV=2	Ngfr	0.466	0.00314404	Down	45.647	27.2	7	7	7	5	4	4	6	6	7	5	4	4	0.580001	0.553046	0.634009	1.55734	1.08661	1.15137	1.28432	1.17066	0.982646
Biological Process	GO:0051234	3	establishment of localization	1.09	0.0766818	Q9WV32	Actin-related protein 2/3 complex subunit 1B OS=Mus musculus OX=10090 GN=Arpc1b PE=1 SV=4	Arpc1b	1.707	0.00147339	Up	41.063	30.9	10	9	10	8	7	9	7	8	8	7	7	7	1.43399	1.40109	1.3027	0.906048	0.786714	0.731559	0.863722	0.821665	0.752503
[truncated: 32,875 more rows]

## Sheet: Table B
S7B Table The GO enrichment analysis of up-regulated DEPs in the C8-BR vs C8-TA group.
[truncated: 24,577 more rows]

## Sheet: Table C
S7C Table The GO enrichment analysis of down-regulated DEPs in the C8-BR vs C8-TA group.
[truncated: 10,909 more rows]
