# Supplementary material for: Label-free quantitative proteomic analyses of mouse astrocytes provides insight into the host response mechanism at different developmental stages of Toxoplasma gondii
Source: PLoS Negl Trop Dis. 2023 Sep 18;17(9):e0011102. doi: 10.1371/journal.pntd.0011102 (PMC10538781; doi:10.1371/journal.pntd.0011102)
Supplement: S8 Table — A. The KEGG pathway enrichment analysis of all differentially expressed proteins in the C8-BR vs C8-TA group. B. The KEGG pathway enrichment analysis of up-regulated proteins in the C8-BR vs C8-TA group. C. The KEGG pathway enrichment analysis of down-regulated proteins in the C8-BR vs C8-TA group. (XLSX) [file pntd.0011102.s011.xlsx]

## Sheet: Table A
S8A Table The KEGG pathway enrichment analysis of all DEPs in the C8-BR vs C8-RH group.
KEGG pathway	Fisher's exact test p value	Fold Enrichment	Protein accession	Protein description	Gene name	C8BR/C8TA Ratio	C8BR/C8TA P value	Regulated Type	MW [kDa]	Coverage [%]	KEGG KO No.	Peptides	Unique peptides	Razor + unique peptides	Razor + unique peptides C8BR1	Razor + unique peptides C8BR2	Razor + unique peptides C8BR3	Razor + unique peptides C8TA_1	Razor + unique peptides C8TA_2	Razor + unique peptides C8TA_3	Razor + unique peptides C8_1	Razor + unique peptides C8_2	Razor + unique peptides C8_3	C8BR1	C8BR2	C8BR3	C8TA_1	C8TA_2	C8TA_3	C8_1	C8_2	C8_3
map00010 Glycolysis / Gluconeogenesis	9.94895e-05	2.6	O08749	Dihydrolipoyl dehydrogenase, mitochondrial OS=Mus musculus OX=10090 GN=Dld PE=1 SV=2	Dld	2.159	0.000182142	Up	54.272	26.1	K00382	11	11	11	9	7	8	11	10	10	10	10	10	1.58815	1.43576	1.55089	0.673465	0.668282	0.777216	0.823921	0.762882	0.71943
map00010 Glycolysis / Gluconeogenesis	9.94895e-05	2.6	P05064	Fructose-bisphosphate aldolase A OS=Mus musculus OX=10090 GN=Aldoa PE=1 SV=2	Aldoa	1.614	0.00073959	Up	39.355	58.2	K01623	19	19	19	16	16	17	18	18	18	17	17	15	1.23229	1.3805	1.32457	0.878174	0.780681	0.780126	0.899695	0.887115	0.836858
map00010 Glycolysis / Gluconeogenesis	9.94895e-05	2.6	P06745	Glucose-6-phosphate isomerase OS=Mus musculus OX=10090 GN=Gpi PE=1 SV=4	Gpi	1.895	0.00360838	Up	62.766	34.4	K01810	16	16	16	13	14	13	11	11	12	10	10	11	1.66816	1.27758	1.47643	0.89027	0.715193	0.727723	0.687768	0.805436	0.75145
map00010 Glycolysis / Gluconeogenesis	9.94895e-05	2.6	P09411	Phosphoglycerate kinase 1 OS=Mus musculus OX=10090 GN=Pgk1 PE=1 SV=4	Pgk1	1.665	0.000467608	Up	44.55	63.8	K00927	24	17	24	22	22	23	23	23	23	21	23	22	1.52667	1.41071	1.33421	0.903553	0.820882	0.841145	0.674563	0.735834	0.752444
map00010 Glycolysis / Gluconeogenesis	9.94895e-05	2.6	P16125	L-lactate dehydrogenase B chain OS=Mus musculus OX=10090 GN=Ldhb PE=1 SV=2	Ldhb	2.041	2.71662e-05	Up	36.572	27.8	K00016	8	7	7	6	6	6	7	7	7	7	7	7	1.38643	1.47851	1.44839	0.669099	0.733879	0.710389	0.819069	0.983812	0.770419
map00010 Glycolysis / Gluconeogenesis	9.94895e-05	2.6	P17751	Triosephosphate isomerase OS=Mus musculus OX=10090 GN=Tpi1 PE=1 SV=5	Tpi1	1.889	0.00198844	Up	26.712	52.6	K01803	11	11	11	11	11	11	11	10	10	11	11	11	1.53666	1.48647	1.48647	0.930015	0.772658	0.685044	0.70929	0.666388	0.727001
map00010 Glycolysis / Gluconeogenesis	9.94895e-05	2.6	P47738	Aldehyde dehydrogenase, mitochondrial OS=Mus musculus OX=10090 GN=Aldh2 PE=1 SV=1	Aldh2	1.531	0.00112575	Up	56.537	34.1	K00128	16	15	16	13	10	12	16	12	14	10	12	13	1.23421	1.38515	1.38822	0.870747	0.92344	0.823683	0.705154	0.909908	0.759485
map00010 Glycolysis / Gluconeogenesis	9.94895e-05	2.6	P47739	Aldehyde dehydrogenase, dimeric NADP-preferring OS=Mus musculus OX=10090 GN=Aldh3a1 PE=1 SV=2	Aldh3a1	0.598	0.00363307	Down	50.48	30.9	K00129	14	12	14	10	11	9	14	14	14	14	14	14	0.612165	0.698864	0.795369	1.21557	1.0856	1.22288	1.16008	1.14854	1.06094
map00010 Glycolysis / Gluconeogenesis	9.94895e-05	2.6	P47857	ATP-dependent 6-phosphofructokinase, muscle type OS=Mus musculus OX=10090 GN=Pfkm PE=1 SV=3	Pfkm	1.546	0.00953051	Up	85.268	22.1	K00850	14	11	11	8	7	8	9	9	9	9	8	7	1.21899	1.27146	1.30466	0.673941	0.884978	0.895993	0.859451	0.910506	0.980018
map00010 Glycolysis / Gluconeogenesis	9.94895e-05	2.6	Q64437	All-trans-retinol dehydrogenase [NAD(+)] ADH7 OS=Mus musculus OX=10090 GN=Adh7 PE=2 SV=2	Adh7	0.488	0.00895606	Down	39.904	33.4	K13951	12	11	12	7	8	8	12	11	12	10	10	10	0.688691	0.789576	0.470821	1.29957	1.38481	1.31358	0.879982	1.08414	1.08883
map00010 Glycolysis / Gluconeogenesis	9.94895e-05	2.6	Q7TSV4	Phosphoglucomutase-2 OS=Mus musculus OX=10090 GN=Pgm2 PE=1 SV=1	Pgm2	1.727	0.00244278	Up	68.747	22.7	K15779	12	12	12	8	10	10	10	9	10	9	10	9	1.45438	1.44277	1.2495	0.903089	0.732631	0.764726	0.755673	0.898033	0.799193
map00010 Glycolysis / Gluconeogenesis	9.94895e-05	2.6	Q8BH04	Phosphoenolpyruvate carboxykinase [GTP], mitochondrial OS=Mus musculus OX=10090 GN=Pck2 PE=1 SV=1	Pck2	1.71	0.00114955	Up	70.527	36.1	K01596	20	20	20	14	13	14	17	16	15	16	17	15	1.28107	1.37262	1.53434	0.85803	0.83265	0.757943	0.730532	0.908731	0.724082
map00010 Glycolysis / Gluconeogenesis	9.94895e-05	2.6	Q8BMF4	Dihydrolipoyllysine-residue acetyltransferase component of pyruvate dehydrogenase complex, mitochondrial OS=Mus musculus OX=10090 GN=Dlat PE=1 SV=2	Dlat	1.897	0.0145565	Up	67.941	28.7	K00627	15	15	15	9	9	10	12	10	12	11	14	10	1.28064	1.37545	1.88487	0.923879	0.810169	0.659435	0.705413	0.73049	0.629662
map00010 Glycolysis / Gluconeogenesis	9.94895e-05	2.6	Q9D051	Pyruvate dehydrogenase E1 component subunit beta, mitochondrial OS=Mus musculus OX=10090 GN=Pdhb PE=1 SV=1	Pdhb	1.593	0.0243145	Up	38.937	34	K00162	10	10	10	8	8	8	10	8	9	7	7	7	1.16531	1.71605	1.32858	0.926951	0.940039	0.775608	0.803312	0.658789	0.685364
map00010 Glycolysis / Gluconeogenesis	9.94895e-05	2.6	Q9D0F9	Phosphoglucomutase-1 OS=Mus musculus OX=10090 GN=Pgm1 PE=1 SV=4	Pgm1	1.543	0.000864605	Up	61.417	41.1	K01835	21	21	21	16	15	15	16	17	16	15	14	15	1.31795	1.158	1.30421	0.848798	0.779361	0.821724	0.950529	0.965143	0.854287
map00010 Glycolysis / Gluconeogenesis	9.94895e-05	2.6	Q9DBJ1	Phosphoglycerate mutase 1 OS=Mus musculus OX=10090 GN=Pgam1 PE=1 SV=3	Pgam1	2.261	8.68702e-05	Up	28.832	50.8	K01834	10	10	10	8	9	9	9	8	8	7	8	8	1.60922	1.5867	1.52904	0.765727	0.660902	0.663531	0.612998	0.798552	0.773322
map00020 Citrate cycle (TCA cycle)	0.000147456	2.84	O08749	Dihydrolipoyl dehydrogenase, mitochondrial OS=Mus musculus OX=10090 GN=Dld PE=1 SV=2	Dld	2.159	0.000182142	Up	54.272	26.1	K00382	11	11	11	9	7	8	11	10	10	10	10	10	1.58815	1.43576	1.55089	0.673465	0.668282	0.777216	0.823921	0.762882	0.71943
map00020 Citrate cycle (TCA cycle)	0.000147456	2.84	O88844	Isocitrate dehydrogenase [NADP] cytoplasmic OS=Mus musculus OX=10090 GN=Idh1 PE=1 SV=2	Idh1	1.526	0.00687946	Up	46.674	34.8	K00031	14	13	13	9	8	9	9	12	10	12	12	12	1.58132	1.23305	1.29957	0.954003	0.870638	0.871945	0.698437	0.738087	0.752949
map00020 Citrate cycle (TCA cycle)	0.000147456	2.84	P97807	Fumarate hydratase, mitochondrial OS=Mus musculus OX=10090 GN=Fh PE=1 SV=3	Fh	1.569	0.00201513	Up	54.356	24.7	K01679	10	10	10	10	9	8	10	10	10	8	10	9	1.35194	1.28009	1.22916	0.893122	0.832275	0.734977	0.882685	0.804482	0.99127
map00020 Citrate cycle (TCA cycle)	0.000147456	2.84	Q05920	Pyruvate carboxylase, mitochondrial OS=Mus musculus OX=10090 GN=Pc PE=1 SV=1	Pc	1.532	0.00664307	Up	129.68	31.2	K01958	31	31	31	21	22	18	23	24	23	21	23	21	1.21909	1.38425	1.26167	0.969708	0.770491	0.783115	0.942696	0.837114	0.83187
map00020 Citrate cycle (TCA cycle)	0.000147456	2.84	Q60597	2-oxoglutarate dehydrogenase, mitochondrial OS=Mus musculus OX=10090 GN=Ogdh PE=1 SV=3	Ogdh	1.515	0.00223489	Up	116.45	29.8	K00164	29	29	29	18	20	21	25	25	21	20	20	18	1.4125	1.16398	1.2665	0.841497	0.819525	0.875765	0.963421	0.854681	0.802134
map00020 Citrate cycle (TCA cycle)	0.000147456	2.84	Q8BH04	Phosphoenolpyruvate carboxykinase [GTP], mitochondrial OS=Mus musculus OX=10090 GN=Pck2 PE=1 SV=1	Pck2	1.71	0.00114955	Up	70.527	36.1	K01596	20	20	20	14	13	14	17	16	15	16	17	15	1.28107	1.37262	1.53434	0.85803	0.83265	0.757943	0.730532	0.908731	0.724082
map00020 Citrate cycle (TCA cycle)	0.000147456	2.84	Q8BMF4	Dihydrolipoyllysine-residue acetyltransferase component of pyruvate dehydrogenase complex, mitochondrial OS=Mus musculus OX=10090 GN=Dlat PE=1 SV=2	Dlat	1.897	0.0145565	Up	67.941	28.7	K00627	15	15	15	9	9	10	12	10	12	11	14	10	1.28064	1.37545	1.88487	0.923879	0.810169	0.659435	0.705413	0.73049	0.629662
map00020 Citrate cycle (TCA cycle)	0.000147456	2.84	Q99KI0	Aconitate hydratase, mitochondrial OS=Mus musculus OX=10090 GN=Aco2 PE=1 SV=1	Aco2	1.743	7.46051e-05	Up	85.462	39.4	K01681	26	26	26	22	22	21	24	23	24	22	23	24	1.39477	1.31691	1.3861	0.811122	0.798891	0.741403	0.833462	0.848231	0.869109
map00020 Citrate cycle (TCA cycle)	0.000147456	2.84	Q9CQA3	Succinate dehydrogenase [ubiquinone] iron-sulfur subunit, mitochondrial OS=Mus musculus OX=10090 GN=Sdhb PE=1 SV=1	Sdhb	1.609	0.0270353	Up	31.814	32.3	K00235	9	9	9	8	7	8	6	6	6	7	6	6	1.10869	1.3442	1.45878	0.947788	0.640979	0.841648	0.775821	0.915151	0.966941
map00020 Citrate cycle (TCA cycle)	0.000147456	2.84	Q9D051	Pyruvate dehydrogenase E1 component subunit beta, mitochondrial OS=Mus musculus OX=10090 GN=Pdhb PE=1 SV=1	Pdhb	1.593	0.0243145	Up	38.937	34	K00162	10	10	10	8	8	8	10	8	9	7	7	7	1.16531	1.71605	1.32858	0.926951	0.940039	0.775608	0.803312	0.658789	0.685364
map00020 Citrate cycle (TCA cycle)	0.000147456	2.84	Q9D6R2	Isocitrate dehydrogenase [NAD] subunit alpha, mitochondrial OS=Mus musculus OX=10090 GN=Idh3a PE=1 SV=1	Idh3a	1.652	0.000327488	Up	39.638	28.7	K00030	11	11	11	10	10	10	11	10	11	11	10	10	1.30499	1.42326	1.32919	0.841726	0.762808	0.851393	0.836943	0.867669	0.782019
map00020 Citrate cycle (TCA cycle)	0.000147456	2.84	Q9WUM5	Succinate--CoA ligase [ADP/GDP-forming] subunit alpha, mitochondrial OS=Mus musculus OX=10090 GN=Suclg1 PE=1 SV=4	Suclg1	1.666	0.00826305	Up	36.154	20.8	K01899	6	6	6	4	4	5	6	6	6	6	6	6	1.11814	1.4962	1.37885	0.877649	0.719251	0.800623	0.783524	0.95295	0.872804
map00020 Citrate cycle (TCA cycle)	0.000147456	2.84	Q9Z2I8	Succinate--CoA ligase [GDP-forming] subunit beta, mitochondrial OS=Mus musculus OX=10090 GN=Suclg2 PE=1 SV=3	Suclg2	1.578	0.00370077	Up	46.839	24	K01900	9	9	9	4	5	5	6	7	6	5	7	7	1.52699	1.30378	1.38287	0.998695	0.842795	0.829199	0.800115	0.685499	0.630046
map00030 Pentose phosphate pathway	0.110923	1.89	P05064	Fructose-bisphosphate aldolase A OS=Mus musculus OX=10090 GN=Aldoa PE=1 SV=2	Aldoa	1.614	0.00073959	Up	39.355	58.2	K01623	19	19	19	16	16	17	18	18	18	17	17	15	1.23229	1.3805	1.32457	0.878174	0.780681	0.780126	0.899695	0.887115	0.836858
map00030 Pentose phosphate pathway	0.110923	1.89	P06745	Glucose-6-phosphate isomerase OS=Mus musculus OX=10090 GN=Gpi PE=1 SV=4	Gpi	1.895	0.00360838	Up	62.766	34.4	K01810	16	16	16	13	14	13	11	11	12	10	10	11	1.66816	1.27758	1.47643	0.89027	0.715193	0.727723	0.687768	0.805436	0.75145
map00030 Pentose phosphate pathway	0.110923	1.89	P47857	ATP-dependent 6-phosphofructokinase, muscle type OS=Mus musculus OX=10090 GN=Pfkm PE=1 SV=3	Pfkm	1.546	0.00953051	Up	85.268	22.1	K00850	14	11	11	8	7	8	9	9	9	9	8	7	1.21899	1.27146	1.30466	0.673941	0.884978	0.895993	0.859451	0.910506	0.980018
map00030 Pentose phosphate pathway	0.110923	1.89	Q7TSV4	Phosphoglucomutase-2 OS=Mus musculus OX=10090 GN=Pgm2 PE=1 SV=1	Pgm2	1.727	0.00244278	Up	68.747	22.7	K15779	12	12	12	8	10	10	10	9	10	9	10	9	1.45438	1.44277	1.2495	0.903089	0.732631	0.764726	0.755673	0.898033	0.799193
map00030 Pentose phosphate pathway	0.110923	1.89	Q93092	Transaldolase OS=Mus musculus OX=10090 GN=Taldo1 PE=1 SV=2	Taldo1	1.629	0.000997434	Up	37.387	31.2	K00616	12	12	12	7	7	8	12	12	12	11	12	12	1.41506	1.50915	1.2692	0.815521	0.879181	0.879384	0.722941	0.782525	0.727034
map00030 Pentose phosphate pathway	0.110923	1.89	Q9D0F9	Phosphoglucomutase-1 OS=Mus musculus OX=10090 GN=Pgm1 PE=1 SV=4	Pgm1	1.543	0.000864605	Up	61.417	41.1	K01835	21	21	21	16	15	15	16	17	16	15	14	15	1.31795	1.158	1.30421	0.848798	0.779361	0.821724	0.950529	0.965143	0.854287
map00071 Fatty acid degradation	0.0983478	1.65	P42125	Enoyl-CoA delta isomerase 1, mitochondrial OS=Mus musculus OX=10090 GN=Eci1 PE=1 SV=2	Eci1	1.515	0.0266526	Up	32.25	31.1	K13238	8	8	8	5	5	6	8	8	8	6	6	6	1.54111	1.47587	1.23539	1.13526	0.817891	0.853637	0.590095	0.845926	0.504812
map00071 Fatty acid degradation	0.0983478	1.65	P47738	Aldehyde dehydrogenase, mitochondrial OS=Mus musculus OX=10090 GN=Aldh2 PE=1 SV=1	Aldh2	1.531	0.00112575	Up	56.537	34.1	K00128	16	15	16	13	10	12	16	12	14	10	12	13	1.23421	1.38515	1.38822	0.870747	0.92344	0.823683	0.705154	0.909908	0.759485
map00071 Fatty acid degradation	0.0983478	1.65	P51174	Long-chain specific acyl-CoA dehydrogenase, mitochondrial OS=Mus musculus OX=10090 GN=Acadl PE=1 SV=2	Acadl	2.005	0.0031331	Up	47.907	39.1	K00255	14	14	14	11	10	11	13	13	13	10	12	11	1.38012	1.61407	1.39374	0.879017	0.649055	0.660953	0.764498	0.716458	0.942082
map00071 Fatty acid degradation	0.0983478	1.65	Q07417	Short-chain specific acyl-CoA dehydrogenase, mitochondrial OS=Mus musculus OX=10090 GN=Acads PE=1 SV=2	Acads	2.218	2.3057e-06	Up	44.889	24.3	K00248	9	9	9	6	8	8	6	7	7	6	7	8	1.55206	1.53792	1.57804	0.722461	0.678089	0.703613	0.684852	0.759723	0.783246
map00071 Fatty acid degradation	0.0983478	1.65	Q61425	Hydroxyacyl-coenzyme A dehydrogenase, mitochondrial OS=Mus musculus OX=10090 GN=Hadh PE=1 SV=2	Hadh	1.55	0.00496919	Up	34.463	6.1	K00022	2	2	2	1	2	2	2	2	2	2	2	2		1.35739	1.52215	0.981165	0.881247	0.924281	0.832479	0.769713	0.731578
map00071 Fatty acid degradation	0.0983478	1.65	Q64437	All-trans-retinol dehydrogenase [NAD(+)] ADH7 OS=Mus musculus OX=10090 GN=Adh7 PE=2 SV=2	Adh7	0.488	0.00895606	Down	39.904	33.4	K13951	12	11	12	7	8	8	12	11	12	10	10	10	0.688691	0.789576	0.470821	1.29957	1.38481	1.31358	0.879982	1.08414	1.08883
map00071 Fatty acid degradation	0.0983478	1.65	Q8BH95	Enoyl-CoA hydratase, mitochondrial OS=Mus musculus OX=10090 GN=Echs1 PE=1 SV=1	Echs1	2.357	0.00116135	Up	31.474	27.6	K07511	7	7	7	4	4	4	7	7	7	5	7	7	1.86884	1.57648	1.56843	0.836142	0.63602	0.655061	0.621256	0.669961	0.567804
map00071 Fatty acid degradation	0.0983478	1.65	Q8CAY6	Acetyl-CoA acetyltransferase, cytosolic OS=Mus musculus OX=10090 GN=Acat2 PE=1 SV=2	Acat2	1.74	0.000673494	Up	41.297	31.7	K00626	9	9	9	5	6	6	7	6	6	6	5	6	1.42728	1.20475	1.42389	0.793708	0.75753	0.779861	0.763063	0.856643	0.993275
map00071 Fatty acid degradation	0.0983478	1.65	Q9DBL1	Short/branched chain specific acyl-CoA dehydrogenase, mitochondrial OS=Mus musculus OX=10090 GN=Acadsb PE=1 SV=1	Acadsb	1.923	0.000168831	Up	47.874	16.7	K09478	6	6	6	3	3	3	5	5	5	6	5	5	1.3419	1.52545	1.3848	0.69584	0.753384	0.761986	0.914151	0.830701	0.791791
map00072 Synthesis and degradation of ketone bodies	0.356693	1.62	Q8CAY6	Acetyl-CoA acetyltransferase, cytosolic OS=Mus musculus OX=10090 GN=Acat2 PE=1 SV=2	Acat2	1.74	0.000673494	Up	41.297	31.7	K00626	9	9	9	5	6	6	7	6	6	6	5	6	1.42728	1.20475	1.42389	0.793708	0.75753	0.779861	0.763063	0.856643	0.993275
map00072 Synthesis and degradation of ketone bodies	0.356693	1.62	Q8JZK9	Hydroxymethylglutaryl-CoA synthase, cytoplasmic OS=Mus musculus OX=10090 GN=Hmgcs1 PE=1 SV=1	Hmgcs1	0.264	0.000355013	Down	57.568	21.3	K01641	10	10	10	7	5	5	9	10	8	9	9	10	0.501653	0.367652	0.402616	1.60162	1.40414	1.81907	0.938228	0.916909	1.04811
map00190 Oxidative phosphorylation	0.0207412	1.59	P19783	Cytochrome c oxidase subunit 4 isoform 1, mitochondrial OS=Mus musculus OX=10090 GN=Cox4i1 PE=1 SV=2	Cox4i1	1.966	0.0253215	Up	19.53	39.6	K02263	6	6	6	3	3	3	6	6	6	6	6	6	1.31287	1.36924	2.25278	0.91502	0.866174	0.728668	0.562223	0.49779	0.495238
map00190 Oxidative phosphorylation	0.0207412	1.59	P50516	V-type proton ATPase catalytic subunit A OS=Mus musculus OX=10090 GN=Atp6v1a PE=1 SV=2	Atp6v1a	1.558	0.00631492	Up	68.325	32.9	K02145	18	18	18	12	12	14	17	15	17	15	17	16	1.5148	1.33324	1.1802	0.932876	0.805895	0.846451	0.697273	0.87151	0.817761
map00190 Oxidative phosphorylation	0.0207412	1.59	P56391	Cytochrome c oxidase subunit 6B1 OS=Mus musculus OX=10090 GN=Cox6b1 PE=1 SV=2	Cox6b1	2.203	0.0087267	Up	10.071	52.3	K02267	4	4	4	3	3	3	4	3	3	3	3	3	1.71834	1.33464	1.35123	0.852881	0.514925	0.631304	0.879496	0.611112	1.10607
map00190 Oxidative phosphorylation	0.0207412	1.59	P56394	Cytochrome c oxidase copper chaperone OS=Mus musculus OX=10090 GN=Cox17 PE=1 SV=2	Cox17	0.272	0.00229171	Down	6.784	46	K02260	2	2	2	2	2	2	2	2	2	2	2	2	0.238892	0.385514	0.400656	1.46042	1.25739	1.05589	1.58048	1.35039	1.27037
map00190 Oxidative phosphorylation	0.0207412	1.59	P56480	ATP synthase subunit beta, mitochondrial OS=Mus musculus OX=10090 GN=Atp5f1b PE=1 SV=2	Atp5f1b	1.726	0.00431361	Up	56.3	45.4	K02133	18	18	18	15	14	16	17	17	16	14	13	13	1.59416	1.35125	1.36255	0.958058	0.800242	0.737422	0.692039	0.824793	0.679485
map00190 Oxidative phosphorylation	0.0207412	1.59	P57746	V-type proton ATPase subunit D OS=Mus musculus OX=10090 GN=Atp6v1d PE=1 SV=1	Atp6v1d	1.803	0.00297803	Up	28.369	21.1	K02149	5	5	5	4	4	3	4	4	4	3	5	3	1.67163	1.45286	1.22477	0.815496	0.797736	0.798357	0.561002	0.795963	0.882192
map00190 Oxidative phosphorylation	0.0207412	1.59	P62814	V-type proton ATPase subunit B, brain isoform OS=Mus musculus OX=10090 GN=Atp6v1b2 PE=1 SV=1	Atp6v1b2	1.728	0.002171	Up	56.55	35.2	K02147	14	14	14	11	12	11	14	13	12	13	12	12	1.65975	1.33125	1.45756	0.91506	0.871407	0.788318	0.708093	0.613324	0.655241
map00190 Oxidative phosphorylation	0.0207412	1.59	Q06185	ATP synthase subunit e, mitochondrial OS=Mus musculus OX=10090 GN=Atp5me PE=1 SV=2	Atp5me	2.223	0.00197009	Up	8.2355	33.8	K02129	3	3	3	2	2	2	3	3	3	3	3	3	1.33479	1.30946	1.82651	0.658326	0.694185	0.658315	0.834091	0.829967	0.854356
map00190 Oxidative phosphorylation	0.0207412	1.59	Q91VM9	Inorganic pyrophosphatase 2, mitochondrial OS=Mus musculus OX=10090 GN=Ppa2 PE=1 SV=1	Ppa2	1.517	0.0315827	Up	38.114	15.2	K01507	4	4	4	1	2	2	3	3	2	3	3	3	1.13293	1.4204	1.39507	1.00859	0.698215	0.896056	0.812017	0.688884	0.947833
map00190 Oxidative phosphorylation	0.0207412	1.59	Q9CQ54	NADH dehydrogenase [ubiquinone] 1 subunit C2 OS=Mus musculus OX=10090 GN=Ndufc2 PE=1 SV=1	Ndufc2	1.939	0.00971639	Up	14.164	10.8	K03968	1	1	1	1	1	1	1	1	1	1	1	1	1.23309		1.40574	0.680568	0.680599
map00190 Oxidative phosphorylation	0.0207412	1.59	Q9CQA3	Succinate dehydrogenase [ubiquinone] iron-sulfur subunit, mitochondrial OS=Mus musculus OX=10090 GN=Sdhb PE=1 SV=1	Sdhb	1.609	0.0270353	Up	31.814	32.3	K00235	9	9	9	8	7	8	6	6	6	7	6	6	1.10869	1.3442	1.45878	0.947788	0.640979	0.841648	0.775821	0.915151	0.966941
map00190 Oxidative phosphorylation	0.0207412	1.59	Q9CZ13	Cytochrome b-c1 complex subunit 1, mitochondrial OS=Mus musculus OX=10090 GN=Uqcrc1 PE=1 SV=2	Uqcrc1	1.515	0.00273578	Up	52.851	29.2	K00414	13	12	13	6	9	9	12	12	12	12	10	12	1.24442	1.2082	1.44592	0.907002	0.825606	0.841408	0.755287	0.892598	0.879555
map00190 Oxidative phosphorylation	0.0207412	1.59	Q9D1K2	V-type proton ATPase subunit F OS=Mus musculus OX=10090 GN=Atp6v1f PE=1 SV=2	Atp6v1f	2.414	0.000741727	Up	13.37	41.2	K02151	5	5	5	2	3	4	5	4	5	5	4	5	1.67017	1.21821	1.43657	0.624324	0.58534	0.582244	0.958543	0.827649	1.09695
map00190 Oxidative phosphorylation	0.0207412	1.59	Q9D3D9	ATP synthase subunit delta, mitochondrial OS=Mus musculus OX=10090 GN=Atp5f1d PE=1 SV=1	Atp5f1d	2.138	0.000376296	Up	17.6	22.6	K02134	3	3	3	3	3	3	3	3	3	3	3	3	1.45981	1.69658	1.45559	0.737299	0.764155	0.655856	0.771394	0.734478	0.724833
map00190 Oxidative phosphorylation	0.0207412	1.59	Q9D6J6	NADH dehydrogenase [ubiquinone] flavoprotein 2, mitochondrial OS=Mus musculus OX=10090 GN=Ndufv2 PE=1 SV=2	Ndufv2	3.807	0.00598515	Up	27.285	23.8	K03943	4	4	4	3	2	3	2	3	2	2	3	4	2.07206	1.3259	2.00683	0.342851	0.391605	0.685083	0.844248	0.649755	0.681671
map00190 Oxidative phosphorylation	0.0207412	1.59	Q9D819	Inorganic pyrophosphatase OS=Mus musculus OX=10090 GN=Ppa1 PE=1 SV=1	Ppa1	1.51	0.0185743	Up	32.667	53.6	K01507	12	12	12	7	10	9	9	8	8	7	9	7	1.33786	1.24523	1.43381	1.03744	0.729635	0.892888	0.677156	0.761973	0.884006
map00190 Oxidative phosphorylation	0.0207412	1.59	Q9DB77	Cytochrome b-c1 complex subunit 2, mitochondrial OS=Mus musculus OX=10090 GN=Uqcrc2 PE=1 SV=1	Uqcrc2	1.655	0.000243882	Up	48.234	36	K00415	12	12	12	8	8	9	10	9	6	8	8	8	1.24123	1.3245	1.35764	0.83586	0.752519	0.782609	0.967223	0.935368	0.803054
map00190 Oxidative phosphorylation	0.0207412	1.59	Q9DCS9	NADH dehydrogenase [ubiquinone] 1 beta subcomplex subunit 10 OS=Mus musculus OX=10090 GN=Ndufb10 PE=1 SV=3	Ndufb10	0.271	0.000613496	Down	21.024	33	K03966	6	6	6	2	2	3	6	6	6	4	6	6	0.359407	0.456449	0.497977	1.62131	1.8654	1.36006	0.733181	1.20856	0.897662
map00190 Oxidative phosphorylation	0.0207412	1.59	Q9DCT2	NADH dehydrogenase [ubiquinone] iron-sulfur protein 3, mitochondrial OS=Mus musculus OX=10090 GN=Ndufs3 PE=1 SV=2	Ndufs3	2.1	0.000626915	Up	30.149	23.2	K03936	5	5	5	4	4	4	3	3	3	4	3	4	1.75861	1.42047	1.47117	0.75833	0.684514	0.77195	0.704042	0.622775	0.808134
map00190 Oxidative phosphorylation	0.0207412	1.59	Q9DCX2	ATP synthase subunit d, mitochondrial OS=Mus musculus OX=10090 GN=Atp5pd PE=1 SV=3	Atp5pd	1.739	0.000734538	Up	18.749	46	K02138	8	8	8	7	7	8	8	7	7	6	7	7	1.38884	1.46013	1.3969	0.909285	0.757335	0.774967	0.778149	0.803363	0.731034
map00190 Oxidative phosphorylation	0.0207412	1.59	Q9Z1G4	V-type proton ATPase 116 kDa subunit a1 OS=Mus musculus OX=10090 GN=Atp6v0a1 PE=1 SV=3	Atp6v0a1	1.883	0.000634129	Up	96.466	9.5	K02154	7	5	7	4	5	5	5	5	5	4	3	4	1.45603	1.48958	1.49291	0.705155	0.882385	0.769775	0.918297	0.655242	0.630623
map00220 Arginine biosynthesis	0.00319581	3.41	D3Z7P3	Glutaminase kidney isoform, mitochondrial OS=Mus musculus OX=10090 GN=Gls PE=1 SV=1	Gls	1.625	0.00216514	Up	73.963	26.1	K01425	13	13	13	9	9	10	11	11	11	7	9	8	1.40455	1.2589	1.51465	0.917179	0.789944	0.863444	0.81031	0.7114	0.72961
map00220 Arginine biosynthesis	0.00319581	3.41	P05201	Aspartate aminotransferase, cytoplasmic OS=Mus musculus OX=10090 GN=Got1 PE=1 SV=3	Got1	1.877	0.000269782	Up	46.247	47	K14454	17	17	17	13	13	13	12	14	15	14	13	13	1.51574	1.2939	1.32887	0.758101	0.733101	0.713321	0.840812	0.92738	0.888783
map00220 Arginine biosynthesis	0.00319581	3.41	P05202	Aspartate aminotransferase, mitochondrial OS=Mus musculus OX=10090 GN=Got2 PE=1 SV=1	Got2	1.649	0.0134312	Up	47.411	40.2	K14455	17	17	17	16	16	16	15	15	16	15	15	15	1.53596	1.40577	1.05724	0.828879	0.82945	0.766078	0.792836	0.931471	0.852325
map00220 Arginine biosynthesis	0.00319581	3.41	P26443	Glutamate dehydrogenase 1, mitochondrial OS=Mus musculus OX=10090 GN=Glud1 PE=1 SV=1	Glud1	1.807	0.000250527	Up	61.336	31.7	K00261	17	17	17	10	11	10	16	16	16	14	15	16	1.28362	1.39428	1.28345	0.759701	0.758226	0.674242	0.970745	0.908257	0.967476
map00220 Arginine biosynthesis	0.00319581	3.41	Q8BGT5	Alanine aminotransferase 2 OS=Mus musculus OX=10090 GN=Gpt2 PE=1 SV=1	Gpt2	1.573	0.00341405	Up	57.943	22.6	K00814	10	10	10	5	4	5	6	8	8	4	7	7	1.15908	1.36611	1.32406	0.903117	0.762503	0.782028	0.985456	0.804764	0.91288
map00220 Arginine biosynthesis	0.00319581	3.41	Q91YI0	Argininosuccinate lyase OS=Mus musculus OX=10090 GN=Asl PE=1 SV=1	Asl	1.798	0.00261163	Up	51.739	31.5	K01755	13	13	13	7	8	8	11	11	10	9	9	9	1.29166	1.59069	1.25729	0.826422	0.770576	0.705437	0.901293	0.769733	0.886906
map00250 Alanine, aspartate and glutamate metabolism	0.0208487	2.16	D3Z7P3	Glutaminase kidney isoform, mitochondrial OS=Mus musculus OX=10090 GN=Gls PE=1 SV=1	Gls	1.625	0.00216514	Up	73.963	26.1	K01425	13	13	13	9	9	10	11	11	11	7	9	8	1.40455	1.2589	1.51465	0.917179	0.789944	0.863444	0.81031	0.7114	0.72961
map00250 Alanine, aspartate and glutamate metabolism	0.0208487	2.16	P05201	Aspartate aminotransferase, cytoplasmic OS=Mus musculus OX=10090 GN=Got1 PE=1 SV=3	Got1	1.877	0.000269782	Up	46.247	47	K14454	17	17	17	13	13	13	12	14	15	14	13	13	1.51574	1.2939	1.32887	0.758101	0.733101	0.713321	0.840812	0.92738	0.888783
map00250 Alanine, aspartate and glutamate metabolism	0.0208487	2.16	P05202	Aspartate aminotransferase, mitochondrial OS=Mus musculus OX=10090 GN=Got2 PE=1 SV=1	Got2	1.649	0.0134312	Up	47.411	40.2	K14455	17	17	17	16	16	16	15	15	16	15	15	15	1.53596	1.40577	1.05724	0.828879	0.82945	0.766078	0.792836	0.931471	0.852325
map00250 Alanine, aspartate and glutamate metabolism	0.0208487	2.16	P26443	Glutamate dehydrogenase 1, mitochondrial OS=Mus musculus OX=10090 GN=Glud1 PE=1 SV=1	Glud1	1.807	0.000250527	Up	61.336	31.7	K00261	17	17	17	10	11	10	16	16	16	14	15	16	1.28362	1.39428	1.28345	0.759701	0.758226	0.674242	0.970745	0.908257	0.967476
map00250 Alanine, aspartate and glutamate metabolism	0.0208487	2.16	P54822	Adenylosuccinate lyase OS=Mus musculus OX=10090 GN=Adsl PE=1 SV=2	Adsl	1.585	0.000110182	Up	54.866	21.9	K01756	8	8	8	6	5	6	6	6	6	4	5	6	1.27387	1.21357	1.32028	0.826768	0.798615	0.776818	0.947421	0.890932	0.951735
map00250 Alanine, aspartate and glutamate metabolism	0.0208487	2.16	Q8BGT5	Alanine aminotransferase 2 OS=Mus musculus OX=10090 GN=Gpt2 PE=1 SV=1	Gpt2	1.573	0.00341405	Up	57.943	22.6	K00814	10	10	10	5	4	5	6	8	8	4	7	7	1.15908	1.36611	1.32406	0.903117	0.762503	0.782028	0.985456	0.804764	0.91288
map00250 Alanine, aspartate and glutamate metabolism	0.0208487	2.16	Q91YI0	Argininosuccinate lyase OS=Mus musculus OX=10090 GN=Asl PE=1 SV=1	Asl	1.798	0.00261163	Up	51.739	31.5	K01755	13	13	13	7	8	8	11	11	10	9	9	9	1.29166	1.59069	1.25729	0.826422	0.770576	0.705437	0.901293	0.769733	0.886906
map00250 Alanine, aspartate and glutamate metabolism	0.0208487	2.16	Q9JHW2	Omega-amidase NIT2 OS=Mus musculus OX=10090 GN=Nit2 PE=1 SV=1	Nit2	2.121	0.000213974	Up	30.501	32.2	K13566	7	7	7	6	5	6	7	7	7	6	7	7	1.57564	1.63299	1.62009	0.835242	0.757964	0.68338	0.648428	0.64677	0.599488
map00260 Glycine, serine and threonine metabolism	0.201934	1.67	O08749	Dihydrolipoyl dehydrogenase, mitochondrial OS=Mus musculus OX=10090 GN=Dld PE=1 SV=2	Dld	2.159	0.000182142	Up	54.272	26.1	K00382	11	11	11	9	7	8	11	10	10	10	10	10	1.58815	1.43576	1.55089	0.673465	0.668282	0.777216	0.823921	0.762882	0.71943
map00260 Glycine, serine and threonine metabolism	0.201934	1.67	Q64133	Amine oxidase [flavin-containing] A OS=Mus musculus OX=10090 GN=Maoa PE=1 SV=3	Maoa	1.721	9.25673e-05	Up	59.601	25.9	K00274	13	13	13	10	11	11	13	13	11	11	12	13	1.52488	1.45391	1.52242	0.920686	0.828658	0.866536	0.686788	0.523531	0.672587
map00260 Glycine, serine and threonine metabolism	0.201934	1.67	Q8CFA2	Aminomethyltransferase, mitochondrial OS=Mus musculus OX=10090 GN=Amt PE=1 SV=1	Amt	0.245	0.00100238	Down	44.008	19.1	K00605	6	6	6	4	3	4	5	4	4	4	4	4	0.254794	0.336019	0.377716	1.09849	1.61537	1.23418	1.7907	0.884014	1.40872
map00260 Glycine, serine and threonine metabolism	0.201934	1.67	Q91Z53	Glyoxylate reductase/hydroxypyruvate reductase OS=Mus musculus OX=10090 GN=Grhpr PE=1 SV=1	Grhpr	1.523	0.008125	Up	35.328	6.7	K00049	2	2	2	2	2	2	2	2	2	2	2	2	1.18423	1.32675	1.07069	0.864965	0.703257	0.783177	1.19247	0.874464
map00260 Glycine, serine and threonine metabolism	0.201934	1.67	Q9DBJ1	Phosphoglycerate mutase 1 OS=Mus musculus OX=10090 GN=Pgam1 PE=1 SV=3	Pgam1	2.261	8.68702e-05	Up	28.832	50.8	K01834	10	10	10	8	9	9	9	8	8	7	8	8	1.60922	1.5867	1.52904	0.765727	0.660902	0.663531	0.612998	0.798552	0.773322
map00280 Valine, leucine and isoleucine degradation	0.0227124	1.8	O08749	Dihydrolipoyl dehydrogenase, mitochondrial OS=Mus musculus OX=10090 GN=Dld PE=1 SV=2	Dld	2.159	0.000182142	Up	54.272	26.1	K00382	11	11	11	9	7	8	11	10	10	10	10	10	1.58815	1.43576	1.55089	0.673465	0.668282	0.777216	0.823921	0.762882	0.71943
map00280 Valine, leucine and isoleucine degradation	0.0227124	1.8	O08756	3-hydroxyacyl-CoA dehydrogenase type-2 OS=Mus musculus OX=10090 GN=Hsd17b10 PE=1 SV=4	Hsd17b10	2.303	0.000481378	Up	27.418	31.4	K08683	6	6	6	4	5	5	6	4	4	4	4	4	1.74546	1.60505	1.38229	0.670449	0.64409	0.740675	0.723048	0.758445	0.730496
map00280 Valine, leucine and isoleucine degradation	0.0227124	1.8	P47738	Aldehyde dehydrogenase, mitochondrial OS=Mus musculus OX=10090 GN=Aldh2 PE=1 SV=1	Aldh2	1.531	0.00112575	Up	56.537	34.1	K00128	16	15	16	13	10	12	16	12	14	10	12	13	1.23421	1.38515	1.38822	0.870747	0.92344	0.823683	0.705154	0.909908	0.759485
map00280 Valine, leucine and isoleucine degradation	0.0227124	1.8	P53395	Lipoamide acyltransferase component of branched-chain alpha-keto acid dehydrogenase complex, mitochondrial OS=Mus musculus OX=10090 GN=Dbt PE=1 SV=2	Dbt	1.947	0.0046502	Up	53.246	12.7	K09699	6	6	6	4	5	4	5	5	4	3	3	5	1.5512	1.30761	1.33461	0.580948	0.828526	0.743897	1.19242	0.788639	0.672147
map00280 Valine, leucine and isoleucine degradation	0.0227124	1.8	Q07417	Short-chain specific acyl-CoA dehydrogenase, mitochondrial OS=Mus musculus OX=10090 GN=Acads PE=1 SV=2	Acads	2.218	2.3057e-06	Up	44.889	24.3	K00248	9	9	9	6	8	8	6	7	7	6	7	8	1.55206	1.53792	1.57804	0.722461	0.678089	0.703613	0.684852	0.759723	0.783246
map00280 Valine, leucine and isoleucine degradation	0.0227124	1.8	Q61425	Hydroxyacyl-coenzyme A dehydrogenase, mitochondrial OS=Mus musculus OX=10090 GN=Hadh PE=1 SV=2	Hadh	1.55	0.00496919	Up	34.463	6.1	K00022	2	2	2	1	2	2	2	2	2	2	2	2		1.35739	1.52215	0.981165	0.881247	0.924281	0.832479	0.769713	0.731578
map00280 Valine, leucine and isoleucine degradation	0.0227124	1.8	Q8BH95	Enoyl-CoA hydratase, mitochondrial OS=Mus musculus OX=10090 GN=Echs1 PE=1 SV=1	Echs1	2.357	0.00116135	Up	31.474	27.6	K07511	7	7	7	4	4	4	7	7	7	5	7	7	1.86884	1.57648	1.56843	0.836142	0.63602	0.655061	0.621256	0.669961	0.567804
map00280 Valine, leucine and isoleucine degradation	0.0227124	1.8	Q8CAY6	Acetyl-CoA acetyltransferase, cytosolic OS=Mus musculus OX=10090 GN=Acat2 PE=1 SV=2	Acat2	1.74	0.000673494	Up	41.297	31.7	K00626	9	9	9	5	6	6	7	6	6	6	5	6	1.42728	1.20475	1.42389	0.793708	0.75753	0.779861	0.763063	0.856643	0.993275
map00280 Valine, leucine and isoleucine degradation	0.0227124	1.8	Q8JZK9	Hydroxymethylglutaryl-CoA synthase, cytoplasmic OS=Mus musculus OX=10090 GN=Hmgcs1 PE=1 SV=1	Hmgcs1	0.264	0.000355013	Down	57.568	21.3	K01641	10	10	10	7	5	5	9	10	8	9	9	10	0.501653	0.367652	0.402616	1.60162	1.40414	1.81907	0.938228	0.916909	1.04811
map00280 Valine, leucine and isoleucine degradation	0.0227124	1.8	Q8QZS1	3-hydroxyisobutyryl-CoA hydrolase, mitochondrial OS=Mus musculus OX=10090 GN=Hibch PE=1 SV=1	Hibch	1.77	0.00321043	Up	43.037	17.9	K05605	6	6	6	4	4	5	6	5	6	6	5	6	1.22927	1.37469	1.4523	0.70479	0.8851	0.702251	0.969377	0.919935	0.762277
map00280 Valine, leucine and isoleucine degradation	0.0227124	1.8	Q91ZA3	Propionyl-CoA carboxylase alpha chain, mitochondrial OS=Mus musculus OX=10090 GN=Pcca PE=1 SV=2	Pcca	1.73	0.00757873	Up	79.921	17.1	K01965	11	11	11	4	4	3	8	6	8	6	9	6	1.33206	1.35807	1.30719	0.667576	0.950139	0.69238	0.895008	0.973615	0.823969
map00280 Valine, leucine and isoleucine degradation	0.0227124	1.8	Q99L13	3-hydroxyisobutyrate dehydrogenase, mitochondrial OS=Mus musculus OX=10090 GN=Hibadh PE=1 SV=1	Hibadh	2.078	0.000204022	Up	35.44	26.6	K00020	6	6	6	5	5	6	4	4	4	3	3	3	1.49274	1.36337	1.54561	0.719198	0.749034	0.649769	1.01598	0.681593	0.782703
map00280 Valine, leucine and isoleucine degradation	0.0227124	1.8	Q9DBL1	Short/branched chain specific acyl-CoA dehydrogenase, mitochondrial OS=Mus musculus OX=10090 GN=Acadsb PE=1 SV=1	Acadsb	1.923	0.000168831	Up	47.874	16.7	K09478	6	6	6	3	3	3	5	5	5	6	5	5	1.3419	1.52545	1.3848	0.69584	0.753384	0.761986	0.914151	0.830701	0.791791
map00330 Arginine and proline metabolism	0.171539	1.66	P05201	Aspartate aminotransferase, cytoplasmic OS=Mus musculus OX=10090 GN=Got1 PE=1 SV=3	Got1	1.877	0.000269782	Up	46.247	47	K14454	17	17	17	13	13	13	12	14	15	14	13	13	1.51574	1.2939	1.32887	0.758101	0.733101	0.713321	0.840812	0.92738	0.888783
map00330 Arginine and proline metabolism	0.171539	1.66	P05202	Aspartate aminotransferase, mitochondrial OS=Mus musculus OX=10090 GN=Got2 PE=1 SV=1	Got2	1.649	0.0134312	Up	47.411	40.2	K14455	17	17	17	16	16	16	15	15	16	15	15	15	1.53596	1.40577	1.05724	0.828879	0.82945	0.766078	0.792836	0.931471	0.852325
map00330 Arginine and proline metabolism	0.171539	1.66	P29758	Ornithine aminotransferase, mitochondrial OS=Mus musculus OX=10090 GN=Oat PE=1 SV=1	Oat	1.955	0.00230969	Up	48.354	37.4	K00819	14	14	14	11	11	11	14	14	12	13	13	12	1.35945	1.56632	1.60961	0.885548	0.66546	0.769058	0.695749	0.715774	0.73303
map00330 Arginine and proline metabolism	0.171539	1.66	P47738	Aldehyde dehydrogenase, mitochondrial OS=Mus musculus OX=10090 GN=Aldh2 PE=1 SV=1	Aldh2	1.531	0.00112575	Up	56.537	34.1	K00128	16	15	16	13	10	12	16	12	14	10	12	13	1.23421	1.38515	1.38822	0.870747	0.92344	0.823683	0.705154	0.909908	0.759485
map00330 Arginine and proline metabolism	0.171539	1.66	Q60715	Prolyl 4-hydroxylase subunit alpha-1 OS=Mus musculus OX=10090 GN=P4ha1 PE=1 SV=2	P4ha1	1.527	0.01839	Up	60.909	24.3	K00472	11	11	11	8	8	7	10	10	10	10	11	10	1.28807	1.25992	0.92985	0.793286	0.738893	0.745163	1.11395	1.09274	1.03812
map00330 Arginine and proline metabolism	0.171539	1.66	Q64133	Amine oxidase [flavin-containing] A OS=Mus musculus OX=10090 GN=Maoa PE=1 SV=3	Maoa	1.721	9.25673e-05	Up	59.601	25.9	K00274	13	13	13	10	11	11	13	13	11	11	12	13	1.52488	1.45391	1.52242	0.920686	0.828658	0.866536	0.686788	0.523531	0.672587
map00330 Arginine and proline metabolism	0.171539	1.66	Q9D1A2	Cytosolic non-specific dipeptidase OS=Mus musculus OX=10090 GN=Cndp2 PE=1 SV=1	Cndp2	2.653	5.86478e-05	Up	52.767	36.2	K08660	13	13	13	10	10	10	9	8	8	8	7	7	1.592	1.69958	1.54201	0.558321	0.606689	0.656732	0.74691	0.83866	0.759099
map00340 Histidine metabolism	0.0569991	2.52	P47738	Aldehyde dehydrogenase, mitochondrial OS=Mus musculus OX=10090 GN=Aldh2 PE=1 SV=1	Aldh2	1.531	0.00112575	Up	56.537	34.1	K00128	16	15	16	13	10	12	16	12	14	10	12	13	1.23421	1.38515	1.38822	0.870747	0.92344	0.823683	0.705154	0.909908	0.759485
map00340 Histidine metabolism	0.0569991	2.52	P47739	Aldehyde dehydrogenase, dimeric NADP-preferring OS=Mus musculus OX=10090 GN=Aldh3a1 PE=1 SV=2	Aldh3a1	0.598	0.00363307	Down	50.48	30.9	K00129	14	12	14	10	11	9	14	14	14	14	14	14	0.612165	0.698864	0.795369	1.21557	1.0856	1.22288	1.16008	1.14854	1.06094
map00340 Histidine metabolism	0.0569991	2.52	Q64133	Amine oxidase [flavin-containing] A OS=Mus musculus OX=10090 GN=Maoa PE=1 SV=3	Maoa	1.721	9.25673e-05	Up	59.601	25.9	K00274	13	13	13	10	11	11	13	13	11	11	12	13	1.52488	1.45391	1.52242	0.920686	0.828658	0.866536	0.686788	0.523531	0.672587
map00340 Histidine metabolism	0.0569991	2.52	Q9D1A2	Cytosolic non-specific dipeptidase OS=Mus musculus OX=10090 GN=Cndp2 PE=1 SV=1	Cndp2	2.653	5.86478e-05	Up	52.767	36.2	K08660	13	13	13	10	10	10	9	8	8	8	7	7	1.592	1.69958	1.54201	0.558321	0.606689	0.656732	0.74691	0.83866	0.759099
map00350 Tyrosine metabolism	0.00599676	3.1	P05201	Aspartate aminotransferase, cytoplasmic OS=Mus musculus OX=10090 GN=Got1 PE=1 SV=3	Got1	1.877	0.000269782	Up	46.247	47	K14454	17	17	17	13	13	13	12	14	15	14	13	13	1.51574	1.2939	1.32887	0.758101	0.733101	0.713321	0.840812	0.92738	0.888783
map00350 Tyrosine metabolism	0.00599676	3.1	P05202	Aspartate aminotransferase, mitochondrial OS=Mus musculus OX=10090 GN=Got2 PE=1 SV=1	Got2	1.649	0.0134312	Up	47.411	40.2	K14455	17	17	17	16	16	16	15	15	16	15	15	15	1.53596	1.40577	1.05724	0.828879	0.82945	0.766078	0.792836	0.931471	0.852325
map00350 Tyrosine metabolism	0.00599676	3.1	P34884	Macrophage migration inhibitory factor OS=Mus musculus OX=10090 GN=Mif PE=1 SV=2	Mif	0.575	0.000309164	Down	12.504	23.5	K07253	3	3	3	3	3	3	3	3	3	2	2	3	0.759242	0.71762	0.671799	1.21412	1.32392	1.19638	0.887896	1.14755	1.08147
map00350 Tyrosine metabolism	0.00599676	3.1	P47739	Aldehyde dehydrogenase, dimeric NADP-preferring OS=Mus musculus OX=10090 GN=Aldh3a1 PE=1 SV=2	Aldh3a1	0.598	0.00363307	Down	50.48	30.9	K00129	14	12	14	10	11	9	14	14	14	14	14	14	0.612165	0.698864	0.795369	1.21557	1.0856	1.22288	1.16008	1.14854	1.06094
map00350 Tyrosine metabolism	0.00599676	3.1	Q64133	Amine oxidase [flavin-containing] A OS=Mus musculus OX=10090 GN=Maoa PE=1 SV=3	Maoa	1.721	9.25673e-05	Up	59.601	25.9	K00274	13	13	13	10	11	11	13	13	11	11	12	13	1.52488	1.45391	1.52242	0.920686	0.828658	0.866536	0.686788	0.523531	0.672587
map00350 Tyrosine metabolism	0.00599676	3.1	Q64437	All-trans-retinol dehydrogenase [NAD(+)] ADH7 OS=Mus musculus OX=10090 GN=Adh7 PE=2 SV=2	Adh7	0.488	0.00895606	Down	39.904	33.4	K13951	12	11	12	7	8	8	12	11	12	10	10	10	0.688691	0.789576	0.470821	1.29957	1.38481	1.31358	0.879982	1.08414	1.08883
map00360 Phenylalanine metabolism	0.00016595	5.68	P05201	Aspartate aminotransferase, cytoplasmic OS=Mus musculus OX=10090 GN=Got1 PE=1 SV=3	Got1	1.877	0.000269782	Up	46.247	47	K14454	17	17	17	13	13	13	12	14	15	14	13	13	1.51574	1.2939	1.32887	0.758101	0.733101	0.713321	0.840812	0.92738	0.888783
map00360 Phenylalanine metabolism	0.00016595	5.68	P05202	Aspartate aminotransferase, mitochondrial OS=Mus musculus OX=10090 GN=Got2 PE=1 SV=1	Got2	1.649	0.0134312	Up	47.411	40.2	K14455	17	17	17	16	16	16	15	15	16	15	15	15	1.53596	1.40577	1.05724	0.828879	0.82945	0.766078	0.792836	0.931471	0.852325
map00360 Phenylalanine metabolism	0.00016595	5.68	P34884	Macrophage migration inhibitory factor OS=Mus musculus OX=10090 GN=Mif PE=1 SV=2	Mif	0.575	0.000309164	Down	12.504	23.5	K07253	3	3	3	3	3	3	3	3	3	2	2	3	0.759242	0.71762	0.671799	1.21412	1.32392	1.19638	0.887896	1.14755	1.08147
map00360 Phenylalanine metabolism	0.00016595	5.68	P47739	Aldehyde dehydrogenase, dimeric NADP-preferring OS=Mus musculus OX=10090 GN=Aldh3a1 PE=1 SV=2	Aldh3a1	0.598	0.00363307	Down	50.48	30.9	K00129	14	12	14	10	11	9	14	14	14	14	14	14	0.612165	0.698864	0.795369	1.21557	1.0856	1.22288	1.16008	1.14854	1.06094
map00360 Phenylalanine metabolism	0.00016595	5.68	Q64133	Amine oxidase [flavin-containing] A OS=Mus musculus OX=10090 GN=Maoa PE=1 SV=3	Maoa	1.721	9.25673e-05	Up	59.601	25.9	K00274	13	13	13	10	11	11	13	13	11	11	12	13	1.52488	1.45391	1.52242	0.920686	0.828658	0.866536	0.686788	0.523531	0.672587
map00380 Tryptophan metabolism	0.0474135	2.13	O08749	Dihydrolipoyl dehydrogenase, mitochondrial OS=Mus musculus OX=10090 GN=Dld PE=1 SV=2	Dld	2.159	0.000182142	Up	54.272	26.1	K00382	11	11	11	9	7	8	11	10	10	10	10	10	1.58815	1.43576	1.55089	0.673465	0.668282	0.777216	0.823921	0.762882	0.71943
map00380 Tryptophan metabolism	0.0474135	2.13	P47738	Aldehyde dehydrogenase, mitochondrial OS=Mus musculus OX=10090 GN=Aldh2 PE=1 SV=1	Aldh2	1.531	0.00112575	Up	56.537	34.1	K00128	16	15	16	13	10	12	16	12	14	10	12	13	1.23421	1.38515	1.38822	0.870747	0.92344	0.823683	0.705154	0.909908	0.759485
map00380 Tryptophan metabolism	0.0474135	2.13	Q61425	Hydroxyacyl-coenzyme A dehydrogenase, mitochondrial OS=Mus musculus OX=10090 GN=Hadh PE=1 SV=2	Hadh	1.55	0.00496919	Up	34.463	6.1	K00022	2	2	2	1	2	2	2	2	2	2	2	2		1.35739	1.52215	0.981165	0.881247	0.924281	0.832479	0.769713	0.731578
map00380 Tryptophan metabolism	0.0474135	2.13	Q64133	Amine oxidase [flavin-containing] A OS=Mus musculus OX=10090 GN=Maoa PE=1 SV=3	Maoa	1.721	9.25673e-05	Up	59.601	25.9	K00274	13	13	13	10	11	11	13	13	11	11	12	13	1.52488	1.45391	1.52242	0.920686	0.828658	0.866536	0.686788	0.523531	0.672587
map00380 Tryptophan metabolism	0.0474135	2.13	Q8BH95	Enoyl-CoA hydratase, mitochondrial OS=Mus musculus OX=10090 GN=Echs1 PE=1 SV=1	Echs1	2.357	0.00116135	Up	31.474	27.6	K07511	7	7	7	4	4	4	7	7	7	5	7	7	1.86884	1.57648	1.56843	0.836142	0.63602	0.655061	0.621256	0.669961	0.567804
map00380 Tryptophan metabolism	0.0474135	2.13	Q8CAY6	Acetyl-CoA acetyltransferase, cytosolic OS=Mus musculus OX=10090 GN=Acat2 PE=1 SV=2	Acat2	1.74	0.000673494	Up	41.297	31.7	K00626	9	9	9	5	6	6	7	6	6	6	5	6	1.42728	1.20475	1.42389	0.793708	0.75753	0.779861	0.763063	0.856643	0.993275
map00400 Phenylalanine, tyrosine and tryptophan biosynthesis	0.0309424	5.68	P05201	Aspartate aminotransferase, cytoplasmic OS=Mus musculus OX=10090 GN=Got1 PE=1 SV=3	Got1	1.877	0.000269782	Up	46.247	47	K14454	17	17	17	13	13	13	12	14	15	14	13	13	1.51574	1.2939	1.32887	0.758101	0.733101	0.713321	0.840812	0.92738	0.888783
map00400 Phenylalanine, tyrosine and tryptophan biosynthesis	0.0309424	5.68	P05202	Aspartate aminotransferase, mitochondrial OS=Mus musculus OX=10090 GN=Got2 PE=1 SV=1	Got2	1.649	0.0134312	Up	47.411	40.2	K14455	17	17	17	16	16	16	15	15	16	15	15	15	1.53596	1.40577	1.05724	0.828879	0.82945	0.766078	0.792836	0.931471	0.852325
map00410 beta-Alanine metabolism	0.0242853	2.43	P47738	Aldehyde dehydrogenase, mitochondrial OS=Mus musculus OX=10090 GN=Aldh2 PE=1 SV=1	Aldh2	1.531	0.00112575	Up	56.537	34.1	K00128	16	15	16	13	10	12	16	12	14	10	12	13	1.23421	1.38515	1.38822	0.870747	0.92344	0.823683	0.705154	0.909908	0.759485
map00410 beta-Alanine metabolism	0.0242853	2.43	P47739	Aldehyde dehydrogenase, dimeric NADP-preferring OS=Mus musculus OX=10090 GN=Aldh3a1 PE=1 SV=2	Aldh3a1	0.598	0.00363307	Down	50.48	30.9	K00129	14	12	14	10	11	9	14	14	14	14	14	14	0.612165	0.698864	0.795369	1.21557	1.0856	1.22288	1.16008	1.14854	1.06094
map00410 beta-Alanine metabolism	0.0242853	2.43	Q07417	Short-chain specific acyl-CoA dehydrogenase, mitochondrial OS=Mus musculus OX=10090 GN=Acads PE=1 SV=2	Acads	2.218	2.3057e-06	Up	44.889	24.3	K00248	9	9	9	6	8	8	6	7	7	6	7	8	1.55206	1.53792	1.57804	0.722461	0.678089	0.703613	0.684852	0.759723	0.783246
map00410 beta-Alanine metabolism	0.0242853	2.43	Q8BH95	Enoyl-CoA hydratase, mitochondrial OS=Mus musculus OX=10090 GN=Echs1 PE=1 SV=1	Echs1	2.357	0.00116135	Up	31.474	27.6	K07511	7	7	7	4	4	4	7	7	7	5	7	7	1.86884	1.57648	1.56843	0.836142	0.63602	0.655061	0.621256	0.669961	0.567804
map00410 beta-Alanine metabolism	0.0242853	2.43	Q8QZS1	3-hydroxyisobutyryl-CoA hydrolase, mitochondrial OS=Mus musculus OX=10090 GN=Hibch PE=1 SV=1	Hibch	1.77	0.00321043	Up	43.037	17.9	K05605	6	6	6	4	4	5	6	5	6	6	5	6	1.22927	1.37469	1.4523	0.70479	0.8851	0.702251	0.969377	0.919935	0.762277
map00410 beta-Alanine metabolism	0.0242853	2.43	Q9D1A2	Cytosolic non-specific dipeptidase OS=Mus musculus OX=10090 GN=Cndp2 PE=1 SV=1	Cndp2	2.653	5.86478e-05	Up	52.767	36.2	K08660	13	13	13	10	10	10	9	8	8	8	7	7	1.592	1.69958	1.54201	0.558321	0.606689	0.656732	0.74691	0.83866	0.759099
map00471 D-Glutamine and D-glutamate metabolism	0.0819734	3.79	D3Z7P3	Glutaminase kidney isoform, mitochondrial OS=Mus musculus OX=10090 GN=Gls PE=1 SV=1	Gls	1.625	0.00216514	Up	73.963	26.1	K01425	13	13	13	9	9	10	11	11	11	7	9	8	1.40455	1.2589	1.51465	0.917179	0.789944	0.863444	0.81031	0.7114	0.72961
map00471 D-Glutamine and D-glutamate metabolism	0.0819734	3.79	P26443	Glutamate dehydrogenase 1, mitochondrial OS=Mus musculus OX=10090 GN=Glud1 PE=1 SV=1	Glud1	1.807	0.000250527	Up	61.336	31.7	K00261	17	17	17	10	11	10	16	16	16	14	15	16	1.28362	1.39428	1.28345	0.759701	0.758226	0.674242	0.970745	0.908257	0.967476
map00480 Glutathione metabolism	0.456317	1.26	O88844	Isocitrate dehydrogenase [NADP] cytoplasmic OS=Mus musculus OX=10090 GN=Idh1 PE=1 SV=2	Idh1	1.526	0.00687946	Up	46.674	34.8	K00031	14	13	13	9	8	9	9	12	10	12	12	12	1.58132	1.23305	1.29957	0.954003	0.870638	0.871945	0.698437	0.738087	0.752949
map00480 Glutathione metabolism	0.456317	1.26	P10649	Glutathione S-transferase Mu 1 OS=Mus musculus OX=10090 GN=Gstm1 PE=1 SV=2	Gstm1	0.624	0.0030563	Down	25.97	52.8	K00799	12	7	9	8	8	7	9	9	9	9	9	9	0.656495	0.651296	0.772929	1.21262	1.02768	1.09376	1.18874	1.2566	1.13989
map00480 Glutathione metabolism	0.456317	1.26	P19157	Glutathione S-transferase P 1 OS=Mus musculus OX=10090 GN=Gstp1 PE=1 SV=2	Gstp1	1.578	0.00475852	Up	23.609	55.7	K23790	12	12	12	8	8	9	11	11	11	9	10	11	1.30911	1.55208	1.23201	0.932793	0.816892	0.844768	0.747599	0.816645	0.748093
map00480 Glutathione metabolism	0.456317	1.26	P48774	Glutathione S-transferase Mu 5 OS=Mus musculus OX=10090 GN=Gstm5 PE=1 SV=1	Gstm5	2.11	0.00631045	Up	26.635	35.7	K00799	9	8	8	5	6	5	6	6	6	4	6	6	1.2486	1.00945	1.62797	0.605613	0.609522	0.626834	1.44668	0.957047	0.868287
map00480 Glutathione metabolism	0.456317	1.26	Q9CQU0	Thioredoxin domain-containing protein 12 OS=Mus musculus OX=10090 GN=Txndc12 PE=1 SV=1	Txndc12	1.643	0.0186605	Up	19.048	48.2	K05360	7	7	7	5	6	6	5	5	4	5	5	5	1.19465	1.11687	1.5891	0.755008	0.719347	0.900212	0.893409	0.863337	0.968069
map00480 Glutathione metabolism	0.456317	1.26	Q9D7X8	Gamma-glutamylcyclotransferase OS=Mus musculus OX=10090 GN=Ggct PE=1 SV=1	Ggct	1.951	0.015947	Up	21.166	31.9	K00682	5	5	5	3	4	3	3	3	3	2	3	4	1.07344	1.53114	1.53716	0.857119	0.693074	0.572783	0.846041	0.965542	0.923692
map00500 Starch and sucrose metabolism	0.111853	2.07	P06745	Glucose-6-phosphate isomerase OS=Mus musculus OX=10090 GN=Gpi PE=1 SV=4	Gpi	1.895	0.00360838	Up	62.766	34.4	K01810	16	16	16	13	14	13	11	11	12	10	10	11	1.66816	1.27758	1.47643	0.89027	0.715193	0.727723	0.687768	0.805436	0.75145
map00500 Starch and sucrose metabolism	0.111853	2.07	Q7TSV4	Phosphoglucomutase-2 OS=Mus musculus OX=10090 GN=Pgm2 PE=1 SV=1	Pgm2	1.727	0.00244278	Up	68.747	22.7	K15779	12	12	12	8	10	10	10	9	10	9	10	9	1.45438	1.44277	1.2495	0.903089	0.732631	0.764726	0.755673	0.898033	0.799193
map00500 Starch and sucrose metabolism	0.111853	2.07	Q9D0F9	Phosphoglucomutase-1 OS=Mus musculus OX=10090 GN=Pgm1 PE=1 SV=4	Pgm1	1.543	0.000864605	Up	61.417	41.1	K01835	21	21	21	16	15	15	16	17	16	15	14	15	1.31795	1.158	1.30421	0.848798	0.779361	0.821724	0.950529	0.965143	0.854287
map00500 Starch and sucrose metabolism	0.111853	2.07	Q9R062	Glycogenin-1 OS=Mus musculus OX=10090 GN=Gyg1 PE=1 SV=3	Gyg1	1.52	0.00137892	Up	37.402	7.5	K00750	2	2	2	2	2	2	2	2	2	2	2	2	1.33295	1.35215	1.19278	0.907988	0.806676	0.837389	0.708066	0.955397	0.906595
map00520 Amino sugar and nucleotide sugar metabolism	0.248833	1.42	P06745	Glucose-6-phosphate isomerase OS=Mus musculus OX=10090 GN=Gpi PE=1 SV=4	Gpi	1.895	0.00360838	Up	62.766	34.4	K01810	16	16	16	13	14	13	11	11	12	10	10	11	1.66816	1.27758	1.47643	0.89027	0.715193	0.727723	0.687768	0.805436	0.75145
map00520 Amino sugar and nucleotide sugar metabolism	0.248833	1.42	Q7TSV4	Phosphoglucomutase-2 OS=Mus musculus OX=10090 GN=Pgm2 PE=1 SV=1	Pgm2	1.727	0.00244278	Up	68.747	22.7	K15779	12	12	12	8	10	10	10	9	10	9	10	9	1.45438	1.44277	1.2495	0.903089	0.732631	0.764726	0.755673	0.898033	0.799193
map00520 Amino sugar and nucleotide sugar metabolism	0.248833	1.42	Q8BTZ7	Mannose-1-phosphate guanyltransferase beta OS=Mus musculus OX=10090 GN=Gmppb PE=1 SV=1	Gmppb	2.714	0.0209353	Up	39.916	14.4	K00966	5	5	5	3	3	3	4	4	4	3	4	5	2.16192	0.943195	1.80847	0.648891	0.574902	0.586599	0.59794	1.05181	0.626271
map00520 Amino sugar and nucleotide sugar metabolism	0.248833	1.42	Q8R059	UDP-glucose 4-epimerase OS=Mus musculus OX=10090 GN=Gale PE=1 SV=1	Gale	1.952	0.00141259	Up	38.224	12.1	K01784	4	4	4	3	3	3	4	4	4	4	4	4	1.45979	1.52797	1.28739	0.650094	0.822535	0.717819	0.86491	0.893203	0.776281
map00520 Amino sugar and nucleotide sugar metabolism	0.248833	1.42	Q99J77	Sialic acid synthase OS=Mus musculus OX=10090 GN=Nans PE=1 SV=1	Nans	2.241	0.00168513	Up	40.024	29.8	K05304	8	8	8	6	5	7	8	8	8	6	8	7	1.50289	1.45187	1.72516	0.795833	0.576914	0.715441	0.719188	0.738869	0.773833
map00520 Amino sugar and nucleotide sugar metabolism	0.248833	1.42	Q9D0F9	Phosphoglucomutase-1 OS=Mus musculus OX=10090 GN=Pgm1 PE=1 SV=4	Pgm1	1.543	0.000864605	Up	61.417	41.1	K01835	21	21	21	16	15	15	16	17	16	15	14	15	1.31795	1.158	1.30421	0.848798	0.779361	0.821724	0.950529	0.965143	0.854287
map00520 Amino sugar and nucleotide sugar metabolism	0.248833	1.42	Q9DB73	NADH-cytochrome b5 reductase 1 OS=Mus musculus OX=10090 GN=Cyb5r1 PE=1 SV=1	Cyb5r1	1.573	0.014439	Up	34.134	13.8	K00326	4	4	4	2	2	3	3	3	3	3	3	3	1.36854	1.30567	1.15376	0.668508	0.826421	0.938515	0.919093	0.819498
map00520 Amino sugar and nucleotide sugar metabolism	0.248833	1.42	Q9DCN2	NADH-cytochrome b5 reductase 3 OS=Mus musculus OX=10090 GN=Cyb5r3 PE=1 SV=3	Cyb5r3	1.558	0.000543012	Up	34.127	37.5	K00326	12	12	12	11	11	11	12	12	12	8	10	8	1.29876	1.24104	1.38097	0.868448	0.860902	0.787722	0.885738	0.910123	0.766293
map00565 Ether lipid metabolism	0.0821803	2.27	P63005	Platelet-activating factor acetylhydrolase IB subunit beta OS=Mus musculus OX=10090 GN=Pafah1b1 PE=1 SV=2	Pafah1b1	1.943	0.00119189	Up	46.67	44.9	K16794	14	14	14	10	12	12	10	10	10	9	8	10	1.55397	1.26486	1.36153	0.779048	0.724524	0.647719	0.876053	0.844372	0.947922
map00565 Ether lipid metabolism	0.0821803	2.27	Q61205	Platelet-activating factor acetylhydrolase IB subunit alpha1 OS=Mus musculus OX=10090 GN=Pafah1b3 PE=1 SV=1	Pafah1b3	2.224	0.000828362	Up	25.853	38.4	K16795	9	9	9	6	6	7	5	5	5	4	6	3	1.43653	1.733	1.30261	0.642126	0.666394	0.702177	0.765979	0.801097	0.950091
map00565 Ether lipid metabolism	0.0821803	2.27	Q61469	Phospholipid phosphatase 1 OS=Mus musculus OX=10090 GN=Plpp1 PE=1 SV=1	Plpp1	0.354	0.00221807	Down	31.891	9.2	K01080	3	3	3	2	2	3	2	2	2	2	2	2	0.367991	0.489472	0.523253	1.53488	1.28603	1.07635	1.66024	0.885909	1.17587
map00565 Ether lipid metabolism	0.0821803	2.27	Q8C0I1	Alkyldihydroxyacetonephosphate synthase, peroxisomal OS=Mus musculus OX=10090 GN=Agps PE=1 SV=1	Agps	1.532	0.0120787	Up	71.683	28.2	K00803	13	13	13	11	11	11	12	8	10	7	9	9	1.33665	1.32325	1.31023	1.01948	0.850479	0.720963	0.878746	0.70494	0.855262
map00590 Arachidonic acid metabolism	0.356693	1.62	P24527	Leukotriene A-4 hydrolase OS=Mus musculus OX=10090 GN=Lta4h PE=1 SV=4	Lta4h	1.872	6.28409e-05	Up	69.05	36.3	K01254	18	18	18	15	14	15	13	13	13	13	12	13	1.37767	1.37416	1.4162	0.69175	0.765764	0.768993	0.880847	0.888207	0.836411
map00590 Arachidonic acid metabolism	0.356693	1.62	Q9R0Q7	Prostaglandin E synthase 3 OS=Mus musculus OX=10090 GN=Ptges3 PE=1 SV=1	Ptges3	0.373	0.0102891	Down	18.721	34.4	K15730	6	6	6	5	6	6	4	4	3	4	3	4	0.650862	0.389105	0.446548	1.06201	1.1764	1.74741	1.19423	0.791185	1.54225
map00620 Pyruvate metabolism	0.0015234	2.43	O08749	Dihydrolipoyl dehydrogenase, mitochondrial OS=Mus musculus OX=10090 GN=Dld PE=1 SV=2	Dld	2.159	0.000182142	Up	54.272	26.1	K00382	11	11	11	9	7	8	11	10	10	10	10	10	1.58815	1.43576	1.55089	0.673465	0.668282	0.777216	0.823921	0.762882	0.71943
map00620 Pyruvate metabolism	0.0015234	2.43	P06801	NADP-dependent malic enzyme OS=Mus musculus OX=10090 GN=Me1 PE=1 SV=2	Me1	0.433	0.000727966	Down	63.953	25.5	K00029	13	13	13	12	11	11	13	13	13	9	11	11	0.469944	0.482127	0.553682	1.01535	1.30883	1.15484	1.31819	1.39524	1.30179
map00620 Pyruvate metabolism	0.0015234	2.43	P16125	L-lactate dehydrogenase B chain OS=Mus musculus OX=10090 GN=Ldhb PE=1 SV=2	Ldhb	2.041	2.71662e-05	Up	36.572	27.8	K00016	8	7	7	6	6	6	7	7	7	7	7	7	1.38643	1.47851	1.44839	0.669099	0.733879	0.710389	0.819069	0.983812	0.770419
map00620 Pyruvate metabolism	0.0015234	2.43	P47738	Aldehyde dehydrogenase, mitochondrial OS=Mus musculus OX=10090 GN=Aldh2 PE=1 SV=1	Aldh2	1.531	0.00112575	Up	56.537	34.1	K00128	16	15	16	13	10	12	16	12	14	10	12	13	1.23421	1.38515	1.38822	0.870747	0.92344	0.823683	0.705154	0.909908	0.759485
map00620 Pyruvate metabolism	0.0015234	2.43	P97807	Fumarate hydratase, mitochondrial OS=Mus musculus OX=10090 GN=Fh PE=1 SV=3	Fh	1.569	0.00201513	Up	54.356	24.7	K01679	10	10	10	10	9	8	10	10	10	8	10	9	1.35194	1.28009	1.22916	0.893122	0.832275	0.734977	0.882685	0.804482	0.99127
map00620 Pyruvate metabolism	0.0015234	2.43	Q05920	Pyruvate carboxylase, mitochondrial OS=Mus musculus OX=10090 GN=Pc PE=1 SV=1	Pc	1.532	0.00664307	Up	129.68	31.2	K01958	31	31	31	21	22	18	23	24	23	21	23	21	1.21909	1.38425	1.26167	0.969708	0.770491	0.783115	0.942696	0.837114	0.83187
map00620 Pyruvate metabolism	0.0015234	2.43	Q8BH04	Phosphoenolpyruvate carboxykinase [GTP], mitochondrial OS=Mus musculus OX=10090 GN=Pck2 PE=1 SV=1	Pck2	1.71	0.00114955	Up	70.527	36.1	K01596	20	20	20	14	13	14	17	16	15	16	17	15	1.28107	1.37262	1.53434	0.85803	0.83265	0.757943	0.730532	0.908731	0.724082
map00620 Pyruvate metabolism	0.0015234	2.43	Q8BMF4	Dihydrolipoyllysine-residue acetyltransferase component of pyruvate dehydrogenase complex, mitochondrial OS=Mus musculus OX=10090 GN=Dlat PE=1 SV=2	Dlat	1.897	0.0145565	Up	67.941	28.7	K00627	15	15	15	9	9	10	12	10	12	11	14	10	1.28064	1.37545	1.88487	0.923879	0.810169	0.659435	0.705413	0.73049	0.629662
map00620 Pyruvate metabolism	0.0015234	2.43	Q8CAY6	Acetyl-CoA acetyltransferase, cytosolic OS=Mus musculus OX=10090 GN=Acat2 PE=1 SV=2	Acat2	1.74	0.000673494	Up	41.297	31.7	K00626	9	9	9	5	6	6	7	6	6	6	5	6	1.42728	1.20475	1.42389	0.793708	0.75753	0.779861	0.763063	0.856643	0.993275
map00620 Pyruvate metabolism	0.0015234	2.43	Q91Z53	Glyoxylate reductase/hydroxypyruvate reductase OS=Mus musculus OX=10090 GN=Grhpr PE=1 SV=1	Grhpr	1.523	0.008125	Up	35.328	6.7	K00049	2	2	2	2	2	2	2	2	2	2	2	2	1.18423	1.32675	1.07069	0.864965	0.703257	0.783177	1.19247	0.874464
map00620 Pyruvate metabolism	0.0015234	2.43	Q9CPU0	Lactoylglutathione lyase OS=Mus musculus OX=10090 GN=Glo1 PE=1 SV=3	Glo1	2.574	2.71763e-05	Up	20.809	22.3	K01759	5	5	5	2	2	2	5	4	5	4	4	4	1.56555	1.67249	1.70046	0.674488	0.597019	0.646905	0.794173	0.701884	0.647032
map00620 Pyruvate metabolism	0.0015234	2.43	Q9D051	Pyruvate dehydrogenase E1 component subunit beta, mitochondrial OS=Mus musculus OX=10090 GN=Pdhb PE=1 SV=1	Pdhb	1.593	0.0243145	Up	38.937	34	K00162	10	10	10	8	8	8	10	8	9	7	7	7	1.16531	1.71605	1.32858	0.926951	0.940039	0.775608	0.803312	0.658789	0.685364
map00630 Glyoxylate and dicarboxylate metabolism	0.077851	1.89	O08749	Dihydrolipoyl dehydrogenase, mitochondrial OS=Mus musculus OX=10090 GN=Dld PE=1 SV=2	Dld	2.159	0.000182142	Up	54.272	26.1	K00382	11	11	11	9	7	8	11	10	10	10	10	10	1.58815	1.43576	1.55089	0.673465	0.668282	0.777216	0.823921	0.762882	0.71943
map00630 Glyoxylate and dicarboxylate metabolism	0.077851	1.89	Q8CAY6	Acetyl-CoA acetyltransferase, cytosolic OS=Mus musculus OX=10090 GN=Acat2 PE=1 SV=2	Acat2	1.74	0.000673494	Up	41.297	31.7	K00626	9	9	9	5	6	6	7	6	6	6	5	6	1.42728	1.20475	1.42389	0.793708	0.75753	0.779861	0.763063	0.856643	0.993275
map00630 Glyoxylate and dicarboxylate metabolism	0.077851	1.89	Q8CFA2	Aminomethyltransferase, mitochondrial OS=Mus musculus OX=10090 GN=Amt PE=1 SV=1	Amt	0.245	0.00100238	Down	44.008	19.1	K00605	6	6	6	4	3	4	5	4	4	4	4	4	0.254794	0.336019	0.377716	1.09849	1.61537	1.23418	1.7907	0.884014	1.40872
map00630 Glyoxylate and dicarboxylate metabolism	0.077851	1.89	Q8R1F5	Putative hydroxypyruvate isomerase OS=Mus musculus OX=10090 GN=Hyi PE=1 SV=2	Hyi	2.622	9.76283e-05	Up	30.448	22.4	K01816	5	5	5	5	5	5	4	3	3	2	3	3	1.61358	1.89024	1.76996	0.706891	0.687107	0.617641	0.495202	0.499317	0.720059
map00630 Glyoxylate and dicarboxylate metabolism	0.077851	1.89	Q91Z53	Glyoxylate reductase/hydroxypyruvate reductase OS=Mus musculus OX=10090 GN=Grhpr PE=1 SV=1	Grhpr	1.523	0.008125	Up	35.328	6.7	K00049	2	2	2	2	2	2	2	2	2	2	2	2	1.18423	1.32675	1.07069	0.864965	0.703257	0.783177	1.19247	0.874464
map00630 Glyoxylate and dicarboxylate metabolism	0.077851	1.89	Q91ZA3	Propionyl-CoA carboxylase alpha chain, mitochondrial OS=Mus musculus OX=10090 GN=Pcca PE=1 SV=2	Pcca	1.73	0.00757873	Up	79.921	17.1	K01965	11	11	11	4	4	3	8	6	8	6	9	6	1.33206	1.35807	1.30719	0.667576	0.950139	0.69238	0.895008	0.973615	0.823969
map00630 Glyoxylate and dicarboxylate metabolism	0.077851	1.89	Q99KI0	Aconitate hydratase, mitochondrial OS=Mus musculus OX=10090 GN=Aco2 PE=1 SV=1	Aco2	1.743	7.46051e-05	Up	85.462	39.4	K01681	26	26	26	22	22	21	24	23	24	22	23	24	1.39477	1.31691	1.3861	0.811122	0.798891	0.741403	0.833462	0.848231	0.869109
map00640 Propanoate metabolism	0.0048204	2.37	O08749	Dihydrolipoyl dehydrogenase, mitochondrial OS=Mus musculus OX=10090 GN=Dld PE=1 SV=2	Dld	2.159	0.000182142	Up	54.272	26.1	K00382	11	11	11	9	7	8	11	10	10	10	10	10	1.58815	1.43576	1.55089	0.673465	0.668282	0.777216	0.823921	0.762882	0.71943
map00640 Propanoate metabolism	0.0048204	2.37	P16125	L-lactate dehydrogenase B chain OS=Mus musculus OX=10090 GN=Ldhb PE=1 SV=2	Ldhb	2.041	2.71662e-05	Up	36.572	27.8	K00016	8	7	7	6	6	6	7	7	7	7	7	7	1.38643	1.47851	1.44839	0.669099	0.733879	0.710389	0.819069	0.983812	0.770419
map00640 Propanoate metabolism	0.0048204	2.37	P53395	Lipoamide acyltransferase component of branched-chain alpha-keto acid dehydrogenase complex, mitochondrial OS=Mus musculus OX=10090 GN=Dbt PE=1 SV=2	Dbt	1.947	0.0046502	Up	53.246	12.7	K09699	6	6	6	4	5	4	5	5	4	3	3	5	1.5512	1.30761	1.33461	0.580948	0.828526	0.743897	1.19242	0.788639	0.672147
map00640 Propanoate metabolism	0.0048204	2.37	Q07417	Short-chain specific acyl-CoA dehydrogenase, mitochondrial OS=Mus musculus OX=10090 GN=Acads PE=1 SV=2	Acads	2.218	2.3057e-06	Up	44.889	24.3	K00248	9	9	9	6	8	8	6	7	7	6	7	8	1.55206	1.53792	1.57804	0.722461	0.678089	0.703613	0.684852	0.759723	0.783246
map00640 Propanoate metabolism	0.0048204	2.37	Q8BH95	Enoyl-CoA hydratase, mitochondrial OS=Mus musculus OX=10090 GN=Echs1 PE=1 SV=1	Echs1	2.357	0.00116135	Up	31.474	27.6	K07511	7	7	7	4	4	4	7	7	7	5	7	7	1.86884	1.57648	1.56843	0.836142	0.63602	0.655061	0.621256	0.669961	0.567804
map00640 Propanoate metabolism	0.0048204	2.37	Q8CAY6	Acetyl-CoA acetyltransferase, cytosolic OS=Mus musculus OX=10090 GN=Acat2 PE=1 SV=2	Acat2	1.74	0.000673494	Up	41.297	31.7	K00626	9	9	9	5	6	6	7	6	6	6	5	6	1.42728	1.20475	1.42389	0.793708	0.75753	0.779861	0.763063	0.856643	0.993275
map00640 Propanoate metabolism	0.0048204	2.37	Q8QZS1	3-hydroxyisobutyryl-CoA hydrolase, mitochondrial OS=Mus musculus OX=10090 GN=Hibch PE=1 SV=1	Hibch	1.77	0.00321043	Up	43.037	17.9	K05605	6	6	6	4	4	5	6	5	6	6	5	6	1.22927	1.37469	1.4523	0.70479	0.8851	0.702251	0.969377	0.919935	0.762277
map00640 Propanoate metabolism	0.0048204	2.37	Q91ZA3	Propionyl-CoA carboxylase alpha chain, mitochondrial OS=Mus musculus OX=10090 GN=Pcca PE=1 SV=2	Pcca	1.73	0.00757873	Up	79.921	17.1	K01965	11	11	11	4	4	3	8	6	8	6	9	6	1.33206	1.35807	1.30719	0.667576	0.950139	0.69238	0.895008	0.973615	0.823969
map00640 Propanoate metabolism	0.0048204	2.37	Q9WUM5	Succinate--CoA ligase [ADP/GDP-forming] subunit alpha, mitochondrial OS=Mus musculus OX=10090 GN=Suclg1 PE=1 SV=4	Suclg1	1.666	0.00826305	Up	36.154	20.8	K01899	6	6	6	4	4	5	6	6	6	6	6	6	1.11814	1.4962	1.37885	0.877649	0.719251	0.800623	0.783524	0.95295	0.872804
map00640 Propanoate metabolism	0.0048204	2.37	Q9Z2I8	Succinate--CoA ligase [GDP-forming] subunit beta, mitochondrial OS=Mus musculus OX=10090 GN=Suclg2 PE=1 SV=3	Suclg2	1.578	0.00370077	Up	46.839	24	K01900	9	9	9	4	5	5	6	7	6	5	7	7	1.52699	1.30378	1.38287	0.998695	0.842795	0.829199	0.800115	0.685499	0.630046
map00650 Butanoate metabolism	0.0833348	2.03	Q07417	Short-chain specific acyl-CoA dehydrogenase, mitochondrial OS=Mus musculus OX=10090 GN=Acads PE=1 SV=2	Acads	2.218	2.3057e-06	Up	44.889	24.3	K00248	9	9	9	6	8	8	6	7	7	6	7	8	1.55206	1.53792	1.57804	0.722461	0.678089	0.703613	0.684852	0.759723	0.783246
map00650 Butanoate metabolism	0.0833348	2.03	Q61425	Hydroxyacyl-coenzyme A dehydrogenase, mitochondrial OS=Mus musculus OX=10090 GN=Hadh PE=1 SV=2	Hadh	1.55	0.00496919	Up	34.463	6.1	K00022	2	2	2	1	2	2	2	2	2	2	2	2		1.35739	1.52215	0.981165	0.881247	0.924281	0.832479	0.769713	0.731578
map00650 Butanoate metabolism	0.0833348	2.03	Q8BH95	Enoyl-CoA hydratase, mitochondrial OS=Mus musculus OX=10090 GN=Echs1 PE=1 SV=1	Echs1	2.357	0.00116135	Up	31.474	27.6	K07511	7	7	7	4	4	4	7	7	7	5	7	7	1.86884	1.57648	1.56843	0.836142	0.63602	0.655061	0.621256	0.669961	0.567804
map00650 Butanoate metabolism	0.0833348	2.03	Q8CAY6	Acetyl-CoA acetyltransferase, cytosolic OS=Mus musculus OX=10090 GN=Acat2 PE=1 SV=2	Acat2	1.74	0.000673494	Up	41.297	31.7	K00626	9	9	9	5	6	6	7	6	6	6	5	6	1.42728	1.20475	1.42389	0.793708	0.75753	0.779861	0.763063	0.856643	0.993275
map00650 Butanoate metabolism	0.0833348	2.03	Q8JZK9	Hydroxymethylglutaryl-CoA synthase, cytoplasmic OS=Mus musculus OX=10090 GN=Hmgcs1 PE=1 SV=1	Hmgcs1	0.264	0.000355013	Down	57.568	21.3	K01641	10	10	10	7	5	5	9	10	8	9	9	10	0.501653	0.367652	0.402616	1.60162	1.40414	1.81907	0.938228	0.916909	1.04811
map00670 One carbon pool by folate	0.421657	1.55	P18155	Bifunctional methylenetetrahydrofolate dehydrogenase/cyclohydrolase, mitochondrial OS=Mus musculus OX=10090 GN=Mthfd2 PE=1 SV=1	Mthfd2	0.555	0.0037246	Down	37.863	23.7	K13403	7	7	7	6	5	3	5	4	3	3	4	5	0.804428	0.597654	0.705183	1.37853	1.24485	1.17424	0.90999	0.995721	1.18941
map00670 One carbon pool by folate	0.421657	1.55	Q8CFA2	Aminomethyltransferase, mitochondrial OS=Mus musculus OX=10090 GN=Amt PE=1 SV=1	Amt	0.245	0.00100238	Down	44.008	19.1	K00605	6	6	6	4	3	4	5	4	4	4	4	4	0.254794	0.336019	0.377716	1.09849	1.61537	1.23418	1.7907	0.884014	1.40872
map00670 One carbon pool by folate	0.421657	1.55	Q8K009	Mitochondrial 10-formyltetrahydrofolate dehydrogenase OS=Mus musculus OX=10090 GN=Aldh1l2 PE=1 SV=2	Aldh1l2	1.591	0.000614253	Up	101.59	35.6	K00289	28	28	28	19	18	20	20	21	21	21	22	21	1.3926	1.28404	1.20537	0.849381	0.800143	0.789705	0.906345	0.908173	0.864242
map00750 Vitamin B6 metabolism	0.0819734	3.79	P60487	Pyridoxal phosphate phosphatase OS=Mus musculus OX=10090 GN=Pdxp PE=1 SV=1	Pdxp	1.928	0.00311066	Up	31.512	23.3	K07758	5	5	5	2	2	3	4	4	3	4	4	4	1.29987	1.33731	1.49919	0.663034	0.628688	0.854177	0.960653	0.809981	0.947105
map00750 Vitamin B6 metabolism	0.0819734	3.79	Q8K183	Pyridoxal kinase OS=Mus musculus OX=10090 GN=Pdxk PE=1 SV=1	Pdxk	2.551	0.000509784	Up	35.015	17.3	K00868	5	5	5	3	3	4	5	4	4	4	4	4	1.74811	1.62529	1.36647	0.621338	0.6763	0.56024	0.680297	0.84675	0.875207
map00760 Nicotinate and nicotinamide metabolism	0.288076	1.62	Q61503	5'-nucleotidase OS=Mus musculus OX=10090 GN=Nt5e PE=1 SV=2	Nt5e	2.252	0.000129433	Up	63.864	15.1	K19970	8	8	8	5	5	5	7	6	4	6	6	6	1.58217	1.57799	1.48464	0.64348	0.759856	0.658867	0.798258	0.784543	0.710197
map00760 Nicotinate and nicotinamide metabolism	0.288076	1.62	Q8C5H8	NAD kinase 2, mitochondrial OS=Mus musculus OX=10090 GN=Nadk2 PE=1 SV=2	Nadk2	1.71	0.000572517	Up	50.858	25.7	K00858	10	10	10	8	8	8	6	6	6	5	6	5	1.47877	1.25471	1.2922	0.758195	0.791466	0.805201	1.04731	0.77212	0.800017
map00760 Nicotinate and nicotinamide metabolism	0.288076	1.62	Q8VDQ8	NAD-dependent protein deacetylase sirtuin-2 OS=Mus musculus OX=10090 GN=Sirt2 PE=1 SV=2	Sirt2	2.698	0.000579567	Up	43.256	26.2	K11412	7	7	7	6	6	5	4	3	4	2	4	5	1.45234	1.72973	1.95324	0.688828	0.635489	0.579036	0.569761	0.629829	0.76174
map00760 Nicotinate and nicotinamide metabolism	0.288076	1.62	Q9JM14	5'(3')-deoxyribonucleotidase, cytosolic type OS=Mus musculus OX=10090 GN=Nt5c PE=1 SV=1	Nt5c	2.756	0.000176031	Up	23.076	26.5	K01081	4	4	4	3	3	3	3	3	3	4	4	3	1.77744	1.54612	2.00223	0.638527	0.643925	0.650034	0.53968	0.541429	0.660609
map00860 Porphyrin and chlorophyll metabolism	0.376794	1.42	P14901	Heme oxygenase 1 OS=Mus musculus OX=10090 GN=Hmox1 PE=1 SV=1	Hmox1	2.039	0.000107075	Up	32.928	32.9	K00510	7	7	7	7	6	7	5	5	4	3	3	2	1.62482	1.42597	1.42837	0.715903	0.757231	0.723736	0.830638	0.737497	0.755845
map00860 Porphyrin and chlorophyll metabolism	0.376794	1.42	P51175	Protoporphyrinogen oxidase OS=Mus musculus OX=10090 GN=Ppox PE=1 SV=1	Ppox	1.605	0.0406805	Up	50.87	10.3	K00231	4	4	4	2	2	3	4	4	4	4	3	4	0.94496	1.49114	1.45931	0.828197	0.840833	0.757397	1.07625	0.838385	0.763518
map00860 Porphyrin and chlorophyll metabolism	0.376794	1.42	P53702	Cytochrome c-type heme lyase OS=Mus musculus OX=10090 GN=Hccs PE=1 SV=2	Hccs	1.555	0.00216746	Up	30.977	46	K01764	12	12	12	8	7	8	10	10	10	10	9	10	1.21171	1.22151	1.38234	0.743877	0.856635	0.852741	0.793464	1.04641	0.891315
map00860 Porphyrin and chlorophyll metabolism	0.376794	1.42	Q923D2	Flavin reductase (NADPH) OS=Mus musculus OX=10090 GN=Blvrb PE=1 SV=3	Blvrb	1.705	0.0116703	Up	22.197	30.6	K05901	5	5	5	4	3	5	3	3	3	3	3	3	1.14863	1.3335	1.67559	0.762009	0.886396	0.79077	0.704757	0.782311	0.916041
map00860 Porphyrin and chlorophyll metabolism	0.376794	1.42	Q9CY64	Biliverdin reductase A OS=Mus musculus OX=10090 GN=Blvra PE=1 SV=1	Blvra	1.522	0.00484376	Up	33.524	36.3	K00214	10	10	10	8	7	9	8	8	8	8	8	9	1.20086	1.43511	1.14758	0.871243	0.791558	0.822815	0.825081	0.856662	1.04909
map00920 Sulfur metabolism	0.356693	1.62	Q9R112	Sulfide:quinone oxidoreductase, mitochondrial OS=Mus musculus OX=10090 GN=Sqor PE=1 SV=3	Sqor	1.552	0.000195508	Up	50.282	10.7	K22470	4	4	4	3	3	3	3	3	3	3	3	3	1.23923	1.23054	1.23751	0.827525	0.74406	0.817196	0.878107	1.01755	1.00828
map00920 Sulfur metabolism	0.356693	1.62	Q9Z0S1	3'(2'),5'-bisphosphate nucleotidase 1 OS=Mus musculus OX=10090 GN=Bpnt1 PE=1 SV=2	Bpnt1	2.686	0.000603356	Up	33.196	32.1	K01082	8	8	8	5	6	6	7	6	7	5	5	6	1.92912	1.64575	1.6508	0.763955	0.579098	0.60277	0.702893	0.527738	0.597865
map00980 Metabolism of xenobiotics by cytochrome P450	0.0833348	2.03	P10649	Glutathione S-transferase Mu 1 OS=Mus musculus OX=10090 GN=Gstm1 PE=1 SV=2	Gstm1	0.624	0.0030563	Down	25.97	52.8	K00799	12	7	9	8	8	7	9	9	9	9	9	9	0.656495	0.651296	0.772929	1.21262	1.02768	1.09376	1.18874	1.2566	1.13989
map00980 Metabolism of xenobiotics by cytochrome P450	0.0833348	2.03	P19157	Glutathione S-transferase P 1 OS=Mus musculus OX=10090 GN=Gstp1 PE=1 SV=2	Gstp1	1.578	0.00475852	Up	23.609	55.7	K23790	12	12	12	8	8	9	11	11	11	9	10	11	1.30911	1.55208	1.23201	0.932793	0.816892	0.844768	0.747599	0.816645	0.748093
map00980 Metabolism of xenobiotics by cytochrome P450	0.0833348	2.03	P47739	Aldehyde dehydrogenase, dimeric NADP-preferring OS=Mus musculus OX=10090 GN=Aldh3a1 PE=1 SV=2	Aldh3a1	0.598	0.00363307	Down	50.48	30.9	K00129	14	12	14	10	11	9	14	14	14	14	14	14	0.612165	0.698864	0.795369	1.21557	1.0856	1.22288	1.16008	1.14854	1.06094
map00980 Metabolism of xenobiotics by cytochrome P450	0.0833348	2.03	P48774	Glutathione S-transferase Mu 5 OS=Mus musculus OX=10090 GN=Gstm5 PE=1 SV=1	Gstm5	2.11	0.00631045	Up	26.635	35.7	K00799	9	8	8	5	6	5	6	6	6	4	6	6	1.2486	1.00945	1.62797	0.605613	0.609522	0.626834	1.44668	0.957047	0.868287
map00980 Metabolism of xenobiotics by cytochrome P450	0.0833348	2.03	Q64437	All-trans-retinol dehydrogenase [NAD(+)] ADH7 OS=Mus musculus OX=10090 GN=Adh7 PE=2 SV=2	Adh7	0.488	0.00895606	Down	39.904	33.4	K13951	12	11	12	7	8	8	12	11	12	10	10	10	0.688691	0.789576	0.470821	1.29957	1.38481	1.31358	0.879982	1.08414	1.08883
map00982 Drug metabolism - cytochrome P450	0.0162366	2.62	P10649	Glutathione S-transferase Mu 1 OS=Mus musculus OX=10090 GN=Gstm1 PE=1 SV=2	Gstm1	0.624	0.0030563	Down	25.97	52.8	K00799	12	7	9	8	8	7	9	9	9	9	9	9	0.656495	0.651296	0.772929	1.21262	1.02768	1.09376	1.18874	1.2566	1.13989
map00982 Drug metabolism - cytochrome P450	0.0162366	2.62	P19157	Glutathione S-transferase P 1 OS=Mus musculus OX=10090 GN=Gstp1 PE=1 SV=2	Gstp1	1.578	0.00475852	Up	23.609	55.7	K23790	12	12	12	8	8	9	11	11	11	9	10	11	1.30911	1.55208	1.23201	0.932793	0.816892	0.844768	0.747599	0.816645	0.748093
map00982 Drug metabolism - cytochrome P450	0.0162366	2.62	P47739	Aldehyde dehydrogenase, dimeric NADP-preferring OS=Mus musculus OX=10090 GN=Aldh3a1 PE=1 SV=2	Aldh3a1	0.598	0.00363307	Down	50.48	30.9	K00129	14	12	14	10	11	9	14	14	14	14	14	14	0.612165	0.698864	0.795369	1.21557	1.0856	1.22288	1.16008	1.14854	1.06094
map00982 Drug metabolism - cytochrome P450	0.0162366	2.62	P48774	Glutathione S-transferase Mu 5 OS=Mus musculus OX=10090 GN=Gstm5 PE=1 SV=1	Gstm5	2.11	0.00631045	Up	26.635	35.7	K00799	9	8	8	5	6	5	6	6	6	4	6	6	1.2486	1.00945	1.62797	0.605613	0.609522	0.626834	1.44668	0.957047	0.868287
map00982 Drug metabolism - cytochrome P450	0.0162366	2.62	Q64133	Amine oxidase [flavin-containing] A OS=Mus musculus OX=10090 GN=Maoa PE=1 SV=3	Maoa	1.721	9.25673e-05	Up	59.601	25.9	K00274	13	13	13	10	11	11	13	13	11	11	12	13	1.52488	1.45391	1.52242	0.920686	0.828658	0.866536	0.686788	0.523531	0.672587
map00982 Drug metabolism - cytochrome P450	0.0162366	2.62	Q64437	All-trans-retinol dehydrogenase [NAD(+)] ADH7 OS=Mus musculus OX=10090 GN=Adh7 PE=2 SV=2	Adh7	0.488	0.00895606	Down	39.904	33.4	K13951	12	11	12	7	8	8	12	11	12	10	10	10	0.688691	0.789576	0.470821	1.29957	1.38481	1.31358	0.879982	1.08414	1.08883
map03010 Ribosome	0.314649	1.2	O55142	60S ribosomal protein L35a OS=Mus musculus OX=10090 GN=Rpl35a PE=1 SV=2	Rpl35a	0.267	0.00380507	Down	12.554	38.2	K02917	6	6	6	3	3	3	6	6	6	6	6	6	0.252272	0.284737	0.423604	0.91418	1.54897	1.13136	1.87839	1.53324	1.03324
map03010 Ribosome	0.314649	1.2	P12970	60S ribosomal protein L7a OS=Mus musculus OX=10090 GN=Rpl7a PE=1 SV=2	Rpl7a	0.1	0.00206236	Down	29.976	32.3	K02936	9	9	9	8	7	7	9	9	9	8	9	9	0.067968	0.128439	0.218433	1.45562	1.37716	1.31389	1.35899	1.64806	1.43145
map03010 Ribosome	0.314649	1.2	P14131	40S ribosomal protein S16 OS=Mus musculus OX=10090 GN=Rps16 PE=1 SV=4	Rps16	0.367	0.0014806	Down	16.445	52.1	K02960	9	9	9	6	5	5	9	9	8	9	9	9	0.390082	0.421346	0.583763	1.37862	1.22807	1.19778	1.21755	1.38554	1.19726
map03010 Ribosome	0.314649	1.2	P14148	60S ribosomal protein L7 OS=Mus musculus OX=10090 GN=Rpl7 PE=1 SV=2	Rpl7	0.141	0.00311393	Down	31.419	34.8	K02937	11	11	11	5	4	4	11	10	10	10	11	10	0.114624	0.111129	0.284797	1.39517	1.01108	1.2214	1.47278	1.67476	1.71426
map03010 Ribosome	0.314649	1.2	P25444	40S ribosomal protein S2 OS=Mus musculus OX=10090 GN=Rps2 PE=1 SV=3	Rps2	0.561	0.00285927	Down	31.231	39.9	K02981	12	12	12	8	7	7	10	9	8	8	9	9	0.520184	0.554916	0.695628	1.08065	1.05631	1.01829	1.43731	1.4075	1.22922
map03010 Ribosome	0.314649	1.2	P47911	60S ribosomal protein L6 OS=Mus musculus OX=10090 GN=Rpl6 PE=1 SV=3	Rpl6	0.271	0.00161136	Down	33.509	31.8	K02934	10	10	10	7	7	7	10	9	9	9	9	9	0.245892	0.413661	0.32324	1.38465	1.02431	1.21494	1.28077	1.61177	1.50077
map03010 Ribosome	0.314649	1.2	P47963	60S ribosomal protein L13 OS=Mus musculus OX=10090 GN=Rpl13 PE=1 SV=3	Rpl13	0.53	0.00982907	Down	24.305	39.3	K02873	9	9	9	6	6	6	8	9	9	8	8	8	0.496521	0.548982	0.719435	1.30253	1.02652	1.00404	1.15517	1.44243	1.30437
map03010 Ribosome	0.314649	1.2	P62082	40S ribosomal protein S7 OS=Mus musculus OX=10090 GN=Rps7 PE=2 SV=1	Rps7	0.41	0.00043445	Down	22.127	17	K02993	4	4	4	2	2	2	2	4	4	3	3	3	0.406215	0.444545	0.533722	1.08144	1.1207	1.17868	1.29785	1.51117	1.42569
map03010 Ribosome	0.314649	1.2	P62270	40S ribosomal protein S18 OS=Mus musculus OX=10090 GN=Rps18 PE=1 SV=3	Rps18	0.376	0.00642821	Down	17.718	52.6	K02964	9	9	9	7	7	7	9	8	8	7	8	8	0.337699	0.428296	0.651675	1.26337	1.32062	1.18917	1.19456	1.36136	1.25327
map03010 Ribosome	0.314649	1.2	P62281	40S ribosomal protein S11 OS=Mus musculus OX=10090 GN=Rps11 PE=1 SV=3	Rps11	0.247	0.0215405	Down	18.431	48.7	K02949	9	9	9	3	5	3	8	7	6	6	7	6	0.107001	0.270189	0.418774	0.846358	1.20992	1.16585	1.86521	1.4679	1.6488
map03010 Ribosome	0.314649	1.2	P62301	40S ribosomal protein S13 OS=Mus musculus OX=10090 GN=Rps13 PE=1 SV=2	Rps13	0.601	0.0209343	Down	17.222	47	K02953	7	7	7	3	3	4	7	7	7	6	6	6	0.645797	0.588064	0.688955	1.31756	0.853375	1.02718	1.32797	1.25913	1.29197
map03010 Ribosome	0.314649	1.2	P62751	60S ribosomal protein L23a OS=Mus musculus OX=10090 GN=Rpl23a PE=1 SV=1	Rpl23a	0.44	0.00290054	Down	17.695	32.7	K02893	6	6	6	4	5	4	6	6	6	6	6	6	0.431414	0.47155	0.655198	1.23242	1.14322	1.16833	1.31308	1.46061	1.12418
map03010 Ribosome	0.314649	1.2	P62911	60S ribosomal protein L32 OS=Mus musculus OX=10090 GN=Rpl32 PE=1 SV=2	Rpl32	1.759	0.00528199	Up	15.86	38.5	K02912	5	5	5	4	3	3	3	4	3	3	3	2	1.31519	1.24208	1.44338	0.906653	0.6789	0.689226	0.681489	0.997507	1.04557
map03010 Ribosome	0.314649	1.2	P62918	60S ribosomal protein L8 OS=Mus musculus OX=10090 GN=Rpl8 PE=1 SV=2	Rpl8	0.35	0.00601358	Down	28.024	24.5	K02938	5	5	5	2	3	4	5	5	5	5	5	5	0.336085	0.341577	0.575127	1.40469	1.00299	1.16735	1.29066	1.56089	1.32064
map03010 Ribosome	0.314649	1.2	P63325	40S ribosomal protein S10 OS=Mus musculus OX=10090 GN=Rps10 PE=1 SV=1	Rps10	2.491	0.045285	Up	18.916	38.8	K02947	7	7	7	4	3	4	7	6	7	6	7	6	1.6502	0.98848	2.31221	0.926679	0.51121	0.54923	0.576128	0.806002	0.67986
map03010 Ribosome	0.314649	1.2	P67984	60S ribosomal protein L22 OS=Mus musculus OX=10090 GN=Rpl22 PE=1 SV=2	Rpl22	0.624	0.0014727	Down	14.759	18.8	K02891	2	2	2	2	2	2	2	2	2	2	2	2	0.68659	0.696293	0.814014	1.18542	1.11366	1.2205	1.06483	1.14426	1.07442
map03010 Ribosome	0.314649	1.2	P97351	40S ribosomal protein S3a OS=Mus musculus OX=10090 GN=Rps3a PE=1 SV=3	Rps3a	0.4	0.0127489	Down	29.885	38.3	K02984	10	10	10	7	6	6	10	10	10	9	9	9	0.32406	0.442891	0.697792	1.14915	1.28971	1.22525	1.26242	1.54501	1.06371
map03010 Ribosome	0.314649	1.2	Q6ZWN5	40S ribosomal protein S9 OS=Mus musculus OX=10090 GN=Rps9 PE=1 SV=3	Rps9	0.253	0.0130279	Down	22.591	46.9	K02997	11	11	11	5	5	5	10	10	10	10	11	10	0.189786	0.1856	0.530338	1.34619	1.10581	1.1293	1.53995	1.75398	1.21904
map03010 Ribosome	0.314649	1.2	Q8BP67	60S ribosomal protein L24 OS=Mus musculus OX=10090 GN=Rpl24 PE=1 SV=2	Rpl24	0.33	0.00666116	Down	17.779	35.7	K02896	7	7	7	4	4	4	6	6	7	6	7	7	0.275283	0.31355	0.534833	1.31244	0.970016	1.11846	1.6566	1.36053	1.45829
map03010 Ribosome	0.314649	1.2	Q99N92	39S ribosomal protein L27, mitochondrial OS=Mus musculus OX=10090 GN=Mrpl27 PE=1 SV=1	Mrpl27	1.801	0.000657687	Up	15.944	18.9	K02899	2	2	2	2	2	2	2	2	2	2	2	2	1.29385	1.28349	1.54342	0.748615	0.767953	0.771463	0.854775	0.767423	0.969014
map03010 Ribosome	0.314649	1.2	Q9CR57	60S ribosomal protein L14 OS=Mus musculus OX=10090 GN=Rpl14 PE=1 SV=3	Rpl14	0.091	0.00372077	Down	23.564	20.3	K02875	4	4	4	2	1	4	3	3	3	3	3	3	0.171974		0.085914	1.66403	1.4356	1.13704	0.908389	1.19155	1.40549
map03010 Ribosome	0.314649	1.2	Q9CZM2	60S ribosomal protein L15 OS=Mus musculus OX=10090 GN=Rpl15 PE=1 SV=4	Rpl15	0.602	0.0173888	Down	24.146	35.8	K02877	9	9	9	9	9	8	8	9	9	8	8	8	0.5012	0.715293	0.75986	1.03449	1.09413	1.15228	1.1313	1.48755	1.12389
map03010 Ribosome	0.314649	1.2	Q9CZX8	40S ribosomal protein S19 OS=Mus musculus OX=10090 GN=Rps19 PE=1 SV=3	Rps19	0.368	0.0205824	Down	16.085	46.2	K02966	7	7	7	7	6	6	7	7	7	7	7	6	0.238902	0.3324	0.632729	1.10743	0.983477	1.1792	1.39181	1.54316	1.59091
map03010 Ribosome	0.314649	1.2	Q9D1R9	60S ribosomal protein L34 OS=Mus musculus OX=10090 GN=Rpl34 PE=1 SV=2	Rpl34	0.084	0.00080027	Down	13.293	29.9	K02915	4	4	4	3	3	3	4	4	4	4	4	4	0.065006	0.081933	0.109721	0.687434	0.904187	1.46824	1.50135	1.41698	2.76515
map03015 mRNA surveillance pathway	0.118977	1.44	O35691	Pinin OS=Mus musculus OX=10090 GN=Pnn PE=1 SV=4	Pnn	0.546	0.00398942	Down	82.435	16	K13114	12	12	12	9	5	5	6	7	7	7	8	4	0.456683	0.518506	0.612375	1.03492	0.862757	1.00913	1.56289	1.4866	1.45614
map03015 mRNA surveillance pathway	0.118977	1.44	O55128	Histone deacetylase complex subunit SAP18 OS=Mus musculus OX=10090 GN=Sap18 PE=1 SV=1	Sap18	0.282	0.00128743	Down	17.595	30.1	K14324	6	6	6	4	5	5	5	5	5	4	4	5	0.267222	0.351077	0.448871	1.12857	1.30619	1.34518	1.31403	1.33899	1.49987
map03015 mRNA surveillance pathway	0.118977	1.44	P61327	Protein mago nashi homolog OS=Mus musculus OX=10090 GN=Magoh PE=2 SV=1	Magoh	1.874	0.00175624	Up	17.163	26	K12877	4	4	4	3	3	4	3	3	3	4	3	4	1.66973	1.52239	1.44849	0.790681	0.738715	0.947267	0.752554	0.494982	0.635186
map03015 mRNA surveillance pathway	0.118977	1.44	P63087	Serine/threonine-protein phosphatase PP1-gamma catalytic subunit OS=Mus musculus OX=10090 GN=Ppp1cc PE=1 SV=1	Ppp1cc	1.649	0.0334244	Up	36.983	31.6	K06269	9	2	2	2	1	2	2	2	2	2	2	2	1.28764		1.58274	0.813525	1.02257	0.775379	0.894549	0.728472	0.895127
map03015 mRNA surveillance pathway	0.118977	1.44	Q6NVF9	Cleavage and polyadenylation specificity factor subunit 6 OS=Mus musculus OX=10090 GN=Cpsf6 PE=1 SV=1	Cpsf6	1.576	0.001979	Up	59.152	17.1	K14398	8	8	8	5	4	6	8	8	8	7	7	7	1.35503	1.38358	1.18392	0.776226	0.821692	0.890973	0.898066	0.816275	0.874234
map03015 mRNA surveillance pathway	0.118977	1.44	Q80X82	Symplekin OS=Mus musculus OX=10090 GN=Sympk PE=1 SV=2	Sympk	0.504	0.00850421	Down	142.62	10.6	K06100	14	14	14	6	6	7	10	9	7	6	8	9	0.545397	0.671899	0.546619	1.15307	1.41578	0.929054	1.35976	1.26721	1.11121
map03015 mRNA surveillance pathway	0.118977	1.44	Q8BIQ5	Cleavage stimulation factor subunit 2 OS=Mus musculus OX=10090 GN=Cstf2 PE=1 SV=2	Cstf2	1.628	0.000523159	Up	61.341	24.7	K14407	10	6	10	9	6	8	6	5	5	4	5	5	1.2486	1.18948	1.3646	0.807252	0.740474	0.788156	1.1044	0.784381	0.972654
map03015 mRNA surveillance pathway	0.118977	1.44	Q8CCS6	Polyadenylate-binding protein 2 OS=Mus musculus OX=10090 GN=Pabpn1 PE=1 SV=3	Pabpn1	1.522	0.0201917	Up	32.296	11.3	K14396	3	3	3	2	2	2	3	3	2	3	3	3	1.06924	1.55366	1.3538	0.870459	0.879817	0.86317	0.862394	0.777401	0.770059
map03015 mRNA surveillance pathway	0.118977	1.44	Q8R050	Eukaryotic peptide chain release factor GTP-binding subunit ERF3A OS=Mus musculus OX=10090 GN=Gspt1 PE=1 SV=2	Gspt1	1.555	0.00183087	Up	68.625	19.8	K03267	14	3	14	9	8	8	10	11	11	9	8	11	1.33004	1.25519	1.11825	0.81494	0.744626	0.821541	0.984366	0.958851	0.972199
map03015 mRNA surveillance pathway	0.118977	1.44	Q920Q6	RNA-binding protein Musashi homolog 2 OS=Mus musculus OX=10090 GN=Msi2 PE=1 SV=1	Msi2	0.407	0.0111251	Down	36.938	14.2	K14411	4	3	4	3	3	3	3	3	3	3	3	3	0.351451	0.636097	0.571892	1.49615	1.25699	1.07462	0.809627	1.45716	1.34602
map03015 mRNA surveillance pathway	0.118977	1.44	Q99LI7	Cleavage stimulation factor subunit 3 OS=Mus musculus OX=10090 GN=Cstf3 PE=1 SV=1	Cstf3	1.602	0.0217196	Up	82.876	8.1	K14408	5	5	5	3	3	3	3	4	4	4	3	3	1.46708	1.06258	1.22368	0.924896	0.715058	0.702623	1.00265	0.938543	0.962894
map03015 mRNA surveillance pathway	0.118977	1.44	Q9CQF3	Cleavage and polyadenylation specificity factor subunit 5 OS=Mus musculus OX=10090 GN=Nudt21 PE=1 SV=1	Nudt21	1.943	0.00209124	Up	26.24	30.8	K14397	6	6	6	4	4	4	5	4	4	3	3	2	1.50512	1.40991	1.41545	0.703177	0.880113	0.645367	1.17533	0.536956	0.728571
map03015 mRNA surveillance pathway	0.118977	1.44	Q9D0L8	mRNA cap guanine-N7 methyltransferase OS=Mus musculus OX=10090 GN=Rnmt PE=1 SV=1	Rnmt	2.075	0.000604063	Up	53.291	22.4	K00565	9	9	9	9	8	8	7	7	7	7	7	7	1.73019	1.48968	1.37744	0.69255	0.759499	0.763556	0.784638	0.726734	0.675711
map03015 mRNA surveillance pathway	0.118977	1.44	Q9D824	Pre-mRNA 3'-end-processing factor FIP1 OS=Mus musculus OX=10090 GN=Fip1l1 PE=1 SV=1	Fip1l1	1.713	0.0201798	Up	64.958	9.8	K14405	4	4	4	4	3	3	4	4	4	3	3	4	0.982244	1.52619	1.21469	0.813773	0.683667	0.676308	0.930381	1.11905	1.0537
map03015 mRNA surveillance pathway	0.118977	1.44	Q9JIX8	Apoptotic chromatin condensation inducer in the nucleus OS=Mus musculus OX=10090 GN=Acin1 PE=1 SV=3	Acin1	1.73	0.00779533	Up	150.72	12.6	K12875	15	15	15	9	9	8	12	12	13	12	11	12	1.58129	1.22775	1.31299	0.926916	0.71499	0.740772	0.830971	0.862426	0.801886
map03050 Proteasome	0.00172147	2.24	O88685	26S proteasome regulatory subunit 6A OS=Mus musculus OX=10090 GN=Psmc3 PE=1 SV=2	Psmc3	1.692	0.00219039	Up	49.548	36	K03065	15	15	15	13	12	12	13	13	11	11	11	10	1.42486	1.38191	1.31511	0.912782	0.812347	0.711246	0.791494	0.764148	0.886102
map03050 Proteasome	0.00172147	2.24	P14685	26S proteasome non-ATPase regulatory subunit 3 OS=Mus musculus OX=10090 GN=Psmd3 PE=1 SV=3	Psmd3	1.648	0.000354521	Up	60.718	38.1	K03033	19	19	19	11	13	14	17	17	17	16	16	16	1.43206	1.29464	1.33664	0.853452	0.842965	0.768828	0.805377	0.860097	0.805948
map03050 Proteasome	0.00172147	2.24	P46471	26S proteasome regulatory subunit 7 OS=Mus musculus OX=10090 GN=Psmc2 PE=1 SV=5	Psmc2	1.592	3.35907e-05	Up	48.647	48	K03061	20	20	20	18	16	17	15	15	15	16	15	15	1.29994	1.32963	1.32316	0.859904	0.825302	0.797822	0.915738	0.766357	0.882145
map03050 Proteasome	0.00172147	2.24	P49722	Proteasome subunit alpha type-2 OS=Mus musculus OX=10090 GN=Psma2 PE=1 SV=3	Psma2	1.551	0.0169644	Up	25.926	23.1	K02726	5	5	5	4	4	3	4	4	4	4	4	4	1.47506	1.09195	1.49849	0.880899	0.924085	0.815642	0.740722	0.765171	0.807971
map03050 Proteasome	0.00172147	2.24	P54775	26S proteasome regulatory subunit 6B OS=Mus musculus OX=10090 GN=Psmc4 PE=1 SV=2	Psmc4	1.76	0.000115011	Up	47.408	34	K03063	17	17	17	10	10	11	16	14	15	15	15	14	1.41211	1.37034	1.28204	0.737733	0.803259	0.768253	0.885888	0.84674	0.893641
map03050 Proteasome	0.00172147	2.24	P61290	Proteasome activator complex subunit 3 OS=Mus musculus OX=10090 GN=Psme3 PE=1 SV=1	Psme3	2.148	0.00372474	Up	29.506	33.9	K06698	8	8	8	4	5	5	5	5	3	4	4	3	1.60139	1.73619	1.5127	0.868478	0.584137	0.805747	0.584513	0.823116	0.483734
map03050 Proteasome	0.00172147	2.24	P62192	26S proteasome regulatory subunit 4 OS=Mus musculus OX=10090 GN=Psmc1 PE=1 SV=1	Psmc1	1.738	2.29569e-05	Up	49.184	34.3	K03062	14	14	14	8	6	7	13	11	11	11	11	10	1.30334	1.39619	1.36241	0.799511	0.775895	0.762123	0.904634	0.808309	0.887589
map03050 Proteasome	0.00172147	2.24	P62334	26S proteasome regulatory subunit 10B OS=Mus musculus OX=10090 GN=Psmc6 PE=1 SV=1	Psmc6	1.58	0.000983392	Up	44.172	45.2	K03064	16	16	16	11	13	13	15	13	14	12	13	13	1.41185	1.29401	1.28602	0.914405	0.821367	0.790319	0.884711	0.825182	0.772139
map03050 Proteasome	0.00172147	2.24	P97371	Proteasome activator complex subunit 1 OS=Mus musculus OX=10090 GN=Psme1 PE=1 SV=2	Psme1	1.872	0.000649175	Up	28.673	48.6	K06696	13	13	13	11	10	11	12	11	10	10	9	10	1.46955	1.41834	1.28066	0.816987	0.718942	0.691272	0.802816	0.920086	0.881347
map03050 Proteasome	0.00172147	2.24	P97372	Proteasome activator complex subunit 2 OS=Mus musculus OX=10090 GN=Psme2 PE=1 SV=4	Psme2	0.619	0.0211393	Down	27.057	29.3	K06697	7	7	7	5	3	3	6	6	6	6	6	6	0.705862	0.468597	0.685081	0.95343	1.00571	1.04465	1.40052	1.4828	1.25335
map03050 Proteasome	0.00172147	2.24	Q99JI4	26S proteasome non-ATPase regulatory subunit 6 OS=Mus musculus OX=10090 GN=Psmd6 PE=1 SV=1	Psmd6	1.738	0.00127976	Up	45.536	48.1	K03037	20	20	20	13	12	13	17	15	14	14	15	14	1.25757	1.46128	1.48363	0.874834	0.756117	0.786947	0.770394	0.84778	0.761445
map03050 Proteasome	0.00172147	2.24	Q9CX56	26S proteasome non-ATPase regulatory subunit 8 OS=Mus musculus OX=10090 GN=Psmd8 PE=1 SV=2	Psmd8	1.892	0.000636038	Up	39.93	16.4	K03031	6	6	6	5	4	4	3	3	3	3	3	3	1.61074	1.32842	1.59062	0.822245	0.804808	0.767723	0.775396	0.560267	0.73979
map03050 Proteasome	0.00172147	2.24	Q9D8W5	26S proteasome non-ATPase regulatory subunit 12 OS=Mus musculus OX=10090 GN=Psmd12 PE=1 SV=4	Psmd12	1.802	0.000319826	Up	52.895	25.9	K03035	12	12	12	8	10	9	10	10	10	10	9	10	1.54909	1.3423	1.38762	0.828584	0.790821	0.755627	0.833266	0.724284	0.788404
map03050 Proteasome	0.00172147	2.24	Q9R1P0	Proteasome subunit alpha type-4 OS=Mus musculus OX=10090 GN=Psma4 PE=1 SV=1	Psma4	1.911	0.00109459	Up	29.47	19.2	K02728	5	5	5	5	4	5	4	5	5	5	4	4	1.34586	1.53874	1.67658	0.858397	0.741645	0.786625	0.752431	0.792764	0.506966
map03050 Proteasome	0.00172147	2.24	Q9Z2U0	Proteasome subunit alpha type-7 OS=Mus musculus OX=10090 GN=Psma7 PE=1 SV=1	Psma7	1.934	5.53674e-05	Up	27.855	32.3	K02731	7	7	7	5	6	6	6	7	7	6	6	7	1.42248	1.51861	1.37682	0.773582	0.715769	0.743504	0.740057	0.823727	0.885452
map03320 PPAR signaling pathway	0.20056	1.53	P06801	NADP-dependent malic enzyme OS=Mus musculus OX=10090 GN=Me1 PE=1 SV=2	Me1	0.433	0.000727966	Down	63.953	25.5	K00029	13	13	13	12	11	11	13	13	13	9	11	11	0.469944	0.482127	0.553682	1.01535	1.30883	1.15484	1.31819	1.39524	1.30179
map03320 PPAR signaling pathway	0.20056	1.53	P13011	Stearoyl-CoA desaturase 2 OS=Mus musculus OX=10090 GN=Scd2 PE=1 SV=2	Scd2	0.183	0.00088901	Down	40.916	9.2	K00507	3	3	3	2	2	2	3	3	3	3	3	3	0.280285	0.324712	0.333156	1.33001	2.36245	1.43731	0.860746	1.361	0.710327
map03320 PPAR signaling pathway	0.20056	1.53	P43883	Perilipin-2 OS=Mus musculus OX=10090 GN=Plin2 PE=1 SV=2	Plin2	1.894	0.00114537	Up	46.646	17.4	K17284	6	6	6	4	4	4	5	4	5	2	4	4	1.45038	1.15484	1.40435	0.668614	0.733824	0.714277	0.963813	1.03434	0.875575
map03320 PPAR signaling pathway	0.20056	1.53	P51174	Long-chain specific acyl-CoA dehydrogenase, mitochondrial OS=Mus musculus OX=10090 GN=Acadl PE=1 SV=2	Acadl	2.005	0.0031331	Up	47.907	39.1	K00255	14	14	14	11	10	11	13	13	13	10	12	11	1.38012	1.61407	1.39374	0.879017	0.649055	0.660953	0.764498	0.716458	0.942082
map03320 PPAR signaling pathway	0.20056	1.53	Q05816	Fatty acid-binding protein 5 OS=Mus musculus OX=10090 GN=Fabp5 PE=1 SV=3	Fabp5	1.691	0.000348942	Up	15.137	68.1	K08754	8	8	8	8	8	8	8	8	8	8	8	8	1.34994	1.42308	1.45362	0.870317	0.862994	0.766419	0.748072	0.779179	0.746384
map03320 PPAR signaling pathway	0.20056	1.53	Q8BH04	Phosphoenolpyruvate carboxykinase [GTP], mitochondrial OS=Mus musculus OX=10090 GN=Pck2 PE=1 SV=1	Pck2	1.71	0.00114955	Up	70.527	36.1	K01596	20	20	20	14	13	14	17	16	15	16	17	15	1.28107	1.37262	1.53434	0.85803	0.83265	0.757943	0.730532	0.908731	0.724082
map03320 PPAR signaling pathway	0.20056	1.53	Q8JZK9	Hydroxymethylglutaryl-CoA synthase, cytoplasmic OS=Mus musculus OX=10090 GN=Hmgcs1 PE=1 SV=1	Hmgcs1	0.264	0.000355013	Down	57.568	21.3	K01641	10	10	10	7	5	5	9	10	8	9	9	10	0.501653	0.367652	0.402616	1.60162	1.40414	1.81907	0.938228	0.916909	1.04811
map04066 HIF-1 signaling pathway	0.273899	1.31	P05064	Fructose-bisphosphate aldolase A OS=Mus musculus OX=10090 GN=Aldoa PE=1 SV=2	Aldoa	1.614	0.00073959	Up	39.355	58.2	K01623	19	19	19	16	16	17	18	18	18	17	17	15	1.23229	1.3805	1.32457	0.878174	0.780681	0.780126	0.899695	0.887115	0.836858
map04066 HIF-1 signaling pathway	0.273899	1.31	P09411	Phosphoglycerate kinase 1 OS=Mus musculus OX=10090 GN=Pgk1 PE=1 SV=4	Pgk1	1.665	0.000467608	Up	44.55	63.8	K00927	24	17	24	22	22	23	23	23	23	21	23	22	1.52667	1.41071	1.33421	0.903553	0.820882	0.841145	0.674563	0.735834	0.752444
map04066 HIF-1 signaling pathway	0.273899	1.31	P14901	Heme oxygenase 1 OS=Mus musculus OX=10090 GN=Hmox1 PE=1 SV=1	Hmox1	2.039	0.000107075	Up	32.928	32.9	K00510	7	7	7	7	6	7	5	5	4	3	3	2	1.62482	1.42597	1.42837	0.715903	0.757231	0.723736	0.830638	0.737497	0.755845
map04066 HIF-1 signaling pathway	0.273899	1.31	P16125	L-lactate dehydrogenase B chain OS=Mus musculus OX=10090 GN=Ldhb PE=1 SV=2	Ldhb	2.041	2.71662e-05	Up	36.572	27.8	K00016	8	7	7	6	6	6	7	7	7	7	7	7	1.38643	1.47851	1.44839	0.669099	0.733879	0.710389	0.819069	0.983812	0.770419
map04066 HIF-1 signaling pathway	0.273899	1.31	P17809	Solute carrier family 2, facilitated glucose transporter member 1 OS=Mus musculus OX=10090 GN=Slc2a1 PE=1 SV=4	Slc2a1	1.833	0.0152357	Up	53.984	8.5	K07299	4	4	4	4	4	4	4	4	3	3	4	4	1.71674	1.69743	1.28322	0.924465	0.967971	0.669619	0.598536	0.536167	0.605849
map04066 HIF-1 signaling pathway	0.273899	1.31	P47857	ATP-dependent 6-phosphofructokinase, muscle type OS=Mus musculus OX=10090 GN=Pfkm PE=1 SV=3	Pfkm	1.546	0.00953051	Up	85.268	22.1	K00850	14	11	11	8	7	8	9	9	9	9	8	7	1.21899	1.27146	1.30466	0.673941	0.884978	0.895993	0.859451	0.910506	0.980018
map04066 HIF-1 signaling pathway	0.273899	1.31	P63073	Eukaryotic translation initiation factor 4E OS=Mus musculus OX=10090 GN=Eif4e PE=1 SV=1	Eif4e	1.535	0.0303935	Up	25.053	26.7	K03259	5	5	5	3	3	2	5	4	5	4	5	4	1.47371	1.52747	1.03352	0.901877	0.847469	0.879929	0.733812	0.800577	0.801637
map04066 HIF-1 signaling pathway	0.273899	1.31	P83940	Elongin-C OS=Mus musculus OX=10090 GN=Eloc PE=1 SV=1	Eloc	0.559	0.0188567	Down	12.473	58	K03872	5	5	5	4	4	4	4	4	4	4	4	4	0.473321	0.6547	0.804605	1.23519	1.11571	1.10829	1.12834	1.29173	1.1881
map04066 HIF-1 signaling pathway	0.273899	1.31	Q62351	Transferrin receptor protein 1 OS=Mus musculus OX=10090 GN=Tfrc PE=1 SV=1	Tfrc	0.562	0.001438	Down	85.73	28.3	K06503	21	21	21	11	11	12	19	19	19	18	16	16	0.648325	0.618446	0.747089	1.10204	1.18681	1.29762	1.25302	1.26598	0.880661
map04066 HIF-1 signaling pathway	0.273899	1.31	Q63932	Dual specificity mitogen-activated protein kinase kinase 2 OS=Mus musculus OX=10090 GN=Map2k2 PE=1 SV=2	Map2k2	1.831	0.00213399	Up	44.402	15.5	K04369	6	3	6	2	3	3	4	6	5	4	5	4	1.30521	1.21181	1.33267	0.592142	0.743821	0.766996	1.10838	0.906128	1.03285
map04066 HIF-1 signaling pathway	0.273899	1.31	Q8CIH5	1-phosphatidylinositol 4,5-bisphosphate phosphodiesterase gamma-2 OS=Mus musculus OX=10090 GN=Plcg2 PE=1 SV=1	Plcg2	0.542	0.0231646	Down	147.59	4.7	K05859	6	6	6	1	2	2	6	5	5	2	5	4		0.522661	0.700828	1.28174	1.00007	1.10245	1.30927	1.05122	1.03175
map04066 HIF-1 signaling pathway	0.273899	1.31	Q9D051	Pyruvate dehydrogenase E1 component subunit beta, mitochondrial OS=Mus musculus OX=10090 GN=Pdhb PE=1 SV=1	Pdhb	1.593	0.0243145	Up	38.937	34	K00162	10	10	10	8	8	8	10	8	9	7	7	7	1.16531	1.71605	1.32858	0.926951	0.940039	0.775608	0.803312	0.658789	0.685364
map04130 SNARE interactions in vesicular transport	0.111853	2.07	O08547	Vesicle-trafficking protein SEC22b OS=Mus musculus OX=10090 GN=Sec22b PE=1 SV=3	Sec22b	2.248	0.00719571	Up	24.74	34.4	K08517	7	7	7	5	6	6	6	6	6	5	5	6	1.41551	1.24067	1.97283	0.755624	0.5884	0.714898	0.810235	0.872269	0.629556
map04130 SNARE interactions in vesicular transport	0.111853	2.07	O70439	Syntaxin-7 OS=Mus musculus OX=10090 GN=Stx7 PE=1 SV=3	Stx7	1.903	0.000219614	Up	29.82	24.9	K08488	5	5	5	5	5	5	5	4	5	5	5	5	1.39928	1.36796	1.30324	0.780058	0.681801	0.676741	1.02316	0.971609	0.796147
map04130 SNARE interactions in vesicular transport	0.111853	2.07	P63024	Vesicle-associated membrane protein 3 OS=Mus musculus OX=10090 GN=Vamp3 PE=1 SV=1	Vamp3	1.853	0.00106609	Up	11.48	47.6	K13505	3	3	3	2	2	2	3	2	2	2	2	2	1.32911	1.21714	1.53387	0.702539	0.730433	0.769392	1.03043	0.767288	0.919804
map04130 SNARE interactions in vesicular transport	0.111853	2.07	Q9CQW1	Synaptobrevin homolog YKT6 OS=Mus musculus OX=10090 GN=Ykt6 PE=1 SV=1	Ykt6	1.594	0.0293389	Up	22.314	44.9	K08516	7	7	7	3	3	4	5	4	5	4	3	3	1.52914	1.0487	1.06933	0.725474	0.857062	0.705057	0.835198	1.15879	1.07124
map04141 Protein processing in endoplasmic reticulum	0.196969	1.26	O35350	Calpain-1 catalytic subunit OS=Mus musculus OX=10090 GN=Capn1 PE=1 SV=1	Capn1	1.527	0.0050008	Up	82.105	24.4	K01367	16	16	16	9	10	11	15	15	15	11	14	14	1.53718	1.26589	1.35078	0.950628	0.950116	0.819518	0.735926	0.662571	0.727389
map04141 Protein processing in endoplasmic reticulum	0.196969	1.26	P17156	Heat shock-related 70 kDa protein 2 OS=Mus musculus OX=10090 GN=Hspa2 PE=1 SV=2	Hspa2	2.233	0.00458274	Up	69.641	22.6	K03283	13	4	4	3	3	3	3	3	3	2	2	3	1.57823	1.78395	1.23598	0.811694	0.612006	0.635729	0.537755	0.804652
map04141 Protein processing in endoplasmic reticulum	0.196969	1.26	P17879	Heat shock 70 kDa protein 1B OS=Mus musculus OX=10090 GN=Hspa1b PE=1 SV=3	Hspa1b	9.192	0.000257235	Up	70.175	34.3	K03283	17	1	14	12	11	11	8	7	6	5	6	5	3.44022	2.08933	1.97351	0.276521	0.256891	0.282884	0.20933	0.252823	0.218492
map04141 Protein processing in endoplasmic reticulum	0.196969	1.26	P27612	Phospholipase A-2-activating protein OS=Mus musculus OX=10090 GN=Plaa PE=1 SV=4	Plaa	1.752	6.4851e-05	Up	87.22	36.3	K14018	24	24	24	15	15	15	23	23	20	22	21	21	1.32655	1.44533	1.4651	0.819894	0.80227	0.796865	0.800345	0.809527	0.734114
map04141 Protein processing in endoplasmic reticulum	0.196969	1.26	P48722	Heat shock 70 kDa protein 4L OS=Mus musculus OX=10090 GN=Hspa4l PE=1 SV=2	Hspa4l	1.832	0.00476473	Up	94.381	25.3	K09485	19	18	18	12	11	11	12	12	14	10	11	9	1.69474	1.29743	1.24367	0.824813	0.772173	0.714563	0.929991	0.789015	0.733608
map04141 Protein processing in endoplasmic reticulum	0.196969	1.26	P61620	Protein transport protein Sec61 subunit alpha isoform 1 OS=Mus musculus OX=10090 GN=Sec61a1 PE=1 SV=2	Sec61a1	0.48	0.0292278	Down	52.264	16.4	K10956	8	4	8	4	4	4	7	7	7	5	6	5	0.384448	0.601165	0.799677	1.0277	1.37288	1.32168	1.30586	1.14647	1.04012
map04141 Protein processing in endoplasmic reticulum	0.196969	1.26	P62254	Ubiquitin-conjugating enzyme E2 G1 OS=Mus musculus OX=10090 GN=Ube2g1 PE=1 SV=3	Ube2g1	1.687	0.00681709	Up	19.509	12.9	K10575	2	2	2	1	2	2	2	2	2	2	2	2		1.40554	1.56002	0.973724	0.828989	0.833348	0.779307	0.798336	0.82074
map04141 Protein processing in endoplasmic reticulum	0.196969	1.26	P63037	DnaJ homolog subfamily A member 1 OS=Mus musculus OX=10090 GN=Dnaja1 PE=1 SV=1	Dnaja1	1.522	0.00382305	Up	44.868	30.2	K09502	9	9	9	6	7	7	9	9	9	8	8	8	1.39297	1.23743	1.34909	0.898241	0.944753	0.772494	0.889664	0.676905	0.838452
map04141 Protein processing in endoplasmic reticulum	0.196969	1.26	P70362	Ubiquitin recognition factor in ER-associated degradation protein 1 OS=Mus musculus OX=10090 GN=Ufd1 PE=1 SV=2	Ufd1	1.853	0.00199501	Up	34.481	19.2	K14016	5	5	5	4	4	4	4	5	5	4	5	5	1.56317	1.40634	1.18636	0.719838	0.733151	0.789558	0.80159	0.939275	0.860719
map04141 Protein processing in endoplasmic reticulum	0.196969	1.26	Q01405	Protein transport protein Sec23A OS=Mus musculus OX=10090 GN=Sec23a PE=1 SV=2	Sec23a	1.723	0.00152696	Up	86.161	24.6	K14006	15	13	13	7	9	10	12	13	12	10	9	9	1.34408	1.26784	1.46011	0.811794	0.849559	0.701396	0.890194	0.933967	0.741065
map04141 Protein processing in endoplasmic reticulum	0.196969	1.26	Q61335	B-cell receptor-associated protein 31 OS=Mus musculus OX=10090 GN=Bcap31 PE=1 SV=4	Bcap31	0.545	0.0275766	Down	27.956	32.7	K14009	10	10	10	6	5	6	9	10	9	8	9	8	0.497606	0.640978	0.762027	0.9323	1.45076	1.10424	1.27316	1.1896	1.14933
map04141 Protein processing in endoplasmic reticulum	0.196969	1.26	Q61699	Heat shock protein 105 kDa OS=Mus musculus OX=10090 GN=Hsph1 PE=1 SV=2	Hsph1	1.815	0.012548	Up	96.406	33.3	K09485	24	23	23	14	14	16	19	16	17	14	15	16	1.83113	1.17241	1.34666	0.841195	0.775561	0.780571	0.692039	0.764547	0.795885
map04141 Protein processing in endoplasmic reticulum	0.196969	1.26	Q6P5E4	UDP-glucose:glycoprotein glucosyltransferase 1 OS=Mus musculus OX=10090 GN=Uggt1 PE=1 SV=4	Uggt1	1.713	0.000317004	Up	176.43	20.3	K11718	29	29	29	19	16	16	24	24	22	21	21	22	1.42579	1.48095	1.29385	0.855528	0.796067	0.801134	0.833362	0.728937	0.784386
map04141 Protein processing in endoplasmic reticulum	0.196969	1.26	Q80UM7	Mannosyl-oligosaccharide glucosidase OS=Mus musculus OX=10090 GN=Mogs PE=1 SV=1	Mogs	1.637	0.0140068	Up	91.83	8	K01228	6	6	6	3	4	3	5	4	5	4	4	3	1.51648	1.54266	1.53587	0.737418	1.11961	0.950225	0.490985	0.51583	0.590911
map04141 Protein processing in endoplasmic reticulum	0.196969	1.26	Q80UW2	F-box only protein 2 OS=Mus musculus OX=10090 GN=Fbxo2 PE=1 SV=1	Fbxo2	1.897	0.00199344	Up	33.676	17.2	K10099	4	4	4	3	3	3	4	4	4	4	4	3	1.55139	1.44847	1.68148	0.766711	0.956077	0.745086	0.520185	0.676188	0.654412
map04141 Protein processing in endoplasmic reticulum	0.196969	1.26	Q8BHN3	Neutral alpha-glucosidase AB OS=Mus musculus OX=10090 GN=Ganab PE=1 SV=1	Ganab	1.595	0.000240431	Up	106.91	27.5	K05546	26	26	26	20	20	20	24	23	22	22	20	19	1.29538	1.24644	1.29484	0.857355	0.786862	0.761354	0.946994	0.946252	0.864519
map04141 Protein processing in endoplasmic reticulum	0.196969	1.26	Q8K2C7	Protein OS-9 OS=Mus musculus OX=10090 GN=Os9 PE=1 SV=2	Os9	0.574	0.00125128	Down	76.107	11.9	K10088	8	8	8	3	2	2	8	7	6	7	8	7	0.655558	0.617171		1.09391	1.05763	1.17635	1.21601	1.00447	1.1789
map04141 Protein processing in endoplasmic reticulum	0.196969	1.26	Q8R180	ERO1-like protein alpha OS=Mus musculus OX=10090 GN=Ero1a PE=1 SV=2	Ero1a	1.908	0.00352832	Up	54.084	34.7	K10950	15	14	15	12	13	11	11	8	10	9	10	9	1.32502	1.64103	1.53563	0.782946	0.902344	0.673594	0.672522	0.658929	0.807991
map04141 Protein processing in endoplasmic reticulum	0.196969	1.26	Q9CY50	Translocon-associated protein subunit alpha OS=Mus musculus OX=10090 GN=Ssr1 PE=1 SV=1	Ssr1	2.577	0.00921447	Up	32.065	16.4	K13249	4	4	4	2	2	2	4	3	4	1	2	1	1.1408	1.42979	1.84924	0.747464	0.489354	0.47833		0.865016
map04141 Protein processing in endoplasmic reticulum	0.196969	1.26	Q9DBH5	Vesicular integral-membrane protein VIP36 OS=Mus musculus OX=10090 GN=Lman2 PE=1 SV=2	Lman2	0.568	0.0217908	Down	40.429	28.2	K10082	10	10	10	4	3	2	9	8	9	5	5	3	0.541139	0.793933	0.699771	1.3689	1.25117	0.959722	1.19286	1.12235	1.07015
map04141 Protein processing in endoplasmic reticulum	0.196969	1.26	Q9DC23	DnaJ homolog subfamily C member 10 OS=Mus musculus OX=10090 GN=Dnajc10 PE=1 SV=2	Dnajc10	0.505	0.0124937	Down	90.582	17.3	K09530	13	13	13	8	5	8	10	9	9	9	10	8	0.402731	0.547479	0.694208	0.993797	1.12103	1.13935	1.35822	1.38779	1.3554
map04141 Protein processing in endoplasmic reticulum	0.196969	1.26	Q9ES00	Ubiquitin conjugation factor E4 B OS=Mus musculus OX=10090 GN=Ube4b PE=1 SV=3	Ube4b	1.537	0.0145011	Up	133.32	18.2	K10597	17	17	17	7	7	9	13	13	10	9	13	12	1.35013	1.52353	1.10665	0.810227	0.843464	0.935264	0.970691	0.667317	0.792728
map04141 Protein processing in endoplasmic reticulum	0.196969	1.26	Q9QYJ0	DnaJ homolog subfamily A member 2 OS=Mus musculus OX=10090 GN=Dnaja2 PE=1 SV=1	Dnaja2	0.402	0.0108466	Down	45.745	34	K09503	14	14	14	7	8	9	11	9	10	11	10	9	0.380982	0.488414	0.620945	0.912852	1.47963	1.31407	1.26839	1.39902	1.13569
map04141 Protein processing in endoplasmic reticulum	0.196969	1.26	Q9WTX5	S-phase kinase-associated protein 1 OS=Mus musculus OX=10090 GN=Skp1 PE=1 SV=3	Skp1	0.48	0.000171773	Down	18.672	26.4	K03094	6	6	6	5	5	5	5	5	6	6	5	6	0.609593	0.580198	0.695054	1.31696	1.31585	1.29005	1.01615	0.818433	1.35772
map04142 Lysosome	0.498482	1.19	O08585	Clathrin light chain A OS=Mus musculus OX=10090 GN=Clta PE=1 SV=2	Clta	0.556	0.00882103	Down	25.604	17.4	K04644	5	5	5	3	3	2	4	4	5	4	5	4	0.507261	0.591516	0.748136	0.991735	1.16593	1.16703	1.25204	1.42697	1.14938
map04142 Lysosome	0.498482	1.19	O35604	NPC intracellular cholesterol transporter 1 OS=Mus musculus OX=10090 GN=Npc1 PE=1 SV=2	Npc1	1.589	4.49197e-05	Up	142.88	9.5	K12385	11	11	11	4	5	4	9	8	9	6	8	8	1.28649	1.31788	1.3281	0.798661	0.860902	0.81522	0.995764	0.759235	0.837741
map04142 Lysosome	0.498482	1.19	P06797	Procathepsin L OS=Mus musculus OX=10090 GN=Ctsl PE=1 SV=2	Ctsl	2.393	0.0228343	Up	37.547	22.5	K01365	6	6	6	5	5	6	3	3	2	1	2	2	1.62679	1.43386	1.13005	0.560698	0.369754	0.821136		1.0577
map04142 Lysosome	0.498482	1.19	P16675	Lysosomal protective protein OS=Mus musculus OX=10090 GN=Ctsa PE=1 SV=1	Ctsa	1.695	0.00264339	Up	53.844	25.9	K13289	10	10	10	6	6	8	9	7	7	5	7	6	1.23214	1.49467	1.47597	0.810606	0.903509	0.7659	0.839514	0.709428	0.768265
map04142 Lysosome	0.498482	1.19	P17439	Lysosomal acid glucosylceramidase OS=Mus musculus OX=10090 GN=Gba PE=1 SV=1	Gba	2.314	0.00186001	Up	57.621	17.3	K01201	9	9	9	5	5	5	5	7	5	3	5	5	1.79379	1.48964	1.73622	0.781165	0.586241	0.802197	0.53296	0.647247	0.630543
map04142 Lysosome	0.498482	1.19	P18242	Cathepsin D OS=Mus musculus OX=10090 GN=Ctsd PE=1 SV=1	Ctsd	1.605	0.00697209	Up	44.953	26.3	K01379	9	9	9	5	6	6	8	8	8	7	7	8	1.26425	1.17784	1.54096	0.899512	0.775444	0.806012	0.899638	0.854889	0.781463
map04142 Lysosome	0.498482	1.19	P22892	AP-1 complex subunit gamma-1 OS=Mus musculus OX=10090 GN=Ap1g1 PE=1 SV=3	Ap1g1	0.15	0.000530677	Down	91.349	10.2	K12391	9	9	9	7	6	8	6	6	6	5	6	5	0.175316	0.10918	0.201834	1.0051	1.08983	1.15713	2.00133	1.33989	1.92039
map04142 Lysosome	0.498482	1.19	P41731	CD63 antigen OS=Mus musculus OX=10090 GN=Cd63 PE=1 SV=2	Cd63	0.4	0.00737294	Down	25.766	4.6	K06497	1	1	1	1	1	1	1	1	1	1	1	1		0.495548	0.696489	1.62833	1.47016	1.36886	0.798998	0.860907	0.680703
map04142 Lysosome	0.498482	1.19	Q61207	Prosaposin OS=Mus musculus OX=10090 GN=Psap PE=1 SV=2	Psap	1.747	0.000210974	Up	61.422	31.4	K12382	16	16	16	14	11	13	14	14	14	14	14	14	1.30302	1.45611	1.47683	0.809516	0.783107	0.832032	0.707143	0.805781	0.826455
map04142 Lysosome	0.498482	1.19	Q8R0H9	ADP-ribosylation factor-binding protein GGA1 OS=Mus musculus OX=10090 GN=Gga1 PE=1 SV=1	Gga1	2.195	0.000640787	Up	69.971	8.7	K12404	5	4	5	3	3	3	3	3	3	3	2	3		1.71918	1.57554	0.791012	0.708674	0.752246	0.726756	0.831983	0.894607
map04142 Lysosome	0.498482	1.19	Q9QWR8	Alpha-N-acetylgalactosaminidase OS=Mus musculus OX=10090 GN=Naga PE=1 SV=2	Naga	1.543	0.00358694	Up	47.234	21.2	K01204	8	8	8	3	4	6	5	5	5	5	5	4	1.14529	1.22281	1.21792	0.675832	0.849242	0.798577	1.09656	0.99415	0.999613
map04142 Lysosome	0.498482	1.19	Q9Z0M5	Lysosomal acid lipase/cholesteryl ester hydrolase OS=Mus musculus OX=10090 GN=Lipa PE=1 SV=2	Lipa	0.453	0.0249059	Down	45.325	10.3	K01052	4	4	4	2	2	2	4	3	3	3	2	3	0.592726	0.997403	0.758897	2.31142	1.5558	1.31728	0.338298	0.575852	0.552318
map04142 Lysosome	0.498482	1.19	Q9Z1G4	V-type proton ATPase 116 kDa subunit a1 OS=Mus musculus OX=10090 GN=Atp6v0a1 PE=1 SV=3	Atp6v0a1	1.883	0.000634129	Up	96.466	9.5	K02154	7	5	7	4	5	5	5	5	5	4	3	4	1.45603	1.48958	1.49291	0.705155	0.882385	0.769775	0.918297	0.655242	0.630623
map04144 Endocytosis	0.484709	1.14	O08585	Clathrin light chain A OS=Mus musculus OX=10090 GN=Clta PE=1 SV=2	Clta	0.556	0.00882103	Down	25.604	17.4	K04644	5	5	5	3	3	2	4	4	5	4	5	4	0.507261	0.591516	0.748136	0.991735	1.16593	1.16703	1.25204	1.42697	1.14938
map04144 Endocytosis	0.484709	1.14	P01899	H-2 class I histocompatibility antigen, D-B alpha chain OS=Mus musculus OX=10090 GN=H2-D1 PE=1 SV=2	H2-D1	1.749	0.0160247	Up	40.836	37.6	K06751	12	9	12	6	7	6	10	11	10	10	11	11	1.50689	1.00082	1.41112	0.764068	0.799502	0.677143	1.06418	0.850084	0.926205
map04144 Endocytosis	0.484709	1.14	P01901	H-2 class I histocompatibility antigen, K-B alpha chain OS=Mus musculus OX=10090 GN=H2-K1 PE=1 SV=1	H2-K1	2.493	0.00289583	Up	41.301	28.5	K06751	8	5	6	5	4	5	4	3	4	4	2	4	2.26497	1.49026	1.57142	0.678837	0.773088	0.684794	0.483931	0.733135	0.319572
map04144 Endocytosis	0.484709	1.14	P05480	Neuronal proto-oncogene tyrosine-protein kinase Src OS=Mus musculus OX=10090 GN=Src PE=1 SV=4	Src	1.614	0.00010588	Up	60.644	17.6	K05704	9	4	9	4	5	3	8	8	9	7	8	8	1.27628	1.33228	1.28079	0.841689	0.804578	0.763713	0.95393	0.912723	0.834011
map04144 Endocytosis	0.484709	1.14	P17156	Heat shock-related 70 kDa protein 2 OS=Mus musculus OX=10090 GN=Hspa2 PE=1 SV=2	Hspa2	2.233	0.00458274	Up	69.641	22.6	K03283	13	4	4	3	3	3	3	3	3	2	2	3	1.57823	1.78395	1.23598	0.811694	0.612006	0.635729	0.537755	0.804652
map04144 Endocytosis	0.484709	1.14	P17879	Heat shock 70 kDa protein 1B OS=Mus musculus OX=10090 GN=Hspa1b PE=1 SV=3	Hspa1b	9.192	0.000257235	Up	70.175	34.3	K03283	17	1	14	12	11	11	8	7	6	5	6	5	3.44022	2.08933	1.97351	0.276521	0.256891	0.282884	0.20933	0.252823	0.218492
map04144 Endocytosis	0.484709	1.14	P35951	Low-density lipoprotein receptor OS=Mus musculus OX=10090 GN=Ldlr PE=1 SV=2	Ldlr	0.39	0.00639673	Down	94.946	18	K12473	12	12	12	3	3	3	9	9	10	7	8	6	0.629757	0.584546	0.430956	1.12657	1.30336	1.78733	0.816241	1.31959	1.00165
map04144 Endocytosis	0.484709	1.14	P46935	E3 ubiquitin-protein ligase NEDD4 OS=Mus musculus OX=10090 GN=Nedd4 PE=1 SV=3	Nedd4	0.546	0.000183554	Down	102.71	22.1	K10591	18	15	15	11	10	11	14	13	13	11	12	11	0.610448	0.62921	0.612006	1.03234	1.17219	1.18445	1.23429	1.30643	1.21864
map04144 Endocytosis	0.484709	1.14	P47757	F-actin-capping protein subunit beta OS=Mus musculus OX=10090 GN=Capzb PE=1 SV=3	Capzb	1.663	0.010695	Up	31.345	41.2	K10365	12	12	12	9	10	10	12	10	11	10	11	10	1.6034	1.15798	1.27823	0.883924	0.729883	0.815741	0.772338	0.851895	0.906611
map04144 Endocytosis	0.484709	1.14	P51150	Ras-related protein Rab-7a OS=Mus musculus OX=10090 GN=Rab7a PE=1 SV=2	Rab7a	1.519	0.00277295	Up	23.489	44.9	K07897	8	8	8	7	7	7	8	8	8	8	7	8	1.43045	1.38308	1.55171	1.04889	0.954517	0.869951	0.491543	0.660044	0.609812
map04144 Endocytosis	0.484709	1.14	P61205	ADP-ribosylation factor 3 OS=Mus musculus OX=10090 GN=Arf3 PE=2 SV=2	Arf3	1.507	0.0347619	Up	20.601	42	K07938	6	3	3	3	3	3	3	3	3	3	2	3	1.24488	1.07688	1.55547	0.928558	0.903116	0.740641	0.807692	1.02453	0.718226
map04144 Endocytosis	0.484709	1.14	P70297	Signal transducing adapter molecule 1 OS=Mus musculus OX=10090 GN=Stam PE=1 SV=3	Stam	2.231	0.000585968	Up	59.771	9.9	K04705	4	3	3	3	3	3	2	3	2	2	3	2	1.70954	1.63356	1.38008	0.773925	0.68138	0.661813	0.678372	0.93068	0.550651
map04144 Endocytosis	0.484709	1.14	Q3UMB9	WASH complex subunit 4 OS=Mus musculus OX=10090 GN=Washc4 PE=1 SV=2	Washc4	1.642	0.0173171	Up	136.37	7.6	K18465	9	9	9	3	3	2	6	8	7	4	5	4	1.27644	1.1078	1.4449	0.931601	0.743265	0.656786	1.37393	0.613506	0.851768
map04144 Endocytosis	0.484709	1.14	Q62351	Transferrin receptor protein 1 OS=Mus musculus OX=10090 GN=Tfrc PE=1 SV=1	Tfrc	0.562	0.001438	Down	85.73	28.3	K06503	21	21	21	11	11	12	19	19	19	18	16	16	0.648325	0.618446	0.747089	1.10204	1.18681	1.29762	1.25302	1.26598	0.880661
map04144 Endocytosis	0.484709	1.14	Q8BIJ7	RUN and FYVE domain-containing protein 1 OS=Mus musculus OX=10090 GN=Rufy1 PE=1 SV=1	Rufy1	1.596	0.0127724	Up	80.376	10.5	K12482	7	6	7	2	3	2	5	6	5	3	5	5	1.07864	1.4966	1.22237	0.778697	0.733255	0.86797	1.02281	0.939191	0.860473
map04144 Endocytosis	0.484709	1.14	Q8BL66	Early endosome antigen 1 OS=Mus musculus OX=10090 GN=Eea1 PE=1 SV=2	Eea1	1.523	0.000256087	Up	160.91	36.5	K12478	47	47	47	23	25	24	38	33	34	31	32	33	1.2316	1.27746	1.14687	0.817966	0.781627	0.801672	1.01572	0.984326	0.942756
map04144 Endocytosis	0.484709	1.14	Q8BWG8	Beta-arrestin-1 OS=Mus musculus OX=10090 GN=Arrb1 PE=1 SV=1	Arrb1	0.258	0.0144566	Down	46.972	6.5	K04439	3	3	3	2	3	1	3	3	3	3	3	3	0.21228	0.426289		1.12849	1.1655	1.41347	1.24515	1.27496	1.13387
map04144 Endocytosis	0.484709	1.14	Q8CFI0	E3 ubiquitin-protein ligase NEDD4-like OS=Mus musculus OX=10090 GN=Nedd4l PE=1 SV=2	Nedd4l	0.518	0.0144356	Down	115.42	23.6	K13305	21	17	21	13	11	10	18	15	17	15	14	13	0.729377	0.561569	0.64077	0.94767	1.51337	1.2649	1.18453	1.1018	1.05601
map04144 Endocytosis	0.484709	1.14	Q91XD6	Vacuolar protein-sorting-associated protein 36 OS=Mus musculus OX=10090 GN=Vps36 PE=1 SV=1	Vps36	1.934	0.047358	Up	43.735	12.2	K12190	4	4	4	2	2	2	4	4	3	4	4	4	1.96475	1.32765	0.93657	0.741855	0.675813	0.769294		0.844024	0.74004
map04144 Endocytosis	0.484709	1.14	Q9CPW4	Actin-related protein 2/3 complex subunit 5 OS=Mus musculus OX=10090 GN=Arpc5 PE=1 SV=3	Arpc5	2.128	0.046352	Up	16.288	36.4	K05754	4	4	4	4	4	4	3	3	3	3	3	3	1.97546	0.979296	2.1061	0.798718	0.770503	0.80944	0.448437	0.611594	0.500449
map04144 Endocytosis	0.484709	1.14	Q9CQD1	Ras-related protein Rab-5A OS=Mus musculus OX=10090 GN=Rab5a PE=1 SV=1	Rab5a	2.089	0.00461978	Up	23.598	38.6	K07887	7	4	4	2	2	2	4	4	4	3	3	4	1.55978	1.25806	1.46217	0.664064	0.826817	0.558107	1.09665	0.915056	0.659292
map04144 Endocytosis	0.484709	1.14	Q9CR26	Vacuolar protein sorting-associated protein VTA1 homolog OS=Mus musculus OX=10090 GN=Vta1 PE=1 SV=1	Vta1	1.779	0.0103141	Up	33.913	24.9	K12199	7	7	7	4	4	3	7	6	5	6	5	5	1.28751	1.19468	1.70695	0.869884	0.705251	0.779599	0.775381	0.985272	0.695481
map04144 Endocytosis	0.484709	1.14	Q9CWK8	Sorting nexin-2 OS=Mus musculus OX=10090 GN=Snx2 PE=1 SV=2	Snx2	1.656	0.00455439	Up	58.47	36.2	K17917	15	13	13	10	8	10	10	10	10	7	10	10	1.32629	1.28335	1.35162	0.939853	0.748438	0.704265	1.01431	0.778652	0.853224
map04144 Endocytosis	0.484709	1.14	Q9D8B3	Charged multivesicular body protein 4b OS=Mus musculus OX=10090 GN=Chmp4b PE=1 SV=2	Chmp4b	1.776	0.00110729	Up	24.936	24.6	K12194	7	7	7	3	3	3	5	6	5	5	4	5	1.34698	1.42288	1.17078	0.747513	0.690867	0.780907	0.987211	0.991732	0.861129
map04144 Endocytosis	0.484709	1.14	Q9EQP2	EH domain-containing protein 4 OS=Mus musculus OX=10090 GN=Ehd4 PE=1 SV=1	Ehd4	2.027	0.00104817	Up	61.48	16.6	K12477	8	6	7	5	5	5	5	3	5	5	4	5	1.7021	1.47558	1.38811	0.717249	0.697349	0.837585	0.702914	0.696231	0.782884
map04144 Endocytosis	0.484709	1.14	Q9JM76	Actin-related protein 2/3 complex subunit 3 OS=Mus musculus OX=10090 GN=Arpc3 PE=1 SV=3	Arpc3	0.588	0.0104757	Down	20.524	21.3	K05756	4	4	4	2	2	1	4	4	4	4	4	4	0.533069	0.644786	0.727405	0.924695	1.1635	1.15027	1.16746	1.35168	1.33714
map04144 Endocytosis	0.484709	1.14	Q9WV32	Actin-related protein 2/3 complex subunit 1B OS=Mus musculus OX=10090 GN=Arpc1b PE=1 SV=4	Arpc1b	1.707	0.00147339	Up	41.063	30.9	K05757	10	9	10	8	7	9	7	8	8	7	7	7	1.43399	1.40109	1.3027	0.906048	0.786714	0.731559	0.863722	0.821665	0.752503
map04145 Phagosome	0.0010968	1.98	B9PXQ3	Actin OS=Toxoplasma gondii OX=5811 GN=TgIb.1290 PE=3 SV=1	TgIb.1290	0.625	0.0466493	Down	41.907	30.6	K05692	9	5	6	4	4	4	5	5	4	0	1	0	0.685894	0.819739	0.8021	1.07846	1.6125	1.00131
map04145 Phagosome	0.0010968	1.98	O08547	Vesicle-trafficking protein SEC22b OS=Mus musculus OX=10090 GN=Sec22b PE=1 SV=3	Sec22b	2.248	0.00719571	Up	24.74	34.4	K08517	7	7	7	5	6	6	6	6	6	5	5	6	1.41551	1.24067	1.97283	0.755624	0.5884	0.714898	0.810235	0.872269	0.629556
map04145 Phagosome	0.0010968	1.98	O70439	Syntaxin-7 OS=Mus musculus OX=10090 GN=Stx7 PE=1 SV=3	Stx7	1.903	0.000219614	Up	29.82	24.9	K08488	5	5	5	5	5	5	5	4	5	5	5	5	1.39928	1.36796	1.30324	0.780058	0.681801	0.676741	1.02316	0.971609	0.796147
map04145 Phagosome	0.0010968	1.98	P01899	H-2 class I histocompatibility antigen, D-B alpha chain OS=Mus musculus OX=10090 GN=H2-D1 PE=1 SV=2	H2-D1	1.749	0.0160247	Up	40.836	37.6	K06751	12	9	12	6	7	6	10	11	10	10	11	11	1.50689	1.00082	1.41112	0.764068	0.799502	0.677143	1.06418	0.850084	0.926205
map04145 Phagosome	0.0010968	1.98	P01901	H-2 class I histocompatibility antigen, K-B alpha chain OS=Mus musculus OX=10090 GN=H2-K1 PE=1 SV=1	H2-K1	2.493	0.00289583	Up	41.301	28.5	K06751	8	5	6	5	4	5	4	3	4	4	2	4	2.26497	1.49026	1.57142	0.678837	0.773088	0.684794	0.483931	0.733135	0.319572
map04145 Phagosome	0.0010968	1.98	P05213	Tubulin alpha-1B chain OS=Mus musculus OX=10090 GN=Tuba1b PE=1 SV=2	Tuba1b	1.858	0.0210344	Up	50.151	44.6	K07374	16	0	16	12	12	12	15	13	14	11	12	12	1.73009	1.46273	1.69073	1.18711	0.738291	0.703303	0.31714	0.595323	0.57529
map04145 Phagosome	0.0010968	1.98	P06797	Procathepsin L OS=Mus musculus OX=10090 GN=Ctsl PE=1 SV=2	Ctsl	2.393	0.0228343	Up	37.547	22.5	K01365	6	6	6	5	5	6	3	3	2	1	2	2	1.62679	1.43386	1.13005	0.560698	0.369754	0.821136		1.0577
map04145 Phagosome	0.0010968	1.98	P50516	V-type proton ATPase catalytic subunit A OS=Mus musculus OX=10090 GN=Atp6v1a PE=1 SV=2	Atp6v1a	1.558	0.00631492	Up	68.325	32.9	K02145	18	18	18	12	12	14	17	15	17	15	17	16	1.5148	1.33324	1.1802	0.932876	0.805895	0.846451	0.697273	0.87151	0.817761
map04145 Phagosome	0.0010968	1.98	P51150	Ras-related protein Rab-7a OS=Mus musculus OX=10090 GN=Rab7a PE=1 SV=2	Rab7a	1.519	0.00277295	Up	23.489	44.9	K07897	8	8	8	7	7	7	8	8	8	8	7	8	1.43045	1.38308	1.55171	1.04889	0.954517	0.869951	0.491543	0.660044	0.609812
map04145 Phagosome	0.0010968	1.98	P57746	V-type proton ATPase subunit D OS=Mus musculus OX=10090 GN=Atp6v1d PE=1 SV=1	Atp6v1d	1.803	0.00297803	Up	28.369	21.1	K02149	5	5	5	4	4	3	4	4	4	3	5	3	1.67163	1.45286	1.22477	0.815496	0.797736	0.798357	0.561002	0.795963	0.882192
map04145 Phagosome	0.0010968	1.98	P61620	Protein transport protein Sec61 subunit alpha isoform 1 OS=Mus musculus OX=10090 GN=Sec61a1 PE=1 SV=2	Sec61a1	0.48	0.0292278	Down	52.264	16.4	K10956	8	4	8	4	4	4	7	7	7	5	6	5	0.384448	0.601165	0.799677	1.0277	1.37288	1.32168	1.30586	1.14647	1.04012
map04145 Phagosome	0.0010968	1.98	P62814	V-type proton ATPase subunit B, brain isoform OS=Mus musculus OX=10090 GN=Atp6v1b2 PE=1 SV=1	Atp6v1b2	1.728	0.002171	Up	56.55	35.2	K02147	14	14	14	11	12	11	14	13	12	13	12	12	1.65975	1.33125	1.45756	0.91506	0.871407	0.788318	0.708093	0.613324	0.655241
map04145 Phagosome	0.0010968	1.98	P63024	Vesicle-associated membrane protein 3 OS=Mus musculus OX=10090 GN=Vamp3 PE=1 SV=1	Vamp3	1.853	0.00106609	Up	11.48	47.6	K13505	3	3	3	2	2	2	3	2	2	2	2	2	1.32911	1.21714	1.53387	0.702539	0.730433	0.769392	1.03043	0.767288	0.919804
map04145 Phagosome	0.0010968	1.98	Q62351	Transferrin receptor protein 1 OS=Mus musculus OX=10090 GN=Tfrc PE=1 SV=1	Tfrc	0.562	0.001438	Down	85.73	28.3	K06503	21	21	21	11	11	12	19	19	19	18	16	16	0.648325	0.618446	0.747089	1.10204	1.18681	1.29762	1.25302	1.26598	0.880661
map04145 Phagosome	0.0010968	1.98	Q8BL66	Early endosome antigen 1 OS=Mus musculus OX=10090 GN=Eea1 PE=1 SV=2	Eea1	1.523	0.000256087	Up	160.91	36.5	K12478	47	47	47	23	25	24	38	33	34	31	32	33	1.2316	1.27746	1.14687	0.817966	0.781627	0.801672	1.01572	0.984326	0.942756
map04145 Phagosome	0.0010968	1.98	Q8R1Q8	Cytoplasmic dynein 1 light intermediate chain 1 OS=Mus musculus OX=10090 GN=Dync1li1 PE=1 SV=1	Dync1li1	1.815	0.000959934	Up	56.614	32.5	K10416	17	16	17	12	12	13	13	11	11	12	13	11	1.42145	1.50318	1.36005	0.873168	0.784319	0.703288	0.897954	0.723053	0.73354
map04145 Phagosome	0.0010968	1.98	Q922F4	Tubulin beta-6 chain OS=Mus musculus OX=10090 GN=Tubb6 PE=1 SV=1	Tubb6	2.14	0.000297453	Up	50.09	36.9	K07375	14	6	6	6	5	5	6	6	5	5	5	5	1.62865	1.44701	1.39372	0.738657	0.637508	0.712602	0.821683	0.76046	0.859719
map04145 Phagosome	0.0010968	1.98	Q9CQD1	Ras-related protein Rab-5A OS=Mus musculus OX=10090 GN=Rab5a PE=1 SV=1	Rab5a	2.089	0.00461978	Up	23.598	38.6	K07887	7	4	4	2	2	2	4	4	4	3	3	4	1.55978	1.25806	1.46217	0.664064	0.826817	0.558107	1.09665	0.915056	0.659292
map04145 Phagosome	0.0010968	1.98	Q9CWF2	Tubulin beta-2B chain OS=Mus musculus OX=10090 GN=Tubb2b PE=1 SV=1	Tubb2b	1.974	0.0208759	Up	49.953	34.8	K07375	13	1	2	2	2	2	2	2	2	2	2	2	1.56995	1.42735	1.68415	1.00993	0.536976	0.824534	0.562015	0.732345	0.652749
map04145 Phagosome	0.0010968	1.98	Q9D1K2	V-type proton ATPase subunit F OS=Mus musculus OX=10090 GN=Atp6v1f PE=1 SV=2	Atp6v1f	2.414	0.000741727	Up	13.37	41.2	K02151	5	5	5	2	3	4	5	4	5	5	4	5	1.67017	1.21821	1.43657	0.624324	0.58534	0.582244	0.958543	0.827649	1.09695
map04145 Phagosome	0.0010968	1.98	Q9ERD7	Tubulin beta-3 chain OS=Mus musculus OX=10090 GN=Tubb3 PE=1 SV=1	Tubb3	1.718	0.000484083	Up	50.418	38	K07375	14	4	6	5	4	5	5	4	4	4	4	4	1.36518	1.4562	1.33037	0.846273	0.834894	0.735353	0.455282	0.746024	1.23042
map04145 Phagosome	0.0010968	1.98	Q9Z1G4	V-type proton ATPase 116 kDa subunit a1 OS=Mus musculus OX=10090 GN=Atp6v0a1 PE=1 SV=3	Atp6v0a1	1.883	0.000634129	Up	96.466	9.5	K02154	7	5	7	4	5	5	5	5	5	4	3	4	1.45603	1.48958	1.49291	0.705155	0.882385	0.769775	0.918297	0.655242	0.630623
map04214 Apoptosis - fly	0.414822	1.42	O88738	Baculoviral IAP repeat-containing protein 6 OS=Mus musculus OX=10090 GN=Birc6 PE=1 SV=2	Birc6	0.272	0.00173384	Down	532.16	5.8	K10586	25	25	25	5	6	5	20	23	20	14	18	16	0.555289	0.323576	0.418362	1.85453	1.40081	1.51247	0.977458	1.0562	0.901306
map04214 Apoptosis - fly	0.414822	1.42	P11103	Poly [ADP-ribose] polymerase 1 OS=Mus musculus OX=10090 GN=Parp1 PE=1 SV=3	Parp1	0.628	0.0032744	Down	113.1	16.4	K10798	15	15	15	5	5	7	13	12	11	13	12	13	0.801525	0.706677	0.893605	1.34317	1.20547	1.27744	0.828075	0.981651	0.962392
map04214 Apoptosis - fly	0.414822	1.42	P21619	Lamin-B2 OS=Mus musculus OX=10090 GN=Lmnb2 PE=1 SV=2	Lmnb2	1.854	0.00109914	Up	67.317	35.6	K07611	21	19	19	12	10	13	14	12	9	12	14	12	1.4703	1.2451	1.57242	0.757539	0.805883	0.748929	0.732192	0.861623	0.806018
map04214 Apoptosis - fly	0.414822	1.42	Q3ULW8	Protein mono-ADP-ribosyltransferase PARP3 OS=Mus musculus OX=10090 GN=Parp3 PE=2 SV=1	Parp3	1.849	0.00448181	Up	59.948	18.8	K10798	8	8	8	7	7	7	6	6	6	6	6	6	1.68338	1.27306	1.25789	0.827651	0.713092	0.738859	0.949874	0.861373	0.694819
map04214 Apoptosis - fly	0.414822	1.42	Q64152	Transcription factor BTF3 OS=Mus musculus OX=10090 GN=Btf3 PE=1 SV=3	Btf3	0.636	0.0130456	Down	22.031	12.7	K01527	2	2	2	2	2	1	2	1	2	2	2	2	0.499301	0.489335		0.737233		0.816418	1.02244	2.37506	1.06021
map04214 Apoptosis - fly	0.414822	1.42	Q9JIY5	Serine protease HTRA2, mitochondrial OS=Mus musculus OX=10090 GN=Htra2 PE=1 SV=2	Htra2	1.857	0.01124	Up	49.348	17.2	K08669	6	6	6	4	3	4	6	5	5	5	3	3	1.55562	1.05471	1.49316	0.782006	0.652793	0.774949	0.6212	1.18465	0.880922
map04216 Ferroptosis	0.42559	1.36	P09528	Ferritin heavy chain OS=Mus musculus OX=10090 GN=Fth1 PE=1 SV=2	Fth1	1.716	0.00148248	Up	21.066	46.2	K00522	8	8	8	6	8	7	7	7	6	5	7	6	1.58198	1.35515	1.71116	0.898197	0.916349	0.894945	0.525344	0.491781	0.625096
map04216 Ferroptosis	0.42559	1.36	P14901	Heme oxygenase 1 OS=Mus musculus OX=10090 GN=Hmox1 PE=1 SV=1	Hmox1	2.039	0.000107075	Up	32.928	32.9	K00510	7	7	7	7	6	7	5	5	4	3	3	2	1.62482	1.42597	1.42837	0.715903	0.757231	0.723736	0.830638	0.737497	0.755845
map04216 Ferroptosis	0.42559	1.36	P29391	Ferritin light chain 1 OS=Mus musculus OX=10090 GN=Ftl1 PE=1 SV=2	Ftl1	3.537	0.00222168	Up	20.802	60.7	K13625	9	9	9	8	8	8	7	8	7	4	6	6	2.83548	1.57223	1.90642	0.62463	0.557364	0.603214	0.267331	0.193899	0.439426
map04216 Ferroptosis	0.42559	1.36	P60335	Poly(rC)-binding protein 1 OS=Mus musculus OX=10090 GN=Pcbp1 PE=1 SV=1	Pcbp1	1.718	0.00221945	Up	37.497	43.8	K12889	11	7	7	6	6	6	7	7	7	7	7	7	1.67467	1.63532	1.48982	1.05467	0.831387	0.907886	0.294201	0.49734	0.614705
map04216 Ferroptosis	0.42559	1.36	Q60930	Voltage-dependent anion-selective channel protein 2 OS=Mus musculus OX=10090 GN=Vdac2 PE=1 SV=2	Vdac2	1.928	0.000750071	Up	31.732	53.9	K15040	13	13	13	11	12	11	11	12	12	11	12	12	1.67145	1.36228	1.42217	0.81588	0.767614	0.728058	0.766432	0.716507	0.749609
map04216 Ferroptosis	0.42559	1.36	Q62351	Transferrin receptor protein 1 OS=Mus musculus OX=10090 GN=Tfrc PE=1 SV=1	Tfrc	0.562	0.001438	Down	85.73	28.3	K06503	21	21	21	11	11	12	19	19	19	18	16	16	0.648325	0.618446	0.747089	1.10204	1.18681	1.29762	1.25302	1.26598	0.880661
map04217 Necroptosis	0.199904	1.39	C0HKE5	Histone H2A type 1-G OS=Mus musculus OX=10090 GN=H2ac11 PE=1 SV=1	H2ac11	0.478	7.72077e-05	Down	14.135	32.3	K11251	4	1	4	3	3	3	4	3	3	2	2	3	0.534917	0.502164	0.573051	1.16941	1.11671	1.08048	1.50317	1.32409	1.19601
map04217 Necroptosis	0.199904	1.39	O35350	Calpain-1 catalytic subunit OS=Mus musculus OX=10090 GN=Capn1 PE=1 SV=1	Capn1	1.527	0.0050008	Up	82.105	24.4	K01367	16	16	16	9	10	11	15	15	15	11	14	14	1.53718	1.26589	1.35078	0.950628	0.950116	0.819518	0.735926	0.662571	0.727389
map04217 Necroptosis	0.199904	1.39	P09528	Ferritin heavy chain OS=Mus musculus OX=10090 GN=Fth1 PE=1 SV=2	Fth1	1.716	0.00148248	Up	21.066	46.2	K00522	8	8	8	6	8	7	7	7	6	5	7	6	1.58198	1.35515	1.71116	0.898197	0.916349	0.894945	0.525344	0.491781	0.625096
map04217 Necroptosis	0.199904	1.39	P11103	Poly [ADP-ribose] polymerase 1 OS=Mus musculus OX=10090 GN=Parp1 PE=1 SV=3	Parp1	0.628	0.0032744	Down	113.1	16.4	K10798	15	15	15	5	5	7	13	12	11	13	12	13	0.801525	0.706677	0.893605	1.34317	1.20547	1.27744	0.828075	0.981651	0.962392
map04217 Necroptosis	0.199904	1.39	P17742	Peptidyl-prolyl cis-trans isomerase A OS=Mus musculus OX=10090 GN=Ppia PE=1 SV=2	Ppia	1.64	0.0130772	Up	17.971	54.9	K03767	8	8	8	5	6	6	8	8	8	5	6	6	1.63551	1.17796	1.19954	0.877999	0.765359	0.803539	0.939087	0.79748	0.803539
map04217 Necroptosis	0.199904	1.39	P26443	Glutamate dehydrogenase 1, mitochondrial OS=Mus musculus OX=10090 GN=Glud1 PE=1 SV=1	Glud1	1.807	0.000250527	Up	61.336	31.7	K00261	17	17	17	10	11	10	16	16	16	14	15	16	1.28362	1.39428	1.28345	0.759701	0.758226	0.674242	0.970745	0.908257	0.967476
map04217 Necroptosis	0.199904	1.39	P29391	Ferritin light chain 1 OS=Mus musculus OX=10090 GN=Ftl1 PE=1 SV=2	Ftl1	3.537	0.00222168	Up	20.802	60.7	K13625	9	9	9	8	8	8	7	8	7	4	6	6	2.83548	1.57223	1.90642	0.62463	0.557364	0.603214	0.267331	0.193899	0.439426
map04217 Necroptosis	0.199904	1.39	P42225	Signal transducer and activator of transcription 1 OS=Mus musculus OX=10090 GN=Stat1 PE=1 SV=1	Stat1	2.366	0.000694956	Up	87.196	24.3	K11220	16	16	16	9	7	8	10	14	10	10	13	12	1.4594	1.07593	1.20764	0.543614	0.519481	0.51856	1.30154	1.19556	1.17827
map04217 Necroptosis	0.199904	1.39	Q3ULW8	Protein mono-ADP-ribosyltransferase PARP3 OS=Mus musculus OX=10090 GN=Parp3 PE=2 SV=1	Parp3	1.849	0.00448181	Up	59.948	18.8	K10798	8	8	8	7	7	7	6	6	6	6	6	6	1.68338	1.27306	1.25789	0.827651	0.713092	0.738859	0.949874	0.861373	0.694819
map04217 Necroptosis	0.199904	1.39	Q60930	Voltage-dependent anion-selective channel protein 2 OS=Mus musculus OX=10090 GN=Vdac2 PE=1 SV=2	Vdac2	1.928	0.000750071	Up	31.732	53.9	K15040	13	13	13	11	12	11	11	12	12	11	12	12	1.67145	1.36228	1.42217	0.81588	0.767614	0.728058	0.766432	0.716507	0.749609
map04217 Necroptosis	0.199904	1.39	Q60932	Voltage-dependent anion-selective channel protein 1 OS=Mus musculus OX=10090 GN=Vdac1 PE=1 SV=3	Vdac1	1.746	0.00178552	Up	32.351	37.8	K05862	10	10	10	8	9	8	9	8	8	6	7	7	1.56733	1.48308	1.42945	0.970297	0.759996	0.836089	0.457678	0.746315	0.749763
map04217 Necroptosis	0.199904	1.39	Q9CR16	Peptidyl-prolyl cis-trans isomerase D OS=Mus musculus OX=10090 GN=Ppid PE=1 SV=3	Ppid	1.505	0.00375579	Up	40.742	37	K05864	14	14	14	11	11	12	11	11	12	12	12	12	1.26129	1.41694	1.17537	0.920565	0.831189	0.80837	0.853727	0.896843	0.835703
map04217 Necroptosis	0.199904	1.39	Q9D8B3	Charged multivesicular body protein 4b OS=Mus musculus OX=10090 GN=Chmp4b PE=1 SV=2	Chmp4b	1.776	0.00110729	Up	24.936	24.6	K12194	7	7	7	3	3	3	5	6	5	5	4	5	1.34698	1.42288	1.17078	0.747513	0.690867	0.780907	0.987211	0.991732	0.861129
map04540 Gap junction	0.163935	1.55	P05213	Tubulin alpha-1B chain OS=Mus musculus OX=10090 GN=Tuba1b PE=1 SV=2	Tuba1b	1.858	0.0210344	Up	50.151	44.6	K07374	16	0	16	12	12	12	15	13	14	11	12	12	1.73009	1.46273	1.69073	1.18711	0.738291	0.703303	0.31714	0.595323	0.57529
map04540 Gap junction	0.163935	1.55	P05480	Neuronal proto-oncogene tyrosine-protein kinase Src OS=Mus musculus OX=10090 GN=Src PE=1 SV=4	Src	1.614	0.00010588	Up	60.644	17.6	K05704	9	4	9	4	5	3	8	8	9	7	8	8	1.27628	1.33228	1.28079	0.841689	0.804578	0.763713	0.95393	0.912723	0.834011
map04540 Gap junction	0.163935	1.55	P08752	Guanine nucleotide-binding protein G(i) subunit alpha-2 OS=Mus musculus OX=10090 GN=Gnai2 PE=1 SV=5	Gnai2	1.703	0.000163418	Up	40.489	29.9	K04630	9	5	9	9	9	9	8	9	9	8	9	8	1.31793	1.38632	1.41667	0.855575	0.798739	0.765494	0.918315	0.817839	0.723127
map04540 Gap junction	0.163935	1.55	P21279	Guanine nucleotide-binding protein G(q) subunit alpha OS=Mus musculus OX=10090 GN=Gnaq PE=1 SV=4	Gnaq	1.542	0.00320493	Up	42.158	20.1	K04634	6	4	6	3	3	3	5	6	6	5	5	5	1.27742	1.35175	1.41439	0.893458	0.955196	0.773124	0.718196	0.800554	0.815916
map04540 Gap junction	0.163935	1.55	Q60631	Growth factor receptor-bound protein 2 OS=Mus musculus OX=10090 GN=Grb2 PE=1 SV=1	Grb2	2.085	0.000793138	Up	25.238	31.8	K04364	6	6	6	6	6	6	5	5	5	4	5	5	1.39847	1.74964	1.41072	0.730219	0.688258	0.768116	0.682065	0.807697	0.764826
map04540 Gap junction	0.163935	1.55	Q63932	Dual specificity mitogen-activated protein kinase kinase 2 OS=Mus musculus OX=10090 GN=Map2k2 PE=1 SV=2	Map2k2	1.831	0.00213399	Up	44.402	15.5	K04369	6	3	6	2	3	3	4	6	5	4	5	4	1.30521	1.21181	1.33267	0.592142	0.743821	0.766996	1.10838	0.906128	1.03285
map04540 Gap junction	0.163935	1.55	Q922F4	Tubulin beta-6 chain OS=Mus musculus OX=10090 GN=Tubb6 PE=1 SV=1	Tubb6	2.14	0.000297453	Up	50.09	36.9	K07375	14	6	6	6	5	5	6	6	5	5	5	5	1.62865	1.44701	1.39372	0.738657	0.637508	0.712602	0.821683	0.76046	0.859719
map04540 Gap junction	0.163935	1.55	Q9CWF2	Tubulin beta-2B chain OS=Mus musculus OX=10090 GN=Tubb2b PE=1 SV=1	Tubb2b	1.974	0.0208759	Up	49.953	34.8	K07375	13	1	2	2	2	2	2	2	2	2	2	2	1.56995	1.42735	1.68415	1.00993	0.536976	0.824534	0.562015	0.732345	0.652749
map04540 Gap junction	0.163935	1.55	Q9ERD7	Tubulin beta-3 chain OS=Mus musculus OX=10090 GN=Tubb3 PE=1 SV=1	Tubb3	1.718	0.000484083	Up	50.418	38	K07375	14	4	6	5	4	5	5	4	4	4	4	4	1.36518	1.4562	1.33037	0.846273	0.834894	0.735353	0.455282	0.746024	1.23042
map04612 Antigen processing and presentation	0.0255336	2.13	P01899	H-2 class I histocompatibility antigen, D-B alpha chain OS=Mus musculus OX=10090 GN=H2-D1 PE=1 SV=2	H2-D1	1.749	0.0160247	Up	40.836	37.6	K06751	12	9	12	6	7	6	10	11	10	10	11	11	1.50689	1.00082	1.41112	0.764068	0.799502	0.677143	1.06418	0.850084	0.926205
map04612 Antigen processing and presentation	0.0255336	2.13	P01901	H-2 class I histocompatibility antigen, K-B alpha chain OS=Mus musculus OX=10090 GN=H2-K1 PE=1 SV=1	H2-K1	2.493	0.00289583	Up	41.301	28.5	K06751	8	5	6	5	4	5	4	3	4	4	2	4	2.26497	1.49026	1.57142	0.678837	0.773088	0.684794	0.483931	0.733135	0.319572
map04612 Antigen processing and presentation	0.0255336	2.13	P06797	Procathepsin L OS=Mus musculus OX=10090 GN=Ctsl PE=1 SV=2	Ctsl	2.393	0.0228343	Up	37.547	22.5	K01365	6	6	6	5	5	6	3	3	2	1	2	2	1.62679	1.43386	1.13005	0.560698	0.369754	0.821136		1.0577
map04612 Antigen processing and presentation	0.0255336	2.13	P17156	Heat shock-related 70 kDa protein 2 OS=Mus musculus OX=10090 GN=Hspa2 PE=1 SV=2	Hspa2	2.233	0.00458274	Up	69.641	22.6	K03283	13	4	4	3	3	3	3	3	3	2	2	3	1.57823	1.78395	1.23598	0.811694	0.612006	0.635729	0.537755	0.804652
map04612 Antigen processing and presentation	0.0255336	2.13	P17879	Heat shock 70 kDa protein 1B OS=Mus musculus OX=10090 GN=Hspa1b PE=1 SV=3	Hspa1b	9.192	0.000257235	Up	70.175	34.3	K03283	17	1	14	12	11	11	8	7	6	5	6	5	3.44022	2.08933	1.97351	0.276521	0.256891	0.282884	0.20933	0.252823	0.218492
map04612 Antigen processing and presentation	0.0255336	2.13	P61290	Proteasome activator complex subunit 3 OS=Mus musculus OX=10090 GN=Psme3 PE=1 SV=1	Psme3	2.148	0.00372474	Up	29.506	33.9	K06698	8	8	8	4	5	5	5	5	3	4	4	3	1.60139	1.73619	1.5127	0.868478	0.584137	0.805747	0.584513	0.823116	0.483734
map04612 Antigen processing and presentation	0.0255336	2.13	P97371	Proteasome activator complex subunit 1 OS=Mus musculus OX=10090 GN=Psme1 PE=1 SV=2	Psme1	1.872	0.000649175	Up	28.673	48.6	K06696	13	13	13	11	10	11	12	11	10	10	9	10	1.46955	1.41834	1.28066	0.816987	0.718942	0.691272	0.802816	0.920086	0.881347
map04612 Antigen processing and presentation	0.0255336	2.13	P97372	Proteasome activator complex subunit 2 OS=Mus musculus OX=10090 GN=Psme2 PE=1 SV=4	Psme2	0.619	0.0211393	Down	27.057	29.3	K06697	7	7	7	5	3	3	6	6	6	6	6	6	0.705862	0.468597	0.685081	0.95343	1.00571	1.04465	1.40052	1.4828	1.25335
map04612 Antigen processing and presentation	0.0255336	2.13	Q9R233	Tapasin OS=Mus musculus OX=10090 GN=Tapbp PE=1 SV=2	Tapbp	2.155	0.00709142	Up	49.736	11.6	K08058	5	5	5	4	4	4	3	4	4	3	4	4	1.04643	1.08803	1.60431	0.514019	0.605376	0.615567	1.30985	1.17287	1.04355
map04614 Renin-angiotensin system	0.356693	1.62	P16675	Lysosomal protective protein OS=Mus musculus OX=10090 GN=Ctsa PE=1 SV=1	Ctsa	1.695	0.00264339	Up	53.844	25.9	K13289	10	10	10	6	6	8	9	7	7	5	7	6	1.23214	1.49467	1.47597	0.810606	0.903509	0.7659	0.839514	0.709428	0.768265
map04614 Renin-angiotensin system	0.356693	1.62	Q8C1A5	Thimet oligopeptidase OS=Mus musculus OX=10090 GN=Thop1 PE=1 SV=1	Thop1	1.984	0.000435736	Up	78.025	24.9	K01392	17	17	17	11	11	13	12	12	13	13	13	14	1.54973	1.31583	1.37239	0.698994	0.668072	0.768561	0.872046	0.841479	0.912895
map04630 JAK-STAT signaling pathway	0.398273	1.35	P35235	Tyrosine-protein phosphatase non-receptor type 11 OS=Mus musculus OX=10090 GN=Ptpn11 PE=1 SV=3	Ptpn11	1.743	5.74824e-05	Up	68.034	22.8	K07293	12	12	12	7	7	7	9	9	9	7	8	7	1.26474	1.31489	1.3182	0.755489	0.70574	0.775388	0.903093	1.01104	0.951417
map04630 JAK-STAT signaling pathway	0.398273	1.35	P42225	Signal transducer and activator of transcription 1 OS=Mus musculus OX=10090 GN=Stat1 PE=1 SV=1	Stat1	2.366	0.000694956	Up	87.196	24.3	K11220	16	16	16	9	7	8	10	14	10	10	13	12	1.4594	1.07593	1.20764	0.543614	0.519481	0.51856	1.30154	1.19556	1.17827
map04630 JAK-STAT signaling pathway	0.398273	1.35	P70297	Signal transducing adapter molecule 1 OS=Mus musculus OX=10090 GN=Stam PE=1 SV=3	Stam	2.231	0.000585968	Up	59.771	9.9	K04705	4	3	3	3	3	3	2	3	2	2	3	2	1.70954	1.63356	1.38008	0.773925	0.68138	0.661813	0.678372	0.93068	0.550651
map04630 JAK-STAT signaling pathway	0.398273	1.35	P97447	Four and a half LIM domains protein 1 OS=Mus musculus OX=10090 GN=Fhl1 PE=1 SV=3	Fhl1	0.544	0.000478619	Down	31.888	46.8	K14365	11	11	11	6	6	6	11	10	11	8	8	9	0.777951	0.697668	0.658202	1.36776	1.32461	1.22797	0.877136	1.01599	1.05271
map04630 JAK-STAT signaling pathway	0.398273	1.35	Q60631	Growth factor receptor-bound protein 2 OS=Mus musculus OX=10090 GN=Grb2 PE=1 SV=1	Grb2	2.085	0.000793138	Up	25.238	31.8	K04364	6	6	6	6	6	6	5	5	5	4	5	5	1.39847	1.74964	1.41072	0.730219	0.688258	0.768116	0.682065	0.807697	0.764826
map04650 Natural killer cell mediated cytotoxicity	0.376794	1.42	O88643	Serine/threonine-protein kinase PAK 1 OS=Mus musculus OX=10090 GN=Pak1 PE=1 SV=1	Pak1	2.134	0.00416261	Up	60.736	20	K04409	8	4	6	6	4	5	4	5	4	3	3	3	1.22181	1.51309	1.61326	0.564131	0.681293	0.792077	0.943061	0.779626	0.891646
map04650 Natural killer cell mediated cytotoxicity	0.376794	1.42	P35235	Tyrosine-protein phosphatase non-receptor type 11 OS=Mus musculus OX=10090 GN=Ptpn11 PE=1 SV=3	Ptpn11	1.743	5.74824e-05	Up	68.034	22.8	K07293	12	12	12	7	7	7	9	9	9	7	8	7	1.26474	1.31489	1.3182	0.755489	0.70574	0.775388	0.903093	1.01104	0.951417
map04650 Natural killer cell mediated cytotoxicity	0.376794	1.42	Q60631	Growth factor receptor-bound protein 2 OS=Mus musculus OX=10090 GN=Grb2 PE=1 SV=1	Grb2	2.085	0.000793138	Up	25.238	31.8	K04364	6	6	6	6	6	6	5	5	5	4	5	5	1.39847	1.74964	1.41072	0.730219	0.688258	0.768116	0.682065	0.807697	0.764826
map04650 Natural killer cell mediated cytotoxicity	0.376794	1.42	Q63932	Dual specificity mitogen-activated protein kinase kinase 2 OS=Mus musculus OX=10090 GN=Map2k2 PE=1 SV=2	Map2k2	1.831	0.00213399	Up	44.402	15.5	K04369	6	3	6	2	3	3	4	6	5	4	5	4	1.30521	1.21181	1.33267	0.592142	0.743821	0.766996	1.10838	0.906128	1.03285
map04650 Natural killer cell mediated cytotoxicity	0.376794	1.42	Q8CIH5	1-phosphatidylinositol 4,5-bisphosphate phosphodiesterase gamma-2 OS=Mus musculus OX=10090 GN=Plcg2 PE=1 SV=1	Plcg2	0.542	0.0231646	Down	147.59	4.7	K05859	6	6	6	1	2	2	6	5	5	2	5	4		0.522661	0.700828	1.28174	1.00007	1.10245	1.30927	1.05122	1.03175
map04666 Fc gamma R-mediated phagocytosis	0.163935	1.55	O88643	Serine/threonine-protein kinase PAK 1 OS=Mus musculus OX=10090 GN=Pak1 PE=1 SV=1	Pak1	2.134	0.00416261	Up	60.736	20	K04409	8	4	6	6	4	5	4	5	4	3	3	3	1.22181	1.51309	1.61326	0.564131	0.681293	0.792077	0.943061	0.779626	0.891646
map04666 Fc gamma R-mediated phagocytosis	0.163935	1.55	P26645	Myristoylated alanine-rich C-kinase substrate OS=Mus musculus OX=10090 GN=Marcks PE=1 SV=2	Marcks	0.5	0.0228576	Down	29.661	46	K12561	10	10	10	8	8	8	6	7	7	6	8	6	0.395736	0.678285	0.733941	1.33287	1.16747	1.11224	1.10605	1.26754	1.20588
map04666 Fc gamma R-mediated phagocytosis	0.163935	1.55	Q61469	Phospholipid phosphatase 1 OS=Mus musculus OX=10090 GN=Plpp1 PE=1 SV=1	Plpp1	0.354	0.00221807	Down	31.891	9.2	K01080	3	3	3	2	2	3	2	2	2	2	2	2	0.367991	0.489472	0.523253	1.53488	1.28603	1.07635	1.66024	0.885909	1.17587
map04666 Fc gamma R-mediated phagocytosis	0.163935	1.55	Q64010	Adapter molecule crk OS=Mus musculus OX=10090 GN=Crk PE=1 SV=1	Crk	1.963	0.000574123	Up	33.814	24.3	K04438	7	7	7	5	6	5	4	4	4	4	4	4	1.4972	1.47592	1.22362	0.691485	0.711339	0.735563	0.959042	0.69271	1.01312
map04666 Fc gamma R-mediated phagocytosis	0.163935	1.55	Q8BH43	Wiskott-Aldrich syndrome protein family member 2 OS=Mus musculus OX=10090 GN=Wasf2 PE=1 SV=1	Wasf2	1.61	0.0162526	Up	54.073	17.5	K05748	7	7	7	4	4	5	4	4	5	4	5	5	1.20386	1.50786	1.0271	0.827899	0.748463	0.745201	1.06951	1.09657	0.773533
map04666 Fc gamma R-mediated phagocytosis	0.163935	1.55	Q8CIH5	1-phosphatidylinositol 4,5-bisphosphate phosphodiesterase gamma-2 OS=Mus musculus OX=10090 GN=Plcg2 PE=1 SV=1	Plcg2	0.542	0.0231646	Down	147.59	4.7	K05859	6	6	6	1	2	2	6	5	5	2	5	4		0.522661	0.700828	1.28174	1.00007	1.10245	1.30927	1.05122	1.03175
map04666 Fc gamma R-mediated phagocytosis	0.163935	1.55	Q9CPW4	Actin-related protein 2/3 complex subunit 5 OS=Mus musculus OX=10090 GN=Arpc5 PE=1 SV=3	Arpc5	2.128	0.046352	Up	16.288	36.4	K05754	4	4	4	4	4	4	3	3	3	3	3	3	1.97546	0.979296	2.1061	0.798718	0.770503	0.80944	0.448437	0.611594	0.500449
map04666 Fc gamma R-mediated phagocytosis	0.163935	1.55	Q9JM76	Actin-related protein 2/3 complex subunit 3 OS=Mus musculus OX=10090 GN=Arpc3 PE=1 SV=3	Arpc3	0.588	0.0104757	Down	20.524	21.3	K05756	4	4	4	2	2	1	4	4	4	4	4	4	0.533069	0.644786	0.727405	0.924695	1.1635	1.15027	1.16746	1.35168	1.33714
map04666 Fc gamma R-mediated phagocytosis	0.163935	1.55	Q9WV32	Actin-related protein 2/3 complex subunit 1B OS=Mus musculus OX=10090 GN=Arpc1b PE=1 SV=4	Arpc1b	1.707	0.00147339	Up	41.063	30.9	K05757	10	9	10	8	7	9	7	8	8	7	7	7	1.43399	1.40109	1.3027	0.906048	0.786714	0.731559	0.863722	0.821665	0.752503
map04721 Synaptic vesicle cycle	0.12248	1.68	O08585	Clathrin light chain A OS=Mus musculus OX=10090 GN=Clta PE=1 SV=2	Clta	0.556	0.00882103	Down	25.604	17.4	K04644	5	5	5	3	3	2	4	4	5	4	5	4	0.507261	0.591516	0.748136	0.991735	1.16593	1.16703	1.25204	1.42697	1.14938
map04721 Synaptic vesicle cycle	0.12248	1.68	P46460	Vesicle-fusing ATPase OS=Mus musculus OX=10090 GN=Nsf PE=1 SV=2	Nsf	1.664	0.00809127	Up	82.613	28.1	K06027	18	18	18	8	9	10	12	16	13	14	13	13	1.53078	1.15417	1.48557	0.898083	0.756202	0.852332	0.829363	0.777231	0.71627
map04721 Synaptic vesicle cycle	0.12248	1.68	P50516	V-type proton ATPase catalytic subunit A OS=Mus musculus OX=10090 GN=Atp6v1a PE=1 SV=2	Atp6v1a	1.558	0.00631492	Up	68.325	32.9	K02145	18	18	18	12	12	14	17	15	17	15	17	16	1.5148	1.33324	1.1802	0.932876	0.805895	0.846451	0.697273	0.87151	0.817761
map04721 Synaptic vesicle cycle	0.12248	1.68	P57746	V-type proton ATPase subunit D OS=Mus musculus OX=10090 GN=Atp6v1d PE=1 SV=1	Atp6v1d	1.803	0.00297803	Up	28.369	21.1	K02149	5	5	5	4	4	3	4	4	4	3	5	3	1.67163	1.45286	1.22477	0.815496	0.797736	0.798357	0.561002	0.795963	0.882192
map04721 Synaptic vesicle cycle	0.12248	1.68	P62814	V-type proton ATPase subunit B, brain isoform OS=Mus musculus OX=10090 GN=Atp6v1b2 PE=1 SV=1	Atp6v1b2	1.728	0.002171	Up	56.55	35.2	K02147	14	14	14	11	12	11	14	13	12	13	12	12	1.65975	1.33125	1.45756	0.91506	0.871407	0.788318	0.708093	0.613324	0.655241
map04721 Synaptic vesicle cycle	0.12248	1.68	Q9D1K2	V-type proton ATPase subunit F OS=Mus musculus OX=10090 GN=Atp6v1f PE=1 SV=2	Atp6v1f	2.414	0.000741727	Up	13.37	41.2	K02151	5	5	5	2	3	4	5	4	5	5	4	5	1.67017	1.21821	1.43657	0.624324	0.58534	0.582244	0.958543	0.827649	1.09695
map04721 Synaptic vesicle cycle	0.12248	1.68	Q9DB05	Alpha-soluble NSF attachment protein OS=Mus musculus OX=10090 GN=Napa PE=1 SV=1	Napa	1.527	0.00566377	Up	33.189	34.2	K15296	9	9	9	7	7	7	9	7	8	7	8	8	1.32003	1.28657	1.28371	0.979353	0.748545	0.819659	0.789826	0.875416	0.89689
map04721 Synaptic vesicle cycle	0.12248	1.68	Q9Z1G4	V-type proton ATPase 116 kDa subunit a1 OS=Mus musculus OX=10090 GN=Atp6v0a1 PE=1 SV=3	Atp6v0a1	1.883	0.000634129	Up	96.466	9.5	K02154	7	5	7	4	5	5	5	5	5	4	3	4	1.45603	1.48958	1.49291	0.705155	0.882385	0.769775	0.918297	0.655242	0.630623
map04745 Phototransduction - fly	0.421657	1.55	B9PXQ3	Actin OS=Toxoplasma gondii OX=5811 GN=TgIb.1290 PE=3 SV=1	TgIb.1290	0.625	0.0466493	Down	41.907	30.6	K05692	9	5	6	4	4	4	5	5	4	0	1	0	0.685894	0.819739	0.8021	1.07846	1.6125	1.00131
map04745 Phototransduction - fly	0.421657	1.55	P0DP28	Calmodulin-3 OS=Mus musculus OX=10090 GN=Calm3 PE=1 SV=1	Calm3	0.471	0.00447266	Down	16.837	56.4	K02183	11	11	11	7	7	9	7	8	8	7	9	8	0.736215	0.467835	0.625022	1.2736	1.33147	1.27742	0.84428	1.40067	1.04349
map04745 Phototransduction - fly	0.421657	1.55	P21279	Guanine nucleotide-binding protein G(q) subunit alpha OS=Mus musculus OX=10090 GN=Gnaq PE=1 SV=4	Gnaq	1.542	0.00320493	Up	42.158	20.1	K04634	6	4	6	3	3	3	5	6	6	5	5	5	1.27742	1.35175	1.41439	0.893458	0.955196	0.773124	0.718196	0.800554	0.815916
map04915 Estrogen signaling pathway	0.414466	1.25	P05480	Neuronal proto-oncogene tyrosine-protein kinase Src OS=Mus musculus OX=10090 GN=Src PE=1 SV=4	Src	1.614	0.00010588	Up	60.644	17.6	K05704	9	4	9	4	5	3	8	8	9	7	8	8	1.27628	1.33228	1.28079	0.841689	0.804578	0.763713	0.95393	0.912723	0.834011
map04915 Estrogen signaling pathway	0.414466	1.25	P08752	Guanine nucleotide-binding protein G(i) subunit alpha-2 OS=Mus musculus OX=10090 GN=Gnai2 PE=1 SV=5	Gnai2	1.703	0.000163418	Up	40.489	29.9	K04630	9	5	9	9	9	9	8	9	9	8	9	8	1.31793	1.38632	1.41667	0.855575	0.798739	0.765494	0.918315	0.817839	0.723127
map04915 Estrogen signaling pathway	0.414466	1.25	P0DP28	Calmodulin-3 OS=Mus musculus OX=10090 GN=Calm3 PE=1 SV=1	Calm3	0.471	0.00447266	Down	16.837	56.4	K02183	11	11	11	7	7	9	7	8	8	7	9	8	0.736215	0.467835	0.625022	1.2736	1.33147	1.27742	0.84428	1.40067	1.04349
map04915 Estrogen signaling pathway	0.414466	1.25	P17156	Heat shock-related 70 kDa protein 2 OS=Mus musculus OX=10090 GN=Hspa2 PE=1 SV=2	Hspa2	2.233	0.00458274	Up	69.641	22.6	K03283	13	4	4	3	3	3	3	3	3	2	2	3	1.57823	1.78395	1.23598	0.811694	0.612006	0.635729	0.537755	0.804652
map04915 Estrogen signaling pathway	0.414466	1.25	P17879	Heat shock 70 kDa protein 1B OS=Mus musculus OX=10090 GN=Hspa1b PE=1 SV=3	Hspa1b	9.192	0.000257235	Up	70.175	34.3	K03283	17	1	14	12	11	11	8	7	6	5	6	5	3.44022	2.08933	1.97351	0.276521	0.256891	0.282884	0.20933	0.252823	0.218492
map04915 Estrogen signaling pathway	0.414466	1.25	P18242	Cathepsin D OS=Mus musculus OX=10090 GN=Ctsd PE=1 SV=1	Ctsd	1.605	0.00697209	Up	44.953	26.3	K01379	9	9	9	5	6	6	8	8	8	7	7	8	1.26425	1.17784	1.54096	0.899512	0.775444	0.806012	0.899638	0.854889	0.781463
map04915 Estrogen signaling pathway	0.414466	1.25	P21279	Guanine nucleotide-binding protein G(q) subunit alpha OS=Mus musculus OX=10090 GN=Gnaq PE=1 SV=4	Gnaq	1.542	0.00320493	Up	42.158	20.1	K04634	6	4	6	3	3	3	5	6	6	5	5	5	1.27742	1.35175	1.41439	0.893458	0.955196	0.773124	0.718196	0.800554	0.815916
map04915 Estrogen signaling pathway	0.414466	1.25	Q60631	Growth factor receptor-bound protein 2 OS=Mus musculus OX=10090 GN=Grb2 PE=1 SV=1	Grb2	2.085	0.000793138	Up	25.238	31.8	K04364	6	6	6	6	6	6	5	5	5	4	5	5	1.39847	1.74964	1.41072	0.730219	0.688258	0.768116	0.682065	0.807697	0.764826
map04915 Estrogen signaling pathway	0.414466	1.25	Q63932	Dual specificity mitogen-activated protein kinase kinase 2 OS=Mus musculus OX=10090 GN=Map2k2 PE=1 SV=2	Map2k2	1.831	0.00213399	Up	44.402	15.5	K04369	6	3	6	2	3	3	4	6	5	4	5	4	1.30521	1.21181	1.33267	0.592142	0.743821	0.766996	1.10838	0.906128	1.03285
map04916 Melanogenesis	0.414822	1.42	P08752	Guanine nucleotide-binding protein G(i) subunit alpha-2 OS=Mus musculus OX=10090 GN=Gnai2 PE=1 SV=5	Gnai2	1.703	0.000163418	Up	40.489	29.9	K04630	9	5	9	9	9	9	8	9	9	8	9	8	1.31793	1.38632	1.41667	0.855575	0.798739	0.765494	0.918315	0.817839	0.723127
map04916 Melanogenesis	0.414822	1.42	P0DP28	Calmodulin-3 OS=Mus musculus OX=10090 GN=Calm3 PE=1 SV=1	Calm3	0.471	0.00447266	Down	16.837	56.4	K02183	11	11	11	7	7	9	7	8	8	7	9	8	0.736215	0.467835	0.625022	1.2736	1.33147	1.27742	0.84428	1.40067	1.04349
map04916 Melanogenesis	0.414822	1.42	P21279	Guanine nucleotide-binding protein G(q) subunit alpha OS=Mus musculus OX=10090 GN=Gnaq PE=1 SV=4	Gnaq	1.542	0.00320493	Up	42.158	20.1	K04634	6	4	6	3	3	3	5	6	6	5	5	5	1.27742	1.35175	1.41439	0.893458	0.955196	0.773124	0.718196	0.800554	0.815916
map04916 Melanogenesis	0.414822	1.42	Q02248	Catenin beta-1 OS=Mus musculus OX=10090 GN=Ctnnb1 PE=1 SV=1	Ctnnb1	0.582	0.0143717	Down	85.47	28.6	K02105	18	16	18	9	9	8	17	16	13	11	13	14	0.53007	0.769111	0.784881	1.26737	1.21536	1.10087	1.28556	1.04595	1.00083
map04916 Melanogenesis	0.414822	1.42	Q60838	Segment polarity protein dishevelled homolog DVL-2 OS=Mus musculus OX=10090 GN=Dvl2 PE=1 SV=2	Dvl2	0.211	0.00402789	Down	78.86	12.6	K02353	7	5	7	3	3	2	6	4	4	5	6	4	0.175845	0.156481	0.365437	0.959706	1.16407	1.18726	1.86722	1.61444	1.50954
map04916 Melanogenesis	0.414822	1.42	Q63932	Dual specificity mitogen-activated protein kinase kinase 2 OS=Mus musculus OX=10090 GN=Map2k2 PE=1 SV=2	Map2k2	1.831	0.00213399	Up	44.402	15.5	K04369	6	3	6	2	3	3	4	6	5	4	5	4	1.30521	1.21181	1.33267	0.592142	0.743821	0.766996	1.10838	0.906128	1.03285
map04940 Type I diabetes mellitus	0.0188578	4.26	P01899	H-2 class I histocompatibility antigen, D-B alpha chain OS=Mus musculus OX=10090 GN=H2-D1 PE=1 SV=2	H2-D1	1.749	0.0160247	Up	40.836	37.6	K06751	12	9	12	6	7	6	10	11	10	10	11	11	1.50689	1.00082	1.41112	0.764068	0.799502	0.677143	1.06418	0.850084	0.926205
map04940 Type I diabetes mellitus	0.0188578	4.26	P01901	H-2 class I histocompatibility antigen, K-B alpha chain OS=Mus musculus OX=10090 GN=H2-K1 PE=1 SV=1	H2-K1	2.493	0.00289583	Up	41.301	28.5	K06751	8	5	6	5	4	5	4	3	4	4	2	4	2.26497	1.49026	1.57142	0.678837	0.773088	0.684794	0.483931	0.733135	0.319572
map04940 Type I diabetes mellitus	0.0188578	4.26	P63038	60 kDa heat shock protein, mitochondrial OS=Mus musculus OX=10090 GN=Hspd1 PE=1 SV=1	Hspd1	1.884	0.00219676	Up	60.955	45.5	K04077	21	21	21	18	20	19	20	19	19	17	19	19	1.48213	1.40201	1.72793	0.925792	0.753211	0.769005	0.610839	0.721165	0.60791
map04964 Proximal tubule bicarbonate reclamation	0.00581606	3.55	D3Z7P3	Glutaminase kidney isoform, mitochondrial OS=Mus musculus OX=10090 GN=Gls PE=1 SV=1	Gls	1.625	0.00216514	Up	73.963	26.1	K01425	13	13	13	9	9	10	11	11	11	7	9	8	1.40455	1.2589	1.51465	0.917179	0.789944	0.863444	0.81031	0.7114	0.72961
map04964 Proximal tubule bicarbonate reclamation	0.00581606	3.55	P26443	Glutamate dehydrogenase 1, mitochondrial OS=Mus musculus OX=10090 GN=Glud1 PE=1 SV=1	Glud1	1.807	0.000250527	Up	61.336	31.7	K00261	17	17	17	10	11	10	16	16	16	14	15	16	1.28362	1.39428	1.28345	0.759701	0.758226	0.674242	0.970745	0.908257	0.967476
map04964 Proximal tubule bicarbonate reclamation	0.00581606	3.55	Q8BH04	Phosphoenolpyruvate carboxykinase [GTP], mitochondrial OS=Mus musculus OX=10090 GN=Pck2 PE=1 SV=1	Pck2	1.71	0.00114955	Up	70.527	36.1	K01596	20	20	20	14	13	14	17	16	15	16	17	15	1.28107	1.37262	1.53434	0.85803	0.83265	0.757943	0.730532	0.908731	0.724082
map04964 Proximal tubule bicarbonate reclamation	0.00581606	3.55	Q8VDN2	Sodium/potassium-transporting ATPase subunit alpha-1 OS=Mus musculus OX=10090 GN=Atp1a1 PE=1 SV=1	Atp1a1	1.718	0.000132789	Up	112.98	32.1	K01539	30	30	30	25	21	24	25	24	23	20	24	21	1.46568	1.36353	1.30333	0.806579	0.819532	0.77878	0.81773	0.836273	0.808567
map04964 Proximal tubule bicarbonate reclamation	0.00581606	3.55	Q9QZD8	Mitochondrial dicarboxylate carrier OS=Mus musculus OX=10090 GN=Slc25a10 PE=1 SV=2	Slc25a10	0.485	0.00486798	Down	31.715	31.4	K13577	8	8	8	4	4	4	7	8	8	5	8	7	0.472664	0.689383	0.704081	1.28055	1.3257	1.23843	1.25798	0.99485	1.03636
map04966 Collecting duct acid secretion	0.0302526	2.58	P50516	V-type proton ATPase catalytic subunit A OS=Mus musculus OX=10090 GN=Atp6v1a PE=1 SV=2	Atp6v1a	1.558	0.00631492	Up	68.325	32.9	K02145	18	18	18	12	12	14	17	15	17	15	17	16	1.5148	1.33324	1.1802	0.932876	0.805895	0.846451	0.697273	0.87151	0.817761
map04966 Collecting duct acid secretion	0.0302526	2.58	P57746	V-type proton ATPase subunit D OS=Mus musculus OX=10090 GN=Atp6v1d PE=1 SV=1	Atp6v1d	1.803	0.00297803	Up	28.369	21.1	K02149	5	5	5	4	4	3	4	4	4	3	5	3	1.67163	1.45286	1.22477	0.815496	0.797736	0.798357	0.561002	0.795963	0.882192
map04966 Collecting duct acid secretion	0.0302526	2.58	P62814	V-type proton ATPase subunit B, brain isoform OS=Mus musculus OX=10090 GN=Atp6v1b2 PE=1 SV=1	Atp6v1b2	1.728	0.002171	Up	56.55	35.2	K02147	14	14	14	11	12	11	14	13	12	13	12	12	1.65975	1.33125	1.45756	0.91506	0.871407	0.788318	0.708093	0.613324	0.655241
map04966 Collecting duct acid secretion	0.0302526	2.58	Q9D1K2	V-type proton ATPase subunit F OS=Mus musculus OX=10090 GN=Atp6v1f PE=1 SV=2	Atp6v1f	2.414	0.000741727	Up	13.37	41.2	K02151	5	5	5	2	3	4	5	4	5	5	4	5	1.67017	1.21821	1.43657	0.624324	0.58534	0.582244	0.958543	0.827649	1.09695
map04966 Collecting duct acid secretion	0.0302526	2.58	Q9Z1G4	V-type proton ATPase 116 kDa subunit a1 OS=Mus musculus OX=10090 GN=Atp6v0a1 PE=1 SV=3	Atp6v0a1	1.883	0.000634129	Up	96.466	9.5	K02154	7	5	7	4	5	5	5	5	5	4	3	4	1.45603	1.48958	1.49291	0.705155	0.882385	0.769775	0.918297	0.655242	0.630623
map04970 Salivary secretion	0.288076	1.62	G5E829	Plasma membrane calcium-transporting ATPase 1 OS=Mus musculus OX=10090 GN=Atp2b1 PE=1 SV=1	Atp2b1	1.814	0.000757989	Up	134.75	18.8	K05850	16	16	16	8	8	9	14	14	12	12	14	12	1.36025	1.27712	1.47378	0.80718	0.773973	0.684729	0.870553	0.854627	0.897789
map04970 Salivary secretion	0.288076	1.62	P0DP28	Calmodulin-3 OS=Mus musculus OX=10090 GN=Calm3 PE=1 SV=1	Calm3	0.471	0.00447266	Down	16.837	56.4	K02183	11	11	11	7	7	9	7	8	8	7	9	8	0.736215	0.467835	0.625022	1.2736	1.33147	1.27742	0.84428	1.40067	1.04349
map04970 Salivary secretion	0.288076	1.62	P21279	Guanine nucleotide-binding protein G(q) subunit alpha OS=Mus musculus OX=10090 GN=Gnaq PE=1 SV=4	Gnaq	1.542	0.00320493	Up	42.158	20.1	K04634	6	4	6	3	3	3	5	6	6	5	5	5	1.27742	1.35175	1.41439	0.893458	0.955196	0.773124	0.718196	0.800554	0.815916
map04970 Salivary secretion	0.288076	1.62	Q8VDN2	Sodium/potassium-transporting ATPase subunit alpha-1 OS=Mus musculus OX=10090 GN=Atp1a1 PE=1 SV=1	Atp1a1	1.718	0.000132789	Up	112.98	32.1	K01539	30	30	30	25	21	24	25	24	23	20	24	21	1.46568	1.36353	1.30333	0.806579	0.819532	0.77878	0.81773	0.836273	0.808567
map04975 Fat digestion and absorption	0.145089	2.84	P05202	Aspartate aminotransferase, mitochondrial OS=Mus musculus OX=10090 GN=Got2 PE=1 SV=1	Got2	1.649	0.0134312	Up	47.411	40.2	K14455	17	17	17	16	16	16	15	15	16	15	15	15	1.53596	1.40577	1.05724	0.828879	0.82945	0.766078	0.792836	0.931471	0.852325
map04975 Fat digestion and absorption	0.145089	2.84	Q61469	Phospholipid phosphatase 1 OS=Mus musculus OX=10090 GN=Plpp1 PE=1 SV=1	Plpp1	0.354	0.00221807	Down	31.891	9.2	K01080	3	3	3	2	2	3	2	2	2	2	2	2	0.367991	0.489472	0.523253	1.53488	1.28603	1.07635	1.66024	0.885909	1.17587
map04978 Mineral absorption	0.0192272	2.84	G5E829	Plasma membrane calcium-transporting ATPase 1 OS=Mus musculus OX=10090 GN=Atp2b1 PE=1 SV=1	Atp2b1	1.814	0.000757989	Up	134.75	18.8	K05850	16	16	16	8	8	9	14	14	12	12	14	12	1.36025	1.27712	1.47378	0.80718	0.773973	0.684729	0.870553	0.854627	0.897789
map04978 Mineral absorption	0.0192272	2.84	P09528	Ferritin heavy chain OS=Mus musculus OX=10090 GN=Fth1 PE=1 SV=2	Fth1	1.716	0.00148248	Up	21.066	46.2	K00522	8	8	8	6	8	7	7	7	6	5	7	6	1.58198	1.35515	1.71116	0.898197	0.916349	0.894945	0.525344	0.491781	0.625096
map04978 Mineral absorption	0.0192272	2.84	P14901	Heme oxygenase 1 OS=Mus musculus OX=10090 GN=Hmox1 PE=1 SV=1	Hmox1	2.039	0.000107075	Up	32.928	32.9	K00510	7	7	7	7	6	7	5	5	4	3	3	2	1.62482	1.42597	1.42837	0.715903	0.757231	0.723736	0.830638	0.737497	0.755845
map04978 Mineral absorption	0.0192272	2.84	P29391	Ferritin light chain 1 OS=Mus musculus OX=10090 GN=Ftl1 PE=1 SV=2	Ftl1	3.537	0.00222168	Up	20.802	60.7	K13625	9	9	9	8	8	8	7	8	7	4	6	6	2.83548	1.57223	1.90642	0.62463	0.557364	0.603214	0.267331	0.193899	0.439426
map04978 Mineral absorption	0.0192272	2.84	Q8VDN2	Sodium/potassium-transporting ATPase subunit alpha-1 OS=Mus musculus OX=10090 GN=Atp1a1 PE=1 SV=1	Atp1a1	1.718	0.000132789	Up	112.98	32.1	K01539	30	30	30	25	21	24	25	24	23	20	24	21	1.46568	1.36353	1.30333	0.806579	0.819532	0.77878	0.81773	0.836273	0.808567
map04979 Cholesterol metabolism	0.179709	1.77	O35604	NPC intracellular cholesterol transporter 1 OS=Mus musculus OX=10090 GN=Npc1 PE=1 SV=2	Npc1	1.589	4.49197e-05	Up	142.88	9.5	K12385	11	11	11	4	5	4	9	8	9	6	8	8	1.28649	1.31788	1.3281	0.798661	0.860902	0.81522	0.995764	0.759235	0.837741
map04979 Cholesterol metabolism	0.179709	1.77	P35951	Low-density lipoprotein receptor OS=Mus musculus OX=10090 GN=Ldlr PE=1 SV=2	Ldlr	0.39	0.00639673	Down	94.946	18	K12473	12	12	12	3	3	3	9	9	10	7	8	6	0.629757	0.584546	0.430956	1.12657	1.30336	1.78733	0.816241	1.31959	1.00165
map04979 Cholesterol metabolism	0.179709	1.77	Q60930	Voltage-dependent anion-selective channel protein 2 OS=Mus musculus OX=10090 GN=Vdac2 PE=1 SV=2	Vdac2	1.928	0.000750071	Up	31.732	53.9	K15040	13	13	13	11	12	11	11	12	12	11	12	12	1.67145	1.36228	1.42217	0.81588	0.767614	0.728058	0.766432	0.716507	0.749609
map04979 Cholesterol metabolism	0.179709	1.77	Q60932	Voltage-dependent anion-selective channel protein 1 OS=Mus musculus OX=10090 GN=Vdac1 PE=1 SV=3	Vdac1	1.746	0.00178552	Up	32.351	37.8	K05862	10	10	10	8	9	8	9	8	8	6	7	7	1.56733	1.48308	1.42945	0.970297	0.759996	0.836089	0.457678	0.746315	0.749763
map04979 Cholesterol metabolism	0.179709	1.77	Q9Z0M5	Lysosomal acid lipase/cholesteryl ester hydrolase OS=Mus musculus OX=10090 GN=Lipa PE=1 SV=2	Lipa	0.453	0.0249059	Down	45.325	10.3	K01052	4	4	4	2	2	2	4	3	3	3	2	3	0.592726	0.997403	0.758897	2.31142	1.5558	1.31728	0.338298	0.575852	0.552318
map05010 Alzheimer disease	0.389195	1.19	O08756	3-hydroxyacyl-CoA dehydrogenase type-2 OS=Mus musculus OX=10090 GN=Hsd17b10 PE=1 SV=4	Hsd17b10	2.303	0.000481378	Up	27.418	31.4	K08683	6	6	6	4	5	5	6	4	4	4	4	4	1.74546	1.60505	1.38229	0.670449	0.64409	0.740675	0.723048	0.758445	0.730496
map05010 Alzheimer disease	0.389195	1.19	O35350	Calpain-1 catalytic subunit OS=Mus musculus OX=10090 GN=Capn1 PE=1 SV=1	Capn1	1.527	0.0050008	Up	82.105	24.4	K01367	16	16	16	9	10	11	15	15	15	11	14	14	1.53718	1.26589	1.35078	0.950628	0.950116	0.819518	0.735926	0.662571	0.727389
map05010 Alzheimer disease	0.389195	1.19	P0DP28	Calmodulin-3 OS=Mus musculus OX=10090 GN=Calm3 PE=1 SV=1	Calm3	0.471	0.00447266	Down	16.837	56.4	K02183	11	11	11	7	7	9	7	8	8	7	9	8	0.736215	0.467835	0.625022	1.2736	1.33147	1.27742	0.84428	1.40067	1.04349
map05010 Alzheimer disease	0.389195	1.19	P19783	Cytochrome c oxidase subunit 4 isoform 1, mitochondrial OS=Mus musculus OX=10090 GN=Cox4i1 PE=1 SV=2	Cox4i1	1.966	0.0253215	Up	19.53	39.6	K02263	6	6	6	3	3	3	6	6	6	6	6	6	1.31287	1.36924	2.25278	0.91502	0.866174	0.728668	0.562223	0.49779	0.495238
map05010 Alzheimer disease	0.389195	1.19	P21279	Guanine nucleotide-binding protein G(q) subunit alpha OS=Mus musculus OX=10090 GN=Gnaq PE=1 SV=4	Gnaq	1.542	0.00320493	Up	42.158	20.1	K04634	6	4	6	3	3	3	5	6	6	5	5	5	1.27742	1.35175	1.41439	0.893458	0.955196	0.773124	0.718196	0.800554	0.815916
map05010 Alzheimer disease	0.389195	1.19	P49615	Cyclin-dependent-like kinase 5 OS=Mus musculus OX=10090 GN=Cdk5 PE=1 SV=1	Cdk5	2.106	0.00239518	Up	33.288	25	K02090	7	6	6	4	4	3	6	5	5	5	5	5	1.63612	1.45579	1.32147	0.784381	0.730474	0.581142	0.741888	0.903534	0.845209
map05010 Alzheimer disease	0.389195	1.19	P56391	Cytochrome c oxidase subunit 6B1 OS=Mus musculus OX=10090 GN=Cox6b1 PE=1 SV=2	Cox6b1	2.203	0.0087267	Up	10.071	52.3	K02267	4	4	4	3	3	3	4	3	3	3	3	3	1.71834	1.33464	1.35123	0.852881	0.514925	0.631304	0.879496	0.611112	1.10607
map05010 Alzheimer disease	0.389195	1.19	P56480	ATP synthase subunit beta, mitochondrial OS=Mus musculus OX=10090 GN=Atp5f1b PE=1 SV=2	Atp5f1b	1.726	0.00431361	Up	56.3	45.4	K02133	18	18	18	15	14	16	17	17	16	14	13	13	1.59416	1.35125	1.36255	0.958058	0.800242	0.737422	0.692039	0.824793	0.679485
map05010 Alzheimer disease	0.389195	1.19	P57716	Nicastrin OS=Mus musculus OX=10090 GN=Ncstn PE=1 SV=3	Ncstn	0.609	0.00168429	Down	78.491	5.6	K06171	4	4	4	2	2	2	1	4	4	3	3	4	0.804415	0.716278	0.756014		1.22102	1.27226	1.01018	1.22018	0.999655
map05010 Alzheimer disease	0.389195	1.19	Q9CQ54	NADH dehydrogenase [ubiquinone] 1 subunit C2 OS=Mus musculus OX=10090 GN=Ndufc2 PE=1 SV=1	Ndufc2	1.939	0.00971639	Up	14.164	10.8	K03968	1	1	1	1	1	1	1	1	1	1	1	1	1.23309		1.40574	0.680568	0.680599
map05010 Alzheimer disease	0.389195	1.19	Q9CQA3	Succinate dehydrogenase [ubiquinone] iron-sulfur subunit, mitochondrial OS=Mus musculus OX=10090 GN=Sdhb PE=1 SV=1	Sdhb	1.609	0.0270353	Up	31.814	32.3	K00235	9	9	9	8	7	8	6	6	6	7	6	6	1.10869	1.3442	1.45878	0.947788	0.640979	0.841648	0.775821	0.915151	0.966941
map05010 Alzheimer disease	0.389195	1.19	Q9CZ13	Cytochrome b-c1 complex subunit 1, mitochondrial OS=Mus musculus OX=10090 GN=Uqcrc1 PE=1 SV=2	Uqcrc1	1.515	0.00273578	Up	52.851	29.2	K00414	13	12	13	6	9	9	12	12	12	12	10	12	1.24442	1.2082	1.44592	0.907002	0.825606	0.841408	0.755287	0.892598	0.879555
map05010 Alzheimer disease	0.389195	1.19	Q9D3D9	ATP synthase subunit delta, mitochondrial OS=Mus musculus OX=10090 GN=Atp5f1d PE=1 SV=1	Atp5f1d	2.138	0.000376296	Up	17.6	22.6	K02134	3	3	3	3	3	3	3	3	3	3	3	3	1.45981	1.69658	1.45559	0.737299	0.764155	0.655856	0.771394	0.734478	0.724833
map05010 Alzheimer disease	0.389195	1.19	Q9D6J6	NADH dehydrogenase [ubiquinone] flavoprotein 2, mitochondrial OS=Mus musculus OX=10090 GN=Ndufv2 PE=1 SV=2	Ndufv2	3.807	0.00598515	Up	27.285	23.8	K03943	4	4	4	3	2	3	2	3	2	2	3	4	2.07206	1.3259	2.00683	0.342851	0.391605	0.685083	0.844248	0.649755	0.681671
map05010 Alzheimer disease	0.389195	1.19	Q9DB77	Cytochrome b-c1 complex subunit 2, mitochondrial OS=Mus musculus OX=10090 GN=Uqcrc2 PE=1 SV=1	Uqcrc2	1.655	0.000243882	Up	48.234	36	K00415	12	12	12	8	8	9	10	9	6	8	8	8	1.24123	1.3245	1.35764	0.83586	0.752519	0.782609	0.967223	0.935368	0.803054
map05010 Alzheimer disease	0.389195	1.19	Q9DCS9	NADH dehydrogenase [ubiquinone] 1 beta subcomplex subunit 10 OS=Mus musculus OX=10090 GN=Ndufb10 PE=1 SV=3	Ndufb10	0.271	0.000613496	Down	21.024	33	K03966	6	6	6	2	2	3	6	6	6	4	6	6	0.359407	0.456449	0.497977	1.62131	1.8654	1.36006	0.733181	1.20856	0.897662
map05010 Alzheimer disease	0.389195	1.19	Q9DCT2	NADH dehydrogenase [ubiquinone] iron-sulfur protein 3, mitochondrial OS=Mus musculus OX=10090 GN=Ndufs3 PE=1 SV=2	Ndufs3	2.1	0.000626915	Up	30.149	23.2	K03936	5	5	5	4	4	4	3	3	3	4	3	4	1.75861	1.42047	1.47117	0.75833	0.684514	0.77195	0.704042	0.622775	0.808134
map05010 Alzheimer disease	0.389195	1.19	Q9DCX2	ATP synthase subunit d, mitochondrial OS=Mus musculus OX=10090 GN=Atp5pd PE=1 SV=3	Atp5pd	1.739	0.000734538	Up	18.749	46	K02138	8	8	8	7	7	8	8	7	7	6	7	7	1.38884	1.46013	1.3969	0.909285	0.757335	0.774967	0.778149	0.803363	0.731034
map05012 Parkinson disease	0.0320309	1.55	P08752	Guanine nucleotide-binding protein G(i) subunit alpha-2 OS=Mus musculus OX=10090 GN=Gnai2 PE=1 SV=5	Gnai2	1.703	0.000163418	Up	40.489	29.9	K04630	9	5	9	9	9	9	8	9	9	8	9	8	1.31793	1.38632	1.41667	0.855575	0.798739	0.765494	0.918315	0.817839	0.723127
map05012 Parkinson disease	0.0320309	1.55	P19783	Cytochrome c oxidase subunit 4 isoform 1, mitochondrial OS=Mus musculus OX=10090 GN=Cox4i1 PE=1 SV=2	Cox4i1	1.966	0.0253215	Up	19.53	39.6	K02263	6	6	6	3	3	3	6	6	6	6	6	6	1.31287	1.36924	2.25278	0.91502	0.866174	0.728668	0.562223	0.49779	0.495238
map05012 Parkinson disease	0.0320309	1.55	P31254	Ubiquitin-like modifier-activating enzyme 1 Y OS=Mus musculus OX=10090 GN=Uba1y PE=1 SV=2	Uba1y	1.585	0.01844	Up	118.04	19.7	K03178	20	13	13	8	8	8	11	10	9	9	10	9	1.33367	1.44246	1.03793	0.904504	0.727227	0.774255	0.983614	0.964613	0.831732
map05012 Parkinson disease	0.0320309	1.55	P56391	Cytochrome c oxidase subunit 6B1 OS=Mus musculus OX=10090 GN=Cox6b1 PE=1 SV=2	Cox6b1	2.203	0.0087267	Up	10.071	52.3	K02267	4	4	4	3	3	3	4	3	3	3	3	3	1.71834	1.33464	1.35123	0.852881	0.514925	0.631304	0.879496	0.611112	1.10607
map05012 Parkinson disease	0.0320309	1.55	P56480	ATP synthase subunit beta, mitochondrial OS=Mus musculus OX=10090 GN=Atp5f1b PE=1 SV=2	Atp5f1b	1.726	0.00431361	Up	56.3	45.4	K02133	18	18	18	15	14	16	17	17	16	14	13	13	1.59416	1.35125	1.36255	0.958058	0.800242	0.737422	0.692039	0.824793	0.679485
map05012 Parkinson disease	0.0320309	1.55	P62254	Ubiquitin-conjugating enzyme E2 G1 OS=Mus musculus OX=10090 GN=Ube2g1 PE=1 SV=3	Ube2g1	1.687	0.00681709	Up	19.509	12.9	K10575	2	2	2	1	2	2	2	2	2	2	2	2		1.40554	1.56002	0.973724	0.828989	0.833348	0.779307	0.798336	0.82074
map05012 Parkinson disease	0.0320309	1.55	Q02053	Ubiquitin-like modifier-activating enzyme 1 OS=Mus musculus OX=10090 GN=Uba1 PE=1 SV=1	Uba1	1.611	0.000479322	Up	117.81	34.2	K03178	30	23	30	25	26	25	26	23	25	23	21	24	1.47657	1.31666	1.31822	0.892216	0.841534	0.818821	0.746691	0.803124	0.786161
map05012 Parkinson disease	0.0320309	1.55	Q60930	Voltage-dependent anion-selective channel protein 2 OS=Mus musculus OX=10090 GN=Vdac2 PE=1 SV=2	Vdac2	1.928	0.000750071	Up	31.732	53.9	K15040	13	13	13	11	12	11	11	12	12	11	12	12	1.67145	1.36228	1.42217	0.81588	0.767614	0.728058	0.766432	0.716507	0.749609
map05012 Parkinson disease	0.0320309	1.55	Q60932	Voltage-dependent anion-selective channel protein 1 OS=Mus musculus OX=10090 GN=Vdac1 PE=1 SV=3	Vdac1	1.746	0.00178552	Up	32.351	37.8	K05862	10	10	10	8	9	8	9	8	8	6	7	7	1.56733	1.48308	1.42945	0.970297	0.759996	0.836089	0.457678	0.746315	0.749763
map05012 Parkinson disease	0.0320309	1.55	Q99LX0	Parkinson disease protein 7 homolog OS=Mus musculus OX=10090 GN=Park7 PE=1 SV=1	Park7	1.675	0.011092	Up	20.021	49.7	K05687	7	7	7	6	6	5	7	7	6	6	6	6	1.51875	1.16461	1.54153	0.817677	0.751439	0.953586	0.557735	0.76637	0.928308
map05012 Parkinson disease	0.0320309	1.55	Q9CQ54	NADH dehydrogenase [ubiquinone] 1 subunit C2 OS=Mus musculus OX=10090 GN=Ndufc2 PE=1 SV=1	Ndufc2	1.939	0.00971639	Up	14.164	10.8	K03968	1	1	1	1	1	1	1	1	1	1	1	1	1.23309		1.40574	0.680568	0.680599
map05012 Parkinson disease	0.0320309	1.55	Q9CQA3	Succinate dehydrogenase [ubiquinone] iron-sulfur subunit, mitochondrial OS=Mus musculus OX=10090 GN=Sdhb PE=1 SV=1	Sdhb	1.609	0.0270353	Up	31.814	32.3	K00235	9	9	9	8	7	8	6	6	6	7	6	6	1.10869	1.3442	1.45878	0.947788	0.640979	0.841648	0.775821	0.915151	0.966941
map05012 Parkinson disease	0.0320309	1.55	Q9CZ13	Cytochrome b-c1 complex subunit 1, mitochondrial OS=Mus musculus OX=10090 GN=Uqcrc1 PE=1 SV=2	Uqcrc1	1.515	0.00273578	Up	52.851	29.2	K00414	13	12	13	6	9	9	12	12	12	12	10	12	1.24442	1.2082	1.44592	0.907002	0.825606	0.841408	0.755287	0.892598	0.879555
map05012 Parkinson disease	0.0320309	1.55	Q9D3D9	ATP synthase subunit delta, mitochondrial OS=Mus musculus OX=10090 GN=Atp5f1d PE=1 SV=1	Atp5f1d	2.138	0.000376296	Up	17.6	22.6	K02134	3	3	3	3	3	3	3	3	3	3	3	3	1.45981	1.69658	1.45559	0.737299	0.764155	0.655856	0.771394	0.734478	0.724833
map05012 Parkinson disease	0.0320309	1.55	Q9D6J6	NADH dehydrogenase [ubiquinone] flavoprotein 2, mitochondrial OS=Mus musculus OX=10090 GN=Ndufv2 PE=1 SV=2	Ndufv2	3.807	0.00598515	Up	27.285	23.8	K03943	4	4	4	3	2	3	2	3	2	2	3	4	2.07206	1.3259	2.00683	0.342851	0.391605	0.685083	0.844248	0.649755	0.681671
map05012 Parkinson disease	0.0320309	1.55	Q9DB77	Cytochrome b-c1 complex subunit 2, mitochondrial OS=Mus musculus OX=10090 GN=Uqcrc2 PE=1 SV=1	Uqcrc2	1.655	0.000243882	Up	48.234	36	K00415	12	12	12	8	8	9	10	9	6	8	8	8	1.24123	1.3245	1.35764	0.83586	0.752519	0.782609	0.967223	0.935368	0.803054
map05012 Parkinson disease	0.0320309	1.55	Q9DCS9	NADH dehydrogenase [ubiquinone] 1 beta subcomplex subunit 10 OS=Mus musculus OX=10090 GN=Ndufb10 PE=1 SV=3	Ndufb10	0.271	0.000613496	Down	21.024	33	K03966	6	6	6	2	2	3	6	6	6	4	6	6	0.359407	0.456449	0.497977	1.62131	1.8654	1.36006	0.733181	1.20856	0.897662
map05012 Parkinson disease	0.0320309	1.55	Q9DCT2	NADH dehydrogenase [ubiquinone] iron-sulfur protein 3, mitochondrial OS=Mus musculus OX=10090 GN=Ndufs3 PE=1 SV=2	Ndufs3	2.1	0.000626915	Up	30.149	23.2	K03936	5	5	5	4	4	4	3	3	3	4	3	4	1.75861	1.42047	1.47117	0.75833	0.684514	0.77195	0.704042	0.622775	0.808134
map05012 Parkinson disease	0.0320309	1.55	Q9DCX2	ATP synthase subunit d, mitochondrial OS=Mus musculus OX=10090 GN=Atp5pd PE=1 SV=3	Atp5pd	1.739	0.000734538	Up	18.749	46	K02138	8	8	8	7	7	8	8	7	7	6	7	7	1.38884	1.46013	1.3969	0.909285	0.757335	0.774967	0.778149	0.803363	0.731034
map05012 Parkinson disease	0.0320309	1.55	Q9JIY5	Serine protease HTRA2, mitochondrial OS=Mus musculus OX=10090 GN=Htra2 PE=1 SV=2	Htra2	1.857	0.01124	Up	49.348	17.2	K08669	6	6	6	4	3	4	6	5	5	5	3	3	1.55562	1.05471	1.49316	0.782006	0.652793	0.774949	0.6212	1.18465	0.880922
map05012 Parkinson disease	0.0320309	1.55	Q9Z2Q6	Septin-5 OS=Mus musculus OX=10090 GN=Septin5 PE=1 SV=2	Septin5	1.613	0.000530763	Up	42.747	25.7	K04557	9	9	9	6	6	6	9	9	9	7	8	8	1.17435	1.30214	1.22377	0.818258	0.751916	0.723386	1.04273	0.880938	1.08251
map05100 Bacterial invasion of epithelial cells	0.0862208	1.54	B9PXQ3	Actin OS=Toxoplasma gondii OX=5811 GN=TgIb.1290 PE=3 SV=1	TgIb.1290	0.625	0.0466493	Down	41.907	30.6	K05692	9	5	6	4	4	4	5	5	4	0	1	0	0.685894	0.819739	0.8021	1.07846	1.6125	1.00131
map05100 Bacterial invasion of epithelial cells	0.0862208	1.54	O08585	Clathrin light chain A OS=Mus musculus OX=10090 GN=Clta PE=1 SV=2	Clta	0.556	0.00882103	Down	25.604	17.4	K04644	5	5	5	3	3	2	4	4	5	4	5	4	0.507261	0.591516	0.748136	0.991735	1.16593	1.16703	1.25204	1.42697	1.14938
map05100 Bacterial invasion of epithelial cells	0.0862208	1.54	P05480	Neuronal proto-oncogene tyrosine-protein kinase Src OS=Mus musculus OX=10090 GN=Src PE=1 SV=4	Src	1.614	0.00010588	Up	60.644	17.6	K05704	9	4	9	4	5	3	8	8	9	7	8	8	1.27628	1.33228	1.28079	0.841689	0.804578	0.763713	0.95393	0.912723	0.834011
map05100 Bacterial invasion of epithelial cells	0.0862208	1.54	P11276	Fibronectin OS=Mus musculus OX=10090 GN=Fn1 PE=1 SV=4	Fn1	2.901	0.000976848	Up	272.53	7.5	K05717	16	16	16	11	11	11	11	10	9	9	8	10	1.77385	1.53109	1.1829	0.519917	0.537192	0.490057	1.12102	0.892159	0.95182
map05100 Bacterial invasion of epithelial cells	0.0862208	1.54	Q02248	Catenin beta-1 OS=Mus musculus OX=10090 GN=Ctnnb1 PE=1 SV=1	Ctnnb1	0.582	0.0143717	Down	85.47	28.6	K02105	18	16	18	9	9	8	17	16	13	11	13	14	0.53007	0.769111	0.784881	1.26737	1.21536	1.10087	1.28556	1.04595	1.00083
map05100 Bacterial invasion of epithelial cells	0.0862208	1.54	Q64010	Adapter molecule crk OS=Mus musculus OX=10090 GN=Crk PE=1 SV=1	Crk	1.963	0.000574123	Up	33.814	24.3	K04438	7	7	7	5	6	5	4	4	4	4	4	4	1.4972	1.47592	1.22362	0.691485	0.711339	0.735563	0.959042	0.69271	1.01312
map05100 Bacterial invasion of epithelial cells	0.0862208	1.54	Q64727	Vinculin OS=Mus musculus OX=10090 GN=Vcl PE=1 SV=4	Vcl	1.559	0.00020071	Up	116.72	41.8	K05700	43	43	43	30	29	29	38	40	40	39	41	40	1.31145	1.23345	1.2957	0.867748	0.804124	0.790894	0.845454	0.915444	0.935731
map05100 Bacterial invasion of epithelial cells	0.0862208	1.54	Q80UG5	Septin-9 OS=Mus musculus OX=10090 GN=Septin9 PE=1 SV=1	Septin9	1.504	0.000271493	Up	65.574	44.6	K16938	22	22	22	15	16	16	19	19	17	17	18	16	1.17173	1.28479	1.16699	0.815555	0.810146	0.78331	1.04369	0.961308	0.962487
map05100 Bacterial invasion of epithelial cells	0.0862208	1.54	Q8BH43	Wiskott-Aldrich syndrome protein family member 2 OS=Mus musculus OX=10090 GN=Wasf2 PE=1 SV=1	Wasf2	1.61	0.0162526	Up	54.073	17.5	K05748	7	7	7	4	4	5	4	4	5	4	5	5	1.20386	1.50786	1.0271	0.827899	0.748463	0.745201	1.06951	1.09657	0.773533
map05100 Bacterial invasion of epithelial cells	0.0862208	1.54	Q8VI36	Paxillin OS=Mus musculus OX=10090 GN=Pxn PE=1 SV=1	Pxn	1.614	0.0156776	Up	64.476	13.2	K05760	7	7	7	4	3	4	5	6	5	5	6	5	1.13904	1.0723	1.4519	0.74501	0.857738	0.66697	1.00335	0.966867	1.09682
map05100 Bacterial invasion of epithelial cells	0.0862208	1.54	Q9CPW4	Actin-related protein 2/3 complex subunit 5 OS=Mus musculus OX=10090 GN=Arpc5 PE=1 SV=3	Arpc5	2.128	0.046352	Up	16.288	36.4	K05754	4	4	4	4	4	4	3	3	3	3	3	3	1.97546	0.979296	2.1061	0.798718	0.770503	0.80944	0.448437	0.611594	0.500449
map05100 Bacterial invasion of epithelial cells	0.0862208	1.54	Q9JM76	Actin-related protein 2/3 complex subunit 3 OS=Mus musculus OX=10090 GN=Arpc3 PE=1 SV=3	Arpc3	0.588	0.0104757	Down	20.524	21.3	K05756	4	4	4	2	2	1	4	4	4	4	4	4	0.533069	0.644786	0.727405	0.924695	1.1635	1.15027	1.16746	1.35168	1.33714
map05100 Bacterial invasion of epithelial cells	0.0862208	1.54	Q9WV32	Actin-related protein 2/3 complex subunit 1B OS=Mus musculus OX=10090 GN=Arpc1b PE=1 SV=4	Arpc1b	1.707	0.00147339	Up	41.063	30.9	K05757	10	9	10	8	7	9	7	8	8	7	7	7	1.43399	1.40109	1.3027	0.906048	0.786714	0.731559	0.863722	0.821665	0.752503
map05110 Vibrio cholerae infection	0.0301703	1.89	B9PXQ3	Actin OS=Toxoplasma gondii OX=5811 GN=TgIb.1290 PE=3 SV=1	TgIb.1290	0.625	0.0466493	Down	41.907	30.6	K05692	9	5	6	4	4	4	5	5	4	0	1	0	0.685894	0.819739	0.8021	1.07846	1.6125	1.00131
map05110 Vibrio cholerae infection	0.0301703	1.89	P50516	V-type proton ATPase catalytic subunit A OS=Mus musculus OX=10090 GN=Atp6v1a PE=1 SV=2	Atp6v1a	1.558	0.00631492	Up	68.325	32.9	K02145	18	18	18	12	12	14	17	15	17	15	17	16	1.5148	1.33324	1.1802	0.932876	0.805895	0.846451	0.697273	0.87151	0.817761
map05110 Vibrio cholerae infection	0.0301703	1.89	P57746	V-type proton ATPase subunit D OS=Mus musculus OX=10090 GN=Atp6v1d PE=1 SV=1	Atp6v1d	1.803	0.00297803	Up	28.369	21.1	K02149	5	5	5	4	4	3	4	4	4	3	5	3	1.67163	1.45286	1.22477	0.815496	0.797736	0.798357	0.561002	0.795963	0.882192
map05110 Vibrio cholerae infection	0.0301703	1.89	P61620	Protein transport protein Sec61 subunit alpha isoform 1 OS=Mus musculus OX=10090 GN=Sec61a1 PE=1 SV=2	Sec61a1	0.48	0.0292278	Down	52.264	16.4	K10956	8	4	8	4	4	4	7	7	7	5	6	5	0.384448	0.601165	0.799677	1.0277	1.37288	1.32168	1.30586	1.14647	1.04012
map05110 Vibrio cholerae infection	0.0301703	1.89	P62814	V-type proton ATPase subunit B, brain isoform OS=Mus musculus OX=10090 GN=Atp6v1b2 PE=1 SV=1	Atp6v1b2	1.728	0.002171	Up	56.55	35.2	K02147	14	14	14	11	12	11	14	13	12	13	12	12	1.65975	1.33125	1.45756	0.91506	0.871407	0.788318	0.708093	0.613324	0.655241
map05110 Vibrio cholerae infection	0.0301703	1.89	Q8CIH5	1-phosphatidylinositol 4,5-bisphosphate phosphodiesterase gamma-2 OS=Mus musculus OX=10090 GN=Plcg2 PE=1 SV=1	Plcg2	0.542	0.0231646	Down	147.59	4.7	K05859	6	6	6	1	2	2	6	5	5	2	5	4		0.522661	0.700828	1.28174	1.00007	1.10245	1.30927	1.05122	1.03175
map05110 Vibrio cholerae infection	0.0301703	1.89	Q8R180	ERO1-like protein alpha OS=Mus musculus OX=10090 GN=Ero1a PE=1 SV=2	Ero1a	1.908	0.00352832	Up	54.084	34.7	K10950	15	14	15	12	13	11	11	8	10	9	10	9	1.32502	1.64103	1.53563	0.782946	0.902344	0.673594	0.672522	0.658929	0.807991
map05110 Vibrio cholerae infection	0.0301703	1.89	Q9CQM2	ER lumen protein-retaining receptor 2 OS=Mus musculus OX=10090 GN=Kdelr2 PE=1 SV=1	Kdelr2	0.541	0.00123018	Down	24.454	5.2	K10949	1	1	1	1	1	1	1	1	1	1	1	1	0.59963	0.708629	0.771513	1.25808	1.3235	1.26021	1.10483	1.07688	0.896716
map05110 Vibrio cholerae infection	0.0301703	1.89	Q9D1K2	V-type proton ATPase subunit F OS=Mus musculus OX=10090 GN=Atp6v1f PE=1 SV=2	Atp6v1f	2.414	0.000741727	Up	13.37	41.2	K02151	5	5	5	2	3	4	5	4	5	5	4	5	1.67017	1.21821	1.43657	0.624324	0.58534	0.582244	0.958543	0.827649	1.09695
map05110 Vibrio cholerae infection	0.0301703	1.89	Q9Z1G4	V-type proton ATPase 116 kDa subunit a1 OS=Mus musculus OX=10090 GN=Atp6v0a1 PE=1 SV=3	Atp6v0a1	1.883	0.000634129	Up	96.466	9.5	K02154	7	5	7	4	5	5	5	5	5	4	3	4	1.45603	1.48958	1.49291	0.705155	0.882385	0.769775	0.918297	0.655242	0.630623
map05120 Epithelial cell signaling in Helicobacter pylori infection	0.267332	1.42	O88643	Serine/threonine-protein kinase PAK 1 OS=Mus musculus OX=10090 GN=Pak1 PE=1 SV=1	Pak1	2.134	0.00416261	Up	60.736	20	K04409	8	4	6	6	4	5	4	5	4	3	3	3	1.22181	1.51309	1.61326	0.564131	0.681293	0.792077	0.943061	0.779626	0.891646
map05120 Epithelial cell signaling in Helicobacter pylori infection	0.267332	1.42	P05480	Neuronal proto-oncogene tyrosine-protein kinase Src OS=Mus musculus OX=10090 GN=Src PE=1 SV=4	Src	1.614	0.00010588	Up	60.644	17.6	K05704	9	4	9	4	5	3	8	8	9	7	8	8	1.27628	1.33228	1.28079	0.841689	0.804578	0.763713	0.95393	0.912723	0.834011
map05120 Epithelial cell signaling in Helicobacter pylori infection	0.267332	1.42	P35235	Tyrosine-protein phosphatase non-receptor type 11 OS=Mus musculus OX=10090 GN=Ptpn11 PE=1 SV=3	Ptpn11	1.743	5.74824e-05	Up	68.034	22.8	K07293	12	12	12	7	7	7	9	9	9	7	8	7	1.26474	1.31489	1.3182	0.755489	0.70574	0.775388	0.903093	1.01104	0.951417
map05120 Epithelial cell signaling in Helicobacter pylori infection	0.267332	1.42	P50516	V-type proton ATPase catalytic subunit A OS=Mus musculus OX=10090 GN=Atp6v1a PE=1 SV=2	Atp6v1a	1.558	0.00631492	Up	68.325	32.9	K02145	18	18	18	12	12	14	17	15	17	15	17	16	1.5148	1.33324	1.1802	0.932876	0.805895	0.846451	0.697273	0.87151	0.817761
map05120 Epithelial cell signaling in Helicobacter pylori infection	0.267332	1.42	P57746	V-type proton ATPase subunit D OS=Mus musculus OX=10090 GN=Atp6v1d PE=1 SV=1	Atp6v1d	1.803	0.00297803	Up	28.369	21.1	K02149	5	5	5	4	4	3	4	4	4	3	5	3	1.67163	1.45286	1.22477	0.815496	0.797736	0.798357	0.561002	0.795963	0.882192
map05120 Epithelial cell signaling in Helicobacter pylori infection	0.267332	1.42	P62814	V-type proton ATPase subunit B, brain isoform OS=Mus musculus OX=10090 GN=Atp6v1b2 PE=1 SV=1	Atp6v1b2	1.728	0.002171	Up	56.55	35.2	K02147	14	14	14	11	12	11	14	13	12	13	12	12	1.65975	1.33125	1.45756	0.91506	0.871407	0.788318	0.708093	0.613324	0.655241
map05120 Epithelial cell signaling in Helicobacter pylori infection	0.267332	1.42	Q8CIH5	1-phosphatidylinositol 4,5-bisphosphate phosphodiesterase gamma-2 OS=Mus musculus OX=10090 GN=Plcg2 PE=1 SV=1	Plcg2	0.542	0.0231646	Down	147.59	4.7	K05859	6	6	6	1	2	2	6	5	5	2	5	4		0.522661	0.700828	1.28174	1.00007	1.10245	1.30927	1.05122	1.03175
map05120 Epithelial cell signaling in Helicobacter pylori infection	0.267332	1.42	Q9D1K2	V-type proton ATPase subunit F OS=Mus musculus OX=10090 GN=Atp6v1f PE=1 SV=2	Atp6v1f	2.414	0.000741727	Up	13.37	41.2	K02151	5	5	5	2	3	4	5	4	5	5	4	5	1.67017	1.21821	1.43657	0.624324	0.58534	0.582244	0.958543	0.827649	1.09695
map05120 Epithelial cell signaling in Helicobacter pylori infection	0.267332	1.42	Q9Z1G4	V-type proton ATPase 116 kDa subunit a1 OS=Mus musculus OX=10090 GN=Atp6v0a1 PE=1 SV=3	Atp6v0a1	1.883	0.000634129	Up	96.466	9.5	K02154	7	5	7	4	5	5	5	5	5	4	3	4	1.45603	1.48958	1.49291	0.705155	0.882385	0.769775	0.918297	0.655242	0.630623
map05134 Legionellosis	0.171539	1.66	B6KN45	Elongation factor 1-alpha OS=Toxoplasma gondii OX=5811 GN=TgIa.0820 PE=3 SV=1	TgIa.0820	0.414	0.00464484	Down	49.005	26.8	K03231	11	6	6	3	3	3	5	5	5	0	0	0	0.590146	0.585832	0.580926	1.0268	1.65995	1.55635
map05134 Legionellosis	0.171539	1.66	O08547	Vesicle-trafficking protein SEC22b OS=Mus musculus OX=10090 GN=Sec22b PE=1 SV=3	Sec22b	2.248	0.00719571	Up	24.74	34.4	K08517	7	7	7	5	6	6	6	6	6	5	5	6	1.41551	1.24067	1.97283	0.755624	0.5884	0.714898	0.810235	0.872269	0.629556
map05134 Legionellosis	0.171539	1.66	P17156	Heat shock-related 70 kDa protein 2 OS=Mus musculus OX=10090 GN=Hspa2 PE=1 SV=2	Hspa2	2.233	0.00458274	Up	69.641	22.6	K03283	13	4	4	3	3	3	3	3	3	2	2	3	1.57823	1.78395	1.23598	0.811694	0.612006	0.635729	0.537755	0.804652
map05134 Legionellosis	0.171539	1.66	P17879	Heat shock 70 kDa protein 1B OS=Mus musculus OX=10090 GN=Hspa1b PE=1 SV=3	Hspa1b	9.192	0.000257235	Up	70.175	34.3	K03283	17	1	14	12	11	11	8	7	6	5	6	5	3.44022	2.08933	1.97351	0.276521	0.256891	0.282884	0.20933	0.252823	0.218492
map05134 Legionellosis	0.171539	1.66	P63038	60 kDa heat shock protein, mitochondrial OS=Mus musculus OX=10090 GN=Hspd1 PE=1 SV=1	Hspd1	1.884	0.00219676	Up	60.955	45.5	K04077	21	21	21	18	20	19	20	19	19	17	19	19	1.48213	1.40201	1.72793	0.925792	0.753211	0.769005	0.610839	0.721165	0.60791
map05134 Legionellosis	0.171539	1.66	Q9D1G1	Ras-related protein Rab-1B OS=Mus musculus OX=10090 GN=Rab1b PE=1 SV=1	Rab1b	1.557	0.0434	Up	22.187	37.8	K07875	8	4	4	1	1	2	4	3	4	4	3	4	1.31585	1.10656	1.71346	0.810744	1.02493	0.821469	0.745345	0.795604	0.666041
map05134 Legionellosis	0.171539	1.66	Q9WTK5	Nuclear factor NF-kappa-B p100 subunit OS=Mus musculus OX=10090 GN=Nfkb2 PE=1 SV=1	Nfkb2	2.187	0.000443364	Up	96.831	25.7	K04469	17	17	17	6	8	7	13	12	12	10	12	11	1.38112	1.55927	1.7434	0.739942	0.673607	0.728272	0.785434	0.726983	0.661973
map05143 African trypanosomiasis	0.214471	2.27	P21279	Guanine nucleotide-binding protein G(q) subunit alpha OS=Mus musculus OX=10090 GN=Gnaq PE=1 SV=4	Gnaq	1.542	0.00320493	Up	42.158	20.1	K04634	6	4	6	3	3	3	5	6	6	5	5	5	1.27742	1.35175	1.41439	0.893458	0.955196	0.773124	0.718196	0.800554	0.815916
map05143 African trypanosomiasis	0.214471	2.27	Q8C1A5	Thimet oligopeptidase OS=Mus musculus OX=10090 GN=Thop1 PE=1 SV=1	Thop1	1.984	0.000435736	Up	78.025	24.9	K01392	17	17	17	11	11	13	12	12	13	13	13	14	1.54973	1.31583	1.37239	0.698994	0.668072	0.768561	0.872046	0.841479	0.912895
map05146 Amoebiasis	0.316105	1.42	P08122	Collagen alpha-2(IV) chain OS=Mus musculus OX=10090 GN=Col4a2 PE=1 SV=4	Col4a2	1.811	0.0112477	Up	167.32	2.3	K06237	3	3	3	2	3	3	2	2	2	2	2	2	1.29255	1.56939	1.03281	0.703305	0.662379	0.785156	0.936132	1.07242	0.945859
map05146 Amoebiasis	0.316105	1.42	P11276	Fibronectin OS=Mus musculus OX=10090 GN=Fn1 PE=1 SV=4	Fn1	2.901	0.000976848	Up	272.53	7.5	K05717	16	16	16	11	11	11	11	10	9	9	8	10	1.77385	1.53109	1.1829	0.519917	0.537192	0.490057	1.12102	0.892159	0.95182
map05146 Amoebiasis	0.316105	1.42	P21279	Guanine nucleotide-binding protein G(q) subunit alpha OS=Mus musculus OX=10090 GN=Gnaq PE=1 SV=4	Gnaq	1.542	0.00320493	Up	42.158	20.1	K04634	6	4	6	3	3	3	5	6	6	5	5	5	1.27742	1.35175	1.41439	0.893458	0.955196	0.773124	0.718196	0.800554	0.815916
map05146 Amoebiasis	0.316105	1.42	P51150	Ras-related protein Rab-7a OS=Mus musculus OX=10090 GN=Rab7a PE=1 SV=2	Rab7a	1.519	0.00277295	Up	23.489	44.9	K07897	8	8	8	7	7	7	8	8	8	8	7	8	1.43045	1.38308	1.55171	1.04889	0.954517	0.869951	0.491543	0.660044	0.609812
map05146 Amoebiasis	0.316105	1.42	Q60854	Serpin B6 OS=Mus musculus OX=10090 GN=Serpinb6 PE=1 SV=1	Serpinb6	5.806	5.41485e-05	Up	42.598	19.6	K13963	7	7	7	5	5	4	4	4	4	7	7	7	1.84265	1.47888	1.47225	0.266496	0.250327	0.308888	1.16828	0.988745	1.22348
map05146 Amoebiasis	0.316105	1.42	Q64727	Vinculin OS=Mus musculus OX=10090 GN=Vcl PE=1 SV=4	Vcl	1.559	0.00020071	Up	116.72	41.8	K05700	43	43	43	30	29	29	38	40	40	39	41	40	1.31145	1.23345	1.2957	0.867748	0.804124	0.790894	0.845454	0.915444	0.935731
map05146 Amoebiasis	0.316105	1.42	Q9CQD1	Ras-related protein Rab-5A OS=Mus musculus OX=10090 GN=Rab5a PE=1 SV=1	Rab5a	2.089	0.00461978	Up	23.598	38.6	K07887	7	4	4	2	2	2	4	4	4	3	3	4	1.55978	1.25806	1.46217	0.664064	0.826817	0.558107	1.09665	0.915056	0.659292
map05169 Epstein-Barr virus infection	0.224923	1.31	O88685	26S proteasome regulatory subunit 6A OS=Mus musculus OX=10090 GN=Psmc3 PE=1 SV=2	Psmc3	1.692	0.00219039	Up	49.548	36	K03065	15	15	15	13	12	12	13	13	11	11	11	10	1.42486	1.38191	1.31511	0.912782	0.812347	0.711246	0.791494	0.764148	0.886102
map05169 Epstein-Barr virus infection	0.224923	1.31	P01899	H-2 class I histocompatibility antigen, D-B alpha chain OS=Mus musculus OX=10090 GN=H2-D1 PE=1 SV=2	H2-D1	1.749	0.0160247	Up	40.836	37.6	K06751	12	9	12	6	7	6	10	11	10	10	11	11	1.50689	1.00082	1.41112	0.764068	0.799502	0.677143	1.06418	0.850084	0.926205
map05169 Epstein-Barr virus infection	0.224923	1.31	P01901	H-2 class I histocompatibility antigen, K-B alpha chain OS=Mus musculus OX=10090 GN=H2-K1 PE=1 SV=1	H2-K1	2.493	0.00289583	Up	41.301	28.5	K06751	8	5	6	5	4	5	4	3	4	4	2	4	2.26497	1.49026	1.57142	0.678837	0.773088	0.684794	0.483931	0.733135	0.319572
map05169 Epstein-Barr virus infection	0.224923	1.31	P14685	26S proteasome non-ATPase regulatory subunit 3 OS=Mus musculus OX=10090 GN=Psmd3 PE=1 SV=3	Psmd3	1.648	0.000354521	Up	60.718	38.1	K03033	19	19	19	11	13	14	17	17	17	16	16	16	1.43206	1.29464	1.33664	0.853452	0.842965	0.768828	0.805377	0.860097	0.805948
map05169 Epstein-Barr virus infection	0.224923	1.31	P42225	Signal transducer and activator of transcription 1 OS=Mus musculus OX=10090 GN=Stat1 PE=1 SV=1	Stat1	2.366	0.000694956	Up	87.196	24.3	K11220	16	16	16	9	7	8	10	14	10	10	13	12	1.4594	1.07593	1.20764	0.543614	0.519481	0.51856	1.30154	1.19556	1.17827
map05169 Epstein-Barr virus infection	0.224923	1.31	P46471	26S proteasome regulatory subunit 7 OS=Mus musculus OX=10090 GN=Psmc2 PE=1 SV=5	Psmc2	1.592	3.35907e-05	Up	48.647	48	K03061	20	20	20	18	16	17	15	15	15	16	15	15	1.29994	1.32963	1.32316	0.859904	0.825302	0.797822	0.915738	0.766357	0.882145
map05169 Epstein-Barr virus infection	0.224923	1.31	P46935	E3 ubiquitin-protein ligase NEDD4 OS=Mus musculus OX=10090 GN=Nedd4 PE=1 SV=3	Nedd4	0.546	0.000183554	Down	102.71	22.1	K10591	18	15	15	11	10	11	14	13	13	11	12	11	0.610448	0.62921	0.612006	1.03234	1.17219	1.18445	1.23429	1.30643	1.21864
map05169 Epstein-Barr virus infection	0.224923	1.31	P54775	26S proteasome regulatory subunit 6B OS=Mus musculus OX=10090 GN=Psmc4 PE=1 SV=2	Psmc4	1.76	0.000115011	Up	47.408	34	K03063	17	17	17	10	10	11	16	14	15	15	15	14	1.41211	1.37034	1.28204	0.737733	0.803259	0.768253	0.885888	0.84674	0.893641
map05169 Epstein-Barr virus infection	0.224923	1.31	P62192	26S proteasome regulatory subunit 4 OS=Mus musculus OX=10090 GN=Psmc1 PE=1 SV=1	Psmc1	1.738	2.29569e-05	Up	49.184	34.3	K03062	14	14	14	8	6	7	13	11	11	11	11	10	1.30334	1.39619	1.36241	0.799511	0.775895	0.762123	0.904634	0.808309	0.887589
map05169 Epstein-Barr virus infection	0.224923	1.31	P62334	26S proteasome regulatory subunit 10B OS=Mus musculus OX=10090 GN=Psmc6 PE=1 SV=1	Psmc6	1.58	0.000983392	Up	44.172	45.2	K03064	16	16	16	11	13	13	15	13	14	12	13	13	1.41185	1.29401	1.28602	0.914405	0.821367	0.790319	0.884711	0.825182	0.772139
map05169 Epstein-Barr virus infection	0.224923	1.31	Q64339	Ubiquitin-like protein ISG15 OS=Mus musculus OX=10090 GN=Isg15 PE=1 SV=4	Isg15	4.232	0.000174055	Up	17.897	15.5	K12159	3	3	3	2	2	3	2	3	3	3	3	3	1.98133	1.5275	1.39461	0.384407	0.378543	0.395695	0.820321	1.05223	1.06537
map05169 Epstein-Barr virus infection	0.224923	1.31	Q6Q899	Antiviral innate immune response receptor RIG-I OS=Mus musculus OX=10090 GN=Ddx58 PE=1 SV=2	Ddx58	2.506	0.00101781	Up	105.97	20.1	K12646	19	19	19	14	14	15	14	13	13	15	16	15	1.45157	1.45988	1.08231	0.518655	0.502655	0.572327	1.14305	1.17431	1.09524
map05169 Epstein-Barr virus infection	0.224923	1.31	Q8CIH5	1-phosphatidylinositol 4,5-bisphosphate phosphodiesterase gamma-2 OS=Mus musculus OX=10090 GN=Plcg2 PE=1 SV=1	Plcg2	0.542	0.0231646	Down	147.59	4.7	K05859	6	6	6	1	2	2	6	5	5	2	5	4		0.522661	0.700828	1.28174	1.00007	1.10245	1.30927	1.05122	1.03175
map05169 Epstein-Barr virus infection	0.224923	1.31	Q99JI4	26S proteasome non-ATPase regulatory subunit 6 OS=Mus musculus OX=10090 GN=Psmd6 PE=1 SV=1	Psmd6	1.738	0.00127976	Up	45.536	48.1	K03037	20	20	20	13	12	13	17	15	14	14	15	14	1.25757	1.46128	1.48363	0.874834	0.756117	0.786947	0.770394	0.84778	0.761445
map05169 Epstein-Barr virus infection	0.224923	1.31	Q9CX56	26S proteasome non-ATPase regulatory subunit 8 OS=Mus musculus OX=10090 GN=Psmd8 PE=1 SV=2	Psmd8	1.892	0.000636038	Up	39.93	16.4	K03031	6	6	6	5	4	4	3	3	3	3	3	3	1.61074	1.32842	1.59062	0.822245	0.804808	0.767723	0.775396	0.560267	0.73979
map05169 Epstein-Barr virus infection	0.224923	1.31	Q9D8W5	26S proteasome non-ATPase regulatory subunit 12 OS=Mus musculus OX=10090 GN=Psmd12 PE=1 SV=4	Psmd12	1.802	0.000319826	Up	52.895	25.9	K03035	12	12	12	8	10	9	10	10	10	10	9	10	1.54909	1.3423	1.38762	0.828584	0.790821	0.755627	0.833266	0.724284	0.788404
map05169 Epstein-Barr virus infection	0.224923	1.31	Q9R233	Tapasin OS=Mus musculus OX=10090 GN=Tapbp PE=1 SV=2	Tapbp	2.155	0.00709142	Up	49.736	11.6	K08058	5	5	5	4	4	4	3	4	4	3	4	4	1.04643	1.08803	1.60431	0.514019	0.605376	0.615567	1.30985	1.17287	1.04355
map05169 Epstein-Barr virus infection	0.224923	1.31	Q9WTK5	Nuclear factor NF-kappa-B p100 subunit OS=Mus musculus OX=10090 GN=Nfkb2 PE=1 SV=1	Nfkb2	2.187	0.000443364	Up	96.831	25.7	K04469	17	17	17	6	8	7	13	12	12	10	12	11	1.38112	1.55927	1.7434	0.739942	0.673607	0.728272	0.785434	0.726983	0.661973
map05204 Chemical carcinogenesis	0.161918	1.89	P10649	Glutathione S-transferase Mu 1 OS=Mus musculus OX=10090 GN=Gstm1 PE=1 SV=2	Gstm1	0.624	0.0030563	Down	25.97	52.8	K00799	12	7	9	8	8	7	9	9	9	9	9	9	0.656495	0.651296	0.772929	1.21262	1.02768	1.09376	1.18874	1.2566	1.13989
map05204 Chemical carcinogenesis	0.161918	1.89	P19157	Glutathione S-transferase P 1 OS=Mus musculus OX=10090 GN=Gstp1 PE=1 SV=2	Gstp1	1.578	0.00475852	Up	23.609	55.7	K23790	12	12	12	8	8	9	11	11	11	9	10	11	1.30911	1.55208	1.23201	0.932793	0.816892	0.844768	0.747599	0.816645	0.748093
map05204 Chemical carcinogenesis	0.161918	1.89	P47739	Aldehyde dehydrogenase, dimeric NADP-preferring OS=Mus musculus OX=10090 GN=Aldh3a1 PE=1 SV=2	Aldh3a1	0.598	0.00363307	Down	50.48	30.9	K00129	14	12	14	10	11	9	14	14	14	14	14	14	0.612165	0.698864	0.795369	1.21557	1.0856	1.22288	1.16008	1.14854	1.06094
map05204 Chemical carcinogenesis	0.161918	1.89	P48774	Glutathione S-transferase Mu 5 OS=Mus musculus OX=10090 GN=Gstm5 PE=1 SV=1	Gstm5	2.11	0.00631045	Up	26.635	35.7	K00799	9	8	8	5	6	5	6	6	6	4	6	6	1.2486	1.00945	1.62797	0.605613	0.609522	0.626834	1.44668	0.957047	0.868287
map05204 Chemical carcinogenesis	0.161918	1.89	Q64437	All-trans-retinol dehydrogenase [NAD(+)] ADH7 OS=Mus musculus OX=10090 GN=Adh7 PE=2 SV=2	Adh7	0.488	0.00895606	Down	39.904	33.4	K13951	12	11	12	7	8	8	12	11	12	10	10	10	0.688691	0.789576	0.470821	1.29957	1.38481	1.31358	0.879982	1.08414	1.08883
map05211 Renal cell carcinoma	0.214828	1.57	O88643	Serine/threonine-protein kinase PAK 1 OS=Mus musculus OX=10090 GN=Pak1 PE=1 SV=1	Pak1	2.134	0.00416261	Up	60.736	20	K04409	8	4	6	6	4	5	4	5	4	3	3	3	1.22181	1.51309	1.61326	0.564131	0.681293	0.792077	0.943061	0.779626	0.891646
map05211 Renal cell carcinoma	0.214828	1.57	P17809	Solute carrier family 2, facilitated glucose transporter member 1 OS=Mus musculus OX=10090 GN=Slc2a1 PE=1 SV=4	Slc2a1	1.833	0.0152357	Up	53.984	8.5	K07299	4	4	4	4	4	4	4	4	3	3	4	4	1.71674	1.69743	1.28322	0.924465	0.967971	0.669619	0.598536	0.536167	0.605849
map05211 Renal cell carcinoma	0.214828	1.57	P35235	Tyrosine-protein phosphatase non-receptor type 11 OS=Mus musculus OX=10090 GN=Ptpn11 PE=1 SV=3	Ptpn11	1.743	5.74824e-05	Up	68.034	22.8	K07293	12	12	12	7	7	7	9	9	9	7	8	7	1.26474	1.31489	1.3182	0.755489	0.70574	0.775388	0.903093	1.01104	0.951417
map05211 Renal cell carcinoma	0.214828	1.57	P83940	Elongin-C OS=Mus musculus OX=10090 GN=Eloc PE=1 SV=1	Eloc	0.559	0.0188567	Down	12.473	58	K03872	5	5	5	4	4	4	4	4	4	4	4	4	0.473321	0.6547	0.804605	1.23519	1.11571	1.10829	1.12834	1.29173	1.1881
map05211 Renal cell carcinoma	0.214828	1.57	P97807	Fumarate hydratase, mitochondrial OS=Mus musculus OX=10090 GN=Fh PE=1 SV=3	Fh	1.569	0.00201513	Up	54.356	24.7	K01679	10	10	10	10	9	8	10	10	10	8	10	9	1.35194	1.28009	1.22916	0.893122	0.832275	0.734977	0.882685	0.804482	0.99127
map05211 Renal cell carcinoma	0.214828	1.57	Q60631	Growth factor receptor-bound protein 2 OS=Mus musculus OX=10090 GN=Grb2 PE=1 SV=1	Grb2	2.085	0.000793138	Up	25.238	31.8	K04364	6	6	6	6	6	6	5	5	5	4	5	5	1.39847	1.74964	1.41072	0.730219	0.688258	0.768116	0.682065	0.807697	0.764826
map05211 Renal cell carcinoma	0.214828	1.57	Q63932	Dual specificity mitogen-activated protein kinase kinase 2 OS=Mus musculus OX=10090 GN=Map2k2 PE=1 SV=2	Map2k2	1.831	0.00213399	Up	44.402	15.5	K04369	6	3	6	2	3	3	4	6	5	4	5	4	1.30521	1.21181	1.33267	0.592142	0.743821	0.766996	1.10838	0.906128	1.03285
map05211 Renal cell carcinoma	0.214828	1.57	Q64010	Adapter molecule crk OS=Mus musculus OX=10090 GN=Crk PE=1 SV=1	Crk	1.963	0.000574123	Up	33.814	24.3	K04438	7	7	7	5	6	5	4	4	4	4	4	4	1.4972	1.47592	1.22362	0.691485	0.711339	0.735563	0.959042	0.69271	1.01312
map05230 Central carbon metabolism in cancer	0.475286	1.28	D3Z7P3	Glutaminase kidney isoform, mitochondrial OS=Mus musculus OX=10090 GN=Gls PE=1 SV=1	Gls	1.625	0.00216514	Up	73.963	26.1	K01425	13	13	13	9	9	10	11	11	11	7	9	8	1.40455	1.2589	1.51465	0.917179	0.789944	0.863444	0.81031	0.7114	0.72961
map05230 Central carbon metabolism in cancer	0.475286	1.28	P16125	L-lactate dehydrogenase B chain OS=Mus musculus OX=10090 GN=Ldhb PE=1 SV=2	Ldhb	2.041	2.71662e-05	Up	36.572	27.8	K00016	8	7	7	6	6	6	7	7	7	7	7	7	1.38643	1.47851	1.44839	0.669099	0.733879	0.710389	0.819069	0.983812	0.770419
map05230 Central carbon metabolism in cancer	0.475286	1.28	P17809	Solute carrier family 2, facilitated glucose transporter member 1 OS=Mus musculus OX=10090 GN=Slc2a1 PE=1 SV=4	Slc2a1	1.833	0.0152357	Up	53.984	8.5	K07299	4	4	4	4	4	4	4	4	3	3	4	4	1.71674	1.69743	1.28322	0.924465	0.967971	0.669619	0.598536	0.536167	0.605849
map05230 Central carbon metabolism in cancer	0.475286	1.28	P47857	ATP-dependent 6-phosphofructokinase, muscle type OS=Mus musculus OX=10090 GN=Pfkm PE=1 SV=3	Pfkm	1.546	0.00953051	Up	85.268	22.1	K00850	14	11	11	8	7	8	9	9	9	9	8	7	1.21899	1.27146	1.30466	0.673941	0.884978	0.895993	0.859451	0.910506	0.980018
map05230 Central carbon metabolism in cancer	0.475286	1.28	Q63932	Dual specificity mitogen-activated protein kinase kinase 2 OS=Mus musculus OX=10090 GN=Map2k2 PE=1 SV=2	Map2k2	1.831	0.00213399	Up	44.402	15.5	K04369	6	3	6	2	3	3	4	6	5	4	5	4	1.30521	1.21181	1.33267	0.592142	0.743821	0.766996	1.10838	0.906128	1.03285
map05230 Central carbon metabolism in cancer	0.475286	1.28	Q9D051	Pyruvate dehydrogenase E1 component subunit beta, mitochondrial OS=Mus musculus OX=10090 GN=Pdhb PE=1 SV=1	Pdhb	1.593	0.0243145	Up	38.937	34	K00162	10	10	10	8	8	8	10	8	9	7	7	7	1.16531	1.71605	1.32858	0.926951	0.940039	0.775608	0.803312	0.658789	0.685364
map05230 Central carbon metabolism in cancer	0.475286	1.28	Q9DBJ1	Phosphoglycerate mutase 1 OS=Mus musculus OX=10090 GN=Pgam1 PE=1 SV=3	Pgam1	2.261	8.68702e-05	Up	28.832	50.8	K01834	10	10	10	8	9	9	9	8	8	7	8	8	1.60922	1.5867	1.52904	0.765727	0.660902	0.663531	0.612998	0.798552	0.773322
map05320 Autoimmune thyroid disease	0.0309424	5.68	P01899	H-2 class I histocompatibility antigen, D-B alpha chain OS=Mus musculus OX=10090 GN=H2-D1 PE=1 SV=2	H2-D1	1.749	0.0160247	Up	40.836	37.6	K06751	12	9	12	6	7	6	10	11	10	10	11	11	1.50689	1.00082	1.41112	0.764068	0.799502	0.677143	1.06418	0.850084	0.926205
map05320 Autoimmune thyroid disease	0.0309424	5.68	P01901	H-2 class I histocompatibility antigen, K-B alpha chain OS=Mus musculus OX=10090 GN=H2-K1 PE=1 SV=1	H2-K1	2.493	0.00289583	Up	41.301	28.5	K06751	8	5	6	5	4	5	4	3	4	4	2	4	2.26497	1.49026	1.57142	0.678837	0.773088	0.684794	0.483931	0.733135	0.319572
map05323 Rheumatoid arthritis	0.0994796	2	P06797	Procathepsin L OS=Mus musculus OX=10090 GN=Ctsl PE=1 SV=2	Ctsl	2.393	0.0228343	Up	37.547	22.5	K01365	6	6	6	5	5	6	3	3	2	1	2	2	1.62679	1.43386	1.13005	0.560698	0.369754	0.821136		1.0577
map05323 Rheumatoid arthritis	0.0994796	2	P50516	V-type proton ATPase catalytic subunit A OS=Mus musculus OX=10090 GN=Atp6v1a PE=1 SV=2	Atp6v1a	1.558	0.00631492	Up	68.325	32.9	K02145	18	18	18	12	12	14	17	15	17	15	17	16	1.5148	1.33324	1.1802	0.932876	0.805895	0.846451	0.697273	0.87151	0.817761
map05323 Rheumatoid arthritis	0.0994796	2	P57746	V-type proton ATPase subunit D OS=Mus musculus OX=10090 GN=Atp6v1d PE=1 SV=1	Atp6v1d	1.803	0.00297803	Up	28.369	21.1	K02149	5	5	5	4	4	3	4	4	4	3	5	3	1.67163	1.45286	1.22477	0.815496	0.797736	0.798357	0.561002	0.795963	0.882192
map05323 Rheumatoid arthritis	0.0994796	2	P62814	V-type proton ATPase subunit B, brain isoform OS=Mus musculus OX=10090 GN=Atp6v1b2 PE=1 SV=1	Atp6v1b2	1.728	0.002171	Up	56.55	35.2	K02147	14	14	14	11	12	11	14	13	12	13	12	12	1.65975	1.33125	1.45756	0.91506	0.871407	0.788318	0.708093	0.613324	0.655241
map05323 Rheumatoid arthritis	0.0994796	2	Q9D1K2	V-type proton ATPase subunit F OS=Mus musculus OX=10090 GN=Atp6v1f PE=1 SV=2	Atp6v1f	2.414	0.000741727	Up	13.37	41.2	K02151	5	5	5	2	3	4	5	4	5	5	4	5	1.67017	1.21821	1.43657	0.624324	0.58534	0.582244	0.958543	0.827649	1.09695
map05323 Rheumatoid arthritis	0.0994796	2	Q9Z1G4	V-type proton ATPase 116 kDa subunit a1 OS=Mus musculus OX=10090 GN=Atp6v0a1 PE=1 SV=3	Atp6v0a1	1.883	0.000634129	Up	96.466	9.5	K02154	7	5	7	4	5	5	5	5	5	4	3	4	1.45603	1.48958	1.49291	0.705155	0.882385	0.769775	0.918297	0.655242	0.630623
map05330 Allograft rejection	0.0309424	5.68	P01899	H-2 class I histocompatibility antigen, D-B alpha chain OS=Mus musculus OX=10090 GN=H2-D1 PE=1 SV=2	H2-D1	1.749	0.0160247	Up	40.836	37.6	K06751	12	9	12	6	7	6	10	11	10	10	11	11	1.50689	1.00082	1.41112	0.764068	0.799502	0.677143	1.06418	0.850084	0.926205
map05330 Allograft rejection	0.0309424	5.68	P01901	H-2 class I histocompatibility antigen, K-B alpha chain OS=Mus musculus OX=10090 GN=H2-K1 PE=1 SV=1	H2-K1	2.493	0.00289583	Up	41.301	28.5	K06751	8	5	6	5	4	5	4	3	4	4	2	4	2.26497	1.49026	1.57142	0.678837	0.773088	0.684794	0.483931	0.733135	0.319572
map05332 Graft-versus-host disease	0.0309424	5.68	P01899	H-2 class I histocompatibility antigen, D-B alpha chain OS=Mus musculus OX=10090 GN=H2-D1 PE=1 SV=2	H2-D1	1.749	0.0160247	Up	40.836	37.6	K06751	12	9	12	6	7	6	10	11	10	10	11	11	1.50689	1.00082	1.41112	0.764068	0.799502	0.677143	1.06418	0.850084	0.926205
map05332 Graft-versus-host disease	0.0309424	5.68	P01901	H-2 class I histocompatibility antigen, K-B alpha chain OS=Mus musculus OX=10090 GN=H2-K1 PE=1 SV=1	H2-K1	2.493	0.00289583	Up	41.301	28.5	K06751	8	5	6	5	4	5	4	3	4	4	2	4	2.26497	1.49026	1.57142	0.678837	0.773088	0.684794	0.483931	0.733135	0.319572
map05416 Viral myocarditis	0.161918	1.89	B9PXQ3	Actin OS=Toxoplasma gondii OX=5811 GN=TgIb.1290 PE=3 SV=1	TgIb.1290	0.625	0.0466493	Down	41.907	30.6	K05692	9	5	6	4	4	4	5	5	4	0	1	0	0.685894	0.819739	0.8021	1.07846	1.6125	1.00131
map05416 Viral myocarditis	0.161918	1.89	P01899	H-2 class I histocompatibility antigen, D-B alpha chain OS=Mus musculus OX=10090 GN=H2-D1 PE=1 SV=2	H2-D1	1.749	0.0160247	Up	40.836	37.6	K06751	12	9	12	6	7	6	10	11	10	10	11	11	1.50689	1.00082	1.41112	0.764068	0.799502	0.677143	1.06418	0.850084	0.926205
map05416 Viral myocarditis	0.161918	1.89	P01901	H-2 class I histocompatibility antigen, K-B alpha chain OS=Mus musculus OX=10090 GN=H2-K1 PE=1 SV=1	H2-K1	2.493	0.00289583	Up	41.301	28.5	K06751	8	5	6	5	4	5	4	3	4	4	2	4	2.26497	1.49026	1.57142	0.678837	0.773088	0.684794	0.483931	0.733135	0.319572
map05416 Viral myocarditis	0.161918	1.89	Q62165	Dystroglycan OS=Mus musculus OX=10090 GN=Dag1 PE=1 SV=4	Dag1	0.627	0.0151109	Down	96.904	4	K06265	3	3	3	2	2	2	3	3	3	3	3	3	0.532842	0.74746	0.725856	1.09082	1.13095	0.97792	1.45881	1.28799	1.04734
map05416 Viral myocarditis	0.161918	1.89	Q80XI3	Eukaryotic translation initiation factor 4 gamma 3 OS=Mus musculus OX=10090 GN=Eif4g3 PE=1 SV=2	Eif4g3	1.892	0.00287698	Up	174.89	7.7	K03260	11	8	8	7	5	6	4	4	3	5	4	4	1.29699	1.47456	1.43776	0.679442	0.663738	0.881545	0.724502	1.01821	0.823244

## Sheet: Table B
S8B Table The KEGG pathway enrichment analysis of up-regulated DEPs in the C8-BR vs C8-RH group.
KEGG pathway	Fisher's exact test p value	Fold Enrichment	Protein accession	Protein description	Gene name	C8BR/C8TA Ratio	C8BR/C8TA P value	Regulated Type	MW [kDa]	Coverage [%]	KEGG KO No.	Peptides	Unique peptides	Razor + unique peptides	Razor + unique peptides C8BR1	Razor + unique peptides C8BR2	Razor + unique peptides C8BR3	Razor + unique peptides C8TA_1	Razor + unique peptides C8TA_2	Razor + unique peptides C8TA_3	Razor + unique peptides C8_1	Razor + unique peptides C8_2	Razor + unique peptides C8_3	C8BR1	C8BR2	C8BR3	C8TA_1	C8TA_2	C8TA_3	C8_1	C8_2	C8_3
map00010 Glycolysis / Gluconeogenesis	4.91888e-05	3.1	O08749	Dihydrolipoyl dehydrogenase, mitochondrial OS=Mus musculus OX=10090 GN=Dld PE=1 SV=2	Dld	2.159	0.000182142	Up	54.272	26.1	K00382	11	11	11	9	7	8	11	10	10	10	10	10	1.58815	1.43576	1.55089	0.673465	0.668282	0.777216	0.823921	0.762882	0.71943
map00010 Glycolysis / Gluconeogenesis	4.91888e-05	3.1	P05064	Fructose-bisphosphate aldolase A OS=Mus musculus OX=10090 GN=Aldoa PE=1 SV=2	Aldoa	1.614	0.00073959	Up	39.355	58.2	K01623	19	19	19	16	16	17	18	18	18	17	17	15	1.23229	1.3805	1.32457	0.878174	0.780681	0.780126	0.899695	0.887115	0.836858
map00010 Glycolysis / Gluconeogenesis	4.91888e-05	3.1	P06745	Glucose-6-phosphate isomerase OS=Mus musculus OX=10090 GN=Gpi PE=1 SV=4	Gpi	1.895	0.00360838	Up	62.766	34.4	K01810	16	16	16	13	14	13	11	11	12	10	10	11	1.66816	1.27758	1.47643	0.89027	0.715193	0.727723	0.687768	0.805436	0.75145
map00010 Glycolysis / Gluconeogenesis	4.91888e-05	3.1	P09411	Phosphoglycerate kinase 1 OS=Mus musculus OX=10090 GN=Pgk1 PE=1 SV=4	Pgk1	1.665	0.000467608	Up	44.55	63.8	K00927	24	17	24	22	22	23	23	23	23	21	23	22	1.52667	1.41071	1.33421	0.903553	0.820882	0.841145	0.674563	0.735834	0.752444
map00010 Glycolysis / Gluconeogenesis	4.91888e-05	3.1	P16125	L-lactate dehydrogenase B chain OS=Mus musculus OX=10090 GN=Ldhb PE=1 SV=2	Ldhb	2.041	2.71662e-05	Up	36.572	27.8	K00016	8	7	7	6	6	6	7	7	7	7	7	7	1.38643	1.47851	1.44839	0.669099	0.733879	0.710389	0.819069	0.983812	0.770419
map00010 Glycolysis / Gluconeogenesis	4.91888e-05	3.1	P17751	Triosephosphate isomerase OS=Mus musculus OX=10090 GN=Tpi1 PE=1 SV=5	Tpi1	1.889	0.00198844	Up	26.712	52.6	K01803	11	11	11	11	11	11	11	10	10	11	11	11	1.53666	1.48647	1.48647	0.930015	0.772658	0.685044	0.70929	0.666388	0.727001
map00010 Glycolysis / Gluconeogenesis	4.91888e-05	3.1	P47738	Aldehyde dehydrogenase, mitochondrial OS=Mus musculus OX=10090 GN=Aldh2 PE=1 SV=1	Aldh2	1.531	0.00112575	Up	56.537	34.1	K00128	16	15	16	13	10	12	16	12	14	10	12	13	1.23421	1.38515	1.38822	0.870747	0.92344	0.823683	0.705154	0.909908	0.759485
map00010 Glycolysis / Gluconeogenesis	4.91888e-05	3.1	P47857	ATP-dependent 6-phosphofructokinase, muscle type OS=Mus musculus OX=10090 GN=Pfkm PE=1 SV=3	Pfkm	1.546	0.00953051	Up	85.268	22.1	K00850	14	11	11	8	7	8	9	9	9	9	8	7	1.21899	1.27146	1.30466	0.673941	0.884978	0.895993	0.859451	0.910506	0.980018
map00010 Glycolysis / Gluconeogenesis	4.91888e-05	3.1	Q7TSV4	Phosphoglucomutase-2 OS=Mus musculus OX=10090 GN=Pgm2 PE=1 SV=1	Pgm2	1.727	0.00244278	Up	68.747	22.7	K15779	12	12	12	8	10	10	10	9	10	9	10	9	1.45438	1.44277	1.2495	0.903089	0.732631	0.764726	0.755673	0.898033	0.799193
map00010 Glycolysis / Gluconeogenesis	4.91888e-05	3.1	Q8BH04	Phosphoenolpyruvate carboxykinase [GTP], mitochondrial OS=Mus musculus OX=10090 GN=Pck2 PE=1 SV=1	Pck2	1.71	0.00114955	Up	70.527	36.1	K01596	20	20	20	14	13	14	17	16	15	16	17	15	1.28107	1.37262	1.53434	0.85803	0.83265	0.757943	0.730532	0.908731	0.724082
map00010 Glycolysis / Gluconeogenesis	4.91888e-05	3.1	Q8BMF4	Dihydrolipoyllysine-residue acetyltransferase component of pyruvate dehydrogenase complex, mitochondrial OS=Mus musculus OX=10090 GN=Dlat PE=1 SV=2	Dlat	1.897	0.0145565	Up	67.941	28.7	K00627	15	15	15	9	9	10	12	10	12	11	14	10	1.28064	1.37545	1.88487	0.923879	0.810169	0.659435	0.705413	0.73049	0.629662
map00010 Glycolysis / Gluconeogenesis	4.91888e-05	3.1	Q9D051	Pyruvate dehydrogenase E1 component subunit beta, mitochondrial OS=Mus musculus OX=10090 GN=Pdhb PE=1 SV=1	Pdhb	1.593	0.0243145	Up	38.937	34	K00162	10	10	10	8	8	8	10	8	9	7	7	7	1.16531	1.71605	1.32858	0.926951	0.940039	0.775608	0.803312	0.658789	0.685364
map00010 Glycolysis / Gluconeogenesis	4.91888e-05	3.1	Q9D0F9	Phosphoglucomutase-1 OS=Mus musculus OX=10090 GN=Pgm1 PE=1 SV=4	Pgm1	1.543	0.000864605	Up	61.417	41.1	K01835	21	21	21	16	15	15	16	17	16	15	14	15	1.31795	1.158	1.30421	0.848798	0.779361	0.821724	0.950529	0.965143	0.854287
map00010 Glycolysis / Gluconeogenesis	4.91888e-05	3.1	Q9DBJ1	Phosphoglycerate mutase 1 OS=Mus musculus OX=10090 GN=Pgam1 PE=1 SV=3	Pgam1	2.261	8.68702e-05	Up	28.832	50.8	K01834	10	10	10	8	9	9	9	8	8	7	8	8	1.60922	1.5867	1.52904	0.765727	0.660902	0.663531	0.612998	0.798552	0.773322
map00020 Citrate cycle (TCA cycle)	4.74263e-06	3.87	O08749	Dihydrolipoyl dehydrogenase, mitochondrial OS=Mus musculus OX=10090 GN=Dld PE=1 SV=2	Dld	2.159	0.000182142	Up	54.272	26.1	K00382	11	11	11	9	7	8	11	10	10	10	10	10	1.58815	1.43576	1.55089	0.673465	0.668282	0.777216	0.823921	0.762882	0.71943
map00020 Citrate cycle (TCA cycle)	4.74263e-06	3.87	O88844	Isocitrate dehydrogenase [NADP] cytoplasmic OS=Mus musculus OX=10090 GN=Idh1 PE=1 SV=2	Idh1	1.526	0.00687946	Up	46.674	34.8	K00031	14	13	13	9	8	9	9	12	10	12	12	12	1.58132	1.23305	1.29957	0.954003	0.870638	0.871945	0.698437	0.738087	0.752949
map00020 Citrate cycle (TCA cycle)	4.74263e-06	3.87	P97807	Fumarate hydratase, mitochondrial OS=Mus musculus OX=10090 GN=Fh PE=1 SV=3	Fh	1.569	0.00201513	Up	54.356	24.7	K01679	10	10	10	10	9	8	10	10	10	8	10	9	1.35194	1.28009	1.22916	0.893122	0.832275	0.734977	0.882685	0.804482	0.99127
map00020 Citrate cycle (TCA cycle)	4.74263e-06	3.87	Q05920	Pyruvate carboxylase, mitochondrial OS=Mus musculus OX=10090 GN=Pc PE=1 SV=1	Pc	1.532	0.00664307	Up	129.68	31.2	K01958	31	31	31	21	22	18	23	24	23	21	23	21	1.21909	1.38425	1.26167	0.969708	0.770491	0.783115	0.942696	0.837114	0.83187
map00020 Citrate cycle (TCA cycle)	4.74263e-06	3.87	Q60597	2-oxoglutarate dehydrogenase, mitochondrial OS=Mus musculus OX=10090 GN=Ogdh PE=1 SV=3	Ogdh	1.515	0.00223489	Up	116.45	29.8	K00164	29	29	29	18	20	21	25	25	21	20	20	18	1.4125	1.16398	1.2665	0.841497	0.819525	0.875765	0.963421	0.854681	0.802134
map00020 Citrate cycle (TCA cycle)	4.74263e-06	3.87	Q8BH04	Phosphoenolpyruvate carboxykinase [GTP], mitochondrial OS=Mus musculus OX=10090 GN=Pck2 PE=1 SV=1	Pck2	1.71	0.00114955	Up	70.527	36.1	K01596	20	20	20	14	13	14	17	16	15	16	17	15	1.28107	1.37262	1.53434	0.85803	0.83265	0.757943	0.730532	0.908731	0.724082
map00020 Citrate cycle (TCA cycle)	4.74263e-06	3.87	Q8BMF4	Dihydrolipoyllysine-residue acetyltransferase component of pyruvate dehydrogenase complex, mitochondrial OS=Mus musculus OX=10090 GN=Dlat PE=1 SV=2	Dlat	1.897	0.0145565	Up	67.941	28.7	K00627	15	15	15	9	9	10	12	10	12	11	14	10	1.28064	1.37545	1.88487	0.923879	0.810169	0.659435	0.705413	0.73049	0.629662
map00020 Citrate cycle (TCA cycle)	4.74263e-06	3.87	Q99KI0	Aconitate hydratase, mitochondrial OS=Mus musculus OX=10090 GN=Aco2 PE=1 SV=1	Aco2	1.743	7.46051e-05	Up	85.462	39.4	K01681	26	26	26	22	22	21	24	23	24	22	23	24	1.39477	1.31691	1.3861	0.811122	0.798891	0.741403	0.833462	0.848231	0.869109
map00020 Citrate cycle (TCA cycle)	4.74263e-06	3.87	Q9CQA3	Succinate dehydrogenase [ubiquinone] iron-sulfur subunit, mitochondrial OS=Mus musculus OX=10090 GN=Sdhb PE=1 SV=1	Sdhb	1.609	0.0270353	Up	31.814	32.3	K00235	9	9	9	8	7	8	6	6	6	7	6	6	1.10869	1.3442	1.45878	0.947788	0.640979	0.841648	0.775821	0.915151	0.966941
map00020 Citrate cycle (TCA cycle)	4.74263e-06	3.87	Q9D051	Pyruvate dehydrogenase E1 component subunit beta, mitochondrial OS=Mus musculus OX=10090 GN=Pdhb PE=1 SV=1	Pdhb	1.593	0.0243145	Up	38.937	34	K00162	10	10	10	8	8	8	10	8	9	7	7	7	1.16531	1.71605	1.32858	0.926951	0.940039	0.775608	0.803312	0.658789	0.685364
map00020 Citrate cycle (TCA cycle)	4.74263e-06	3.87	Q9D6R2	Isocitrate dehydrogenase [NAD] subunit alpha, mitochondrial OS=Mus musculus OX=10090 GN=Idh3a PE=1 SV=1	Idh3a	1.652	0.000327488	Up	39.638	28.7	K00030	11	11	11	10	10	10	11	10	11	11	10	10	1.30499	1.42326	1.32919	0.841726	0.762808	0.851393	0.836943	0.867669	0.782019
map00020 Citrate cycle (TCA cycle)	4.74263e-06	3.87	Q9WUM5	Succinate--CoA ligase [ADP/GDP-forming] subunit alpha, mitochondrial OS=Mus musculus OX=10090 GN=Suclg1 PE=1 SV=4	Suclg1	1.666	0.00826305	Up	36.154	20.8	K01899	6	6	6	4	4	5	6	6	6	6	6	6	1.11814	1.4962	1.37885	0.877649	0.719251	0.800623	0.783524	0.95295	0.872804
map00020 Citrate cycle (TCA cycle)	4.74263e-06	3.87	Q9Z2I8	Succinate--CoA ligase [GDP-forming] subunit beta, mitochondrial OS=Mus musculus OX=10090 GN=Suclg2 PE=1 SV=3	Suclg2	1.578	0.00370077	Up	46.839	24	K01900	9	9	9	4	5	5	6	7	6	5	7	7	1.52699	1.30378	1.38287	0.998695	0.842795	0.829199	0.800115	0.685499	0.630046
map00030 Pentose phosphate pathway	0.021184	2.58	P05064	Fructose-bisphosphate aldolase A OS=Mus musculus OX=10090 GN=Aldoa PE=1 SV=2	Aldoa	1.614	0.00073959	Up	39.355	58.2	K01623	19	19	19	16	16	17	18	18	18	17	17	15	1.23229	1.3805	1.32457	0.878174	0.780681	0.780126	0.899695	0.887115	0.836858
map00030 Pentose phosphate pathway	0.021184	2.58	P06745	Glucose-6-phosphate isomerase OS=Mus musculus OX=10090 GN=Gpi PE=1 SV=4	Gpi	1.895	0.00360838	Up	62.766	34.4	K01810	16	16	16	13	14	13	11	11	12	10	10	11	1.66816	1.27758	1.47643	0.89027	0.715193	0.727723	0.687768	0.805436	0.75145
map00030 Pentose phosphate pathway	0.021184	2.58	P47857	ATP-dependent 6-phosphofructokinase, muscle type OS=Mus musculus OX=10090 GN=Pfkm PE=1 SV=3	Pfkm	1.546	0.00953051	Up	85.268	22.1	K00850	14	11	11	8	7	8	9	9	9	9	8	7	1.21899	1.27146	1.30466	0.673941	0.884978	0.895993	0.859451	0.910506	0.980018
map00030 Pentose phosphate pathway	0.021184	2.58	Q7TSV4	Phosphoglucomutase-2 OS=Mus musculus OX=10090 GN=Pgm2 PE=1 SV=1	Pgm2	1.727	0.00244278	Up	68.747	22.7	K15779	12	12	12	8	10	10	10	9	10	9	10	9	1.45438	1.44277	1.2495	0.903089	0.732631	0.764726	0.755673	0.898033	0.799193
map00030 Pentose phosphate pathway	0.021184	2.58	Q93092	Transaldolase OS=Mus musculus OX=10090 GN=Taldo1 PE=1 SV=2	Taldo1	1.629	0.000997434	Up	37.387	31.2	K00616	12	12	12	7	7	8	12	12	12	11	12	12	1.41506	1.50915	1.2692	0.815521	0.879181	0.879384	0.722941	0.782525	0.727034
map00030 Pentose phosphate pathway	0.021184	2.58	Q9D0F9	Phosphoglucomutase-1 OS=Mus musculus OX=10090 GN=Pgm1 PE=1 SV=4	Pgm1	1.543	0.000864605	Up	61.417	41.1	K01835	21	21	21	16	15	15	16	17	16	15	14	15	1.31795	1.158	1.30421	0.848798	0.779361	0.821724	0.950529	0.965143	0.854287
map00051 Fructose and mannose metabolism	0.337611	1.47	P05064	Fructose-bisphosphate aldolase A OS=Mus musculus OX=10090 GN=Aldoa PE=1 SV=2	Aldoa	1.614	0.00073959	Up	39.355	58.2	K01623	19	19	19	16	16	17	18	18	18	17	17	15	1.23229	1.3805	1.32457	0.878174	0.780681	0.780126	0.899695	0.887115	0.836858
map00051 Fructose and mannose metabolism	0.337611	1.47	P17751	Triosephosphate isomerase OS=Mus musculus OX=10090 GN=Tpi1 PE=1 SV=5	Tpi1	1.889	0.00198844	Up	26.712	52.6	K01803	11	11	11	11	11	11	11	10	10	11	11	11	1.53666	1.48647	1.48647	0.930015	0.772658	0.685044	0.70929	0.666388	0.727001
map00051 Fructose and mannose metabolism	0.337611	1.47	P47857	ATP-dependent 6-phosphofructokinase, muscle type OS=Mus musculus OX=10090 GN=Pfkm PE=1 SV=3	Pfkm	1.546	0.00953051	Up	85.268	22.1	K00850	14	11	11	8	7	8	9	9	9	9	8	7	1.21899	1.27146	1.30466	0.673941	0.884978	0.895993	0.859451	0.910506	0.980018
map00051 Fructose and mannose metabolism	0.337611	1.47	Q8BTZ7	Mannose-1-phosphate guanyltransferase beta OS=Mus musculus OX=10090 GN=Gmppb PE=1 SV=1	Gmppb	2.714	0.0209353	Up	39.916	14.4	K00966	5	5	5	3	3	3	4	4	4	3	4	5	2.16192	0.943195	1.80847	0.648891	0.574902	0.586599	0.59794	1.05181	0.626271
map00052 Galactose metabolism	0.14188	1.93	P47857	ATP-dependent 6-phosphofructokinase, muscle type OS=Mus musculus OX=10090 GN=Pfkm PE=1 SV=3	Pfkm	1.546	0.00953051	Up	85.268	22.1	K00850	14	11	11	8	7	8	9	9	9	9	8	7	1.21899	1.27146	1.30466	0.673941	0.884978	0.895993	0.859451	0.910506	0.980018
map00052 Galactose metabolism	0.14188	1.93	Q7TSV4	Phosphoglucomutase-2 OS=Mus musculus OX=10090 GN=Pgm2 PE=1 SV=1	Pgm2	1.727	0.00244278	Up	68.747	22.7	K15779	12	12	12	8	10	10	10	9	10	9	10	9	1.45438	1.44277	1.2495	0.903089	0.732631	0.764726	0.755673	0.898033	0.799193
map00052 Galactose metabolism	0.14188	1.93	Q8R059	UDP-glucose 4-epimerase OS=Mus musculus OX=10090 GN=Gale PE=1 SV=1	Gale	1.952	0.00141259	Up	38.224	12.1	K01784	4	4	4	3	3	3	4	4	4	4	4	4	1.45979	1.52797	1.28739	0.650094	0.822535	0.717819	0.86491	0.893203	0.776281
map00052 Galactose metabolism	0.14188	1.93	Q9D0F9	Phosphoglucomutase-1 OS=Mus musculus OX=10090 GN=Pgm1 PE=1 SV=4	Pgm1	1.543	0.000864605	Up	61.417	41.1	K01835	21	21	21	16	15	15	16	17	16	15	14	15	1.31795	1.158	1.30421	0.848798	0.779361	0.821724	0.950529	0.965143	0.854287
map00071 Fatty acid degradation	0.0517163	2	P42125	Enoyl-CoA delta isomerase 1, mitochondrial OS=Mus musculus OX=10090 GN=Eci1 PE=1 SV=2	Eci1	1.515	0.0266526	Up	32.25	31.1	K13238	8	8	8	5	5	6	8	8	8	6	6	6	1.54111	1.47587	1.23539	1.13526	0.817891	0.853637	0.590095	0.845926	0.504812
map00071 Fatty acid degradation	0.0517163	2	P47738	Aldehyde dehydrogenase, mitochondrial OS=Mus musculus OX=10090 GN=Aldh2 PE=1 SV=1	Aldh2	1.531	0.00112575	Up	56.537	34.1	K00128	16	15	16	13	10	12	16	12	14	10	12	13	1.23421	1.38515	1.38822	0.870747	0.92344	0.823683	0.705154	0.909908	0.759485
map00071 Fatty acid degradation	0.0517163	2	P51174	Long-chain specific acyl-CoA dehydrogenase, mitochondrial OS=Mus musculus OX=10090 GN=Acadl PE=1 SV=2	Acadl	2.005	0.0031331	Up	47.907	39.1	K00255	14	14	14	11	10	11	13	13	13	10	12	11	1.38012	1.61407	1.39374	0.879017	0.649055	0.660953	0.764498	0.716458	0.942082
map00071 Fatty acid degradation	0.0517163	2	Q07417	Short-chain specific acyl-CoA dehydrogenase, mitochondrial OS=Mus musculus OX=10090 GN=Acads PE=1 SV=2	Acads	2.218	2.3057e-06	Up	44.889	24.3	K00248	9	9	9	6	8	8	6	7	7	6	7	8	1.55206	1.53792	1.57804	0.722461	0.678089	0.703613	0.684852	0.759723	0.783246
map00071 Fatty acid degradation	0.0517163	2	Q61425	Hydroxyacyl-coenzyme A dehydrogenase, mitochondrial OS=Mus musculus OX=10090 GN=Hadh PE=1 SV=2	Hadh	1.55	0.00496919	Up	34.463	6.1	K00022	2	2	2	1	2	2	2	2	2	2	2	2		1.35739	1.52215	0.981165	0.881247	0.924281	0.832479	0.769713	0.731578
map00071 Fatty acid degradation	0.0517163	2	Q8BH95	Enoyl-CoA hydratase, mitochondrial OS=Mus musculus OX=10090 GN=Echs1 PE=1 SV=1	Echs1	2.357	0.00116135	Up	31.474	27.6	K07511	7	7	7	4	4	4	7	7	7	5	7	7	1.86884	1.57648	1.56843	0.836142	0.63602	0.655061	0.621256	0.669961	0.567804
map00071 Fatty acid degradation	0.0517163	2	Q8CAY6	Acetyl-CoA acetyltransferase, cytosolic OS=Mus musculus OX=10090 GN=Acat2 PE=1 SV=2	Acat2	1.74	0.000673494	Up	41.297	31.7	K00626	9	9	9	5	6	6	7	6	6	6	5	6	1.42728	1.20475	1.42389	0.793708	0.75753	0.779861	0.763063	0.856643	0.993275
map00071 Fatty acid degradation	0.0517163	2	Q9DBL1	Short/branched chain specific acyl-CoA dehydrogenase, mitochondrial OS=Mus musculus OX=10090 GN=Acadsb PE=1 SV=1	Acadsb	1.923	0.000168831	Up	47.874	16.7	K09478	6	6	6	3	3	3	5	5	5	6	5	5	1.3419	1.52545	1.3848	0.69584	0.753384	0.761986	0.914151	0.830701	0.791791
map00190 Oxidative phosphorylation	0.002615	1.96	P19783	Cytochrome c oxidase subunit 4 isoform 1, mitochondrial OS=Mus musculus OX=10090 GN=Cox4i1 PE=1 SV=2	Cox4i1	1.966	0.0253215	Up	19.53	39.6	K02263	6	6	6	3	3	3	6	6	6	6	6	6	1.31287	1.36924	2.25278	0.91502	0.866174	0.728668	0.562223	0.49779	0.495238
map00190 Oxidative phosphorylation	0.002615	1.96	P50516	V-type proton ATPase catalytic subunit A OS=Mus musculus OX=10090 GN=Atp6v1a PE=1 SV=2	Atp6v1a	1.558	0.00631492	Up	68.325	32.9	K02145	18	18	18	12	12	14	17	15	17	15	17	16	1.5148	1.33324	1.1802	0.932876	0.805895	0.846451	0.697273	0.87151	0.817761
map00190 Oxidative phosphorylation	0.002615	1.96	P56391	Cytochrome c oxidase subunit 6B1 OS=Mus musculus OX=10090 GN=Cox6b1 PE=1 SV=2	Cox6b1	2.203	0.0087267	Up	10.071	52.3	K02267	4	4	4	3	3	3	4	3	3	3	3	3	1.71834	1.33464	1.35123	0.852881	0.514925	0.631304	0.879496	0.611112	1.10607
map00190 Oxidative phosphorylation	0.002615	1.96	P56480	ATP synthase subunit beta, mitochondrial OS=Mus musculus OX=10090 GN=Atp5f1b PE=1 SV=2	Atp5f1b	1.726	0.00431361	Up	56.3	45.4	K02133	18	18	18	15	14	16	17	17	16	14	13	13	1.59416	1.35125	1.36255	0.958058	0.800242	0.737422	0.692039	0.824793	0.679485
map00190 Oxidative phosphorylation	0.002615	1.96	P57746	V-type proton ATPase subunit D OS=Mus musculus OX=10090 GN=Atp6v1d PE=1 SV=1	Atp6v1d	1.803	0.00297803	Up	28.369	21.1	K02149	5	5	5	4	4	3	4	4	4	3	5	3	1.67163	1.45286	1.22477	0.815496	0.797736	0.798357	0.561002	0.795963	0.882192
map00190 Oxidative phosphorylation	0.002615	1.96	P62814	V-type proton ATPase subunit B, brain isoform OS=Mus musculus OX=10090 GN=Atp6v1b2 PE=1 SV=1	Atp6v1b2	1.728	0.002171	Up	56.55	35.2	K02147	14	14	14	11	12	11	14	13	12	13	12	12	1.65975	1.33125	1.45756	0.91506	0.871407	0.788318	0.708093	0.613324	0.655241
map00190 Oxidative phosphorylation	0.002615	1.96	Q06185	ATP synthase subunit e, mitochondrial OS=Mus musculus OX=10090 GN=Atp5me PE=1 SV=2	Atp5me	2.223	0.00197009	Up	8.2355	33.8	K02129	3	3	3	2	2	2	3	3	3	3	3	3	1.33479	1.30946	1.82651	0.658326	0.694185	0.658315	0.834091	0.829967	0.854356
map00190 Oxidative phosphorylation	0.002615	1.96	Q91VM9	Inorganic pyrophosphatase 2, mitochondrial OS=Mus musculus OX=10090 GN=Ppa2 PE=1 SV=1	Ppa2	1.517	0.0315827	Up	38.114	15.2	K01507	4	4	4	1	2	2	3	3	2	3	3	3	1.13293	1.4204	1.39507	1.00859	0.698215	0.896056	0.812017	0.688884	0.947833
map00190 Oxidative phosphorylation	0.002615	1.96	Q9CQ54	NADH dehydrogenase [ubiquinone] 1 subunit C2 OS=Mus musculus OX=10090 GN=Ndufc2 PE=1 SV=1	Ndufc2	1.939	0.00971639	Up	14.164	10.8	K03968	1	1	1	1	1	1	1	1	1	1	1	1	1.23309		1.40574	0.680568	0.680599
map00190 Oxidative phosphorylation	0.002615	1.96	Q9CQA3	Succinate dehydrogenase [ubiquinone] iron-sulfur subunit, mitochondrial OS=Mus musculus OX=10090 GN=Sdhb PE=1 SV=1	Sdhb	1.609	0.0270353	Up	31.814	32.3	K00235	9	9	9	8	7	8	6	6	6	7	6	6	1.10869	1.3442	1.45878	0.947788	0.640979	0.841648	0.775821	0.915151	0.966941
map00190 Oxidative phosphorylation	0.002615	1.96	Q9CZ13	Cytochrome b-c1 complex subunit 1, mitochondrial OS=Mus musculus OX=10090 GN=Uqcrc1 PE=1 SV=2	Uqcrc1	1.515	0.00273578	Up	52.851	29.2	K00414	13	12	13	6	9	9	12	12	12	12	10	12	1.24442	1.2082	1.44592	0.907002	0.825606	0.841408	0.755287	0.892598	0.879555
map00190 Oxidative phosphorylation	0.002615	1.96	Q9D1K2	V-type proton ATPase subunit F OS=Mus musculus OX=10090 GN=Atp6v1f PE=1 SV=2	Atp6v1f	2.414	0.000741727	Up	13.37	41.2	K02151	5	5	5	2	3	4	5	4	5	5	4	5	1.67017	1.21821	1.43657	0.624324	0.58534	0.582244	0.958543	0.827649	1.09695
map00190 Oxidative phosphorylation	0.002615	1.96	Q9D3D9	ATP synthase subunit delta, mitochondrial OS=Mus musculus OX=10090 GN=Atp5f1d PE=1 SV=1	Atp5f1d	2.138	0.000376296	Up	17.6	22.6	K02134	3	3	3	3	3	3	3	3	3	3	3	3	1.45981	1.69658	1.45559	0.737299	0.764155	0.655856	0.771394	0.734478	0.724833
map00190 Oxidative phosphorylation	0.002615	1.96	Q9D6J6	NADH dehydrogenase [ubiquinone] flavoprotein 2, mitochondrial OS=Mus musculus OX=10090 GN=Ndufv2 PE=1 SV=2	Ndufv2	3.807	0.00598515	Up	27.285	23.8	K03943	4	4	4	3	2	3	2	3	2	2	3	4	2.07206	1.3259	2.00683	0.342851	0.391605	0.685083	0.844248	0.649755	0.681671
map00190 Oxidative phosphorylation	0.002615	1.96	Q9D819	Inorganic pyrophosphatase OS=Mus musculus OX=10090 GN=Ppa1 PE=1 SV=1	Ppa1	1.51	0.0185743	Up	32.667	53.6	K01507	12	12	12	7	10	9	9	8	8	7	9	7	1.33786	1.24523	1.43381	1.03744	0.729635	0.892888	0.677156	0.761973	0.884006
map00190 Oxidative phosphorylation	0.002615	1.96	Q9DB77	Cytochrome b-c1 complex subunit 2, mitochondrial OS=Mus musculus OX=10090 GN=Uqcrc2 PE=1 SV=1	Uqcrc2	1.655	0.000243882	Up	48.234	36	K00415	12	12	12	8	8	9	10	9	6	8	8	8	1.24123	1.3245	1.35764	0.83586	0.752519	0.782609	0.967223	0.935368	0.803054
map00190 Oxidative phosphorylation	0.002615	1.96	Q9DCT2	NADH dehydrogenase [ubiquinone] iron-sulfur protein 3, mitochondrial OS=Mus musculus OX=10090 GN=Ndufs3 PE=1 SV=2	Ndufs3	2.1	0.000626915	Up	30.149	23.2	K03936	5	5	5	4	4	4	3	3	3	4	3	4	1.75861	1.42047	1.47117	0.75833	0.684514	0.77195	0.704042	0.622775	0.808134
map00190 Oxidative phosphorylation	0.002615	1.96	Q9DCX2	ATP synthase subunit d, mitochondrial OS=Mus musculus OX=10090 GN=Atp5pd PE=1 SV=3	Atp5pd	1.739	0.000734538	Up	18.749	46	K02138	8	8	8	7	7	8	8	7	7	6	7	7	1.38884	1.46013	1.3969	0.909285	0.757335	0.774967	0.778149	0.803363	0.731034
map00190 Oxidative phosphorylation	0.002615	1.96	Q9Z1G4	V-type proton ATPase 116 kDa subunit a1 OS=Mus musculus OX=10090 GN=Atp6v0a1 PE=1 SV=3	Atp6v0a1	1.883	0.000634129	Up	96.466	9.5	K02154	7	5	7	4	5	5	5	5	5	4	3	4	1.45603	1.48958	1.49291	0.705155	0.882385	0.769775	0.918297	0.655242	0.630623
map00220 Arginine biosynthesis	0.000592155	4.64	D3Z7P3	Glutaminase kidney isoform, mitochondrial OS=Mus musculus OX=10090 GN=Gls PE=1 SV=1	Gls	1.625	0.00216514	Up	73.963	26.1	K01425	13	13	13	9	9	10	11	11	11	7	9	8	1.40455	1.2589	1.51465	0.917179	0.789944	0.863444	0.81031	0.7114	0.72961
map00220 Arginine biosynthesis	0.000592155	4.64	P05201	Aspartate aminotransferase, cytoplasmic OS=Mus musculus OX=10090 GN=Got1 PE=1 SV=3	Got1	1.877	0.000269782	Up	46.247	47	K14454	17	17	17	13	13	13	12	14	15	14	13	13	1.51574	1.2939	1.32887	0.758101	0.733101	0.713321	0.840812	0.92738	0.888783
map00220 Arginine biosynthesis	0.000592155	4.64	P05202	Aspartate aminotransferase, mitochondrial OS=Mus musculus OX=10090 GN=Got2 PE=1 SV=1	Got2	1.649	0.0134312	Up	47.411	40.2	K14455	17	17	17	16	16	16	15	15	16	15	15	15	1.53596	1.40577	1.05724	0.828879	0.82945	0.766078	0.792836	0.931471	0.852325
map00220 Arginine biosynthesis	0.000592155	4.64	P26443	Glutamate dehydrogenase 1, mitochondrial OS=Mus musculus OX=10090 GN=Glud1 PE=1 SV=1	Glud1	1.807	0.000250527	Up	61.336	31.7	K00261	17	17	17	10	11	10	16	16	16	14	15	16	1.28362	1.39428	1.28345	0.759701	0.758226	0.674242	0.970745	0.908257	0.967476
map00220 Arginine biosynthesis	0.000592155	4.64	Q8BGT5	Alanine aminotransferase 2 OS=Mus musculus OX=10090 GN=Gpt2 PE=1 SV=1	Gpt2	1.573	0.00341405	Up	57.943	22.6	K00814	10	10	10	5	4	5	6	8	8	4	7	7	1.15908	1.36611	1.32406	0.903117	0.762503	0.782028	0.985456	0.804764	0.91288
map00220 Arginine biosynthesis	0.000592155	4.64	Q91YI0	Argininosuccinate lyase OS=Mus musculus OX=10090 GN=Asl PE=1 SV=1	Asl	1.798	0.00261163	Up	51.739	31.5	K01755	13	13	13	7	8	8	11	11	10	9	9	9	1.29166	1.59069	1.25729	0.826422	0.770576	0.705437	0.901293	0.769733	0.886906
map00230 Purine metabolism	0.284654	1.39	P54822	Adenylosuccinate lyase OS=Mus musculus OX=10090 GN=Adsl PE=1 SV=2	Adsl	1.585	0.000110182	Up	54.866	21.9	K01756	8	8	8	6	5	6	6	6	6	4	5	6	1.27387	1.21357	1.32028	0.826768	0.798615	0.776818	0.947421	0.890932	0.951735
map00230 Purine metabolism	0.284654	1.39	Q61503	5'-nucleotidase OS=Mus musculus OX=10090 GN=Nt5e PE=1 SV=2	Nt5e	2.252	0.000129433	Up	63.864	15.1	K19970	8	8	8	5	5	5	7	6	4	6	6	6	1.58217	1.57799	1.48464	0.64348	0.759856	0.658867	0.798258	0.784543	0.710197
map00230 Purine metabolism	0.284654	1.39	Q7TSV4	Phosphoglucomutase-2 OS=Mus musculus OX=10090 GN=Pgm2 PE=1 SV=1	Pgm2	1.727	0.00244278	Up	68.747	22.7	K15779	12	12	12	8	10	10	10	9	10	9	10	9	1.45438	1.44277	1.2495	0.903089	0.732631	0.764726	0.755673	0.898033	0.799193
map00230 Purine metabolism	0.284654	1.39	Q8BIW1	Exopolyphosphatase PRUNE1 OS=Mus musculus OX=10090 GN=Prune1 PE=1 SV=1	Prune1	2.118	8.95298e-05	Up	50.239	13.9	K01514	6	6	6	4	4	4	5	5	3	3	5	4	1.39789	1.6171	1.48602	0.693946	0.693407	0.737308	0.672611	0.863215	0.838511
map00230 Purine metabolism	0.284654	1.39	Q9D0F9	Phosphoglucomutase-1 OS=Mus musculus OX=10090 GN=Pgm1 PE=1 SV=4	Pgm1	1.543	0.000864605	Up	61.417	41.1	K01835	21	21	21	16	15	15	16	17	16	15	14	15	1.31795	1.158	1.30421	0.848798	0.779361	0.821724	0.950529	0.965143	0.854287
map00230 Purine metabolism	0.284654	1.39	Q9JKX6	ADP-sugar pyrophosphatase OS=Mus musculus OX=10090 GN=Nudt5 PE=1 SV=1	Nudt5	1.77	0.000680493	Up	23.984	47.2	K13987	10	10	10	6	5	5	7	6	5	7	6	8	1.42403	1.5163	1.2509	0.768986	0.818489	0.781114	0.775893	0.848351	0.815941
map00230 Purine metabolism	0.284654	1.39	Q9JM14	5'(3')-deoxyribonucleotidase, cytosolic type OS=Mus musculus OX=10090 GN=Nt5c PE=1 SV=1	Nt5c	2.756	0.000176031	Up	23.076	26.5	K01081	4	4	4	3	3	3	3	3	3	4	4	3	1.77744	1.54612	2.00223	0.638527	0.643925	0.650034	0.53968	0.541429	0.660609
map00230 Purine metabolism	0.284654	1.39	Q9WTP7	GTP:AMP phosphotransferase AK3, mitochondrial OS=Mus musculus OX=10090 GN=Ak3 PE=1 SV=3	Ak3	1.626	0.00744737	Up	25.426	59.5	K00944	12	12	12	10	7	10	11	12	11	9	11	11	1.15067	1.43122	1.40547	0.925354	0.737237	0.789717	0.850125	0.829765	0.880441
map00230 Purine metabolism	0.284654	1.39	Q9WUR9	Adenylate kinase 4, mitochondrial OS=Mus musculus OX=10090 GN=Ak4 PE=1 SV=1	Ak4	2.466	0.00112255	Up	25.061	15.2	K00939	3	3	3	2	2	2	3	3	3	3	3	3	1.39389	1.78055	1.61799	0.659168	0.731252	0.553124	0.721537	0.522373	1.02011
map00250 Alanine, aspartate and glutamate metabolism	0.00315026	2.95	D3Z7P3	Glutaminase kidney isoform, mitochondrial OS=Mus musculus OX=10090 GN=Gls PE=1 SV=1	Gls	1.625	0.00216514	Up	73.963	26.1	K01425	13	13	13	9	9	10	11	11	11	7	9	8	1.40455	1.2589	1.51465	0.917179	0.789944	0.863444	0.81031	0.7114	0.72961
map00250 Alanine, aspartate and glutamate metabolism	0.00315026	2.95	P05201	Aspartate aminotransferase, cytoplasmic OS=Mus musculus OX=10090 GN=Got1 PE=1 SV=3	Got1	1.877	0.000269782	Up	46.247	47	K14454	17	17	17	13	13	13	12	14	15	14	13	13	1.51574	1.2939	1.32887	0.758101	0.733101	0.713321	0.840812	0.92738	0.888783
map00250 Alanine, aspartate and glutamate metabolism	0.00315026	2.95	P05202	Aspartate aminotransferase, mitochondrial OS=Mus musculus OX=10090 GN=Got2 PE=1 SV=1	Got2	1.649	0.0134312	Up	47.411	40.2	K14455	17	17	17	16	16	16	15	15	16	15	15	15	1.53596	1.40577	1.05724	0.828879	0.82945	0.766078	0.792836	0.931471	0.852325
map00250 Alanine, aspartate and glutamate metabolism	0.00315026	2.95	P26443	Glutamate dehydrogenase 1, mitochondrial OS=Mus musculus OX=10090 GN=Glud1 PE=1 SV=1	Glud1	1.807	0.000250527	Up	61.336	31.7	K00261	17	17	17	10	11	10	16	16	16	14	15	16	1.28362	1.39428	1.28345	0.759701	0.758226	0.674242	0.970745	0.908257	0.967476
map00250 Alanine, aspartate and glutamate metabolism	0.00315026	2.95	P54822	Adenylosuccinate lyase OS=Mus musculus OX=10090 GN=Adsl PE=1 SV=2	Adsl	1.585	0.000110182	Up	54.866	21.9	K01756	8	8	8	6	5	6	6	6	6	4	5	6	1.27387	1.21357	1.32028	0.826768	0.798615	0.776818	0.947421	0.890932	0.951735
map00250 Alanine, aspartate and glutamate metabolism	0.00315026	2.95	Q8BGT5	Alanine aminotransferase 2 OS=Mus musculus OX=10090 GN=Gpt2 PE=1 SV=1	Gpt2	1.573	0.00341405	Up	57.943	22.6	K00814	10	10	10	5	4	5	6	8	8	4	7	7	1.15908	1.36611	1.32406	0.903117	0.762503	0.782028	0.985456	0.804764	0.91288
map00250 Alanine, aspartate and glutamate metabolism	0.00315026	2.95	Q91YI0	Argininosuccinate lyase OS=Mus musculus OX=10090 GN=Asl PE=1 SV=1	Asl	1.798	0.00261163	Up	51.739	31.5	K01755	13	13	13	7	8	8	11	11	10	9	9	9	1.29166	1.59069	1.25729	0.826422	0.770576	0.705437	0.901293	0.769733	0.886906
map00250 Alanine, aspartate and glutamate metabolism	0.00315026	2.95	Q9JHW2	Omega-amidase NIT2 OS=Mus musculus OX=10090 GN=Nit2 PE=1 SV=1	Nit2	2.121	0.000213974	Up	30.501	32.2	K13566	7	7	7	6	5	6	7	7	7	6	7	7	1.57564	1.63299	1.62009	0.835242	0.757964	0.68338	0.648428	0.64677	0.599488
map00260 Glycine, serine and threonine metabolism	0.262054	1.82	O08749	Dihydrolipoyl dehydrogenase, mitochondrial OS=Mus musculus OX=10090 GN=Dld PE=1 SV=2	Dld	2.159	0.000182142	Up	54.272	26.1	K00382	11	11	11	9	7	8	11	10	10	10	10	10	1.58815	1.43576	1.55089	0.673465	0.668282	0.777216	0.823921	0.762882	0.71943
map00260 Glycine, serine and threonine metabolism	0.262054	1.82	Q64133	Amine oxidase [flavin-containing] A OS=Mus musculus OX=10090 GN=Maoa PE=1 SV=3	Maoa	1.721	9.25673e-05	Up	59.601	25.9	K00274	13	13	13	10	11	11	13	13	11	11	12	13	1.52488	1.45391	1.52242	0.920686	0.828658	0.866536	0.686788	0.523531	0.672587
map00260 Glycine, serine and threonine metabolism	0.262054	1.82	Q91Z53	Glyoxylate reductase/hydroxypyruvate reductase OS=Mus musculus OX=10090 GN=Grhpr PE=1 SV=1	Grhpr	1.523	0.008125	Up	35.328	6.7	K00049	2	2	2	2	2	2	2	2	2	2	2	2	1.18423	1.32675	1.07069	0.864965	0.703257	0.783177	1.19247	0.874464
map00260 Glycine, serine and threonine metabolism	0.262054	1.82	Q9DBJ1	Phosphoglycerate mutase 1 OS=Mus musculus OX=10090 GN=Pgam1 PE=1 SV=3	Pgam1	2.261	8.68702e-05	Up	28.832	50.8	K01834	10	10	10	8	9	9	9	8	8	7	8	8	1.60922	1.5867	1.52904	0.765727	0.660902	0.663531	0.612998	0.798552	0.773322
map00280 Valine, leucine and isoleucine degradation	0.00419108	2.26	O08749	Dihydrolipoyl dehydrogenase, mitochondrial OS=Mus musculus OX=10090 GN=Dld PE=1 SV=2	Dld	2.159	0.000182142	Up	54.272	26.1	K00382	11	11	11	9	7	8	11	10	10	10	10	10	1.58815	1.43576	1.55089	0.673465	0.668282	0.777216	0.823921	0.762882	0.71943
map00280 Valine, leucine and isoleucine degradation	0.00419108	2.26	O08756	3-hydroxyacyl-CoA dehydrogenase type-2 OS=Mus musculus OX=10090 GN=Hsd17b10 PE=1 SV=4	Hsd17b10	2.303	0.000481378	Up	27.418	31.4	K08683	6	6	6	4	5	5	6	4	4	4	4	4	1.74546	1.60505	1.38229	0.670449	0.64409	0.740675	0.723048	0.758445	0.730496
map00280 Valine, leucine and isoleucine degradation	0.00419108	2.26	P47738	Aldehyde dehydrogenase, mitochondrial OS=Mus musculus OX=10090 GN=Aldh2 PE=1 SV=1	Aldh2	1.531	0.00112575	Up	56.537	34.1	K00128	16	15	16	13	10	12	16	12	14	10	12	13	1.23421	1.38515	1.38822	0.870747	0.92344	0.823683	0.705154	0.909908	0.759485
map00280 Valine, leucine and isoleucine degradation	0.00419108	2.26	P53395	Lipoamide acyltransferase component of branched-chain alpha-keto acid dehydrogenase complex, mitochondrial OS=Mus musculus OX=10090 GN=Dbt PE=1 SV=2	Dbt	1.947	0.0046502	Up	53.246	12.7	K09699	6	6	6	4	5	4	5	5	4	3	3	5	1.5512	1.30761	1.33461	0.580948	0.828526	0.743897	1.19242	0.788639	0.672147
map00280 Valine, leucine and isoleucine degradation	0.00419108	2.26	Q07417	Short-chain specific acyl-CoA dehydrogenase, mitochondrial OS=Mus musculus OX=10090 GN=Acads PE=1 SV=2	Acads	2.218	2.3057e-06	Up	44.889	24.3	K00248	9	9	9	6	8	8	6	7	7	6	7	8	1.55206	1.53792	1.57804	0.722461	0.678089	0.703613	0.684852	0.759723	0.783246
map00280 Valine, leucine and isoleucine degradation	0.00419108	2.26	Q61425	Hydroxyacyl-coenzyme A dehydrogenase, mitochondrial OS=Mus musculus OX=10090 GN=Hadh PE=1 SV=2	Hadh	1.55	0.00496919	Up	34.463	6.1	K00022	2	2	2	1	2	2	2	2	2	2	2	2		1.35739	1.52215	0.981165	0.881247	0.924281	0.832479	0.769713	0.731578
map00280 Valine, leucine and isoleucine degradation	0.00419108	2.26	Q8BH95	Enoyl-CoA hydratase, mitochondrial OS=Mus musculus OX=10090 GN=Echs1 PE=1 SV=1	Echs1	2.357	0.00116135	Up	31.474	27.6	K07511	7	7	7	4	4	4	7	7	7	5	7	7	1.86884	1.57648	1.56843	0.836142	0.63602	0.655061	0.621256	0.669961	0.567804
map00280 Valine, leucine and isoleucine degradation	0.00419108	2.26	Q8CAY6	Acetyl-CoA acetyltransferase, cytosolic OS=Mus musculus OX=10090 GN=Acat2 PE=1 SV=2	Acat2	1.74	0.000673494	Up	41.297	31.7	K00626	9	9	9	5	6	6	7	6	6	6	5	6	1.42728	1.20475	1.42389	0.793708	0.75753	0.779861	0.763063	0.856643	0.993275
map00280 Valine, leucine and isoleucine degradation	0.00419108	2.26	Q8QZS1	3-hydroxyisobutyryl-CoA hydrolase, mitochondrial OS=Mus musculus OX=10090 GN=Hibch PE=1 SV=1	Hibch	1.77	0.00321043	Up	43.037	17.9	K05605	6	6	6	4	4	5	6	5	6	6	5	6	1.22927	1.37469	1.4523	0.70479	0.8851	0.702251	0.969377	0.919935	0.762277
map00280 Valine, leucine and isoleucine degradation	0.00419108	2.26	Q91ZA3	Propionyl-CoA carboxylase alpha chain, mitochondrial OS=Mus musculus OX=10090 GN=Pcca PE=1 SV=2	Pcca	1.73	0.00757873	Up	79.921	17.1	K01965	11	11	11	4	4	3	8	6	8	6	9	6	1.33206	1.35807	1.30719	0.667576	0.950139	0.69238	0.895008	0.973615	0.823969
map00280 Valine, leucine and isoleucine degradation	0.00419108	2.26	Q99L13	3-hydroxyisobutyrate dehydrogenase, mitochondrial OS=Mus musculus OX=10090 GN=Hibadh PE=1 SV=1	Hibadh	2.078	0.000204022	Up	35.44	26.6	K00020	6	6	6	5	5	6	4	4	4	3	3	3	1.49274	1.36337	1.54561	0.719198	0.749034	0.649769	1.01598	0.681593	0.782703
map00280 Valine, leucine and isoleucine degradation	0.00419108	2.26	Q9DBL1	Short/branched chain specific acyl-CoA dehydrogenase, mitochondrial OS=Mus musculus OX=10090 GN=Acadsb PE=1 SV=1	Acadsb	1.923	0.000168831	Up	47.874	16.7	K09478	6	6	6	3	3	3	5	5	5	6	5	5	1.3419	1.52545	1.3848	0.69584	0.753384	0.761986	0.914151	0.830701	0.791791
map00310 Lysine degradation	0.191765	1.76	O08749	Dihydrolipoyl dehydrogenase, mitochondrial OS=Mus musculus OX=10090 GN=Dld PE=1 SV=2	Dld	2.159	0.000182142	Up	54.272	26.1	K00382	11	11	11	9	7	8	11	10	10	10	10	10	1.58815	1.43576	1.55089	0.673465	0.668282	0.777216	0.823921	0.762882	0.71943
map00310 Lysine degradation	0.191765	1.76	P47738	Aldehyde dehydrogenase, mitochondrial OS=Mus musculus OX=10090 GN=Aldh2 PE=1 SV=1	Aldh2	1.531	0.00112575	Up	56.537	34.1	K00128	16	15	16	13	10	12	16	12	14	10	12	13	1.23421	1.38515	1.38822	0.870747	0.92344	0.823683	0.705154	0.909908	0.759485
map00310 Lysine degradation	0.191765	1.76	Q61425	Hydroxyacyl-coenzyme A dehydrogenase, mitochondrial OS=Mus musculus OX=10090 GN=Hadh PE=1 SV=2	Hadh	1.55	0.00496919	Up	34.463	6.1	K00022	2	2	2	1	2	2	2	2	2	2	2	2		1.35739	1.52215	0.981165	0.881247	0.924281	0.832479	0.769713	0.731578
map00310 Lysine degradation	0.191765	1.76	Q8BH95	Enoyl-CoA hydratase, mitochondrial OS=Mus musculus OX=10090 GN=Echs1 PE=1 SV=1	Echs1	2.357	0.00116135	Up	31.474	27.6	K07511	7	7	7	4	4	4	7	7	7	5	7	7	1.86884	1.57648	1.56843	0.836142	0.63602	0.655061	0.621256	0.669961	0.567804
map00310 Lysine degradation	0.191765	1.76	Q8CAY6	Acetyl-CoA acetyltransferase, cytosolic OS=Mus musculus OX=10090 GN=Acat2 PE=1 SV=2	Acat2	1.74	0.000673494	Up	41.297	31.7	K00626	9	9	9	5	6	6	7	6	6	6	5	6	1.42728	1.20475	1.42389	0.793708	0.75753	0.779861	0.763063	0.856643	0.993275
map00330 Arginine and proline metabolism	0.0274944	2.26	P05201	Aspartate aminotransferase, cytoplasmic OS=Mus musculus OX=10090 GN=Got1 PE=1 SV=3	Got1	1.877	0.000269782	Up	46.247	47	K14454	17	17	17	13	13	13	12	14	15	14	13	13	1.51574	1.2939	1.32887	0.758101	0.733101	0.713321	0.840812	0.92738	0.888783
map00330 Arginine and proline metabolism	0.0274944	2.26	P05202	Aspartate aminotransferase, mitochondrial OS=Mus musculus OX=10090 GN=Got2 PE=1 SV=1	Got2	1.649	0.0134312	Up	47.411	40.2	K14455	17	17	17	16	16	16	15	15	16	15	15	15	1.53596	1.40577	1.05724	0.828879	0.82945	0.766078	0.792836	0.931471	0.852325
map00330 Arginine and proline metabolism	0.0274944	2.26	P29758	Ornithine aminotransferase, mitochondrial OS=Mus musculus OX=10090 GN=Oat PE=1 SV=1	Oat	1.955	0.00230969	Up	48.354	37.4	K00819	14	14	14	11	11	11	14	14	12	13	13	12	1.35945	1.56632	1.60961	0.885548	0.66546	0.769058	0.695749	0.715774	0.73303
map00330 Arginine and proline metabolism	0.0274944	2.26	P47738	Aldehyde dehydrogenase, mitochondrial OS=Mus musculus OX=10090 GN=Aldh2 PE=1 SV=1	Aldh2	1.531	0.00112575	Up	56.537	34.1	K00128	16	15	16	13	10	12	16	12	14	10	12	13	1.23421	1.38515	1.38822	0.870747	0.92344	0.823683	0.705154	0.909908	0.759485
map00330 Arginine and proline metabolism	0.0274944	2.26	Q60715	Prolyl 4-hydroxylase subunit alpha-1 OS=Mus musculus OX=10090 GN=P4ha1 PE=1 SV=2	P4ha1	1.527	0.01839	Up	60.909	24.3	K00472	11	11	11	8	8	7	10	10	10	10	11	10	1.28807	1.25992	0.92985	0.793286	0.738893	0.745163	1.11395	1.09274	1.03812
map00330 Arginine and proline metabolism	0.0274944	2.26	Q64133	Amine oxidase [flavin-containing] A OS=Mus musculus OX=10090 GN=Maoa PE=1 SV=3	Maoa	1.721	9.25673e-05	Up	59.601	25.9	K00274	13	13	13	10	11	11	13	13	11	11	12	13	1.52488	1.45391	1.52242	0.920686	0.828658	0.866536	0.686788	0.523531	0.672587
map00330 Arginine and proline metabolism	0.0274944	2.26	Q9D1A2	Cytosolic non-specific dipeptidase OS=Mus musculus OX=10090 GN=Cndp2 PE=1 SV=1	Cndp2	2.653	5.86478e-05	Up	52.767	36.2	K08660	13	13	13	10	10	10	9	8	8	8	7	7	1.592	1.69958	1.54201	0.558321	0.606689	0.656732	0.74691	0.83866	0.759099
map00340 Histidine metabolism	0.0991458	2.58	P47738	Aldehyde dehydrogenase, mitochondrial OS=Mus musculus OX=10090 GN=Aldh2 PE=1 SV=1	Aldh2	1.531	0.00112575	Up	56.537	34.1	K00128	16	15	16	13	10	12	16	12	14	10	12	13	1.23421	1.38515	1.38822	0.870747	0.92344	0.823683	0.705154	0.909908	0.759485
map00340 Histidine metabolism	0.0991458	2.58	Q64133	Amine oxidase [flavin-containing] A OS=Mus musculus OX=10090 GN=Maoa PE=1 SV=3	Maoa	1.721	9.25673e-05	Up	59.601	25.9	K00274	13	13	13	10	11	11	13	13	11	11	12	13	1.52488	1.45391	1.52242	0.920686	0.828658	0.866536	0.686788	0.523531	0.672587
map00340 Histidine metabolism	0.0991458	2.58	Q9D1A2	Cytosolic non-specific dipeptidase OS=Mus musculus OX=10090 GN=Cndp2 PE=1 SV=1	Cndp2	2.653	5.86478e-05	Up	52.767	36.2	K08660	13	13	13	10	10	10	9	8	8	8	7	7	1.592	1.69958	1.54201	0.558321	0.606689	0.656732	0.74691	0.83866	0.759099
map00350 Tyrosine metabolism	0.16071	2.11	P05201	Aspartate aminotransferase, cytoplasmic OS=Mus musculus OX=10090 GN=Got1 PE=1 SV=3	Got1	1.877	0.000269782	Up	46.247	47	K14454	17	17	17	13	13	13	12	14	15	14	13	13	1.51574	1.2939	1.32887	0.758101	0.733101	0.713321	0.840812	0.92738	0.888783
map00350 Tyrosine metabolism	0.16071	2.11	P05202	Aspartate aminotransferase, mitochondrial OS=Mus musculus OX=10090 GN=Got2 PE=1 SV=1	Got2	1.649	0.0134312	Up	47.411	40.2	K14455	17	17	17	16	16	16	15	15	16	15	15	15	1.53596	1.40577	1.05724	0.828879	0.82945	0.766078	0.792836	0.931471	0.852325
map00350 Tyrosine metabolism	0.16071	2.11	Q64133	Amine oxidase [flavin-containing] A OS=Mus musculus OX=10090 GN=Maoa PE=1 SV=3	Maoa	1.721	9.25673e-05	Up	59.601	25.9	K00274	13	13	13	10	11	11	13	13	11	11	12	13	1.52488	1.45391	1.52242	0.920686	0.828658	0.866536	0.686788	0.523531	0.672587
map00360 Phenylalanine metabolism	0.0174985	4.64	P05201	Aspartate aminotransferase, cytoplasmic OS=Mus musculus OX=10090 GN=Got1 PE=1 SV=3	Got1	1.877	0.000269782	Up	46.247	47	K14454	17	17	17	13	13	13	12	14	15	14	13	13	1.51574	1.2939	1.32887	0.758101	0.733101	0.713321	0.840812	0.92738	0.888783
map00360 Phenylalanine metabolism	0.0174985	4.64	P05202	Aspartate aminotransferase, mitochondrial OS=Mus musculus OX=10090 GN=Got2 PE=1 SV=1	Got2	1.649	0.0134312	Up	47.411	40.2	K14455	17	17	17	16	16	16	15	15	16	15	15	15	1.53596	1.40577	1.05724	0.828879	0.82945	0.766078	0.792836	0.931471	0.852325
map00360 Phenylalanine metabolism	0.0174985	4.64	Q64133	Amine oxidase [flavin-containing] A OS=Mus musculus OX=10090 GN=Maoa PE=1 SV=3	Maoa	1.721	9.25673e-05	Up	59.601	25.9	K00274	13	13	13	10	11	11	13	13	11	11	12	13	1.52488	1.45391	1.52242	0.920686	0.828658	0.866536	0.686788	0.523531	0.672587
map00380 Tryptophan metabolism	0.0114347	2.9	O08749	Dihydrolipoyl dehydrogenase, mitochondrial OS=Mus musculus OX=10090 GN=Dld PE=1 SV=2	Dld	2.159	0.000182142	Up	54.272	26.1	K00382	11	11	11	9	7	8	11	10	10	10	10	10	1.58815	1.43576	1.55089	0.673465	0.668282	0.777216	0.823921	0.762882	0.71943
map00380 Tryptophan metabolism	0.0114347	2.9	P47738	Aldehyde dehydrogenase, mitochondrial OS=Mus musculus OX=10090 GN=Aldh2 PE=1 SV=1	Aldh2	1.531	0.00112575	Up	56.537	34.1	K00128	16	15	16	13	10	12	16	12	14	10	12	13	1.23421	1.38515	1.38822	0.870747	0.92344	0.823683	0.705154	0.909908	0.759485
map00380 Tryptophan metabolism	0.0114347	2.9	Q61425	Hydroxyacyl-coenzyme A dehydrogenase, mitochondrial OS=Mus musculus OX=10090 GN=Hadh PE=1 SV=2	Hadh	1.55	0.00496919	Up	34.463	6.1	K00022	2	2	2	1	2	2	2	2	2	2	2	2		1.35739	1.52215	0.981165	0.881247	0.924281	0.832479	0.769713	0.731578
map00380 Tryptophan metabolism	0.0114347	2.9	Q64133	Amine oxidase [flavin-containing] A OS=Mus musculus OX=10090 GN=Maoa PE=1 SV=3	Maoa	1.721	9.25673e-05	Up	59.601	25.9	K00274	13	13	13	10	11	11	13	13	11	11	12	13	1.52488	1.45391	1.52242	0.920686	0.828658	0.866536	0.686788	0.523531	0.672587
map00380 Tryptophan metabolism	0.0114347	2.9	Q8BH95	Enoyl-CoA hydratase, mitochondrial OS=Mus musculus OX=10090 GN=Echs1 PE=1 SV=1	Echs1	2.357	0.00116135	Up	31.474	27.6	K07511	7	7	7	4	4	4	7	7	7	5	7	7	1.86884	1.57648	1.56843	0.836142	0.63602	0.655061	0.621256	0.669961	0.567804
map00380 Tryptophan metabolism	0.0114347	2.9	Q8CAY6	Acetyl-CoA acetyltransferase, cytosolic OS=Mus musculus OX=10090 GN=Acat2 PE=1 SV=2	Acat2	1.74	0.000673494	Up	41.297	31.7	K00626	9	9	9	5	6	6	7	6	6	6	5	6	1.42728	1.20475	1.42389	0.793708	0.75753	0.779861	0.763063	0.856643	0.993275
map00400 Phenylalanine, tyrosine and tryptophan biosynthesis	0.0166545	7.74	P05201	Aspartate aminotransferase, cytoplasmic OS=Mus musculus OX=10090 GN=Got1 PE=1 SV=3	Got1	1.877	0.000269782	Up	46.247	47	K14454	17	17	17	13	13	13	12	14	15	14	13	13	1.51574	1.2939	1.32887	0.758101	0.733101	0.713321	0.840812	0.92738	0.888783
map00400 Phenylalanine, tyrosine and tryptophan biosynthesis	0.0166545	7.74	P05202	Aspartate aminotransferase, mitochondrial OS=Mus musculus OX=10090 GN=Got2 PE=1 SV=1	Got2	1.649	0.0134312	Up	47.411	40.2	K14455	17	17	17	16	16	16	15	15	16	15	15	15	1.53596	1.40577	1.05724	0.828879	0.82945	0.766078	0.792836	0.931471	0.852325
map00410 beta-Alanine metabolism	0.0259028	2.76	P47738	Aldehyde dehydrogenase, mitochondrial OS=Mus musculus OX=10090 GN=Aldh2 PE=1 SV=1	Aldh2	1.531	0.00112575	Up	56.537	34.1	K00128	16	15	16	13	10	12	16	12	14	10	12	13	1.23421	1.38515	1.38822	0.870747	0.92344	0.823683	0.705154	0.909908	0.759485
map00410 beta-Alanine metabolism	0.0259028	2.76	Q07417	Short-chain specific acyl-CoA dehydrogenase, mitochondrial OS=Mus musculus OX=10090 GN=Acads PE=1 SV=2	Acads	2.218	2.3057e-06	Up	44.889	24.3	K00248	9	9	9	6	8	8	6	7	7	6	7	8	1.55206	1.53792	1.57804	0.722461	0.678089	0.703613	0.684852	0.759723	0.783246
map00410 beta-Alanine metabolism	0.0259028	2.76	Q8BH95	Enoyl-CoA hydratase, mitochondrial OS=Mus musculus OX=10090 GN=Echs1 PE=1 SV=1	Echs1	2.357	0.00116135	Up	31.474	27.6	K07511	7	7	7	4	4	4	7	7	7	5	7	7	1.86884	1.57648	1.56843	0.836142	0.63602	0.655061	0.621256	0.669961	0.567804
map00410 beta-Alanine metabolism	0.0259028	2.76	Q8QZS1	3-hydroxyisobutyryl-CoA hydrolase, mitochondrial OS=Mus musculus OX=10090 GN=Hibch PE=1 SV=1	Hibch	1.77	0.00321043	Up	43.037	17.9	K05605	6	6	6	4	4	5	6	5	6	6	5	6	1.22927	1.37469	1.4523	0.70479	0.8851	0.702251	0.969377	0.919935	0.762277
map00410 beta-Alanine metabolism	0.0259028	2.76	Q9D1A2	Cytosolic non-specific dipeptidase OS=Mus musculus OX=10090 GN=Cndp2 PE=1 SV=1	Cndp2	2.653	5.86478e-05	Up	52.767	36.2	K08660	13	13	13	10	10	10	9	8	8	8	7	7	1.592	1.69958	1.54201	0.558321	0.606689	0.656732	0.74691	0.83866	0.759099
map00471 D-Glutamine and D-glutamate metabolism	0.0456831	5.16	D3Z7P3	Glutaminase kidney isoform, mitochondrial OS=Mus musculus OX=10090 GN=Gls PE=1 SV=1	Gls	1.625	0.00216514	Up	73.963	26.1	K01425	13	13	13	9	9	10	11	11	11	7	9	8	1.40455	1.2589	1.51465	0.917179	0.789944	0.863444	0.81031	0.7114	0.72961
map00471 D-Glutamine and D-glutamate metabolism	0.0456831	5.16	P26443	Glutamate dehydrogenase 1, mitochondrial OS=Mus musculus OX=10090 GN=Glud1 PE=1 SV=1	Glud1	1.807	0.000250527	Up	61.336	31.7	K00261	17	17	17	10	11	10	16	16	16	14	15	16	1.28362	1.39428	1.28345	0.759701	0.758226	0.674242	0.970745	0.908257	0.967476
map00480 Glutathione metabolism	0.382547	1.43	O88844	Isocitrate dehydrogenase [NADP] cytoplasmic OS=Mus musculus OX=10090 GN=Idh1 PE=1 SV=2	Idh1	1.526	0.00687946	Up	46.674	34.8	K00031	14	13	13	9	8	9	9	12	10	12	12	12	1.58132	1.23305	1.29957	0.954003	0.870638	0.871945	0.698437	0.738087	0.752949
map00480 Glutathione metabolism	0.382547	1.43	P19157	Glutathione S-transferase P 1 OS=Mus musculus OX=10090 GN=Gstp1 PE=1 SV=2	Gstp1	1.578	0.00475852	Up	23.609	55.7	K23790	12	12	12	8	8	9	11	11	11	9	10	11	1.30911	1.55208	1.23201	0.932793	0.816892	0.844768	0.747599	0.816645	0.748093
map00480 Glutathione metabolism	0.382547	1.43	P48774	Glutathione S-transferase Mu 5 OS=Mus musculus OX=10090 GN=Gstm5 PE=1 SV=1	Gstm5	2.11	0.00631045	Up	26.635	35.7	K00799	9	8	8	5	6	5	6	6	6	4	6	6	1.2486	1.00945	1.62797	0.605613	0.609522	0.626834	1.44668	0.957047	0.868287
map00480 Glutathione metabolism	0.382547	1.43	Q9CQU0	Thioredoxin domain-containing protein 12 OS=Mus musculus OX=10090 GN=Txndc12 PE=1 SV=1	Txndc12	1.643	0.0186605	Up	19.048	48.2	K05360	7	7	7	5	6	6	5	5	4	5	5	5	1.19465	1.11687	1.5891	0.755008	0.719347	0.900212	0.893409	0.863337	0.968069
map00480 Glutathione metabolism	0.382547	1.43	Q9D7X8	Gamma-glutamylcyclotransferase OS=Mus musculus OX=10090 GN=Ggct PE=1 SV=1	Ggct	1.951	0.015947	Up	21.166	31.9	K00682	5	5	5	3	4	3	3	3	3	2	3	4	1.07344	1.53114	1.53716	0.857119	0.693074	0.572783	0.846041	0.965542	0.923692
map00500 Starch and sucrose metabolism	0.0430151	2.81	P06745	Glucose-6-phosphate isomerase OS=Mus musculus OX=10090 GN=Gpi PE=1 SV=4	Gpi	1.895	0.00360838	Up	62.766	34.4	K01810	16	16	16	13	14	13	11	11	12	10	10	11	1.66816	1.27758	1.47643	0.89027	0.715193	0.727723	0.687768	0.805436	0.75145
map00500 Starch and sucrose metabolism	0.0430151	2.81	Q7TSV4	Phosphoglucomutase-2 OS=Mus musculus OX=10090 GN=Pgm2 PE=1 SV=1	Pgm2	1.727	0.00244278	Up	68.747	22.7	K15779	12	12	12	8	10	10	10	9	10	9	10	9	1.45438	1.44277	1.2495	0.903089	0.732631	0.764726	0.755673	0.898033	0.799193
map00500 Starch and sucrose metabolism	0.0430151	2.81	Q9D0F9	Phosphoglucomutase-1 OS=Mus musculus OX=10090 GN=Pgm1 PE=1 SV=4	Pgm1	1.543	0.000864605	Up	61.417	41.1	K01835	21	21	21	16	15	15	16	17	16	15	14	15	1.31795	1.158	1.30421	0.848798	0.779361	0.821724	0.950529	0.965143	0.854287
map00500 Starch and sucrose metabolism	0.0430151	2.81	Q9R062	Glycogenin-1 OS=Mus musculus OX=10090 GN=Gyg1 PE=1 SV=3	Gyg1	1.52	0.00137892	Up	37.402	7.5	K00750	2	2	2	2	2	2	2	2	2	2	2	2	1.33295	1.35215	1.19278	0.907988	0.806676	0.837389	0.708066	0.955397	0.906595
map00520 Amino sugar and nucleotide sugar metabolism	0.0572437	1.93	P06745	Glucose-6-phosphate isomerase OS=Mus musculus OX=10090 GN=Gpi PE=1 SV=4	Gpi	1.895	0.00360838	Up	62.766	34.4	K01810	16	16	16	13	14	13	11	11	12	10	10	11	1.66816	1.27758	1.47643	0.89027	0.715193	0.727723	0.687768	0.805436	0.75145
map00520 Amino sugar and nucleotide sugar metabolism	0.0572437	1.93	Q7TSV4	Phosphoglucomutase-2 OS=Mus musculus OX=10090 GN=Pgm2 PE=1 SV=1	Pgm2	1.727	0.00244278	Up	68.747	22.7	K15779	12	12	12	8	10	10	10	9	10	9	10	9	1.45438	1.44277	1.2495	0.903089	0.732631	0.764726	0.755673	0.898033	0.799193
map00520 Amino sugar and nucleotide sugar metabolism	0.0572437	1.93	Q8BTZ7	Mannose-1-phosphate guanyltransferase beta OS=Mus musculus OX=10090 GN=Gmppb PE=1 SV=1	Gmppb	2.714	0.0209353	Up	39.916	14.4	K00966	5	5	5	3	3	3	4	4	4	3	4	5	2.16192	0.943195	1.80847	0.648891	0.574902	0.586599	0.59794	1.05181	0.626271
map00520 Amino sugar and nucleotide sugar metabolism	0.0572437	1.93	Q8R059	UDP-glucose 4-epimerase OS=Mus musculus OX=10090 GN=Gale PE=1 SV=1	Gale	1.952	0.00141259	Up	38.224	12.1	K01784	4	4	4	3	3	3	4	4	4	4	4	4	1.45979	1.52797	1.28739	0.650094	0.822535	0.717819	0.86491	0.893203	0.776281
map00520 Amino sugar and nucleotide sugar metabolism	0.0572437	1.93	Q99J77	Sialic acid synthase OS=Mus musculus OX=10090 GN=Nans PE=1 SV=1	Nans	2.241	0.00168513	Up	40.024	29.8	K05304	8	8	8	6	5	7	8	8	8	6	8	7	1.50289	1.45187	1.72516	0.795833	0.576914	0.715441	0.719188	0.738869	0.773833
map00520 Amino sugar and nucleotide sugar metabolism	0.0572437	1.93	Q9D0F9	Phosphoglucomutase-1 OS=Mus musculus OX=10090 GN=Pgm1 PE=1 SV=4	Pgm1	1.543	0.000864605	Up	61.417	41.1	K01835	21	21	21	16	15	15	16	17	16	15	14	15	1.31795	1.158	1.30421	0.848798	0.779361	0.821724	0.950529	0.965143	0.854287
map00520 Amino sugar and nucleotide sugar metabolism	0.0572437	1.93	Q9DB73	NADH-cytochrome b5 reductase 1 OS=Mus musculus OX=10090 GN=Cyb5r1 PE=1 SV=1	Cyb5r1	1.573	0.014439	Up	34.134	13.8	K00326	4	4	4	2	2	3	3	3	3	3	3	3	1.36854	1.30567	1.15376	0.668508	0.826421	0.938515	0.919093	0.819498
map00520 Amino sugar and nucleotide sugar metabolism	0.0572437	1.93	Q9DCN2	NADH-cytochrome b5 reductase 3 OS=Mus musculus OX=10090 GN=Cyb5r3 PE=1 SV=3	Cyb5r3	1.558	0.000543012	Up	34.127	37.5	K00326	12	12	12	11	11	11	12	12	12	8	10	8	1.29876	1.24104	1.38097	0.868448	0.860902	0.787722	0.885738	0.910123	0.766293
map00565 Ether lipid metabolism	0.128612	2.32	P63005	Platelet-activating factor acetylhydrolase IB subunit beta OS=Mus musculus OX=10090 GN=Pafah1b1 PE=1 SV=2	Pafah1b1	1.943	0.00119189	Up	46.67	44.9	K16794	14	14	14	10	12	12	10	10	10	9	8	10	1.55397	1.26486	1.36153	0.779048	0.724524	0.647719	0.876053	0.844372	0.947922
map00565 Ether lipid metabolism	0.128612	2.32	Q61205	Platelet-activating factor acetylhydrolase IB subunit alpha1 OS=Mus musculus OX=10090 GN=Pafah1b3 PE=1 SV=1	Pafah1b3	2.224	0.000828362	Up	25.853	38.4	K16795	9	9	9	6	6	7	5	5	5	4	6	3	1.43653	1.733	1.30261	0.642126	0.666394	0.702177	0.765979	0.801097	0.950091
map00565 Ether lipid metabolism	0.128612	2.32	Q8C0I1	Alkyldihydroxyacetonephosphate synthase, peroxisomal OS=Mus musculus OX=10090 GN=Agps PE=1 SV=1	Agps	1.532	0.0120787	Up	71.683	28.2	K00803	13	13	13	11	11	11	12	8	10	7	9	9	1.33665	1.32325	1.31023	1.01948	0.850479	0.720963	0.878746	0.70494	0.855262
map00620 Pyruvate metabolism	0.000392198	3.04	O08749	Dihydrolipoyl dehydrogenase, mitochondrial OS=Mus musculus OX=10090 GN=Dld PE=1 SV=2	Dld	2.159	0.000182142	Up	54.272	26.1	K00382	11	11	11	9	7	8	11	10	10	10	10	10	1.58815	1.43576	1.55089	0.673465	0.668282	0.777216	0.823921	0.762882	0.71943
map00620 Pyruvate metabolism	0.000392198	3.04	P16125	L-lactate dehydrogenase B chain OS=Mus musculus OX=10090 GN=Ldhb PE=1 SV=2	Ldhb	2.041	2.71662e-05	Up	36.572	27.8	K00016	8	7	7	6	6	6	7	7	7	7	7	7	1.38643	1.47851	1.44839	0.669099	0.733879	0.710389	0.819069	0.983812	0.770419
map00620 Pyruvate metabolism	0.000392198	3.04	P47738	Aldehyde dehydrogenase, mitochondrial OS=Mus musculus OX=10090 GN=Aldh2 PE=1 SV=1	Aldh2	1.531	0.00112575	Up	56.537	34.1	K00128	16	15	16	13	10	12	16	12	14	10	12	13	1.23421	1.38515	1.38822	0.870747	0.92344	0.823683	0.705154	0.909908	0.759485
map00620 Pyruvate metabolism	0.000392198	3.04	P97807	Fumarate hydratase, mitochondrial OS=Mus musculus OX=10090 GN=Fh PE=1 SV=3	Fh	1.569	0.00201513	Up	54.356	24.7	K01679	10	10	10	10	9	8	10	10	10	8	10	9	1.35194	1.28009	1.22916	0.893122	0.832275	0.734977	0.882685	0.804482	0.99127
map00620 Pyruvate metabolism	0.000392198	3.04	Q05920	Pyruvate carboxylase, mitochondrial OS=Mus musculus OX=10090 GN=Pc PE=1 SV=1	Pc	1.532	0.00664307	Up	129.68	31.2	K01958	31	31	31	21	22	18	23	24	23	21	23	21	1.21909	1.38425	1.26167	0.969708	0.770491	0.783115	0.942696	0.837114	0.83187
map00620 Pyruvate metabolism	0.000392198	3.04	Q8BH04	Phosphoenolpyruvate carboxykinase [GTP], mitochondrial OS=Mus musculus OX=10090 GN=Pck2 PE=1 SV=1	Pck2	1.71	0.00114955	Up	70.527	36.1	K01596	20	20	20	14	13	14	17	16	15	16	17	15	1.28107	1.37262	1.53434	0.85803	0.83265	0.757943	0.730532	0.908731	0.724082
map00620 Pyruvate metabolism	0.000392198	3.04	Q8BMF4	Dihydrolipoyllysine-residue acetyltransferase component of pyruvate dehydrogenase complex, mitochondrial OS=Mus musculus OX=10090 GN=Dlat PE=1 SV=2	Dlat	1.897	0.0145565	Up	67.941	28.7	K00627	15	15	15	9	9	10	12	10	12	11	14	10	1.28064	1.37545	1.88487	0.923879	0.810169	0.659435	0.705413	0.73049	0.629662
map00620 Pyruvate metabolism	0.000392198	3.04	Q8CAY6	Acetyl-CoA acetyltransferase, cytosolic OS=Mus musculus OX=10090 GN=Acat2 PE=1 SV=2	Acat2	1.74	0.000673494	Up	41.297	31.7	K00626	9	9	9	5	6	6	7	6	6	6	5	6	1.42728	1.20475	1.42389	0.793708	0.75753	0.779861	0.763063	0.856643	0.993275
map00620 Pyruvate metabolism	0.000392198	3.04	Q91Z53	Glyoxylate reductase/hydroxypyruvate reductase OS=Mus musculus OX=10090 GN=Grhpr PE=1 SV=1	Grhpr	1.523	0.008125	Up	35.328	6.7	K00049	2	2	2	2	2	2	2	2	2	2	2	2	1.18423	1.32675	1.07069	0.864965	0.703257	0.783177	1.19247	0.874464
map00620 Pyruvate metabolism	0.000392198	3.04	Q9CPU0	Lactoylglutathione lyase OS=Mus musculus OX=10090 GN=Glo1 PE=1 SV=3	Glo1	2.574	2.71763e-05	Up	20.809	22.3	K01759	5	5	5	2	2	2	5	4	5	4	4	4	1.56555	1.67249	1.70046	0.674488	0.597019	0.646905	0.794173	0.701884	0.647032
map00620 Pyruvate metabolism	0.000392198	3.04	Q9D051	Pyruvate dehydrogenase E1 component subunit beta, mitochondrial OS=Mus musculus OX=10090 GN=Pdhb PE=1 SV=1	Pdhb	1.593	0.0243145	Up	38.937	34	K00162	10	10	10	8	8	8	10	8	9	7	7	7	1.16531	1.71605	1.32858	0.926951	0.940039	0.775608	0.803312	0.658789	0.685364
map00630 Glyoxylate and dicarboxylate metabolism	0.044358	2.21	O08749	Dihydrolipoyl dehydrogenase, mitochondrial OS=Mus musculus OX=10090 GN=Dld PE=1 SV=2	Dld	2.159	0.000182142	Up	54.272	26.1	K00382	11	11	11	9	7	8	11	10	10	10	10	10	1.58815	1.43576	1.55089	0.673465	0.668282	0.777216	0.823921	0.762882	0.71943
map00630 Glyoxylate and dicarboxylate metabolism	0.044358	2.21	Q8CAY6	Acetyl-CoA acetyltransferase, cytosolic OS=Mus musculus OX=10090 GN=Acat2 PE=1 SV=2	Acat2	1.74	0.000673494	Up	41.297	31.7	K00626	9	9	9	5	6	6	7	6	6	6	5	6	1.42728	1.20475	1.42389	0.793708	0.75753	0.779861	0.763063	0.856643	0.993275
map00630 Glyoxylate and dicarboxylate metabolism	0.044358	2.21	Q8R1F5	Putative hydroxypyruvate isomerase OS=Mus musculus OX=10090 GN=Hyi PE=1 SV=2	Hyi	2.622	9.76283e-05	Up	30.448	22.4	K01816	5	5	5	5	5	5	4	3	3	2	3	3	1.61358	1.89024	1.76996	0.706891	0.687107	0.617641	0.495202	0.499317	0.720059
map00630 Glyoxylate and dicarboxylate metabolism	0.044358	2.21	Q91Z53	Glyoxylate reductase/hydroxypyruvate reductase OS=Mus musculus OX=10090 GN=Grhpr PE=1 SV=1	Grhpr	1.523	0.008125	Up	35.328	6.7	K00049	2	2	2	2	2	2	2	2	2	2	2	2	1.18423	1.32675	1.07069	0.864965	0.703257	0.783177	1.19247	0.874464
map00630 Glyoxylate and dicarboxylate metabolism	0.044358	2.21	Q91ZA3	Propionyl-CoA carboxylase alpha chain, mitochondrial OS=Mus musculus OX=10090 GN=Pcca PE=1 SV=2	Pcca	1.73	0.00757873	Up	79.921	17.1	K01965	11	11	11	4	4	3	8	6	8	6	9	6	1.33206	1.35807	1.30719	0.667576	0.950139	0.69238	0.895008	0.973615	0.823969
map00630 Glyoxylate and dicarboxylate metabolism	0.044358	2.21	Q99KI0	Aconitate hydratase, mitochondrial OS=Mus musculus OX=10090 GN=Aco2 PE=1 SV=1	Aco2	1.743	7.46051e-05	Up	85.462	39.4	K01681	26	26	26	22	22	21	24	23	24	22	23	24	1.39477	1.31691	1.3861	0.811122	0.798891	0.741403	0.833462	0.848231	0.869109
map00640 Propanoate metabolism	0.00041453	3.22	O08749	Dihydrolipoyl dehydrogenase, mitochondrial OS=Mus musculus OX=10090 GN=Dld PE=1 SV=2	Dld	2.159	0.000182142	Up	54.272	26.1	K00382	11	11	11	9	7	8	11	10	10	10	10	10	1.58815	1.43576	1.55089	0.673465	0.668282	0.777216	0.823921	0.762882	0.71943
map00640 Propanoate metabolism	0.00041453	3.22	P16125	L-lactate dehydrogenase B chain OS=Mus musculus OX=10090 GN=Ldhb PE=1 SV=2	Ldhb	2.041	2.71662e-05	Up	36.572	27.8	K00016	8	7	7	6	6	6	7	7	7	7	7	7	1.38643	1.47851	1.44839	0.669099	0.733879	0.710389	0.819069	0.983812	0.770419
map00640 Propanoate metabolism	0.00041453	3.22	P53395	Lipoamide acyltransferase component of branched-chain alpha-keto acid dehydrogenase complex, mitochondrial OS=Mus musculus OX=10090 GN=Dbt PE=1 SV=2	Dbt	1.947	0.0046502	Up	53.246	12.7	K09699	6	6	6	4	5	4	5	5	4	3	3	5	1.5512	1.30761	1.33461	0.580948	0.828526	0.743897	1.19242	0.788639	0.672147
map00640 Propanoate metabolism	0.00041453	3.22	Q07417	Short-chain specific acyl-CoA dehydrogenase, mitochondrial OS=Mus musculus OX=10090 GN=Acads PE=1 SV=2	Acads	2.218	2.3057e-06	Up	44.889	24.3	K00248	9	9	9	6	8	8	6	7	7	6	7	8	1.55206	1.53792	1.57804	0.722461	0.678089	0.703613	0.684852	0.759723	0.783246
map00640 Propanoate metabolism	0.00041453	3.22	Q8BH95	Enoyl-CoA hydratase, mitochondrial OS=Mus musculus OX=10090 GN=Echs1 PE=1 SV=1	Echs1	2.357	0.00116135	Up	31.474	27.6	K07511	7	7	7	4	4	4	7	7	7	5	7	7	1.86884	1.57648	1.56843	0.836142	0.63602	0.655061	0.621256	0.669961	0.567804
map00640 Propanoate metabolism	0.00041453	3.22	Q8CAY6	Acetyl-CoA acetyltransferase, cytosolic OS=Mus musculus OX=10090 GN=Acat2 PE=1 SV=2	Acat2	1.74	0.000673494	Up	41.297	31.7	K00626	9	9	9	5	6	6	7	6	6	6	5	6	1.42728	1.20475	1.42389	0.793708	0.75753	0.779861	0.763063	0.856643	0.993275
map00640 Propanoate metabolism	0.00041453	3.22	Q8QZS1	3-hydroxyisobutyryl-CoA hydrolase, mitochondrial OS=Mus musculus OX=10090 GN=Hibch PE=1 SV=1	Hibch	1.77	0.00321043	Up	43.037	17.9	K05605	6	6	6	4	4	5	6	5	6	6	5	6	1.22927	1.37469	1.4523	0.70479	0.8851	0.702251	0.969377	0.919935	0.762277
map00640 Propanoate metabolism	0.00041453	3.22	Q91ZA3	Propionyl-CoA carboxylase alpha chain, mitochondrial OS=Mus musculus OX=10090 GN=Pcca PE=1 SV=2	Pcca	1.73	0.00757873	Up	79.921	17.1	K01965	11	11	11	4	4	3	8	6	8	6	9	6	1.33206	1.35807	1.30719	0.667576	0.950139	0.69238	0.895008	0.973615	0.823969
map00640 Propanoate metabolism	0.00041453	3.22	Q9WUM5	Succinate--CoA ligase [ADP/GDP-forming] subunit alpha, mitochondrial OS=Mus musculus OX=10090 GN=Suclg1 PE=1 SV=4	Suclg1	1.666	0.00826305	Up	36.154	20.8	K01899	6	6	6	4	4	5	6	6	6	6	6	6	1.11814	1.4962	1.37885	0.877649	0.719251	0.800623	0.783524	0.95295	0.872804
map00640 Propanoate metabolism	0.00041453	3.22	Q9Z2I8	Succinate--CoA ligase [GDP-forming] subunit beta, mitochondrial OS=Mus musculus OX=10090 GN=Suclg2 PE=1 SV=3	Suclg2	1.578	0.00370077	Up	46.839	24	K01900	9	9	9	4	5	5	6	7	6	5	7	7	1.52699	1.30378	1.38287	0.998695	0.842795	0.829199	0.800115	0.685499	0.630046
map00650 Butanoate metabolism	0.0956706	2.21	Q07417	Short-chain specific acyl-CoA dehydrogenase, mitochondrial OS=Mus musculus OX=10090 GN=Acads PE=1 SV=2	Acads	2.218	2.3057e-06	Up	44.889	24.3	K00248	9	9	9	6	8	8	6	7	7	6	7	8	1.55206	1.53792	1.57804	0.722461	0.678089	0.703613	0.684852	0.759723	0.783246
map00650 Butanoate metabolism	0.0956706	2.21	Q61425	Hydroxyacyl-coenzyme A dehydrogenase, mitochondrial OS=Mus musculus OX=10090 GN=Hadh PE=1 SV=2	Hadh	1.55	0.00496919	Up	34.463	6.1	K00022	2	2	2	1	2	2	2	2	2	2	2	2		1.35739	1.52215	0.981165	0.881247	0.924281	0.832479	0.769713	0.731578
map00650 Butanoate metabolism	0.0956706	2.21	Q8BH95	Enoyl-CoA hydratase, mitochondrial OS=Mus musculus OX=10090 GN=Echs1 PE=1 SV=1	Echs1	2.357	0.00116135	Up	31.474	27.6	K07511	7	7	7	4	4	4	7	7	7	5	7	7	1.86884	1.57648	1.56843	0.836142	0.63602	0.655061	0.621256	0.669961	0.567804
map00650 Butanoate metabolism	0.0956706	2.21	Q8CAY6	Acetyl-CoA acetyltransferase, cytosolic OS=Mus musculus OX=10090 GN=Acat2 PE=1 SV=2	Acat2	1.74	0.000673494	Up	41.297	31.7	K00626	9	9	9	5	6	6	7	6	6	6	5	6	1.42728	1.20475	1.42389	0.793708	0.75753	0.779861	0.763063	0.856643	0.993275
map00750 Vitamin B6 metabolism	0.0456831	5.16	P60487	Pyridoxal phosphate phosphatase OS=Mus musculus OX=10090 GN=Pdxp PE=1 SV=1	Pdxp	1.928	0.00311066	Up	31.512	23.3	K07758	5	5	5	2	2	3	4	4	3	4	4	4	1.29987	1.33731	1.49919	0.663034	0.628688	0.854177	0.960653	0.809981	0.947105
map00750 Vitamin B6 metabolism	0.0456831	5.16	Q8K183	Pyridoxal kinase OS=Mus musculus OX=10090 GN=Pdxk PE=1 SV=1	Pdxk	2.551	0.000509784	Up	35.015	17.3	K00868	5	5	5	3	3	4	5	4	4	4	4	4	1.74811	1.62529	1.36647	0.621338	0.6763	0.56024	0.680297	0.84675	0.875207
map00760 Nicotinate and nicotinamide metabolism	0.0956706	2.21	Q61503	5'-nucleotidase OS=Mus musculus OX=10090 GN=Nt5e PE=1 SV=2	Nt5e	2.252	0.000129433	Up	63.864	15.1	K19970	8	8	8	5	5	5	7	6	4	6	6	6	1.58217	1.57799	1.48464	0.64348	0.759856	0.658867	0.798258	0.784543	0.710197
map00760 Nicotinate and nicotinamide metabolism	0.0956706	2.21	Q8C5H8	NAD kinase 2, mitochondrial OS=Mus musculus OX=10090 GN=Nadk2 PE=1 SV=2	Nadk2	1.71	0.000572517	Up	50.858	25.7	K00858	10	10	10	8	8	8	6	6	6	5	6	5	1.47877	1.25471	1.2922	0.758195	0.791466	0.805201	1.04731	0.77212	0.800017
map00760 Nicotinate and nicotinamide metabolism	0.0956706	2.21	Q8VDQ8	NAD-dependent protein deacetylase sirtuin-2 OS=Mus musculus OX=10090 GN=Sirt2 PE=1 SV=2	Sirt2	2.698	0.000579567	Up	43.256	26.2	K11412	7	7	7	6	6	5	4	3	4	2	4	5	1.45234	1.72973	1.95324	0.688828	0.635489	0.579036	0.569761	0.629829	0.76174
map00760 Nicotinate and nicotinamide metabolism	0.0956706	2.21	Q9JM14	5'(3')-deoxyribonucleotidase, cytosolic type OS=Mus musculus OX=10090 GN=Nt5c PE=1 SV=1	Nt5c	2.756	0.000176031	Up	23.076	26.5	K01081	4	4	4	3	3	3	3	3	3	4	4	3	1.77744	1.54612	2.00223	0.638527	0.643925	0.650034	0.53968	0.541429	0.660609
map00860 Porphyrin and chlorophyll metabolism	0.167351	1.93	P14901	Heme oxygenase 1 OS=Mus musculus OX=10090 GN=Hmox1 PE=1 SV=1	Hmox1	2.039	0.000107075	Up	32.928	32.9	K00510	7	7	7	7	6	7	5	5	4	3	3	2	1.62482	1.42597	1.42837	0.715903	0.757231	0.723736	0.830638	0.737497	0.755845
map00860 Porphyrin and chlorophyll metabolism	0.167351	1.93	P51175	Protoporphyrinogen oxidase OS=Mus musculus OX=10090 GN=Ppox PE=1 SV=1	Ppox	1.605	0.0406805	Up	50.87	10.3	K00231	4	4	4	2	2	3	4	4	4	4	3	4	0.94496	1.49114	1.45931	0.828197	0.840833	0.757397	1.07625	0.838385	0.763518
map00860 Porphyrin and chlorophyll metabolism	0.167351	1.93	P53702	Cytochrome c-type heme lyase OS=Mus musculus OX=10090 GN=Hccs PE=1 SV=2	Hccs	1.555	0.00216746	Up	30.977	46	K01764	12	12	12	8	7	8	10	10	10	10	9	10	1.21171	1.22151	1.38234	0.743877	0.856635	0.852741	0.793464	1.04641	0.891315
map00860 Porphyrin and chlorophyll metabolism	0.167351	1.93	Q923D2	Flavin reductase (NADPH) OS=Mus musculus OX=10090 GN=Blvrb PE=1 SV=3	Blvrb	1.705	0.0116703	Up	22.197	30.6	K05901	5	5	5	4	3	5	3	3	3	3	3	3	1.14863	1.3335	1.67559	0.762009	0.886396	0.79077	0.704757	0.782311	0.916041
map00860 Porphyrin and chlorophyll metabolism	0.167351	1.93	Q9CY64	Biliverdin reductase A OS=Mus musculus OX=10090 GN=Blvra PE=1 SV=1	Blvra	1.522	0.00484376	Up	33.524	36.3	K00214	10	10	10	8	7	9	8	8	8	8	8	9	1.20086	1.43511	1.14758	0.871243	0.791558	0.822815	0.825081	0.856662	1.04909
map00920 Sulfur metabolism	0.225936	2.21	Q9R112	Sulfide:quinone oxidoreductase, mitochondrial OS=Mus musculus OX=10090 GN=Sqor PE=1 SV=3	Sqor	1.552	0.000195508	Up	50.282	10.7	K22470	4	4	4	3	3	3	3	3	3	3	3	3	1.23923	1.23054	1.23751	0.827525	0.74406	0.817196	0.878107	1.01755	1.00828
map00920 Sulfur metabolism	0.225936	2.21	Q9Z0S1	3'(2'),5'-bisphosphate nucleotidase 1 OS=Mus musculus OX=10090 GN=Bpnt1 PE=1 SV=2	Bpnt1	2.686	0.000603356	Up	33.196	32.1	K01082	8	8	8	5	6	6	7	6	7	5	5	6	1.92912	1.64575	1.6508	0.763955	0.579098	0.60277	0.702893	0.527738	0.597865
map00982 Drug metabolism - cytochrome P450	0.230646	1.79	P19157	Glutathione S-transferase P 1 OS=Mus musculus OX=10090 GN=Gstp1 PE=1 SV=2	Gstp1	1.578	0.00475852	Up	23.609	55.7	K23790	12	12	12	8	8	9	11	11	11	9	10	11	1.30911	1.55208	1.23201	0.932793	0.816892	0.844768	0.747599	0.816645	0.748093
map00982 Drug metabolism - cytochrome P450	0.230646	1.79	P48774	Glutathione S-transferase Mu 5 OS=Mus musculus OX=10090 GN=Gstm5 PE=1 SV=1	Gstm5	2.11	0.00631045	Up	26.635	35.7	K00799	9	8	8	5	6	5	6	6	6	4	6	6	1.2486	1.00945	1.62797	0.605613	0.609522	0.626834	1.44668	0.957047	0.868287
map00982 Drug metabolism - cytochrome P450	0.230646	1.79	Q64133	Amine oxidase [flavin-containing] A OS=Mus musculus OX=10090 GN=Maoa PE=1 SV=3	Maoa	1.721	9.25673e-05	Up	59.601	25.9	K00274	13	13	13	10	11	11	13	13	11	11	12	13	1.52488	1.45391	1.52242	0.920686	0.828658	0.866536	0.686788	0.523531	0.672587
map03015 mRNA surveillance pathway	0.172807	1.44	P61327	Protein mago nashi homolog OS=Mus musculus OX=10090 GN=Magoh PE=2 SV=1	Magoh	1.874	0.00175624	Up	17.163	26	K12877	4	4	4	3	3	4	3	3	3	4	3	4	1.66973	1.52239	1.44849	0.790681	0.738715	0.947267	0.752554	0.494982	0.635186
map03015 mRNA surveillance pathway	0.172807	1.44	P63087	Serine/threonine-protein phosphatase PP1-gamma catalytic subunit OS=Mus musculus OX=10090 GN=Ppp1cc PE=1 SV=1	Ppp1cc	1.649	0.0334244	Up	36.983	31.6	K06269	9	2	2	2	1	2	2	2	2	2	2	2	1.28764		1.58274	0.813525	1.02257	0.775379	0.894549	0.728472	0.895127
map03015 mRNA surveillance pathway	0.172807	1.44	Q6NVF9	Cleavage and polyadenylation specificity factor subunit 6 OS=Mus musculus OX=10090 GN=Cpsf6 PE=1 SV=1	Cpsf6	1.576	0.001979	Up	59.152	17.1	K14398	8	8	8	5	4	6	8	8	8	7	7	7	1.35503	1.38358	1.18392	0.776226	0.821692	0.890973	0.898066	0.816275	0.874234
map03015 mRNA surveillance pathway	0.172807	1.44	Q8BIQ5	Cleavage stimulation factor subunit 2 OS=Mus musculus OX=10090 GN=Cstf2 PE=1 SV=2	Cstf2	1.628	0.000523159	Up	61.341	24.7	K14407	10	6	10	9	6	8	6	5	5	4	5	5	1.2486	1.18948	1.3646	0.807252	0.740474	0.788156	1.1044	0.784381	0.972654
map03015 mRNA surveillance pathway	0.172807	1.44	Q8CCS6	Polyadenylate-binding protein 2 OS=Mus musculus OX=10090 GN=Pabpn1 PE=1 SV=3	Pabpn1	1.522	0.0201917	Up	32.296	11.3	K14396	3	3	3	2	2	2	3	3	2	3	3	3	1.06924	1.55366	1.3538	0.870459	0.879817	0.86317	0.862394	0.777401	0.770059
map03015 mRNA surveillance pathway	0.172807	1.44	Q8R050	Eukaryotic peptide chain release factor GTP-binding subunit ERF3A OS=Mus musculus OX=10090 GN=Gspt1 PE=1 SV=2	Gspt1	1.555	0.00183087	Up	68.625	19.8	K03267	14	3	14	9	8	8	10	11	11	9	8	11	1.33004	1.25519	1.11825	0.81494	0.744626	0.821541	0.984366	0.958851	0.972199
map03015 mRNA surveillance pathway	0.172807	1.44	Q99LI7	Cleavage stimulation factor subunit 3 OS=Mus musculus OX=10090 GN=Cstf3 PE=1 SV=1	Cstf3	1.602	0.0217196	Up	82.876	8.1	K14408	5	5	5	3	3	3	3	4	4	4	3	3	1.46708	1.06258	1.22368	0.924896	0.715058	0.702623	1.00265	0.938543	0.962894
map03015 mRNA surveillance pathway	0.172807	1.44	Q9CQF3	Cleavage and polyadenylation specificity factor subunit 5 OS=Mus musculus OX=10090 GN=Nudt21 PE=1 SV=1	Nudt21	1.943	0.00209124	Up	26.24	30.8	K14397	6	6	6	4	4	4	5	4	4	3	3	2	1.50512	1.40991	1.41545	0.703177	0.880113	0.645367	1.17533	0.536956	0.728571
map03015 mRNA surveillance pathway	0.172807	1.44	Q9D0L8	mRNA cap guanine-N7 methyltransferase OS=Mus musculus OX=10090 GN=Rnmt PE=1 SV=1	Rnmt	2.075	0.000604063	Up	53.291	22.4	K00565	9	9	9	9	8	8	7	7	7	7	7	7	1.73019	1.48968	1.37744	0.69255	0.759499	0.763556	0.784638	0.726734	0.675711
map03015 mRNA surveillance pathway	0.172807	1.44	Q9D824	Pre-mRNA 3'-end-processing factor FIP1 OS=Mus musculus OX=10090 GN=Fip1l1 PE=1 SV=1	Fip1l1	1.713	0.0201798	Up	64.958	9.8	K14405	4	4	4	4	3	3	4	4	4	3	3	4	0.982244	1.52619	1.21469	0.813773	0.683667	0.676308	0.930381	1.11905	1.0537
map03015 mRNA surveillance pathway	0.172807	1.44	Q9JIX8	Apoptotic chromatin condensation inducer in the nucleus OS=Mus musculus OX=10090 GN=Acin1 PE=1 SV=3	Acin1	1.73	0.00779533	Up	150.72	12.6	K12875	15	15	15	9	9	8	12	12	13	12	11	12	1.58129	1.22775	1.31299	0.926916	0.71499	0.740772	0.830971	0.862426	0.801886
map03040 Spliceosome	0.15636	1.33	O35286	Pre-mRNA-splicing factor ATP-dependent RNA helicase DHX15 OS=Mus musculus OX=10090 GN=Dhx15 PE=1 SV=2	Dhx15	1.553	0.00232148	Up	91.006	33.5	K12820	24	23	24	20	18	19	22	18	20	18	21	20	1.50916	1.26065	1.27661	0.903672	0.874751	0.827516	0.763554	0.80136	0.782729
map03040 Spliceosome	0.15636	1.33	O35326	Serine/arginine-rich splicing factor 5 OS=Mus musculus OX=10090 GN=Srsf5 PE=1 SV=2	Srsf5	2.206	0.0119997	Up	30.891	20.8	K12893	6	5	5	4	4	5	4	3	3	4	3	3	1.30445	2.19345	1.46765	0.746651	0.647589	0.856587	0.524575	0.755821	0.503229
map03040 Spliceosome	0.15636	1.33	P17156	Heat shock-related 70 kDa protein 2 OS=Mus musculus OX=10090 GN=Hspa2 PE=1 SV=2	Hspa2	2.233	0.00458274	Up	69.641	22.6	K03283	13	4	4	3	3	3	3	3	3	2	2	3	1.57823	1.78395	1.23598	0.811694	0.612006	0.635729	0.537755	0.804652
map03040 Spliceosome	0.15636	1.33	P17879	Heat shock 70 kDa protein 1B OS=Mus musculus OX=10090 GN=Hspa1b PE=1 SV=3	Hspa1b	9.192	0.000257235	Up	70.175	34.3	K03283	17	1	14	12	11	11	8	7	6	5	6	5	3.44022	2.08933	1.97351	0.276521	0.256891	0.282884	0.20933	0.252823	0.218492
map03040 Spliceosome	0.15636	1.33	P27048	Small nuclear ribonucleoprotein-associated protein B OS=Mus musculus OX=10090 GN=Snrpb PE=1 SV=1	Snrpb	2.272	0.0240574	Up	23.656	30.7	K11086	6	6	6	5	5	6	4	5	5	4	4	3	2.095	1.70277	1.01655	0.757037	0.718728	0.642986	0.586563	0.690051	0.790311
map03040 Spliceosome	0.15636	1.33	P49312	Heterogeneous nuclear ribonucleoprotein A1 OS=Mus musculus OX=10090 GN=Hnrnpa1 PE=1 SV=2	Hnrnpa1	1.544	0.0270342	Up	34.196	43.4	K12741	13	11	12	10	10	10	10	10	10	9	9	7	1.18094	1.09656	1.39617	0.959735	0.755378	0.664342	0.844679	1.18851	0.913682
map03040 Spliceosome	0.15636	1.33	P60335	Poly(rC)-binding protein 1 OS=Mus musculus OX=10090 GN=Pcbp1 PE=1 SV=1	Pcbp1	1.718	0.00221945	Up	37.497	43.8	K12889	11	7	7	6	6	6	7	7	7	7	7	7	1.67467	1.63532	1.48982	1.05467	0.831387	0.907886	0.294201	0.49734	0.614705
map03040 Spliceosome	0.15636	1.33	P61327	Protein mago nashi homolog OS=Mus musculus OX=10090 GN=Magoh PE=2 SV=1	Magoh	1.874	0.00175624	Up	17.163	26	K12877	4	4	4	3	3	4	3	3	3	4	3	4	1.66973	1.52239	1.44849	0.790681	0.738715	0.947267	0.752554	0.494982	0.635186
map03040 Spliceosome	0.15636	1.33	P83870	PHD finger-like domain-containing protein 5A OS=Mus musculus OX=10090 GN=Phf5a PE=1 SV=1	Phf5a	2.269	0.000195079	Up	12.405	56.4	K12834	6	6	6	5	4	5	5	4	5	5	5	4	1.6717	1.69852	1.50289	0.754213	0.647091	0.746112	0.633855	0.695862	0.649762
map03040 Spliceosome	0.15636	1.33	Q569Z5	Probable ATP-dependent RNA helicase DDX46 OS=Mus musculus OX=10090 GN=Ddx46 PE=1 SV=2	Ddx46	1.518	0.00176878	Up	117.45	19.3	K12811	19	19	19	12	14	14	14	13	15	11	11	13	1.43595	1.31816	1.32783	0.975219	0.821567	0.89156	0.786231	0.797632	0.645853
map03040 Spliceosome	0.15636	1.33	Q62189	U1 small nuclear ribonucleoprotein A OS=Mus musculus OX=10090 GN=Snrpa PE=1 SV=3	Snrpa	2.148	0.0254128	Up	31.835	24.7	K11091	5	4	5	4	3	4	5	5	4	4	4	5	1.56072	0.977771	1.68049	0.503401	0.655157	0.805399	0.985236	0.767871	1.06396
map03040 Spliceosome	0.15636	1.33	Q62241	U1 small nuclear ribonucleoprotein C OS=Mus musculus OX=10090 GN=Snrpc PE=1 SV=1	Snrpc	2.167	0.00434051	Up	17.364	24.5	K11095	3	3	3	3	3	2	3	3	3	3	3	3	1.7587	1.4419	1.65146	0.935695	0.667611	0.635608	0.486738	0.657772	0.76452
map03040 Spliceosome	0.15636	1.33	Q6A068	Cell division cycle 5-like protein OS=Mus musculus OX=10090 GN=Cdc5l PE=1 SV=2	Cdc5l	1.512	0.0120713	Up	92.188	20.9	K12860	15	15	15	8	8	8	9	9	10	12	10	10	1.42458	1.09812	1.33173	0.941337	0.799666	0.807692	0.925756	0.818364	0.852762
map03040 Spliceosome	0.15636	1.33	Q6PFR5	Transformer-2 protein homolog alpha OS=Mus musculus OX=10090 GN=Tra2a PE=1 SV=1	Tra2a	2.145	0.0255113	Up	32.316	10.7	K12897	3	2	2	2	2	2	2	2	2	1	2	1	1.5716	1.45567	1.44981	1.04498	0.491291	0.550947		0.435704
map03040 Spliceosome	0.15636	1.33	Q8BG05	Heterogeneous nuclear ribonucleoprotein A3 OS=Mus musculus OX=10090 GN=Hnrnpa3 PE=1 SV=1	Hnrnpa3	1.852	0.0045554	Up	39.652	35.1	K12741	12	11	11	8	8	8	10	9	9	9	9	9	1.33179	1.59479	1.31756	0.865347	0.640839	0.785014	0.905267	0.761338	0.798058
map03040 Spliceosome	0.15636	1.33	Q91VJ5	Polyglutamine-binding protein 1 OS=Mus musculus OX=10090 GN=Pqbp1 PE=1 SV=1	Pqbp1	1.996	0.0165917	Up	30.597	12.5	K12865	3	3	3	2	2	2	3	3	3	3	3	3	1.59051	1.36224	1.16159	0.88485	0.521153	0.65564	0.943239	0.81213	1.06865
map03040 Spliceosome	0.15636	1.33	Q923D4	Splicing factor 3B subunit 5 OS=Mus musculus OX=10090 GN=Sf3b5 PE=1 SV=1	Sf3b5	1.522	0.02046	Up	10.119	55.8	K12832	4	4	4	3	3	3	3	4	4	4	4	4	1.03591	1.48061	1.31923	0.876339	0.857176	0.786676	0.864895	0.877789	0.901376
map03040 Spliceosome	0.15636	1.33	Q9JIX8	Apoptotic chromatin condensation inducer in the nucleus OS=Mus musculus OX=10090 GN=Acin1 PE=1 SV=3	Acin1	1.73	0.00779533	Up	150.72	12.6	K12875	15	15	15	9	9	8	12	12	13	12	11	12	1.58129	1.22775	1.31299	0.926916	0.71499	0.740772	0.830971	0.862426	0.801886
map03040 Spliceosome	0.15636	1.33	Q9R0U0	Serine/arginine-rich splicing factor 10 OS=Mus musculus OX=10090 GN=Srsf10 PE=1 SV=2	Srsf10	2.359	0.0109046	Up	31.3	8.4	K12900	2	2	2	2	2	2	2	2	2	2	2	1	1.36884	1.52869	1.47049	0.876908	0.506325	0.468209	0.819409		0.96113
map03040 Spliceosome	0.15636	1.33	Q9Z315	U4/U6.U5 tri-snRNP-associated protein 1 OS=Mus musculus OX=10090 GN=Sart1 PE=1 SV=1	Sart1	1.57	0.000487162	Up	90.884	24.9	K11984	16	16	16	11	10	11	10	9	10	8	9	9	1.22783	1.34783	1.28471	0.872846	0.809292	0.776652	0.883566	0.915707	0.881572
map03050 Proteasome	0.000142086	2.85	O88685	26S proteasome regulatory subunit 6A OS=Mus musculus OX=10090 GN=Psmc3 PE=1 SV=2	Psmc3	1.692	0.00219039	Up	49.548	36	K03065	15	15	15	13	12	12	13	13	11	11	11	10	1.42486	1.38191	1.31511	0.912782	0.812347	0.711246	0.791494	0.764148	0.886102
map03050 Proteasome	0.000142086	2.85	P14685	26S proteasome non-ATPase regulatory subunit 3 OS=Mus musculus OX=10090 GN=Psmd3 PE=1 SV=3	Psmd3	1.648	0.000354521	Up	60.718	38.1	K03033	19	19	19	11	13	14	17	17	17	16	16	16	1.43206	1.29464	1.33664	0.853452	0.842965	0.768828	0.805377	0.860097	0.805948
map03050 Proteasome	0.000142086	2.85	P46471	26S proteasome regulatory subunit 7 OS=Mus musculus OX=10090 GN=Psmc2 PE=1 SV=5	Psmc2	1.592	3.35907e-05	Up	48.647	48	K03061	20	20	20	18	16	17	15	15	15	16	15	15	1.29994	1.32963	1.32316	0.859904	0.825302	0.797822	0.915738	0.766357	0.882145
map03050 Proteasome	0.000142086	2.85	P49722	Proteasome subunit alpha type-2 OS=Mus musculus OX=10090 GN=Psma2 PE=1 SV=3	Psma2	1.551	0.0169644	Up	25.926	23.1	K02726	5	5	5	4	4	3	4	4	4	4	4	4	1.47506	1.09195	1.49849	0.880899	0.924085	0.815642	0.740722	0.765171	0.807971
map03050 Proteasome	0.000142086	2.85	P54775	26S proteasome regulatory subunit 6B OS=Mus musculus OX=10090 GN=Psmc4 PE=1 SV=2	Psmc4	1.76	0.000115011	Up	47.408	34	K03063	17	17	17	10	10	11	16	14	15	15	15	14	1.41211	1.37034	1.28204	0.737733	0.803259	0.768253	0.885888	0.84674	0.893641
map03050 Proteasome	0.000142086	2.85	P61290	Proteasome activator complex subunit 3 OS=Mus musculus OX=10090 GN=Psme3 PE=1 SV=1	Psme3	2.148	0.00372474	Up	29.506	33.9	K06698	8	8	8	4	5	5	5	5	3	4	4	3	1.60139	1.73619	1.5127	0.868478	0.584137	0.805747	0.584513	0.823116	0.483734
map03050 Proteasome	0.000142086	2.85	P62192	26S proteasome regulatory subunit 4 OS=Mus musculus OX=10090 GN=Psmc1 PE=1 SV=1	Psmc1	1.738	2.29569e-05	Up	49.184	34.3	K03062	14	14	14	8	6	7	13	11	11	11	11	10	1.30334	1.39619	1.36241	0.799511	0.775895	0.762123	0.904634	0.808309	0.887589
map03050 Proteasome	0.000142086	2.85	P62334	26S proteasome regulatory subunit 10B OS=Mus musculus OX=10090 GN=Psmc6 PE=1 SV=1	Psmc6	1.58	0.000983392	Up	44.172	45.2	K03064	16	16	16	11	13	13	15	13	14	12	13	13	1.41185	1.29401	1.28602	0.914405	0.821367	0.790319	0.884711	0.825182	0.772139
map03050 Proteasome	0.000142086	2.85	P97371	Proteasome activator complex subunit 1 OS=Mus musculus OX=10090 GN=Psme1 PE=1 SV=2	Psme1	1.872	0.000649175	Up	28.673	48.6	K06696	13	13	13	11	10	11	12	11	10	10	9	10	1.46955	1.41834	1.28066	0.816987	0.718942	0.691272	0.802816	0.920086	0.881347
map03050 Proteasome	0.000142086	2.85	Q99JI4	26S proteasome non-ATPase regulatory subunit 6 OS=Mus musculus OX=10090 GN=Psmd6 PE=1 SV=1	Psmd6	1.738	0.00127976	Up	45.536	48.1	K03037	20	20	20	13	12	13	17	15	14	14	15	14	1.25757	1.46128	1.48363	0.874834	0.756117	0.786947	0.770394	0.84778	0.761445
map03050 Proteasome	0.000142086	2.85	Q9CX56	26S proteasome non-ATPase regulatory subunit 8 OS=Mus musculus OX=10090 GN=Psmd8 PE=1 SV=2	Psmd8	1.892	0.000636038	Up	39.93	16.4	K03031	6	6	6	5	4	4	3	3	3	3	3	3	1.61074	1.32842	1.59062	0.822245	0.804808	0.767723	0.775396	0.560267	0.73979
map03050 Proteasome	0.000142086	2.85	Q9D8W5	26S proteasome non-ATPase regulatory subunit 12 OS=Mus musculus OX=10090 GN=Psmd12 PE=1 SV=4	Psmd12	1.802	0.000319826	Up	52.895	25.9	K03035	12	12	12	8	10	9	10	10	10	10	9	10	1.54909	1.3423	1.38762	0.828584	0.790821	0.755627	0.833266	0.724284	0.788404
map03050 Proteasome	0.000142086	2.85	Q9R1P0	Proteasome subunit alpha type-4 OS=Mus musculus OX=10090 GN=Psma4 PE=1 SV=1	Psma4	1.911	0.00109459	Up	29.47	19.2	K02728	5	5	5	5	4	5	4	5	5	5	4	4	1.34586	1.53874	1.67658	0.858397	0.741645	0.786625	0.752431	0.792764	0.506966
map03050 Proteasome	0.000142086	2.85	Q9Z2U0	Proteasome subunit alpha type-7 OS=Mus musculus OX=10090 GN=Psma7 PE=1 SV=1	Psma7	1.934	5.53674e-05	Up	27.855	32.3	K02731	7	7	7	5	6	6	6	7	7	6	6	7	1.42248	1.51861	1.37682	0.773582	0.715769	0.743504	0.740057	0.823727	0.885452
map04013 MAPK signaling pathway - fly	0.454801	1.29	P05480	Neuronal proto-oncogene tyrosine-protein kinase Src OS=Mus musculus OX=10090 GN=Src PE=1 SV=4	Src	1.614	0.00010588	Up	60.644	17.6	K05704	9	4	9	4	5	3	8	8	9	7	8	8	1.27628	1.33228	1.28079	0.841689	0.804578	0.763713	0.95393	0.912723	0.834011
map04013 MAPK signaling pathway - fly	0.454801	1.29	P35235	Tyrosine-protein phosphatase non-receptor type 11 OS=Mus musculus OX=10090 GN=Ptpn11 PE=1 SV=3	Ptpn11	1.743	5.74824e-05	Up	68.034	22.8	K07293	12	12	12	7	7	7	9	9	9	7	8	7	1.26474	1.31489	1.3182	0.755489	0.70574	0.775388	0.903093	1.01104	0.951417
map04013 MAPK signaling pathway - fly	0.454801	1.29	P68254	14-3-3 protein theta OS=Mus musculus OX=10090 GN=Ywhaq PE=1 SV=1	Ywhaq	1.898	0.0018875	Up	27.778	49	K16197	13	8	8	8	8	8	7	6	6	6	7	6	1.40498	1.38779	1.48764	0.868894	0.742302	0.644495	0.924962	0.828767	0.710166
map04013 MAPK signaling pathway - fly	0.454801	1.29	Q60631	Growth factor receptor-bound protein 2 OS=Mus musculus OX=10090 GN=Grb2 PE=1 SV=1	Grb2	2.085	0.000793138	Up	25.238	31.8	K04364	6	6	6	6	6	6	5	5	5	4	5	5	1.39847	1.74964	1.41072	0.730219	0.688258	0.768116	0.682065	0.807697	0.764826
map04013 MAPK signaling pathway - fly	0.454801	1.29	Q9EPL8	Importin-7 OS=Mus musculus OX=10090 GN=Ipo7 PE=1 SV=2	Ipo7	1.753	0.003646	Up	119.49	19.6	K20223	16	16	16	9	10	13	10	9	9	8	8	8	1.46317	1.37814	1.40153	0.920859	0.826174	0.673944	0.70183	0.869302	0.765046
map04013 MAPK signaling pathway - fly	0.454801	1.29	Q9QXE7	F-box-like/WD repeat-containing protein TBL1X OS=Mus musculus OX=10090 GN=Tbl1x PE=1 SV=2	Tbl1x	1.505	0.000741394	Up	56.802	17.6	K04508	7	3	7	4	2	4	4	6	5	4	5	4	1.30776	1.31238	1.32978	0.951122	0.823211	0.849408	0.871681	0.792689	0.761967
map04022 cGMP-PKG signaling pathway	0.388955	1.29	G5E829	Plasma membrane calcium-transporting ATPase 1 OS=Mus musculus OX=10090 GN=Atp2b1 PE=1 SV=1	Atp2b1	1.814	0.000757989	Up	134.75	18.8	K05850	16	16	16	8	8	9	14	14	12	12	14	12	1.36025	1.27712	1.47378	0.80718	0.773973	0.684729	0.870553	0.854627	0.897789
map04022 cGMP-PKG signaling pathway	0.388955	1.29	P08752	Guanine nucleotide-binding protein G(i) subunit alpha-2 OS=Mus musculus OX=10090 GN=Gnai2 PE=1 SV=5	Gnai2	1.703	0.000163418	Up	40.489	29.9	K04630	9	5	9	9	9	9	8	9	9	8	9	8	1.31793	1.38632	1.41667	0.855575	0.798739	0.765494	0.918315	0.817839	0.723127
map04022 cGMP-PKG signaling pathway	0.388955	1.29	P21279	Guanine nucleotide-binding protein G(q) subunit alpha OS=Mus musculus OX=10090 GN=Gnaq PE=1 SV=4	Gnaq	1.542	0.00320493	Up	42.158	20.1	K04634	6	4	6	3	3	3	5	6	6	5	5	5	1.27742	1.35175	1.41439	0.893458	0.955196	0.773124	0.718196	0.800554	0.815916
map04022 cGMP-PKG signaling pathway	0.388955	1.29	P63087	Serine/threonine-protein phosphatase PP1-gamma catalytic subunit OS=Mus musculus OX=10090 GN=Ppp1cc PE=1 SV=1	Ppp1cc	1.649	0.0334244	Up	36.983	31.6	K06269	9	2	2	2	1	2	2	2	2	2	2	2	1.28764		1.58274	0.813525	1.02257	0.775379	0.894549	0.728472	0.895127
map04022 cGMP-PKG signaling pathway	0.388955	1.29	Q60930	Voltage-dependent anion-selective channel protein 2 OS=Mus musculus OX=10090 GN=Vdac2 PE=1 SV=2	Vdac2	1.928	0.000750071	Up	31.732	53.9	K15040	13	13	13	11	12	11	11	12	12	11	12	12	1.67145	1.36228	1.42217	0.81588	0.767614	0.728058	0.766432	0.716507	0.749609
map04022 cGMP-PKG signaling pathway	0.388955	1.29	Q60932	Voltage-dependent anion-selective channel protein 1 OS=Mus musculus OX=10090 GN=Vdac1 PE=1 SV=3	Vdac1	1.746	0.00178552	Up	32.351	37.8	K05862	10	10	10	8	9	8	9	8	8	6	7	7	1.56733	1.48308	1.42945	0.970297	0.759996	0.836089	0.457678	0.746315	0.749763
map04022 cGMP-PKG signaling pathway	0.388955	1.29	Q63932	Dual specificity mitogen-activated protein kinase kinase 2 OS=Mus musculus OX=10090 GN=Map2k2 PE=1 SV=2	Map2k2	1.831	0.00213399	Up	44.402	15.5	K04369	6	3	6	2	3	3	4	6	5	4	5	4	1.30521	1.21181	1.33267	0.592142	0.743821	0.766996	1.10838	0.906128	1.03285
map04022 cGMP-PKG signaling pathway	0.388955	1.29	Q8VDN2	Sodium/potassium-transporting ATPase subunit alpha-1 OS=Mus musculus OX=10090 GN=Atp1a1 PE=1 SV=1	Atp1a1	1.718	0.000132789	Up	112.98	32.1	K01539	30	30	30	25	21	24	25	24	23	20	24	21	1.46568	1.36353	1.30333	0.806579	0.819532	0.77878	0.81773	0.836273	0.808567
map04066 HIF-1 signaling pathway	0.301939	1.34	P05064	Fructose-bisphosphate aldolase A OS=Mus musculus OX=10090 GN=Aldoa PE=1 SV=2	Aldoa	1.614	0.00073959	Up	39.355	58.2	K01623	19	19	19	16	16	17	18	18	18	17	17	15	1.23229	1.3805	1.32457	0.878174	0.780681	0.780126	0.899695	0.887115	0.836858
map04066 HIF-1 signaling pathway	0.301939	1.34	P09411	Phosphoglycerate kinase 1 OS=Mus musculus OX=10090 GN=Pgk1 PE=1 SV=4	Pgk1	1.665	0.000467608	Up	44.55	63.8	K00927	24	17	24	22	22	23	23	23	23	21	23	22	1.52667	1.41071	1.33421	0.903553	0.820882	0.841145	0.674563	0.735834	0.752444
map04066 HIF-1 signaling pathway	0.301939	1.34	P14901	Heme oxygenase 1 OS=Mus musculus OX=10090 GN=Hmox1 PE=1 SV=1	Hmox1	2.039	0.000107075	Up	32.928	32.9	K00510	7	7	7	7	6	7	5	5	4	3	3	2	1.62482	1.42597	1.42837	0.715903	0.757231	0.723736	0.830638	0.737497	0.755845
map04066 HIF-1 signaling pathway	0.301939	1.34	P16125	L-lactate dehydrogenase B chain OS=Mus musculus OX=10090 GN=Ldhb PE=1 SV=2	Ldhb	2.041	2.71662e-05	Up	36.572	27.8	K00016	8	7	7	6	6	6	7	7	7	7	7	7	1.38643	1.47851	1.44839	0.669099	0.733879	0.710389	0.819069	0.983812	0.770419
map04066 HIF-1 signaling pathway	0.301939	1.34	P17809	Solute carrier family 2, facilitated glucose transporter member 1 OS=Mus musculus OX=10090 GN=Slc2a1 PE=1 SV=4	Slc2a1	1.833	0.0152357	Up	53.984	8.5	K07299	4	4	4	4	4	4	4	4	3	3	4	4	1.71674	1.69743	1.28322	0.924465	0.967971	0.669619	0.598536	0.536167	0.605849
map04066 HIF-1 signaling pathway	0.301939	1.34	P47857	ATP-dependent 6-phosphofructokinase, muscle type OS=Mus musculus OX=10090 GN=Pfkm PE=1 SV=3	Pfkm	1.546	0.00953051	Up	85.268	22.1	K00850	14	11	11	8	7	8	9	9	9	9	8	7	1.21899	1.27146	1.30466	0.673941	0.884978	0.895993	0.859451	0.910506	0.980018
map04066 HIF-1 signaling pathway	0.301939	1.34	P63073	Eukaryotic translation initiation factor 4E OS=Mus musculus OX=10090 GN=Eif4e PE=1 SV=1	Eif4e	1.535	0.0303935	Up	25.053	26.7	K03259	5	5	5	3	3	2	5	4	5	4	5	4	1.47371	1.52747	1.03352	0.901877	0.847469	0.879929	0.733812	0.800577	0.801637
map04066 HIF-1 signaling pathway	0.301939	1.34	Q63932	Dual specificity mitogen-activated protein kinase kinase 2 OS=Mus musculus OX=10090 GN=Map2k2 PE=1 SV=2	Map2k2	1.831	0.00213399	Up	44.402	15.5	K04369	6	3	6	2	3	3	4	6	5	4	5	4	1.30521	1.21181	1.33267	0.592142	0.743821	0.766996	1.10838	0.906128	1.03285
map04066 HIF-1 signaling pathway	0.301939	1.34	Q9D051	Pyruvate dehydrogenase E1 component subunit beta, mitochondrial OS=Mus musculus OX=10090 GN=Pdhb PE=1 SV=1	Pdhb	1.593	0.0243145	Up	38.937	34	K00162	10	10	10	8	8	8	10	8	9	7	7	7	1.16531	1.71605	1.32858	0.926951	0.940039	0.775608	0.803312	0.658789	0.685364
map04130 SNARE interactions in vesicular transport	0.0430151	2.81	O08547	Vesicle-trafficking protein SEC22b OS=Mus musculus OX=10090 GN=Sec22b PE=1 SV=3	Sec22b	2.248	0.00719571	Up	24.74	34.4	K08517	7	7	7	5	6	6	6	6	6	5	5	6	1.41551	1.24067	1.97283	0.755624	0.5884	0.714898	0.810235	0.872269	0.629556
map04130 SNARE interactions in vesicular transport	0.0430151	2.81	O70439	Syntaxin-7 OS=Mus musculus OX=10090 GN=Stx7 PE=1 SV=3	Stx7	1.903	0.000219614	Up	29.82	24.9	K08488	5	5	5	5	5	5	5	4	5	5	5	5	1.39928	1.36796	1.30324	0.780058	0.681801	0.676741	1.02316	0.971609	0.796147
map04130 SNARE interactions in vesicular transport	0.0430151	2.81	P63024	Vesicle-associated membrane protein 3 OS=Mus musculus OX=10090 GN=Vamp3 PE=1 SV=1	Vamp3	1.853	0.00106609	Up	11.48	47.6	K13505	3	3	3	2	2	2	3	2	2	2	2	2	1.32911	1.21714	1.53387	0.702539	0.730433	0.769392	1.03043	0.767288	0.919804
map04130 SNARE interactions in vesicular transport	0.0430151	2.81	Q9CQW1	Synaptobrevin homolog YKT6 OS=Mus musculus OX=10090 GN=Ykt6 PE=1 SV=1	Ykt6	1.594	0.0293389	Up	22.314	44.9	K08516	7	7	7	3	3	4	5	4	5	4	3	3	1.52914	1.0487	1.06933	0.725474	0.857062	0.705057	0.835198	1.15879	1.07124
map04141 Protein processing in endoplasmic reticulum	0.377689	1.22	O35350	Calpain-1 catalytic subunit OS=Mus musculus OX=10090 GN=Capn1 PE=1 SV=1	Capn1	1.527	0.0050008	Up	82.105	24.4	K01367	16	16	16	9	10	11	15	15	15	11	14	14	1.53718	1.26589	1.35078	0.950628	0.950116	0.819518	0.735926	0.662571	0.727389
map04141 Protein processing in endoplasmic reticulum	0.377689	1.22	P17156	Heat shock-related 70 kDa protein 2 OS=Mus musculus OX=10090 GN=Hspa2 PE=1 SV=2	Hspa2	2.233	0.00458274	Up	69.641	22.6	K03283	13	4	4	3	3	3	3	3	3	2	2	3	1.57823	1.78395	1.23598	0.811694	0.612006	0.635729	0.537755	0.804652
map04141 Protein processing in endoplasmic reticulum	0.377689	1.22	P17879	Heat shock 70 kDa protein 1B OS=Mus musculus OX=10090 GN=Hspa1b PE=1 SV=3	Hspa1b	9.192	0.000257235	Up	70.175	34.3	K03283	17	1	14	12	11	11	8	7	6	5	6	5	3.44022	2.08933	1.97351	0.276521	0.256891	0.282884	0.20933	0.252823	0.218492
map04141 Protein processing in endoplasmic reticulum	0.377689	1.22	P27612	Phospholipase A-2-activating protein OS=Mus musculus OX=10090 GN=Plaa PE=1 SV=4	Plaa	1.752	6.4851e-05	Up	87.22	36.3	K14018	24	24	24	15	15	15	23	23	20	22	21	21	1.32655	1.44533	1.4651	0.819894	0.80227	0.796865	0.800345	0.809527	0.734114
map04141 Protein processing in endoplasmic reticulum	0.377689	1.22	P48722	Heat shock 70 kDa protein 4L OS=Mus musculus OX=10090 GN=Hspa4l PE=1 SV=2	Hspa4l	1.832	0.00476473	Up	94.381	25.3	K09485	19	18	18	12	11	11	12	12	14	10	11	9	1.69474	1.29743	1.24367	0.824813	0.772173	0.714563	0.929991	0.789015	0.733608
map04141 Protein processing in endoplasmic reticulum	0.377689	1.22	P62254	Ubiquitin-conjugating enzyme E2 G1 OS=Mus musculus OX=10090 GN=Ube2g1 PE=1 SV=3	Ube2g1	1.687	0.00681709	Up	19.509	12.9	K10575	2	2	2	1	2	2	2	2	2	2	2	2		1.40554	1.56002	0.973724	0.828989	0.833348	0.779307	0.798336	0.82074
map04141 Protein processing in endoplasmic reticulum	0.377689	1.22	P63037	DnaJ homolog subfamily A member 1 OS=Mus musculus OX=10090 GN=Dnaja1 PE=1 SV=1	Dnaja1	1.522	0.00382305	Up	44.868	30.2	K09502	9	9	9	6	7	7	9	9	9	8	8	8	1.39297	1.23743	1.34909	0.898241	0.944753	0.772494	0.889664	0.676905	0.838452
map04141 Protein processing in endoplasmic reticulum	0.377689	1.22	P70362	Ubiquitin recognition factor in ER-associated degradation protein 1 OS=Mus musculus OX=10090 GN=Ufd1 PE=1 SV=2	Ufd1	1.853	0.00199501	Up	34.481	19.2	K14016	5	5	5	4	4	4	4	5	5	4	5	5	1.56317	1.40634	1.18636	0.719838	0.733151	0.789558	0.80159	0.939275	0.860719
map04141 Protein processing in endoplasmic reticulum	0.377689	1.22	Q01405	Protein transport protein Sec23A OS=Mus musculus OX=10090 GN=Sec23a PE=1 SV=2	Sec23a	1.723	0.00152696	Up	86.161	24.6	K14006	15	13	13	7	9	10	12	13	12	10	9	9	1.34408	1.26784	1.46011	0.811794	0.849559	0.701396	0.890194	0.933967	0.741065
map04141 Protein processing in endoplasmic reticulum	0.377689	1.22	Q61699	Heat shock protein 105 kDa OS=Mus musculus OX=10090 GN=Hsph1 PE=1 SV=2	Hsph1	1.815	0.012548	Up	96.406	33.3	K09485	24	23	23	14	14	16	19	16	17	14	15	16	1.83113	1.17241	1.34666	0.841195	0.775561	0.780571	0.692039	0.764547	0.795885
map04141 Protein processing in endoplasmic reticulum	0.377689	1.22	Q6P5E4	UDP-glucose:glycoprotein glucosyltransferase 1 OS=Mus musculus OX=10090 GN=Uggt1 PE=1 SV=4	Uggt1	1.713	0.000317004	Up	176.43	20.3	K11718	29	29	29	19	16	16	24	24	22	21	21	22	1.42579	1.48095	1.29385	0.855528	0.796067	0.801134	0.833362	0.728937	0.784386
map04141 Protein processing in endoplasmic reticulum	0.377689	1.22	Q80UM7	Mannosyl-oligosaccharide glucosidase OS=Mus musculus OX=10090 GN=Mogs PE=1 SV=1	Mogs	1.637	0.0140068	Up	91.83	8	K01228	6	6	6	3	4	3	5	4	5	4	4	3	1.51648	1.54266	1.53587	0.737418	1.11961	0.950225	0.490985	0.51583	0.590911
map04141 Protein processing in endoplasmic reticulum	0.377689	1.22	Q80UW2	F-box only protein 2 OS=Mus musculus OX=10090 GN=Fbxo2 PE=1 SV=1	Fbxo2	1.897	0.00199344	Up	33.676	17.2	K10099	4	4	4	3	3	3	4	4	4	4	4	3	1.55139	1.44847	1.68148	0.766711	0.956077	0.745086	0.520185	0.676188	0.654412
map04141 Protein processing in endoplasmic reticulum	0.377689	1.22	Q8BHN3	Neutral alpha-glucosidase AB OS=Mus musculus OX=10090 GN=Ganab PE=1 SV=1	Ganab	1.595	0.000240431	Up	106.91	27.5	K05546	26	26	26	20	20	20	24	23	22	22	20	19	1.29538	1.24644	1.29484	0.857355	0.786862	0.761354	0.946994	0.946252	0.864519
map04141 Protein processing in endoplasmic reticulum	0.377689	1.22	Q8R180	ERO1-like protein alpha OS=Mus musculus OX=10090 GN=Ero1a PE=1 SV=2	Ero1a	1.908	0.00352832	Up	54.084	34.7	K10950	15	14	15	12	13	11	11	8	10	9	10	9	1.32502	1.64103	1.53563	0.782946	0.902344	0.673594	0.672522	0.658929	0.807991
map04141 Protein processing in endoplasmic reticulum	0.377689	1.22	Q9CY50	Translocon-associated protein subunit alpha OS=Mus musculus OX=10090 GN=Ssr1 PE=1 SV=1	Ssr1	2.577	0.00921447	Up	32.065	16.4	K13249	4	4	4	2	2	2	4	3	4	1	2	1	1.1408	1.42979	1.84924	0.747464	0.489354	0.47833		0.865016
map04141 Protein processing in endoplasmic reticulum	0.377689	1.22	Q9ES00	Ubiquitin conjugation factor E4 B OS=Mus musculus OX=10090 GN=Ube4b PE=1 SV=3	Ube4b	1.537	0.0145011	Up	133.32	18.2	K10597	17	17	17	7	7	9	13	13	10	9	13	12	1.35013	1.52353	1.10665	0.810227	0.843464	0.935264	0.970691	0.667317	0.792728
map04145 Phagosome	0.000358592	2.33	O08547	Vesicle-trafficking protein SEC22b OS=Mus musculus OX=10090 GN=Sec22b PE=1 SV=3	Sec22b	2.248	0.00719571	Up	24.74	34.4	K08517	7	7	7	5	6	6	6	6	6	5	5	6	1.41551	1.24067	1.97283	0.755624	0.5884	0.714898	0.810235	0.872269	0.629556
map04145 Phagosome	0.000358592	2.33	O70439	Syntaxin-7 OS=Mus musculus OX=10090 GN=Stx7 PE=1 SV=3	Stx7	1.903	0.000219614	Up	29.82	24.9	K08488	5	5	5	5	5	5	5	4	5	5	5	5	1.39928	1.36796	1.30324	0.780058	0.681801	0.676741	1.02316	0.971609	0.796147
map04145 Phagosome	0.000358592	2.33	P01899	H-2 class I histocompatibility antigen, D-B alpha chain OS=Mus musculus OX=10090 GN=H2-D1 PE=1 SV=2	H2-D1	1.749	0.0160247	Up	40.836	37.6	K06751	12	9	12	6	7	6	10	11	10	10	11	11	1.50689	1.00082	1.41112	0.764068	0.799502	0.677143	1.06418	0.850084	0.926205
map04145 Phagosome	0.000358592	2.33	P01901	H-2 class I histocompatibility antigen, K-B alpha chain OS=Mus musculus OX=10090 GN=H2-K1 PE=1 SV=1	H2-K1	2.493	0.00289583	Up	41.301	28.5	K06751	8	5	6	5	4	5	4	3	4	4	2	4	2.26497	1.49026	1.57142	0.678837	0.773088	0.684794	0.483931	0.733135	0.319572
map04145 Phagosome	0.000358592	2.33	P05213	Tubulin alpha-1B chain OS=Mus musculus OX=10090 GN=Tuba1b PE=1 SV=2	Tuba1b	1.858	0.0210344	Up	50.151	44.6	K07374	16	0	16	12	12	12	15	13	14	11	12	12	1.73009	1.46273	1.69073	1.18711	0.738291	0.703303	0.31714	0.595323	0.57529
map04145 Phagosome	0.000358592	2.33	P06797	Procathepsin L OS=Mus musculus OX=10090 GN=Ctsl PE=1 SV=2	Ctsl	2.393	0.0228343	Up	37.547	22.5	K01365	6	6	6	5	5	6	3	3	2	1	2	2	1.62679	1.43386	1.13005	0.560698	0.369754	0.821136		1.0577
map04145 Phagosome	0.000358592	2.33	P50516	V-type proton ATPase catalytic subunit A OS=Mus musculus OX=10090 GN=Atp6v1a PE=1 SV=2	Atp6v1a	1.558	0.00631492	Up	68.325	32.9	K02145	18	18	18	12	12	14	17	15	17	15	17	16	1.5148	1.33324	1.1802	0.932876	0.805895	0.846451	0.697273	0.87151	0.817761
map04145 Phagosome	0.000358592	2.33	P51150	Ras-related protein Rab-7a OS=Mus musculus OX=10090 GN=Rab7a PE=1 SV=2	Rab7a	1.519	0.00277295	Up	23.489	44.9	K07897	8	8	8	7	7	7	8	8	8	8	7	8	1.43045	1.38308	1.55171	1.04889	0.954517	0.869951	0.491543	0.660044	0.609812
map04145 Phagosome	0.000358592	2.33	P57746	V-type proton ATPase subunit D OS=Mus musculus OX=10090 GN=Atp6v1d PE=1 SV=1	Atp6v1d	1.803	0.00297803	Up	28.369	21.1	K02149	5	5	5	4	4	3	4	4	4	3	5	3	1.67163	1.45286	1.22477	0.815496	0.797736	0.798357	0.561002	0.795963	0.882192
map04145 Phagosome	0.000358592	2.33	P62814	V-type proton ATPase subunit B, brain isoform OS=Mus musculus OX=10090 GN=Atp6v1b2 PE=1 SV=1	Atp6v1b2	1.728	0.002171	Up	56.55	35.2	K02147	14	14	14	11	12	11	14	13	12	13	12	12	1.65975	1.33125	1.45756	0.91506	0.871407	0.788318	0.708093	0.613324	0.655241
map04145 Phagosome	0.000358592	2.33	P63024	Vesicle-associated membrane protein 3 OS=Mus musculus OX=10090 GN=Vamp3 PE=1 SV=1	Vamp3	1.853	0.00106609	Up	11.48	47.6	K13505	3	3	3	2	2	2	3	2	2	2	2	2	1.32911	1.21714	1.53387	0.702539	0.730433	0.769392	1.03043	0.767288	0.919804
map04145 Phagosome	0.000358592	2.33	Q8BL66	Early endosome antigen 1 OS=Mus musculus OX=10090 GN=Eea1 PE=1 SV=2	Eea1	1.523	0.000256087	Up	160.91	36.5	K12478	47	47	47	23	25	24	38	33	34	31	32	33	1.2316	1.27746	1.14687	0.817966	0.781627	0.801672	1.01572	0.984326	0.942756
map04145 Phagosome	0.000358592	2.33	Q8R1Q8	Cytoplasmic dynein 1 light intermediate chain 1 OS=Mus musculus OX=10090 GN=Dync1li1 PE=1 SV=1	Dync1li1	1.815	0.000959934	Up	56.614	32.5	K10416	17	16	17	12	12	13	13	11	11	12	13	11	1.42145	1.50318	1.36005	0.873168	0.784319	0.703288	0.897954	0.723053	0.73354
map04145 Phagosome	0.000358592	2.33	Q922F4	Tubulin beta-6 chain OS=Mus musculus OX=10090 GN=Tubb6 PE=1 SV=1	Tubb6	2.14	0.000297453	Up	50.09	36.9	K07375	14	6	6	6	5	5	6	6	5	5	5	5	1.62865	1.44701	1.39372	0.738657	0.637508	0.712602	0.821683	0.76046	0.859719
map04145 Phagosome	0.000358592	2.33	Q9CQD1	Ras-related protein Rab-5A OS=Mus musculus OX=10090 GN=Rab5a PE=1 SV=1	Rab5a	2.089	0.00461978	Up	23.598	38.6	K07887	7	4	4	2	2	2	4	4	4	3	3	4	1.55978	1.25806	1.46217	0.664064	0.826817	0.558107	1.09665	0.915056	0.659292
map04145 Phagosome	0.000358592	2.33	Q9CWF2	Tubulin beta-2B chain OS=Mus musculus OX=10090 GN=Tubb2b PE=1 SV=1	Tubb2b	1.974	0.0208759	Up	49.953	34.8	K07375	13	1	2	2	2	2	2	2	2	2	2	2	1.56995	1.42735	1.68415	1.00993	0.536976	0.824534	0.562015	0.732345	0.652749
map04145 Phagosome	0.000358592	2.33	Q9D1K2	V-type proton ATPase subunit F OS=Mus musculus OX=10090 GN=Atp6v1f PE=1 SV=2	Atp6v1f	2.414	0.000741727	Up	13.37	41.2	K02151	5	5	5	2	3	4	5	4	5	5	4	5	1.67017	1.21821	1.43657	0.624324	0.58534	0.582244	0.958543	0.827649	1.09695
map04145 Phagosome	0.000358592	2.33	Q9ERD7	Tubulin beta-3 chain OS=Mus musculus OX=10090 GN=Tubb3 PE=1 SV=1	Tubb3	1.718	0.000484083	Up	50.418	38	K07375	14	4	6	5	4	5	5	4	4	4	4	4	1.36518	1.4562	1.33037	0.846273	0.834894	0.735353	0.455282	0.746024	1.23042
map04145 Phagosome	0.000358592	2.33	Q9Z1G4	V-type proton ATPase 116 kDa subunit a1 OS=Mus musculus OX=10090 GN=Atp6v0a1 PE=1 SV=3	Atp6v0a1	1.883	0.000634129	Up	96.466	9.5	K02154	7	5	7	4	5	5	5	5	5	4	3	4	1.45603	1.48958	1.49291	0.705155	0.882385	0.769775	0.918297	0.655242	0.630623
map04216 Ferroptosis	0.360509	1.55	P09528	Ferritin heavy chain OS=Mus musculus OX=10090 GN=Fth1 PE=1 SV=2	Fth1	1.716	0.00148248	Up	21.066	46.2	K00522	8	8	8	6	8	7	7	7	6	5	7	6	1.58198	1.35515	1.71116	0.898197	0.916349	0.894945	0.525344	0.491781	0.625096
map04216 Ferroptosis	0.360509	1.55	P14901	Heme oxygenase 1 OS=Mus musculus OX=10090 GN=Hmox1 PE=1 SV=1	Hmox1	2.039	0.000107075	Up	32.928	32.9	K00510	7	7	7	7	6	7	5	5	4	3	3	2	1.62482	1.42597	1.42837	0.715903	0.757231	0.723736	0.830638	0.737497	0.755845
map04216 Ferroptosis	0.360509	1.55	P29391	Ferritin light chain 1 OS=Mus musculus OX=10090 GN=Ftl1 PE=1 SV=2	Ftl1	3.537	0.00222168	Up	20.802	60.7	K13625	9	9	9	8	8	8	7	8	7	4	6	6	2.83548	1.57223	1.90642	0.62463	0.557364	0.603214	0.267331	0.193899	0.439426
map04216 Ferroptosis	0.360509	1.55	P60335	Poly(rC)-binding protein 1 OS=Mus musculus OX=10090 GN=Pcbp1 PE=1 SV=1	Pcbp1	1.718	0.00221945	Up	37.497	43.8	K12889	11	7	7	6	6	6	7	7	7	7	7	7	1.67467	1.63532	1.48982	1.05467	0.831387	0.907886	0.294201	0.49734	0.614705
map04216 Ferroptosis	0.360509	1.55	Q60930	Voltage-dependent anion-selective channel protein 2 OS=Mus musculus OX=10090 GN=Vdac2 PE=1 SV=2	Vdac2	1.928	0.000750071	Up	31.732	53.9	K15040	13	13	13	11	12	11	11	12	12	11	12	12	1.67145	1.36228	1.42217	0.81588	0.767614	0.728058	0.766432	0.716507	0.749609
map04217 Necroptosis	0.095953	1.61	O35350	Calpain-1 catalytic subunit OS=Mus musculus OX=10090 GN=Capn1 PE=1 SV=1	Capn1	1.527	0.0050008	Up	82.105	24.4	K01367	16	16	16	9	10	11	15	15	15	11	14	14	1.53718	1.26589	1.35078	0.950628	0.950116	0.819518	0.735926	0.662571	0.727389
map04217 Necroptosis	0.095953	1.61	P09528	Ferritin heavy chain OS=Mus musculus OX=10090 GN=Fth1 PE=1 SV=2	Fth1	1.716	0.00148248	Up	21.066	46.2	K00522	8	8	8	6	8	7	7	7	6	5	7	6	1.58198	1.35515	1.71116	0.898197	0.916349	0.894945	0.525344	0.491781	0.625096
map04217 Necroptosis	0.095953	1.61	P17742	Peptidyl-prolyl cis-trans isomerase A OS=Mus musculus OX=10090 GN=Ppia PE=1 SV=2	Ppia	1.64	0.0130772	Up	17.971	54.9	K03767	8	8	8	5	6	6	8	8	8	5	6	6	1.63551	1.17796	1.19954	0.877999	0.765359	0.803539	0.939087	0.79748	0.803539
map04217 Necroptosis	0.095953	1.61	P26443	Glutamate dehydrogenase 1, mitochondrial OS=Mus musculus OX=10090 GN=Glud1 PE=1 SV=1	Glud1	1.807	0.000250527	Up	61.336	31.7	K00261	17	17	17	10	11	10	16	16	16	14	15	16	1.28362	1.39428	1.28345	0.759701	0.758226	0.674242	0.970745	0.908257	0.967476
map04217 Necroptosis	0.095953	1.61	P29391	Ferritin light chain 1 OS=Mus musculus OX=10090 GN=Ftl1 PE=1 SV=2	Ftl1	3.537	0.00222168	Up	20.802	60.7	K13625	9	9	9	8	8	8	7	8	7	4	6	6	2.83548	1.57223	1.90642	0.62463	0.557364	0.603214	0.267331	0.193899	0.439426
map04217 Necroptosis	0.095953	1.61	P42225	Signal transducer and activator of transcription 1 OS=Mus musculus OX=10090 GN=Stat1 PE=1 SV=1	Stat1	2.366	0.000694956	Up	87.196	24.3	K11220	16	16	16	9	7	8	10	14	10	10	13	12	1.4594	1.07593	1.20764	0.543614	0.519481	0.51856	1.30154	1.19556	1.17827
map04217 Necroptosis	0.095953	1.61	Q3ULW8	Protein mono-ADP-ribosyltransferase PARP3 OS=Mus musculus OX=10090 GN=Parp3 PE=2 SV=1	Parp3	1.849	0.00448181	Up	59.948	18.8	K10798	8	8	8	7	7	7	6	6	6	6	6	6	1.68338	1.27306	1.25789	0.827651	0.713092	0.738859	0.949874	0.861373	0.694819
map04217 Necroptosis	0.095953	1.61	Q60930	Voltage-dependent anion-selective channel protein 2 OS=Mus musculus OX=10090 GN=Vdac2 PE=1 SV=2	Vdac2	1.928	0.000750071	Up	31.732	53.9	K15040	13	13	13	11	12	11	11	12	12	11	12	12	1.67145	1.36228	1.42217	0.81588	0.767614	0.728058	0.766432	0.716507	0.749609
map04217 Necroptosis	0.095953	1.61	Q60932	Voltage-dependent anion-selective channel protein 1 OS=Mus musculus OX=10090 GN=Vdac1 PE=1 SV=3	Vdac1	1.746	0.00178552	Up	32.351	37.8	K05862	10	10	10	8	9	8	9	8	8	6	7	7	1.56733	1.48308	1.42945	0.970297	0.759996	0.836089	0.457678	0.746315	0.749763
map04217 Necroptosis	0.095953	1.61	Q9CR16	Peptidyl-prolyl cis-trans isomerase D OS=Mus musculus OX=10090 GN=Ppid PE=1 SV=3	Ppid	1.505	0.00375579	Up	40.742	37	K05864	14	14	14	11	11	12	11	11	12	12	12	12	1.26129	1.41694	1.17537	0.920565	0.831189	0.80837	0.853727	0.896843	0.835703
map04217 Necroptosis	0.095953	1.61	Q9D8B3	Charged multivesicular body protein 4b OS=Mus musculus OX=10090 GN=Chmp4b PE=1 SV=2	Chmp4b	1.776	0.00110729	Up	24.936	24.6	K12194	7	7	7	3	3	3	5	6	5	5	4	5	1.34698	1.42288	1.17078	0.747513	0.690867	0.780907	0.987211	0.991732	0.861129
map04260 Cardiac muscle contraction	0.370438	1.49	P19783	Cytochrome c oxidase subunit 4 isoform 1, mitochondrial OS=Mus musculus OX=10090 GN=Cox4i1 PE=1 SV=2	Cox4i1	1.966	0.0253215	Up	19.53	39.6	K02263	6	6	6	3	3	3	6	6	6	6	6	6	1.31287	1.36924	2.25278	0.91502	0.866174	0.728668	0.562223	0.49779	0.495238
map04260 Cardiac muscle contraction	0.370438	1.49	P56391	Cytochrome c oxidase subunit 6B1 OS=Mus musculus OX=10090 GN=Cox6b1 PE=1 SV=2	Cox6b1	2.203	0.0087267	Up	10.071	52.3	K02267	4	4	4	3	3	3	4	3	3	3	3	3	1.71834	1.33464	1.35123	0.852881	0.514925	0.631304	0.879496	0.611112	1.10607
map04260 Cardiac muscle contraction	0.370438	1.49	Q8VDN2	Sodium/potassium-transporting ATPase subunit alpha-1 OS=Mus musculus OX=10090 GN=Atp1a1 PE=1 SV=1	Atp1a1	1.718	0.000132789	Up	112.98	32.1	K01539	30	30	30	25	21	24	25	24	23	20	24	21	1.46568	1.36353	1.30333	0.806579	0.819532	0.77878	0.81773	0.836273	0.808567
map04260 Cardiac muscle contraction	0.370438	1.49	Q9CZ13	Cytochrome b-c1 complex subunit 1, mitochondrial OS=Mus musculus OX=10090 GN=Uqcrc1 PE=1 SV=2	Uqcrc1	1.515	0.00273578	Up	52.851	29.2	K00414	13	12	13	6	9	9	12	12	12	12	10	12	1.24442	1.2082	1.44592	0.907002	0.825606	0.841408	0.755287	0.892598	0.879555
map04260 Cardiac muscle contraction	0.370438	1.49	Q9DB77	Cytochrome b-c1 complex subunit 2, mitochondrial OS=Mus musculus OX=10090 GN=Uqcrc2 PE=1 SV=1	Uqcrc2	1.655	0.000243882	Up	48.234	36	K00415	12	12	12	8	8	9	10	9	6	8	8	8	1.24123	1.3245	1.35764	0.83586	0.752519	0.782609	0.967223	0.935368	0.803054
map04540 Gap junction	0.0303567	2.11	P05213	Tubulin alpha-1B chain OS=Mus musculus OX=10090 GN=Tuba1b PE=1 SV=2	Tuba1b	1.858	0.0210344	Up	50.151	44.6	K07374	16	0	16	12	12	12	15	13	14	11	12	12	1.73009	1.46273	1.69073	1.18711	0.738291	0.703303	0.31714	0.595323	0.57529
map04540 Gap junction	0.0303567	2.11	P05480	Neuronal proto-oncogene tyrosine-protein kinase Src OS=Mus musculus OX=10090 GN=Src PE=1 SV=4	Src	1.614	0.00010588	Up	60.644	17.6	K05704	9	4	9	4	5	3	8	8	9	7	8	8	1.27628	1.33228	1.28079	0.841689	0.804578	0.763713	0.95393	0.912723	0.834011
map04540 Gap junction	0.0303567	2.11	P08752	Guanine nucleotide-binding protein G(i) subunit alpha-2 OS=Mus musculus OX=10090 GN=Gnai2 PE=1 SV=5	Gnai2	1.703	0.000163418	Up	40.489	29.9	K04630	9	5	9	9	9	9	8	9	9	8	9	8	1.31793	1.38632	1.41667	0.855575	0.798739	0.765494	0.918315	0.817839	0.723127
map04540 Gap junction	0.0303567	2.11	P21279	Guanine nucleotide-binding protein G(q) subunit alpha OS=Mus musculus OX=10090 GN=Gnaq PE=1 SV=4	Gnaq	1.542	0.00320493	Up	42.158	20.1	K04634	6	4	6	3	3	3	5	6	6	5	5	5	1.27742	1.35175	1.41439	0.893458	0.955196	0.773124	0.718196	0.800554	0.815916
map04540 Gap junction	0.0303567	2.11	Q60631	Growth factor receptor-bound protein 2 OS=Mus musculus OX=10090 GN=Grb2 PE=1 SV=1	Grb2	2.085	0.000793138	Up	25.238	31.8	K04364	6	6	6	6	6	6	5	5	5	4	5	5	1.39847	1.74964	1.41072	0.730219	0.688258	0.768116	0.682065	0.807697	0.764826
map04540 Gap junction	0.0303567	2.11	Q63932	Dual specificity mitogen-activated protein kinase kinase 2 OS=Mus musculus OX=10090 GN=Map2k2 PE=1 SV=2	Map2k2	1.831	0.00213399	Up	44.402	15.5	K04369	6	3	6	2	3	3	4	6	5	4	5	4	1.30521	1.21181	1.33267	0.592142	0.743821	0.766996	1.10838	0.906128	1.03285
map04540 Gap junction	0.0303567	2.11	Q922F4	Tubulin beta-6 chain OS=Mus musculus OX=10090 GN=Tubb6 PE=1 SV=1	Tubb6	2.14	0.000297453	Up	50.09	36.9	K07375	14	6	6	6	5	5	6	6	5	5	5	5	1.62865	1.44701	1.39372	0.738657	0.637508	0.712602	0.821683	0.76046	0.859719
map04540 Gap junction	0.0303567	2.11	Q9CWF2	Tubulin beta-2B chain OS=Mus musculus OX=10090 GN=Tubb2b PE=1 SV=1	Tubb2b	1.974	0.0208759	Up	49.953	34.8	K07375	13	1	2	2	2	2	2	2	2	2	2	2	1.56995	1.42735	1.68415	1.00993	0.536976	0.824534	0.562015	0.732345	0.652749
map04540 Gap junction	0.0303567	2.11	Q9ERD7	Tubulin beta-3 chain OS=Mus musculus OX=10090 GN=Tubb3 PE=1 SV=1	Tubb3	1.718	0.000484083	Up	50.418	38	K07375	14	4	6	5	4	5	5	4	4	4	4	4	1.36518	1.4562	1.33037	0.846273	0.834894	0.735353	0.455282	0.746024	1.23042
map04612 Antigen processing and presentation	0.00802704	2.58	P01899	H-2 class I histocompatibility antigen, D-B alpha chain OS=Mus musculus OX=10090 GN=H2-D1 PE=1 SV=2	H2-D1	1.749	0.0160247	Up	40.836	37.6	K06751	12	9	12	6	7	6	10	11	10	10	11	11	1.50689	1.00082	1.41112	0.764068	0.799502	0.677143	1.06418	0.850084	0.926205
map04612 Antigen processing and presentation	0.00802704	2.58	P01901	H-2 class I histocompatibility antigen, K-B alpha chain OS=Mus musculus OX=10090 GN=H2-K1 PE=1 SV=1	H2-K1	2.493	0.00289583	Up	41.301	28.5	K06751	8	5	6	5	4	5	4	3	4	4	2	4	2.26497	1.49026	1.57142	0.678837	0.773088	0.684794	0.483931	0.733135	0.319572
map04612 Antigen processing and presentation	0.00802704	2.58	P06797	Procathepsin L OS=Mus musculus OX=10090 GN=Ctsl PE=1 SV=2	Ctsl	2.393	0.0228343	Up	37.547	22.5	K01365	6	6	6	5	5	6	3	3	2	1	2	2	1.62679	1.43386	1.13005	0.560698	0.369754	0.821136		1.0577
map04612 Antigen processing and presentation	0.00802704	2.58	P17156	Heat shock-related 70 kDa protein 2 OS=Mus musculus OX=10090 GN=Hspa2 PE=1 SV=2	Hspa2	2.233	0.00458274	Up	69.641	22.6	K03283	13	4	4	3	3	3	3	3	3	2	2	3	1.57823	1.78395	1.23598	0.811694	0.612006	0.635729	0.537755	0.804652
map04612 Antigen processing and presentation	0.00802704	2.58	P17879	Heat shock 70 kDa protein 1B OS=Mus musculus OX=10090 GN=Hspa1b PE=1 SV=3	Hspa1b	9.192	0.000257235	Up	70.175	34.3	K03283	17	1	14	12	11	11	8	7	6	5	6	5	3.44022	2.08933	1.97351	0.276521	0.256891	0.282884	0.20933	0.252823	0.218492
map04612 Antigen processing and presentation	0.00802704	2.58	P61290	Proteasome activator complex subunit 3 OS=Mus musculus OX=10090 GN=Psme3 PE=1 SV=1	Psme3	2.148	0.00372474	Up	29.506	33.9	K06698	8	8	8	4	5	5	5	5	3	4	4	3	1.60139	1.73619	1.5127	0.868478	0.584137	0.805747	0.584513	0.823116	0.483734
map04612 Antigen processing and presentation	0.00802704	2.58	P97371	Proteasome activator complex subunit 1 OS=Mus musculus OX=10090 GN=Psme1 PE=1 SV=2	Psme1	1.872	0.000649175	Up	28.673	48.6	K06696	13	13	13	11	10	11	12	11	10	10	9	10	1.46955	1.41834	1.28066	0.816987	0.718942	0.691272	0.802816	0.920086	0.881347
map04612 Antigen processing and presentation	0.00802704	2.58	Q9R233	Tapasin OS=Mus musculus OX=10090 GN=Tapbp PE=1 SV=2	Tapbp	2.155	0.00709142	Up	49.736	11.6	K08058	5	5	5	4	4	4	3	4	4	3	4	4	1.04643	1.08803	1.60431	0.514019	0.605376	0.615567	1.30985	1.17287	1.04355
map04614 Renin-angiotensin system	0.225936	2.21	P16675	Lysosomal protective protein OS=Mus musculus OX=10090 GN=Ctsa PE=1 SV=1	Ctsa	1.695	0.00264339	Up	53.844	25.9	K13289	10	10	10	6	6	8	9	7	7	5	7	6	1.23214	1.49467	1.47597	0.810606	0.903509	0.7659	0.839514	0.709428	0.768265
map04614 Renin-angiotensin system	0.225936	2.21	Q8C1A5	Thimet oligopeptidase OS=Mus musculus OX=10090 GN=Thop1 PE=1 SV=1	Thop1	1.984	0.000435736	Up	78.025	24.9	K01392	17	17	17	11	11	13	12	12	13	13	13	14	1.54973	1.31583	1.37239	0.698994	0.668072	0.768561	0.872046	0.841479	0.912895
map04630 JAK-STAT signaling pathway	0.337611	1.47	P35235	Tyrosine-protein phosphatase non-receptor type 11 OS=Mus musculus OX=10090 GN=Ptpn11 PE=1 SV=3	Ptpn11	1.743	5.74824e-05	Up	68.034	22.8	K07293	12	12	12	7	7	7	9	9	9	7	8	7	1.26474	1.31489	1.3182	0.755489	0.70574	0.775388	0.903093	1.01104	0.951417
map04630 JAK-STAT signaling pathway	0.337611	1.47	P42225	Signal transducer and activator of transcription 1 OS=Mus musculus OX=10090 GN=Stat1 PE=1 SV=1	Stat1	2.366	0.000694956	Up	87.196	24.3	K11220	16	16	16	9	7	8	10	14	10	10	13	12	1.4594	1.07593	1.20764	0.543614	0.519481	0.51856	1.30154	1.19556	1.17827
map04630 JAK-STAT signaling pathway	0.337611	1.47	P70297	Signal transducing adapter molecule 1 OS=Mus musculus OX=10090 GN=Stam PE=1 SV=3	Stam	2.231	0.000585968	Up	59.771	9.9	K04705	4	3	3	3	3	3	2	3	2	2	3	2	1.70954	1.63356	1.38008	0.773925	0.68138	0.661813	0.678372	0.93068	0.550651
map04630 JAK-STAT signaling pathway	0.337611	1.47	Q60631	Growth factor receptor-bound protein 2 OS=Mus musculus OX=10090 GN=Grb2 PE=1 SV=1	Grb2	2.085	0.000793138	Up	25.238	31.8	K04364	6	6	6	6	6	6	5	5	5	4	5	5	1.39847	1.74964	1.41072	0.730219	0.688258	0.768116	0.682065	0.807697	0.764826
map04650 Natural killer cell mediated cytotoxicity	0.315355	1.55	O88643	Serine/threonine-protein kinase PAK 1 OS=Mus musculus OX=10090 GN=Pak1 PE=1 SV=1	Pak1	2.134	0.00416261	Up	60.736	20	K04409	8	4	6	6	4	5	4	5	4	3	3	3	1.22181	1.51309	1.61326	0.564131	0.681293	0.792077	0.943061	0.779626	0.891646
map04650 Natural killer cell mediated cytotoxicity	0.315355	1.55	P35235	Tyrosine-protein phosphatase non-receptor type 11 OS=Mus musculus OX=10090 GN=Ptpn11 PE=1 SV=3	Ptpn11	1.743	5.74824e-05	Up	68.034	22.8	K07293	12	12	12	7	7	7	9	9	9	7	8	7	1.26474	1.31489	1.3182	0.755489	0.70574	0.775388	0.903093	1.01104	0.951417
map04650 Natural killer cell mediated cytotoxicity	0.315355	1.55	Q60631	Growth factor receptor-bound protein 2 OS=Mus musculus OX=10090 GN=Grb2 PE=1 SV=1	Grb2	2.085	0.000793138	Up	25.238	31.8	K04364	6	6	6	6	6	6	5	5	5	4	5	5	1.39847	1.74964	1.41072	0.730219	0.688258	0.768116	0.682065	0.807697	0.764826
map04650 Natural killer cell mediated cytotoxicity	0.315355	1.55	Q63932	Dual specificity mitogen-activated protein kinase kinase 2 OS=Mus musculus OX=10090 GN=Map2k2 PE=1 SV=2	Map2k2	1.831	0.00213399	Up	44.402	15.5	K04369	6	3	6	2	3	3	4	6	5	4	5	4	1.30521	1.21181	1.33267	0.592142	0.743821	0.766996	1.10838	0.906128	1.03285
map04721 Synaptic vesicle cycle	0.0736007	2.01	P46460	Vesicle-fusing ATPase OS=Mus musculus OX=10090 GN=Nsf PE=1 SV=2	Nsf	1.664	0.00809127	Up	82.613	28.1	K06027	18	18	18	8	9	10	12	16	13	14	13	13	1.53078	1.15417	1.48557	0.898083	0.756202	0.852332	0.829363	0.777231	0.71627
map04721 Synaptic vesicle cycle	0.0736007	2.01	P50516	V-type proton ATPase catalytic subunit A OS=Mus musculus OX=10090 GN=Atp6v1a PE=1 SV=2	Atp6v1a	1.558	0.00631492	Up	68.325	32.9	K02145	18	18	18	12	12	14	17	15	17	15	17	16	1.5148	1.33324	1.1802	0.932876	0.805895	0.846451	0.697273	0.87151	0.817761
map04721 Synaptic vesicle cycle	0.0736007	2.01	P57746	V-type proton ATPase subunit D OS=Mus musculus OX=10090 GN=Atp6v1d PE=1 SV=1	Atp6v1d	1.803	0.00297803	Up	28.369	21.1	K02149	5	5	5	4	4	3	4	4	4	3	5	3	1.67163	1.45286	1.22477	0.815496	0.797736	0.798357	0.561002	0.795963	0.882192
map04721 Synaptic vesicle cycle	0.0736007	2.01	P62814	V-type proton ATPase subunit B, brain isoform OS=Mus musculus OX=10090 GN=Atp6v1b2 PE=1 SV=1	Atp6v1b2	1.728	0.002171	Up	56.55	35.2	K02147	14	14	14	11	12	11	14	13	12	13	12	12	1.65975	1.33125	1.45756	0.91506	0.871407	0.788318	0.708093	0.613324	0.655241
map04721 Synaptic vesicle cycle	0.0736007	2.01	Q9D1K2	V-type proton ATPase subunit F OS=Mus musculus OX=10090 GN=Atp6v1f PE=1 SV=2	Atp6v1f	2.414	0.000741727	Up	13.37	41.2	K02151	5	5	5	2	3	4	5	4	5	5	4	5	1.67017	1.21821	1.43657	0.624324	0.58534	0.582244	0.958543	0.827649	1.09695
map04721 Synaptic vesicle cycle	0.0736007	2.01	Q9DB05	Alpha-soluble NSF attachment protein OS=Mus musculus OX=10090 GN=Napa PE=1 SV=1	Napa	1.527	0.00566377	Up	33.189	34.2	K15296	9	9	9	7	7	7	9	7	8	7	8	8	1.32003	1.28657	1.28371	0.979353	0.748545	0.819659	0.789826	0.875416	0.89689
map04721 Synaptic vesicle cycle	0.0736007	2.01	Q9Z1G4	V-type proton ATPase 116 kDa subunit a1 OS=Mus musculus OX=10090 GN=Atp6v0a1 PE=1 SV=3	Atp6v0a1	1.883	0.000634129	Up	96.466	9.5	K02154	7	5	7	4	5	5	5	5	5	4	3	4	1.45603	1.48958	1.49291	0.705155	0.882385	0.769775	0.918297	0.655242	0.630623
map04915 Estrogen signaling pathway	0.234858	1.51	P05480	Neuronal proto-oncogene tyrosine-protein kinase Src OS=Mus musculus OX=10090 GN=Src PE=1 SV=4	Src	1.614	0.00010588	Up	60.644	17.6	K05704	9	4	9	4	5	3	8	8	9	7	8	8	1.27628	1.33228	1.28079	0.841689	0.804578	0.763713	0.95393	0.912723	0.834011
map04915 Estrogen signaling pathway	0.234858	1.51	P08752	Guanine nucleotide-binding protein G(i) subunit alpha-2 OS=Mus musculus OX=10090 GN=Gnai2 PE=1 SV=5	Gnai2	1.703	0.000163418	Up	40.489	29.9	K04630	9	5	9	9	9	9	8	9	9	8	9	8	1.31793	1.38632	1.41667	0.855575	0.798739	0.765494	0.918315	0.817839	0.723127
map04915 Estrogen signaling pathway	0.234858	1.51	P17156	Heat shock-related 70 kDa protein 2 OS=Mus musculus OX=10090 GN=Hspa2 PE=1 SV=2	Hspa2	2.233	0.00458274	Up	69.641	22.6	K03283	13	4	4	3	3	3	3	3	3	2	2	3	1.57823	1.78395	1.23598	0.811694	0.612006	0.635729	0.537755	0.804652
map04915 Estrogen signaling pathway	0.234858	1.51	P17879	Heat shock 70 kDa protein 1B OS=Mus musculus OX=10090 GN=Hspa1b PE=1 SV=3	Hspa1b	9.192	0.000257235	Up	70.175	34.3	K03283	17	1	14	12	11	11	8	7	6	5	6	5	3.44022	2.08933	1.97351	0.276521	0.256891	0.282884	0.20933	0.252823	0.218492
map04915 Estrogen signaling pathway	0.234858	1.51	P18242	Cathepsin D OS=Mus musculus OX=10090 GN=Ctsd PE=1 SV=1	Ctsd	1.605	0.00697209	Up	44.953	26.3	K01379	9	9	9	5	6	6	8	8	8	7	7	8	1.26425	1.17784	1.54096	0.899512	0.775444	0.806012	0.899638	0.854889	0.781463
map04915 Estrogen signaling pathway	0.234858	1.51	P21279	Guanine nucleotide-binding protein G(q) subunit alpha OS=Mus musculus OX=10090 GN=Gnaq PE=1 SV=4	Gnaq	1.542	0.00320493	Up	42.158	20.1	K04634	6	4	6	3	3	3	5	6	6	5	5	5	1.27742	1.35175	1.41439	0.893458	0.955196	0.773124	0.718196	0.800554	0.815916
map04915 Estrogen signaling pathway	0.234858	1.51	Q60631	Growth factor receptor-bound protein 2 OS=Mus musculus OX=10090 GN=Grb2 PE=1 SV=1	Grb2	2.085	0.000793138	Up	25.238	31.8	K04364	6	6	6	6	6	6	5	5	5	4	5	5	1.39847	1.74964	1.41072	0.730219	0.688258	0.768116	0.682065	0.807697	0.764826
map04915 Estrogen signaling pathway	0.234858	1.51	Q63932	Dual specificity mitogen-activated protein kinase kinase 2 OS=Mus musculus OX=10090 GN=Map2k2 PE=1 SV=2	Map2k2	1.831	0.00213399	Up	44.402	15.5	K04369	6	3	6	2	3	3	4	6	5	4	5	4	1.30521	1.21181	1.33267	0.592142	0.743821	0.766996	1.10838	0.906128	1.03285
map04917 Prolactin signaling pathway	0.315355	1.55	P05480	Neuronal proto-oncogene tyrosine-protein kinase Src OS=Mus musculus OX=10090 GN=Src PE=1 SV=4	Src	1.614	0.00010588	Up	60.644	17.6	K05704	9	4	9	4	5	3	8	8	9	7	8	8	1.27628	1.33228	1.28079	0.841689	0.804578	0.763713	0.95393	0.912723	0.834011
map04917 Prolactin signaling pathway	0.315355	1.55	P42225	Signal transducer and activator of transcription 1 OS=Mus musculus OX=10090 GN=Stat1 PE=1 SV=1	Stat1	2.366	0.000694956	Up	87.196	24.3	K11220	16	16	16	9	7	8	10	14	10	10	13	12	1.4594	1.07593	1.20764	0.543614	0.519481	0.51856	1.30154	1.19556	1.17827
map04917 Prolactin signaling pathway	0.315355	1.55	Q60631	Growth factor receptor-bound protein 2 OS=Mus musculus OX=10090 GN=Grb2 PE=1 SV=1	Grb2	2.085	0.000793138	Up	25.238	31.8	K04364	6	6	6	6	6	6	5	5	5	4	5	5	1.39847	1.74964	1.41072	0.730219	0.688258	0.768116	0.682065	0.807697	0.764826
map04917 Prolactin signaling pathway	0.315355	1.55	Q63932	Dual specificity mitogen-activated protein kinase kinase 2 OS=Mus musculus OX=10090 GN=Map2k2 PE=1 SV=2	Map2k2	1.831	0.00213399	Up	44.402	15.5	K04369	6	3	6	2	3	3	4	6	5	4	5	4	1.30521	1.21181	1.33267	0.592142	0.743821	0.766996	1.10838	0.906128	1.03285
map04922 Glucagon signaling pathway	0.251995	1.44	O54950	5'-AMP-activated protein kinase subunit gamma-1 OS=Mus musculus OX=10090 GN=Prkag1 PE=1 SV=2	Prkag1	1.635	0.00147921	Up	37.52	11.5	K07200	4	3	4	3	3	3	3	2	4	3	3	2	1.30201	1.24997	1.16926	0.749008	0.69063	0.835881		1.00324
map04922 Glucagon signaling pathway	0.251995	1.44	P16125	L-lactate dehydrogenase B chain OS=Mus musculus OX=10090 GN=Ldhb PE=1 SV=2	Ldhb	2.041	2.71662e-05	Up	36.572	27.8	K00016	8	7	7	6	6	6	7	7	7	7	7	7	1.38643	1.47851	1.44839	0.669099	0.733879	0.710389	0.819069	0.983812	0.770419
map04922 Glucagon signaling pathway	0.251995	1.44	P17809	Solute carrier family 2, facilitated glucose transporter member 1 OS=Mus musculus OX=10090 GN=Slc2a1 PE=1 SV=4	Slc2a1	1.833	0.0152357	Up	53.984	8.5	K07299	4	4	4	4	4	4	4	4	3	3	4	4	1.71674	1.69743	1.28322	0.924465	0.967971	0.669619	0.598536	0.536167	0.605849
map04922 Glucagon signaling pathway	0.251995	1.44	P21279	Guanine nucleotide-binding protein G(q) subunit alpha OS=Mus musculus OX=10090 GN=Gnaq PE=1 SV=4	Gnaq	1.542	0.00320493	Up	42.158	20.1	K04634	6	4	6	3	3	3	5	6	6	5	5	5	1.27742	1.35175	1.41439	0.893458	0.955196	0.773124	0.718196	0.800554	0.815916
map04922 Glucagon signaling pathway	0.251995	1.44	P47857	ATP-dependent 6-phosphofructokinase, muscle type OS=Mus musculus OX=10090 GN=Pfkm PE=1 SV=3	Pfkm	1.546	0.00953051	Up	85.268	22.1	K00850	14	11	11	8	7	8	9	9	9	9	8	7	1.21899	1.27146	1.30466	0.673941	0.884978	0.895993	0.859451	0.910506	0.980018
map04922 Glucagon signaling pathway	0.251995	1.44	Q8BH04	Phosphoenolpyruvate carboxykinase [GTP], mitochondrial OS=Mus musculus OX=10090 GN=Pck2 PE=1 SV=1	Pck2	1.71	0.00114955	Up	70.527	36.1	K01596	20	20	20	14	13	14	17	16	15	16	17	15	1.28107	1.37262	1.53434	0.85803	0.83265	0.757943	0.730532	0.908731	0.724082
map04922 Glucagon signaling pathway	0.251995	1.44	Q9D051	Pyruvate dehydrogenase E1 component subunit beta, mitochondrial OS=Mus musculus OX=10090 GN=Pdhb PE=1 SV=1	Pdhb	1.593	0.0243145	Up	38.937	34	K00162	10	10	10	8	8	8	10	8	9	7	7	7	1.16531	1.71605	1.32858	0.926951	0.940039	0.775608	0.803312	0.658789	0.685364
map04922 Glucagon signaling pathway	0.251995	1.44	Q9DBJ1	Phosphoglycerate mutase 1 OS=Mus musculus OX=10090 GN=Pgam1 PE=1 SV=3	Pgam1	2.261	8.68702e-05	Up	28.832	50.8	K01834	10	10	10	8	9	9	9	8	8	7	8	8	1.60922	1.5867	1.52904	0.765727	0.660902	0.663531	0.612998	0.798552	0.773322
map04931 Insulin resistance	0.454801	1.29	O54950	5'-AMP-activated protein kinase subunit gamma-1 OS=Mus musculus OX=10090 GN=Prkag1 PE=1 SV=2	Prkag1	1.635	0.00147921	Up	37.52	11.5	K07200	4	3	4	3	3	3	3	2	4	3	3	2	1.30201	1.24997	1.16926	0.749008	0.69063	0.835881		1.00324
map04931 Insulin resistance	0.454801	1.29	P17809	Solute carrier family 2, facilitated glucose transporter member 1 OS=Mus musculus OX=10090 GN=Slc2a1 PE=1 SV=4	Slc2a1	1.833	0.0152357	Up	53.984	8.5	K07299	4	4	4	4	4	4	4	4	3	3	4	4	1.71674	1.69743	1.28322	0.924465	0.967971	0.669619	0.598536	0.536167	0.605849
map04931 Insulin resistance	0.454801	1.29	P35235	Tyrosine-protein phosphatase non-receptor type 11 OS=Mus musculus OX=10090 GN=Ptpn11 PE=1 SV=3	Ptpn11	1.743	5.74824e-05	Up	68.034	22.8	K07293	12	12	12	7	7	7	9	9	9	7	8	7	1.26474	1.31489	1.3182	0.755489	0.70574	0.775388	0.903093	1.01104	0.951417
map04931 Insulin resistance	0.454801	1.29	P58389	Serine/threonine-protein phosphatase 2A activator OS=Mus musculus OX=10090 GN=Ptpa PE=1 SV=1	Ptpa	1.501	0.00763904	Up	36.71	22.3	K17605	7	7	7	4	4	3	5	4	4	3	3	5	1.33751	1.27125	1.54021	0.831271	0.9167	1.01649	0.571816	0.816435	0.698323
map04931 Insulin resistance	0.454801	1.29	P63087	Serine/threonine-protein phosphatase PP1-gamma catalytic subunit OS=Mus musculus OX=10090 GN=Ppp1cc PE=1 SV=1	Ppp1cc	1.649	0.0334244	Up	36.983	31.6	K06269	9	2	2	2	1	2	2	2	2	2	2	2	1.28764		1.58274	0.813525	1.02257	0.775379	0.894549	0.728472	0.895127
map04931 Insulin resistance	0.454801	1.29	Q8BH04	Phosphoenolpyruvate carboxykinase [GTP], mitochondrial OS=Mus musculus OX=10090 GN=Pck2 PE=1 SV=1	Pck2	1.71	0.00114955	Up	70.527	36.1	K01596	20	20	20	14	13	14	17	16	15	16	17	15	1.28107	1.37262	1.53434	0.85803	0.83265	0.757943	0.730532	0.908731	0.724082
map04940 Type I diabetes mellitus	0.00773805	5.8	P01899	H-2 class I histocompatibility antigen, D-B alpha chain OS=Mus musculus OX=10090 GN=H2-D1 PE=1 SV=2	H2-D1	1.749	0.0160247	Up	40.836	37.6	K06751	12	9	12	6	7	6	10	11	10	10	11	11	1.50689	1.00082	1.41112	0.764068	0.799502	0.677143	1.06418	0.850084	0.926205
map04940 Type I diabetes mellitus	0.00773805	5.8	P01901	H-2 class I histocompatibility antigen, K-B alpha chain OS=Mus musculus OX=10090 GN=H2-K1 PE=1 SV=1	H2-K1	2.493	0.00289583	Up	41.301	28.5	K06751	8	5	6	5	4	5	4	3	4	4	2	4	2.26497	1.49026	1.57142	0.678837	0.773088	0.684794	0.483931	0.733135	0.319572
map04940 Type I diabetes mellitus	0.00773805	5.8	P63038	60 kDa heat shock protein, mitochondrial OS=Mus musculus OX=10090 GN=Hspd1 PE=1 SV=1	Hspd1	1.884	0.00219676	Up	60.955	45.5	K04077	21	21	21	18	20	19	20	19	19	17	19	19	1.48213	1.40201	1.72793	0.925792	0.753211	0.769005	0.610839	0.721165	0.60791
map04962 Vasopressin-regulated water reabsorption	0.315355	1.55	O08788	Dynactin subunit 1 OS=Mus musculus OX=10090 GN=Dctn1 PE=1 SV=3	Dctn1	1.506	0.00277996	Up	141.67	29.7	K04648	33	33	33	21	23	23	28	25	26	23	22	24	1.33952	1.18155	1.3081	0.91283	0.858673	0.771396	0.839549	0.877327	0.911053
map04962 Vasopressin-regulated water reabsorption	0.315355	1.55	P46460	Vesicle-fusing ATPase OS=Mus musculus OX=10090 GN=Nsf PE=1 SV=2	Nsf	1.664	0.00809127	Up	82.613	28.1	K06027	18	18	18	8	9	10	12	16	13	14	13	13	1.53078	1.15417	1.48557	0.898083	0.756202	0.852332	0.829363	0.777231	0.71627
map04962 Vasopressin-regulated water reabsorption	0.315355	1.55	Q8R1Q8	Cytoplasmic dynein 1 light intermediate chain 1 OS=Mus musculus OX=10090 GN=Dync1li1 PE=1 SV=1	Dync1li1	1.815	0.000959934	Up	56.614	32.5	K10416	17	16	17	12	12	13	13	11	11	12	13	11	1.42145	1.50318	1.36005	0.873168	0.784319	0.703288	0.897954	0.723053	0.73354
map04962 Vasopressin-regulated water reabsorption	0.315355	1.55	Q9CQD1	Ras-related protein Rab-5A OS=Mus musculus OX=10090 GN=Rab5a PE=1 SV=1	Rab5a	2.089	0.00461978	Up	23.598	38.6	K07887	7	4	4	2	2	2	4	4	4	3	3	4	1.55978	1.25806	1.46217	0.664064	0.826817	0.558107	1.09665	0.915056	0.659292
map04964 Proximal tubule bicarbonate reclamation	0.0125097	3.87	D3Z7P3	Glutaminase kidney isoform, mitochondrial OS=Mus musculus OX=10090 GN=Gls PE=1 SV=1	Gls	1.625	0.00216514	Up	73.963	26.1	K01425	13	13	13	9	9	10	11	11	11	7	9	8	1.40455	1.2589	1.51465	0.917179	0.789944	0.863444	0.81031	0.7114	0.72961
map04964 Proximal tubule bicarbonate reclamation	0.0125097	3.87	P26443	Glutamate dehydrogenase 1, mitochondrial OS=Mus musculus OX=10090 GN=Glud1 PE=1 SV=1	Glud1	1.807	0.000250527	Up	61.336	31.7	K00261	17	17	17	10	11	10	16	16	16	14	15	16	1.28362	1.39428	1.28345	0.759701	0.758226	0.674242	0.970745	0.908257	0.967476
map04964 Proximal tubule bicarbonate reclamation	0.0125097	3.87	Q8BH04	Phosphoenolpyruvate carboxykinase [GTP], mitochondrial OS=Mus musculus OX=10090 GN=Pck2 PE=1 SV=1	Pck2	1.71	0.00114955	Up	70.527	36.1	K01596	20	20	20	14	13	14	17	16	15	16	17	15	1.28107	1.37262	1.53434	0.85803	0.83265	0.757943	0.730532	0.908731	0.724082
map04964 Proximal tubule bicarbonate reclamation	0.0125097	3.87	Q8VDN2	Sodium/potassium-transporting ATPase subunit alpha-1 OS=Mus musculus OX=10090 GN=Atp1a1 PE=1 SV=1	Atp1a1	1.718	0.000132789	Up	112.98	32.1	K01539	30	30	30	25	21	24	25	24	23	20	24	21	1.46568	1.36353	1.30333	0.806579	0.819532	0.77878	0.81773	0.836273	0.808567
map04966 Collecting duct acid secretion	0.00830209	3.52	P50516	V-type proton ATPase catalytic subunit A OS=Mus musculus OX=10090 GN=Atp6v1a PE=1 SV=2	Atp6v1a	1.558	0.00631492	Up	68.325	32.9	K02145	18	18	18	12	12	14	17	15	17	15	17	16	1.5148	1.33324	1.1802	0.932876	0.805895	0.846451	0.697273	0.87151	0.817761
map04966 Collecting duct acid secretion	0.00830209	3.52	P57746	V-type proton ATPase subunit D OS=Mus musculus OX=10090 GN=Atp6v1d PE=1 SV=1	Atp6v1d	1.803	0.00297803	Up	28.369	21.1	K02149	5	5	5	4	4	3	4	4	4	3	5	3	1.67163	1.45286	1.22477	0.815496	0.797736	0.798357	0.561002	0.795963	0.882192
map04966 Collecting duct acid secretion	0.00830209	3.52	P62814	V-type proton ATPase subunit B, brain isoform OS=Mus musculus OX=10090 GN=Atp6v1b2 PE=1 SV=1	Atp6v1b2	1.728	0.002171	Up	56.55	35.2	K02147	14	14	14	11	12	11	14	13	12	13	12	12	1.65975	1.33125	1.45756	0.91506	0.871407	0.788318	0.708093	0.613324	0.655241
map04966 Collecting duct acid secretion	0.00830209	3.52	Q9D1K2	V-type proton ATPase subunit F OS=Mus musculus OX=10090 GN=Atp6v1f PE=1 SV=2	Atp6v1f	2.414	0.000741727	Up	13.37	41.2	K02151	5	5	5	2	3	4	5	4	5	5	4	5	1.67017	1.21821	1.43657	0.624324	0.58534	0.582244	0.958543	0.827649	1.09695
map04966 Collecting duct acid secretion	0.00830209	3.52	Q9Z1G4	V-type proton ATPase 116 kDa subunit a1 OS=Mus musculus OX=10090 GN=Atp6v0a1 PE=1 SV=3	Atp6v0a1	1.883	0.000634129	Up	96.466	9.5	K02154	7	5	7	4	5	5	5	5	5	4	3	4	1.45603	1.48958	1.49291	0.705155	0.882385	0.769775	0.918297	0.655242	0.630623
map04970 Salivary secretion	0.410727	1.66	G5E829	Plasma membrane calcium-transporting ATPase 1 OS=Mus musculus OX=10090 GN=Atp2b1 PE=1 SV=1	Atp2b1	1.814	0.000757989	Up	134.75	18.8	K05850	16	16	16	8	8	9	14	14	12	12	14	12	1.36025	1.27712	1.47378	0.80718	0.773973	0.684729	0.870553	0.854627	0.897789
map04970 Salivary secretion	0.410727	1.66	P21279	Guanine nucleotide-binding protein G(q) subunit alpha OS=Mus musculus OX=10090 GN=Gnaq PE=1 SV=4	Gnaq	1.542	0.00320493	Up	42.158	20.1	K04634	6	4	6	3	3	3	5	6	6	5	5	5	1.27742	1.35175	1.41439	0.893458	0.955196	0.773124	0.718196	0.800554	0.815916
map04970 Salivary secretion	0.410727	1.66	Q8VDN2	Sodium/potassium-transporting ATPase subunit alpha-1 OS=Mus musculus OX=10090 GN=Atp1a1 PE=1 SV=1	Atp1a1	1.718	0.000132789	Up	112.98	32.1	K01539	30	30	30	25	21	24	25	24	23	20	24	21	1.46568	1.36353	1.30333	0.806579	0.819532	0.77878	0.81773	0.836273	0.808567
map04971 Gastric acid secretion	0.474266	1.37	P08752	Guanine nucleotide-binding protein G(i) subunit alpha-2 OS=Mus musculus OX=10090 GN=Gnai2 PE=1 SV=5	Gnai2	1.703	0.000163418	Up	40.489	29.9	K04630	9	5	9	9	9	9	8	9	9	8	9	8	1.31793	1.38632	1.41667	0.855575	0.798739	0.765494	0.918315	0.817839	0.723127
map04971 Gastric acid secretion	0.474266	1.37	P21279	Guanine nucleotide-binding protein G(q) subunit alpha OS=Mus musculus OX=10090 GN=Gnaq PE=1 SV=4	Gnaq	1.542	0.00320493	Up	42.158	20.1	K04634	6	4	6	3	3	3	5	6	6	5	5	5	1.27742	1.35175	1.41439	0.893458	0.955196	0.773124	0.718196	0.800554	0.815916
map04971 Gastric acid secretion	0.474266	1.37	Q8VDN2	Sodium/potassium-transporting ATPase subunit alpha-1 OS=Mus musculus OX=10090 GN=Atp1a1 PE=1 SV=1	Atp1a1	1.718	0.000132789	Up	112.98	32.1	K01539	30	30	30	25	21	24	25	24	23	20	24	21	1.46568	1.36353	1.30333	0.806579	0.819532	0.77878	0.81773	0.836273	0.808567
map04974 Protein digestion and absorption	0.32777	1.72	P08122	Collagen alpha-2(IV) chain OS=Mus musculus OX=10090 GN=Col4a2 PE=1 SV=4	Col4a2	1.811	0.0112477	Up	167.32	2.3	K06237	3	3	3	2	3	3	2	2	2	2	2	2	1.29255	1.56939	1.03281	0.703305	0.662379	0.785156	0.936132	1.07242	0.945859
map04974 Protein digestion and absorption	0.32777	1.72	Q8VDN2	Sodium/potassium-transporting ATPase subunit alpha-1 OS=Mus musculus OX=10090 GN=Atp1a1 PE=1 SV=1	Atp1a1	1.718	0.000132789	Up	112.98	32.1	K01539	30	30	30	25	21	24	25	24	23	20	24	21	1.46568	1.36353	1.30333	0.806579	0.819532	0.77878	0.81773	0.836273	0.808567
map04978 Mineral absorption	0.00505667	3.87	G5E829	Plasma membrane calcium-transporting ATPase 1 OS=Mus musculus OX=10090 GN=Atp2b1 PE=1 SV=1	Atp2b1	1.814	0.000757989	Up	134.75	18.8	K05850	16	16	16	8	8	9	14	14	12	12	14	12	1.36025	1.27712	1.47378	0.80718	0.773973	0.684729	0.870553	0.854627	0.897789
map04978 Mineral absorption	0.00505667	3.87	P09528	Ferritin heavy chain OS=Mus musculus OX=10090 GN=Fth1 PE=1 SV=2	Fth1	1.716	0.00148248	Up	21.066	46.2	K00522	8	8	8	6	8	7	7	7	6	5	7	6	1.58198	1.35515	1.71116	0.898197	0.916349	0.894945	0.525344	0.491781	0.625096
map04978 Mineral absorption	0.00505667	3.87	P14901	Heme oxygenase 1 OS=Mus musculus OX=10090 GN=Hmox1 PE=1 SV=1	Hmox1	2.039	0.000107075	Up	32.928	32.9	K00510	7	7	7	7	6	7	5	5	4	3	3	2	1.62482	1.42597	1.42837	0.715903	0.757231	0.723736	0.830638	0.737497	0.755845
map04978 Mineral absorption	0.00505667	3.87	P29391	Ferritin light chain 1 OS=Mus musculus OX=10090 GN=Ftl1 PE=1 SV=2	Ftl1	3.537	0.00222168	Up	20.802	60.7	K13625	9	9	9	8	8	8	7	8	7	4	6	6	2.83548	1.57223	1.90642	0.62463	0.557364	0.603214	0.267331	0.193899	0.439426
map04978 Mineral absorption	0.00505667	3.87	Q8VDN2	Sodium/potassium-transporting ATPase subunit alpha-1 OS=Mus musculus OX=10090 GN=Atp1a1 PE=1 SV=1	Atp1a1	1.718	0.000132789	Up	112.98	32.1	K01539	30	30	30	25	21	24	25	24	23	20	24	21	1.46568	1.36353	1.30333	0.806579	0.819532	0.77878	0.81773	0.836273	0.808567
map04979 Cholesterol metabolism	0.450925	1.45	O35604	NPC intracellular cholesterol transporter 1 OS=Mus musculus OX=10090 GN=Npc1 PE=1 SV=2	Npc1	1.589	4.49197e-05	Up	142.88	9.5	K12385	11	11	11	4	5	4	9	8	9	6	8	8	1.28649	1.31788	1.3281	0.798661	0.860902	0.81522	0.995764	0.759235	0.837741
map04979 Cholesterol metabolism	0.450925	1.45	Q60930	Voltage-dependent anion-selective channel protein 2 OS=Mus musculus OX=10090 GN=Vdac2 PE=1 SV=2	Vdac2	1.928	0.000750071	Up	31.732	53.9	K15040	13	13	13	11	12	11	11	12	12	11	12	12	1.67145	1.36228	1.42217	0.81588	0.767614	0.728058	0.766432	0.716507	0.749609
map04979 Cholesterol metabolism	0.450925	1.45	Q60932	Voltage-dependent anion-selective channel protein 1 OS=Mus musculus OX=10090 GN=Vdac1 PE=1 SV=3	Vdac1	1.746	0.00178552	Up	32.351	37.8	K05862	10	10	10	8	9	8	9	8	8	6	7	7	1.56733	1.48308	1.42945	0.970297	0.759996	0.836089	0.457678	0.746315	0.749763
map05010 Alzheimer disease	0.192718	1.35	O08756	3-hydroxyacyl-CoA dehydrogenase type-2 OS=Mus musculus OX=10090 GN=Hsd17b10 PE=1 SV=4	Hsd17b10	2.303	0.000481378	Up	27.418	31.4	K08683	6	6	6	4	5	5	6	4	4	4	4	4	1.74546	1.60505	1.38229	0.670449	0.64409	0.740675	0.723048	0.758445	0.730496
map05010 Alzheimer disease	0.192718	1.35	O35350	Calpain-1 catalytic subunit OS=Mus musculus OX=10090 GN=Capn1 PE=1 SV=1	Capn1	1.527	0.0050008	Up	82.105	24.4	K01367	16	16	16	9	10	11	15	15	15	11	14	14	1.53718	1.26589	1.35078	0.950628	0.950116	0.819518	0.735926	0.662571	0.727389
map05010 Alzheimer disease	0.192718	1.35	P19783	Cytochrome c oxidase subunit 4 isoform 1, mitochondrial OS=Mus musculus OX=10090 GN=Cox4i1 PE=1 SV=2	Cox4i1	1.966	0.0253215	Up	19.53	39.6	K02263	6	6	6	3	3	3	6	6	6	6	6	6	1.31287	1.36924	2.25278	0.91502	0.866174	0.728668	0.562223	0.49779	0.495238
map05010 Alzheimer disease	0.192718	1.35	P21279	Guanine nucleotide-binding protein G(q) subunit alpha OS=Mus musculus OX=10090 GN=Gnaq PE=1 SV=4	Gnaq	1.542	0.00320493	Up	42.158	20.1	K04634	6	4	6	3	3	3	5	6	6	5	5	5	1.27742	1.35175	1.41439	0.893458	0.955196	0.773124	0.718196	0.800554	0.815916
map05010 Alzheimer disease	0.192718	1.35	P49615	Cyclin-dependent-like kinase 5 OS=Mus musculus OX=10090 GN=Cdk5 PE=1 SV=1	Cdk5	2.106	0.00239518	Up	33.288	25	K02090	7	6	6	4	4	3	6	5	5	5	5	5	1.63612	1.45579	1.32147	0.784381	0.730474	0.581142	0.741888	0.903534	0.845209
map05010 Alzheimer disease	0.192718	1.35	P56391	Cytochrome c oxidase subunit 6B1 OS=Mus musculus OX=10090 GN=Cox6b1 PE=1 SV=2	Cox6b1	2.203	0.0087267	Up	10.071	52.3	K02267	4	4	4	3	3	3	4	3	3	3	3	3	1.71834	1.33464	1.35123	0.852881	0.514925	0.631304	0.879496	0.611112	1.10607
map05010 Alzheimer disease	0.192718	1.35	P56480	ATP synthase subunit beta, mitochondrial OS=Mus musculus OX=10090 GN=Atp5f1b PE=1 SV=2	Atp5f1b	1.726	0.00431361	Up	56.3	45.4	K02133	18	18	18	15	14	16	17	17	16	14	13	13	1.59416	1.35125	1.36255	0.958058	0.800242	0.737422	0.692039	0.824793	0.679485
map05010 Alzheimer disease	0.192718	1.35	Q9CQ54	NADH dehydrogenase [ubiquinone] 1 subunit C2 OS=Mus musculus OX=10090 GN=Ndufc2 PE=1 SV=1	Ndufc2	1.939	0.00971639	Up	14.164	10.8	K03968	1	1	1	1	1	1	1	1	1	1	1	1	1.23309		1.40574	0.680568	0.680599
map05010 Alzheimer disease	0.192718	1.35	Q9CQA3	Succinate dehydrogenase [ubiquinone] iron-sulfur subunit, mitochondrial OS=Mus musculus OX=10090 GN=Sdhb PE=1 SV=1	Sdhb	1.609	0.0270353	Up	31.814	32.3	K00235	9	9	9	8	7	8	6	6	6	7	6	6	1.10869	1.3442	1.45878	0.947788	0.640979	0.841648	0.775821	0.915151	0.966941
map05010 Alzheimer disease	0.192718	1.35	Q9CZ13	Cytochrome b-c1 complex subunit 1, mitochondrial OS=Mus musculus OX=10090 GN=Uqcrc1 PE=1 SV=2	Uqcrc1	1.515	0.00273578	Up	52.851	29.2	K00414	13	12	13	6	9	9	12	12	12	12	10	12	1.24442	1.2082	1.44592	0.907002	0.825606	0.841408	0.755287	0.892598	0.879555
map05010 Alzheimer disease	0.192718	1.35	Q9D3D9	ATP synthase subunit delta, mitochondrial OS=Mus musculus OX=10090 GN=Atp5f1d PE=1 SV=1	Atp5f1d	2.138	0.000376296	Up	17.6	22.6	K02134	3	3	3	3	3	3	3	3	3	3	3	3	1.45981	1.69658	1.45559	0.737299	0.764155	0.655856	0.771394	0.734478	0.724833
map05010 Alzheimer disease	0.192718	1.35	Q9D6J6	NADH dehydrogenase [ubiquinone] flavoprotein 2, mitochondrial OS=Mus musculus OX=10090 GN=Ndufv2 PE=1 SV=2	Ndufv2	3.807	0.00598515	Up	27.285	23.8	K03943	4	4	4	3	2	3	2	3	2	2	3	4	2.07206	1.3259	2.00683	0.342851	0.391605	0.685083	0.844248	0.649755	0.681671
map05010 Alzheimer disease	0.192718	1.35	Q9DB77	Cytochrome b-c1 complex subunit 2, mitochondrial OS=Mus musculus OX=10090 GN=Uqcrc2 PE=1 SV=1	Uqcrc2	1.655	0.000243882	Up	48.234	36	K00415	12	12	12	8	8	9	10	9	6	8	8	8	1.24123	1.3245	1.35764	0.83586	0.752519	0.782609	0.967223	0.935368	0.803054
map05010 Alzheimer disease	0.192718	1.35	Q9DCT2	NADH dehydrogenase [ubiquinone] iron-sulfur protein 3, mitochondrial OS=Mus musculus OX=10090 GN=Ndufs3 PE=1 SV=2	Ndufs3	2.1	0.000626915	Up	30.149	23.2	K03936	5	5	5	4	4	4	3	3	3	4	3	4	1.75861	1.42047	1.47117	0.75833	0.684514	0.77195	0.704042	0.622775	0.808134
map05010 Alzheimer disease	0.192718	1.35	Q9DCX2	ATP synthase subunit d, mitochondrial OS=Mus musculus OX=10090 GN=Atp5pd PE=1 SV=3	Atp5pd	1.739	0.000734538	Up	18.749	46	K02138	8	8	8	7	7	8	8	7	7	6	7	7	1.38884	1.46013	1.3969	0.909285	0.757335	0.774967	0.778149	0.803363	0.731034
map05012 Parkinson disease	0.00151467	2.01	P08752	Guanine nucleotide-binding protein G(i) subunit alpha-2 OS=Mus musculus OX=10090 GN=Gnai2 PE=1 SV=5	Gnai2	1.703	0.000163418	Up	40.489	29.9	K04630	9	5	9	9	9	9	8	9	9	8	9	8	1.31793	1.38632	1.41667	0.855575	0.798739	0.765494	0.918315	0.817839	0.723127
map05012 Parkinson disease	0.00151467	2.01	P19783	Cytochrome c oxidase subunit 4 isoform 1, mitochondrial OS=Mus musculus OX=10090 GN=Cox4i1 PE=1 SV=2	Cox4i1	1.966	0.0253215	Up	19.53	39.6	K02263	6	6	6	3	3	3	6	6	6	6	6	6	1.31287	1.36924	2.25278	0.91502	0.866174	0.728668	0.562223	0.49779	0.495238
map05012 Parkinson disease	0.00151467	2.01	P31254	Ubiquitin-like modifier-activating enzyme 1 Y OS=Mus musculus OX=10090 GN=Uba1y PE=1 SV=2	Uba1y	1.585	0.01844	Up	118.04	19.7	K03178	20	13	13	8	8	8	11	10	9	9	10	9	1.33367	1.44246	1.03793	0.904504	0.727227	0.774255	0.983614	0.964613	0.831732
map05012 Parkinson disease	0.00151467	2.01	P56391	Cytochrome c oxidase subunit 6B1 OS=Mus musculus OX=10090 GN=Cox6b1 PE=1 SV=2	Cox6b1	2.203	0.0087267	Up	10.071	52.3	K02267	4	4	4	3	3	3	4	3	3	3	3	3	1.71834	1.33464	1.35123	0.852881	0.514925	0.631304	0.879496	0.611112	1.10607
map05012 Parkinson disease	0.00151467	2.01	P56480	ATP synthase subunit beta, mitochondrial OS=Mus musculus OX=10090 GN=Atp5f1b PE=1 SV=2	Atp5f1b	1.726	0.00431361	Up	56.3	45.4	K02133	18	18	18	15	14	16	17	17	16	14	13	13	1.59416	1.35125	1.36255	0.958058	0.800242	0.737422	0.692039	0.824793	0.679485
map05012 Parkinson disease	0.00151467	2.01	P62254	Ubiquitin-conjugating enzyme E2 G1 OS=Mus musculus OX=10090 GN=Ube2g1 PE=1 SV=3	Ube2g1	1.687	0.00681709	Up	19.509	12.9	K10575	2	2	2	1	2	2	2	2	2	2	2	2		1.40554	1.56002	0.973724	0.828989	0.833348	0.779307	0.798336	0.82074
map05012 Parkinson disease	0.00151467	2.01	Q02053	Ubiquitin-like modifier-activating enzyme 1 OS=Mus musculus OX=10090 GN=Uba1 PE=1 SV=1	Uba1	1.611	0.000479322	Up	117.81	34.2	K03178	30	23	30	25	26	25	26	23	25	23	21	24	1.47657	1.31666	1.31822	0.892216	0.841534	0.818821	0.746691	0.803124	0.786161
map05012 Parkinson disease	0.00151467	2.01	Q60930	Voltage-dependent anion-selective channel protein 2 OS=Mus musculus OX=10090 GN=Vdac2 PE=1 SV=2	Vdac2	1.928	0.000750071	Up	31.732	53.9	K15040	13	13	13	11	12	11	11	12	12	11	12	12	1.67145	1.36228	1.42217	0.81588	0.767614	0.728058	0.766432	0.716507	0.749609
map05012 Parkinson disease	0.00151467	2.01	Q60932	Voltage-dependent anion-selective channel protein 1 OS=Mus musculus OX=10090 GN=Vdac1 PE=1 SV=3	Vdac1	1.746	0.00178552	Up	32.351	37.8	K05862	10	10	10	8	9	8	9	8	8	6	7	7	1.56733	1.48308	1.42945	0.970297	0.759996	0.836089	0.457678	0.746315	0.749763
map05012 Parkinson disease	0.00151467	2.01	Q99LX0	Parkinson disease protein 7 homolog OS=Mus musculus OX=10090 GN=Park7 PE=1 SV=1	Park7	1.675	0.011092	Up	20.021	49.7	K05687	7	7	7	6	6	5	7	7	6	6	6	6	1.51875	1.16461	1.54153	0.817677	0.751439	0.953586	0.557735	0.76637	0.928308
map05012 Parkinson disease	0.00151467	2.01	Q9CQ54	NADH dehydrogenase [ubiquinone] 1 subunit C2 OS=Mus musculus OX=10090 GN=Ndufc2 PE=1 SV=1	Ndufc2	1.939	0.00971639	Up	14.164	10.8	K03968	1	1	1	1	1	1	1	1	1	1	1	1	1.23309		1.40574	0.680568	0.680599
map05012 Parkinson disease	0.00151467	2.01	Q9CQA3	Succinate dehydrogenase [ubiquinone] iron-sulfur subunit, mitochondrial OS=Mus musculus OX=10090 GN=Sdhb PE=1 SV=1	Sdhb	1.609	0.0270353	Up	31.814	32.3	K00235	9	9	9	8	7	8	6	6	6	7	6	6	1.10869	1.3442	1.45878	0.947788	0.640979	0.841648	0.775821	0.915151	0.966941
map05012 Parkinson disease	0.00151467	2.01	Q9CZ13	Cytochrome b-c1 complex subunit 1, mitochondrial OS=Mus musculus OX=10090 GN=Uqcrc1 PE=1 SV=2	Uqcrc1	1.515	0.00273578	Up	52.851	29.2	K00414	13	12	13	6	9	9	12	12	12	12	10	12	1.24442	1.2082	1.44592	0.907002	0.825606	0.841408	0.755287	0.892598	0.879555
map05012 Parkinson disease	0.00151467	2.01	Q9D3D9	ATP synthase subunit delta, mitochondrial OS=Mus musculus OX=10090 GN=Atp5f1d PE=1 SV=1	Atp5f1d	2.138	0.000376296	Up	17.6	22.6	K02134	3	3	3	3	3	3	3	3	3	3	3	3	1.45981	1.69658	1.45559	0.737299	0.764155	0.655856	0.771394	0.734478	0.724833
map05012 Parkinson disease	0.00151467	2.01	Q9D6J6	NADH dehydrogenase [ubiquinone] flavoprotein 2, mitochondrial OS=Mus musculus OX=10090 GN=Ndufv2 PE=1 SV=2	Ndufv2	3.807	0.00598515	Up	27.285	23.8	K03943	4	4	4	3	2	3	2	3	2	2	3	4	2.07206	1.3259	2.00683	0.342851	0.391605	0.685083	0.844248	0.649755	0.681671
map05012 Parkinson disease	0.00151467	2.01	Q9DB77	Cytochrome b-c1 complex subunit 2, mitochondrial OS=Mus musculus OX=10090 GN=Uqcrc2 PE=1 SV=1	Uqcrc2	1.655	0.000243882	Up	48.234	36	K00415	12	12	12	8	8	9	10	9	6	8	8	8	1.24123	1.3245	1.35764	0.83586	0.752519	0.782609	0.967223	0.935368	0.803054
map05012 Parkinson disease	0.00151467	2.01	Q9DCT2	NADH dehydrogenase [ubiquinone] iron-sulfur protein 3, mitochondrial OS=Mus musculus OX=10090 GN=Ndufs3 PE=1 SV=2	Ndufs3	2.1	0.000626915	Up	30.149	23.2	K03936	5	5	5	4	4	4	3	3	3	4	3	4	1.75861	1.42047	1.47117	0.75833	0.684514	0.77195	0.704042	0.622775	0.808134
map05012 Parkinson disease	0.00151467	2.01	Q9DCX2	ATP synthase subunit d, mitochondrial OS=Mus musculus OX=10090 GN=Atp5pd PE=1 SV=3	Atp5pd	1.739	0.000734538	Up	18.749	46	K02138	8	8	8	7	7	8	8	7	7	6	7	7	1.38884	1.46013	1.3969	0.909285	0.757335	0.774967	0.778149	0.803363	0.731034
map05012 Parkinson disease	0.00151467	2.01	Q9JIY5	Serine protease HTRA2, mitochondrial OS=Mus musculus OX=10090 GN=Htra2 PE=1 SV=2	Htra2	1.857	0.01124	Up	49.348	17.2	K08669	6	6	6	4	3	4	6	5	5	5	3	3	1.55562	1.05471	1.49316	0.782006	0.652793	0.774949	0.6212	1.18465	0.880922
map05012 Parkinson disease	0.00151467	2.01	Q9Z2Q6	Septin-5 OS=Mus musculus OX=10090 GN=Septin5 PE=1 SV=2	Septin5	1.613	0.000530763	Up	42.747	25.7	K04557	9	9	9	6	6	6	9	9	9	7	8	8	1.17435	1.30214	1.22377	0.818258	0.751916	0.723386	1.04273	0.880938	1.08251
map05016 Huntington disease	0.451355	1.2	O08788	Dynactin subunit 1 OS=Mus musculus OX=10090 GN=Dctn1 PE=1 SV=3	Dctn1	1.506	0.00277996	Up	141.67	29.7	K04648	33	33	33	21	23	23	28	25	26	23	22	24	1.33952	1.18155	1.3081	0.91283	0.858673	0.771396	0.839549	0.877327	0.911053
map05016 Huntington disease	0.451355	1.2	P19783	Cytochrome c oxidase subunit 4 isoform 1, mitochondrial OS=Mus musculus OX=10090 GN=Cox4i1 PE=1 SV=2	Cox4i1	1.966	0.0253215	Up	19.53	39.6	K02263	6	6	6	3	3	3	6	6	6	6	6	6	1.31287	1.36924	2.25278	0.91502	0.866174	0.728668	0.562223	0.49779	0.495238
map05016 Huntington disease	0.451355	1.2	P21279	Guanine nucleotide-binding protein G(q) subunit alpha OS=Mus musculus OX=10090 GN=Gnaq PE=1 SV=4	Gnaq	1.542	0.00320493	Up	42.158	20.1	K04634	6	4	6	3	3	3	5	6	6	5	5	5	1.27742	1.35175	1.41439	0.893458	0.955196	0.773124	0.718196	0.800554	0.815916
map05016 Huntington disease	0.451355	1.2	P40630	Transcription factor A, mitochondrial OS=Mus musculus OX=10090 GN=Tfam PE=1 SV=2	Tfam	1.593	0.000944598	Up	27.987	16	K11830	4	4	4	4	4	3	4	4	4	4	4	4	1.27937	1.31028	1.30453	0.763616	0.777942	0.903086	0.730364	0.922413	1.0084
map05016 Huntington disease	0.451355	1.2	P56391	Cytochrome c oxidase subunit 6B1 OS=Mus musculus OX=10090 GN=Cox6b1 PE=1 SV=2	Cox6b1	2.203	0.0087267	Up	10.071	52.3	K02267	4	4	4	3	3	3	4	3	3	3	3	3	1.71834	1.33464	1.35123	0.852881	0.514925	0.631304	0.879496	0.611112	1.10607
map05016 Huntington disease	0.451355	1.2	P56480	ATP synthase subunit beta, mitochondrial OS=Mus musculus OX=10090 GN=Atp5f1b PE=1 SV=2	Atp5f1b	1.726	0.00431361	Up	56.3	45.4	K02133	18	18	18	15	14	16	17	17	16	14	13	13	1.59416	1.35125	1.36255	0.958058	0.800242	0.737422	0.692039	0.824793	0.679485
map05016 Huntington disease	0.451355	1.2	Q60930	Voltage-dependent anion-selective channel protein 2 OS=Mus musculus OX=10090 GN=Vdac2 PE=1 SV=2	Vdac2	1.928	0.000750071	Up	31.732	53.9	K15040	13	13	13	11	12	11	11	12	12	11	12	12	1.67145	1.36228	1.42217	0.81588	0.767614	0.728058	0.766432	0.716507	0.749609
map05016 Huntington disease	0.451355	1.2	Q60932	Voltage-dependent anion-selective channel protein 1 OS=Mus musculus OX=10090 GN=Vdac1 PE=1 SV=3	Vdac1	1.746	0.00178552	Up	32.351	37.8	K05862	10	10	10	8	9	8	9	8	8	6	7	7	1.56733	1.48308	1.42945	0.970297	0.759996	0.836089	0.457678	0.746315	0.749763
map05016 Huntington disease	0.451355	1.2	Q9CQ54	NADH dehydrogenase [ubiquinone] 1 subunit C2 OS=Mus musculus OX=10090 GN=Ndufc2 PE=1 SV=1	Ndufc2	1.939	0.00971639	Up	14.164	10.8	K03968	1	1	1	1	1	1	1	1	1	1	1	1	1.23309		1.40574	0.680568	0.680599
map05016 Huntington disease	0.451355	1.2	Q9CQA3	Succinate dehydrogenase [ubiquinone] iron-sulfur subunit, mitochondrial OS=Mus musculus OX=10090 GN=Sdhb PE=1 SV=1	Sdhb	1.609	0.0270353	Up	31.814	32.3	K00235	9	9	9	8	7	8	6	6	6	7	6	6	1.10869	1.3442	1.45878	0.947788	0.640979	0.841648	0.775821	0.915151	0.966941
map05016 Huntington disease	0.451355	1.2	Q9CZ13	Cytochrome b-c1 complex subunit 1, mitochondrial OS=Mus musculus OX=10090 GN=Uqcrc1 PE=1 SV=2	Uqcrc1	1.515	0.00273578	Up	52.851	29.2	K00414	13	12	13	6	9	9	12	12	12	12	10	12	1.24442	1.2082	1.44592	0.907002	0.825606	0.841408	0.755287	0.892598	0.879555
map05016 Huntington disease	0.451355	1.2	Q9D3D9	ATP synthase subunit delta, mitochondrial OS=Mus musculus OX=10090 GN=Atp5f1d PE=1 SV=1	Atp5f1d	2.138	0.000376296	Up	17.6	22.6	K02134	3	3	3	3	3	3	3	3	3	3	3	3	1.45981	1.69658	1.45559	0.737299	0.764155	0.655856	0.771394	0.734478	0.724833
map05016 Huntington disease	0.451355	1.2	Q9D6J6	NADH dehydrogenase [ubiquinone] flavoprotein 2, mitochondrial OS=Mus musculus OX=10090 GN=Ndufv2 PE=1 SV=2	Ndufv2	3.807	0.00598515	Up	27.285	23.8	K03943	4	4	4	3	2	3	2	3	2	2	3	4	2.07206	1.3259	2.00683	0.342851	0.391605	0.685083	0.844248	0.649755	0.681671
map05016 Huntington disease	0.451355	1.2	Q9DB77	Cytochrome b-c1 complex subunit 2, mitochondrial OS=Mus musculus OX=10090 GN=Uqcrc2 PE=1 SV=1	Uqcrc2	1.655	0.000243882	Up	48.234	36	K00415	12	12	12	8	8	9	10	9	6	8	8	8	1.24123	1.3245	1.35764	0.83586	0.752519	0.782609	0.967223	0.935368	0.803054
map05016 Huntington disease	0.451355	1.2	Q9DCT2	NADH dehydrogenase [ubiquinone] iron-sulfur protein 3, mitochondrial OS=Mus musculus OX=10090 GN=Ndufs3 PE=1 SV=2	Ndufs3	2.1	0.000626915	Up	30.149	23.2	K03936	5	5	5	4	4	4	3	3	3	4	3	4	1.75861	1.42047	1.47117	0.75833	0.684514	0.77195	0.704042	0.622775	0.808134
map05016 Huntington disease	0.451355	1.2	Q9DCX2	ATP synthase subunit d, mitochondrial OS=Mus musculus OX=10090 GN=Atp5pd PE=1 SV=3	Atp5pd	1.739	0.000734538	Up	18.749	46	K02138	8	8	8	7	7	8	8	7	7	6	7	7	1.38884	1.46013	1.3969	0.909285	0.757335	0.774967	0.778149	0.803363	0.731034
map05030 Cocaine addiction	0.230646	1.79	P08752	Guanine nucleotide-binding protein G(i) subunit alpha-2 OS=Mus musculus OX=10090 GN=Gnai2 PE=1 SV=5	Gnai2	1.703	0.000163418	Up	40.489	29.9	K04630	9	5	9	9	9	9	8	9	9	8	9	8	1.31793	1.38632	1.41667	0.855575	0.798739	0.765494	0.918315	0.817839	0.723127
map05030 Cocaine addiction	0.230646	1.79	P49615	Cyclin-dependent-like kinase 5 OS=Mus musculus OX=10090 GN=Cdk5 PE=1 SV=1	Cdk5	2.106	0.00239518	Up	33.288	25	K02090	7	6	6	4	4	3	6	5	5	5	5	5	1.63612	1.45579	1.32147	0.784381	0.730474	0.581142	0.741888	0.903534	0.845209
map05030 Cocaine addiction	0.230646	1.79	Q64133	Amine oxidase [flavin-containing] A OS=Mus musculus OX=10090 GN=Maoa PE=1 SV=3	Maoa	1.721	9.25673e-05	Up	59.601	25.9	K00274	13	13	13	10	11	11	13	13	11	11	12	13	1.52488	1.45391	1.52242	0.920686	0.828658	0.866536	0.686788	0.523531	0.672587
map05100 Bacterial invasion of epithelial cells	0.272366	1.45	P05480	Neuronal proto-oncogene tyrosine-protein kinase Src OS=Mus musculus OX=10090 GN=Src PE=1 SV=4	Src	1.614	0.00010588	Up	60.644	17.6	K05704	9	4	9	4	5	3	8	8	9	7	8	8	1.27628	1.33228	1.28079	0.841689	0.804578	0.763713	0.95393	0.912723	0.834011
map05100 Bacterial invasion of epithelial cells	0.272366	1.45	P11276	Fibronectin OS=Mus musculus OX=10090 GN=Fn1 PE=1 SV=4	Fn1	2.901	0.000976848	Up	272.53	7.5	K05717	16	16	16	11	11	11	11	10	9	9	8	10	1.77385	1.53109	1.1829	0.519917	0.537192	0.490057	1.12102	0.892159	0.95182
map05100 Bacterial invasion of epithelial cells	0.272366	1.45	Q64010	Adapter molecule crk OS=Mus musculus OX=10090 GN=Crk PE=1 SV=1	Crk	1.963	0.000574123	Up	33.814	24.3	K04438	7	7	7	5	6	5	4	4	4	4	4	4	1.4972	1.47592	1.22362	0.691485	0.711339	0.735563	0.959042	0.69271	1.01312
map05100 Bacterial invasion of epithelial cells	0.272366	1.45	Q64727	Vinculin OS=Mus musculus OX=10090 GN=Vcl PE=1 SV=4	Vcl	1.559	0.00020071	Up	116.72	41.8	K05700	43	43	43	30	29	29	38	40	40	39	41	40	1.31145	1.23345	1.2957	0.867748	0.804124	0.790894	0.845454	0.915444	0.935731
map05100 Bacterial invasion of epithelial cells	0.272366	1.45	Q80UG5	Septin-9 OS=Mus musculus OX=10090 GN=Septin9 PE=1 SV=1	Septin9	1.504	0.000271493	Up	65.574	44.6	K16938	22	22	22	15	16	16	19	19	17	17	18	16	1.17173	1.28479	1.16699	0.815555	0.810146	0.78331	1.04369	0.961308	0.962487
map05100 Bacterial invasion of epithelial cells	0.272366	1.45	Q8BH43	Wiskott-Aldrich syndrome protein family member 2 OS=Mus musculus OX=10090 GN=Wasf2 PE=1 SV=1	Wasf2	1.61	0.0162526	Up	54.073	17.5	K05748	7	7	7	4	4	5	4	4	5	4	5	5	1.20386	1.50786	1.0271	0.827899	0.748463	0.745201	1.06951	1.09657	0.773533
map05100 Bacterial invasion of epithelial cells	0.272366	1.45	Q8VI36	Paxillin OS=Mus musculus OX=10090 GN=Pxn PE=1 SV=1	Pxn	1.614	0.0156776	Up	64.476	13.2	K05760	7	7	7	4	3	4	5	6	5	5	6	5	1.13904	1.0723	1.4519	0.74501	0.857738	0.66697	1.00335	0.966867	1.09682
map05100 Bacterial invasion of epithelial cells	0.272366	1.45	Q9CPW4	Actin-related protein 2/3 complex subunit 5 OS=Mus musculus OX=10090 GN=Arpc5 PE=1 SV=3	Arpc5	2.128	0.046352	Up	16.288	36.4	K05754	4	4	4	4	4	4	3	3	3	3	3	3	1.97546	0.979296	2.1061	0.798718	0.770503	0.80944	0.448437	0.611594	0.500449
map05100 Bacterial invasion of epithelial cells	0.272366	1.45	Q9WV32	Actin-related protein 2/3 complex subunit 1B OS=Mus musculus OX=10090 GN=Arpc1b PE=1 SV=4	Arpc1b	1.707	0.00147339	Up	41.063	30.9	K05757	10	9	10	8	7	9	7	8	8	7	7	7	1.43399	1.40109	1.3027	0.906048	0.786714	0.731559	0.863722	0.821665	0.752503
map05110 Vibrio cholerae infection	0.266843	1.55	P50516	V-type proton ATPase catalytic subunit A OS=Mus musculus OX=10090 GN=Atp6v1a PE=1 SV=2	Atp6v1a	1.558	0.00631492	Up	68.325	32.9	K02145	18	18	18	12	12	14	17	15	17	15	17	16	1.5148	1.33324	1.1802	0.932876	0.805895	0.846451	0.697273	0.87151	0.817761
map05110 Vibrio cholerae infection	0.266843	1.55	P57746	V-type proton ATPase subunit D OS=Mus musculus OX=10090 GN=Atp6v1d PE=1 SV=1	Atp6v1d	1.803	0.00297803	Up	28.369	21.1	K02149	5	5	5	4	4	3	4	4	4	3	5	3	1.67163	1.45286	1.22477	0.815496	0.797736	0.798357	0.561002	0.795963	0.882192
map05110 Vibrio cholerae infection	0.266843	1.55	P62814	V-type proton ATPase subunit B, brain isoform OS=Mus musculus OX=10090 GN=Atp6v1b2 PE=1 SV=1	Atp6v1b2	1.728	0.002171	Up	56.55	35.2	K02147	14	14	14	11	12	11	14	13	12	13	12	12	1.65975	1.33125	1.45756	0.91506	0.871407	0.788318	0.708093	0.613324	0.655241
map05110 Vibrio cholerae infection	0.266843	1.55	Q8R180	ERO1-like protein alpha OS=Mus musculus OX=10090 GN=Ero1a PE=1 SV=2	Ero1a	1.908	0.00352832	Up	54.084	34.7	K10950	15	14	15	12	13	11	11	8	10	9	10	9	1.32502	1.64103	1.53563	0.782946	0.902344	0.673594	0.672522	0.658929	0.807991
map05110 Vibrio cholerae infection	0.266843	1.55	Q9D1K2	V-type proton ATPase subunit F OS=Mus musculus OX=10090 GN=Atp6v1f PE=1 SV=2	Atp6v1f	2.414	0.000741727	Up	13.37	41.2	K02151	5	5	5	2	3	4	5	4	5	5	4	5	1.67017	1.21821	1.43657	0.624324	0.58534	0.582244	0.958543	0.827649	1.09695
map05110 Vibrio cholerae infection	0.266843	1.55	Q9Z1G4	V-type proton ATPase 116 kDa subunit a1 OS=Mus musculus OX=10090 GN=Atp6v0a1 PE=1 SV=3	Atp6v0a1	1.883	0.000634129	Up	96.466	9.5	K02154	7	5	7	4	5	5	5	5	5	4	3	4	1.45603	1.48958	1.49291	0.705155	0.882385	0.769775	0.918297	0.655242	0.630623
map05120 Epithelial cell signaling in Helicobacter pylori infection	0.125862	1.72	O88643	Serine/threonine-protein kinase PAK 1 OS=Mus musculus OX=10090 GN=Pak1 PE=1 SV=1	Pak1	2.134	0.00416261	Up	60.736	20	K04409	8	4	6	6	4	5	4	5	4	3	3	3	1.22181	1.51309	1.61326	0.564131	0.681293	0.792077	0.943061	0.779626	0.891646
map05120 Epithelial cell signaling in Helicobacter pylori infection	0.125862	1.72	P05480	Neuronal proto-oncogene tyrosine-protein kinase Src OS=Mus musculus OX=10090 GN=Src PE=1 SV=4	Src	1.614	0.00010588	Up	60.644	17.6	K05704	9	4	9	4	5	3	8	8	9	7	8	8	1.27628	1.33228	1.28079	0.841689	0.804578	0.763713	0.95393	0.912723	0.834011
map05120 Epithelial cell signaling in Helicobacter pylori infection	0.125862	1.72	P35235	Tyrosine-protein phosphatase non-receptor type 11 OS=Mus musculus OX=10090 GN=Ptpn11 PE=1 SV=3	Ptpn11	1.743	5.74824e-05	Up	68.034	22.8	K07293	12	12	12	7	7	7	9	9	9	7	8	7	1.26474	1.31489	1.3182	0.755489	0.70574	0.775388	0.903093	1.01104	0.951417
map05120 Epithelial cell signaling in Helicobacter pylori infection	0.125862	1.72	P50516	V-type proton ATPase catalytic subunit A OS=Mus musculus OX=10090 GN=Atp6v1a PE=1 SV=2	Atp6v1a	1.558	0.00631492	Up	68.325	32.9	K02145	18	18	18	12	12	14	17	15	17	15	17	16	1.5148	1.33324	1.1802	0.932876	0.805895	0.846451	0.697273	0.87151	0.817761
map05120 Epithelial cell signaling in Helicobacter pylori infection	0.125862	1.72	P57746	V-type proton ATPase subunit D OS=Mus musculus OX=10090 GN=Atp6v1d PE=1 SV=1	Atp6v1d	1.803	0.00297803	Up	28.369	21.1	K02149	5	5	5	4	4	3	4	4	4	3	5	3	1.67163	1.45286	1.22477	0.815496	0.797736	0.798357	0.561002	0.795963	0.882192
map05120 Epithelial cell signaling in Helicobacter pylori infection	0.125862	1.72	P62814	V-type proton ATPase subunit B, brain isoform OS=Mus musculus OX=10090 GN=Atp6v1b2 PE=1 SV=1	Atp6v1b2	1.728	0.002171	Up	56.55	35.2	K02147	14	14	14	11	12	11	14	13	12	13	12	12	1.65975	1.33125	1.45756	0.91506	0.871407	0.788318	0.708093	0.613324	0.655241
map05120 Epithelial cell signaling in Helicobacter pylori infection	0.125862	1.72	Q9D1K2	V-type proton ATPase subunit F OS=Mus musculus OX=10090 GN=Atp6v1f PE=1 SV=2	Atp6v1f	2.414	0.000741727	Up	13.37	41.2	K02151	5	5	5	2	3	4	5	4	5	5	4	5	1.67017	1.21821	1.43657	0.624324	0.58534	0.582244	0.958543	0.827649	1.09695
map05120 Epithelial cell signaling in Helicobacter pylori infection	0.125862	1.72	Q9Z1G4	V-type proton ATPase 116 kDa subunit a1 OS=Mus musculus OX=10090 GN=Atp6v0a1 PE=1 SV=3	Atp6v0a1	1.883	0.000634129	Up	96.466	9.5	K02154	7	5	7	4	5	5	5	5	5	4	3	4	1.45603	1.48958	1.49291	0.705155	0.882385	0.769775	0.918297	0.655242	0.630623
map05134 Legionellosis	0.114582	1.93	O08547	Vesicle-trafficking protein SEC22b OS=Mus musculus OX=10090 GN=Sec22b PE=1 SV=3	Sec22b	2.248	0.00719571	Up	24.74	34.4	K08517	7	7	7	5	6	6	6	6	6	5	5	6	1.41551	1.24067	1.97283	0.755624	0.5884	0.714898	0.810235	0.872269	0.629556
map05134 Legionellosis	0.114582	1.93	P17156	Heat shock-related 70 kDa protein 2 OS=Mus musculus OX=10090 GN=Hspa2 PE=1 SV=2	Hspa2	2.233	0.00458274	Up	69.641	22.6	K03283	13	4	4	3	3	3	3	3	3	2	2	3	1.57823	1.78395	1.23598	0.811694	0.612006	0.635729	0.537755	0.804652
map05134 Legionellosis	0.114582	1.93	P17879	Heat shock 70 kDa protein 1B OS=Mus musculus OX=10090 GN=Hspa1b PE=1 SV=3	Hspa1b	9.192	0.000257235	Up	70.175	34.3	K03283	17	1	14	12	11	11	8	7	6	5	6	5	3.44022	2.08933	1.97351	0.276521	0.256891	0.282884	0.20933	0.252823	0.218492
map05134 Legionellosis	0.114582	1.93	P63038	60 kDa heat shock protein, mitochondrial OS=Mus musculus OX=10090 GN=Hspd1 PE=1 SV=1	Hspd1	1.884	0.00219676	Up	60.955	45.5	K04077	21	21	21	18	20	19	20	19	19	17	19	19	1.48213	1.40201	1.72793	0.925792	0.753211	0.769005	0.610839	0.721165	0.60791
map05134 Legionellosis	0.114582	1.93	Q9D1G1	Ras-related protein Rab-1B OS=Mus musculus OX=10090 GN=Rab1b PE=1 SV=1	Rab1b	1.557	0.0434	Up	22.187	37.8	K07875	8	4	4	1	1	2	4	3	4	4	3	4	1.31585	1.10656	1.71346	0.810744	1.02493	0.821469	0.745345	0.795604	0.666041
map05134 Legionellosis	0.114582	1.93	Q9WTK5	Nuclear factor NF-kappa-B p100 subunit OS=Mus musculus OX=10090 GN=Nfkb2 PE=1 SV=1	Nfkb2	2.187	0.000443364	Up	96.831	25.7	K04469	17	17	17	6	8	7	13	12	12	10	12	11	1.38112	1.55927	1.7434	0.739942	0.673607	0.728272	0.785434	0.726983	0.661973
map05143 African trypanosomiasis	0.127715	3.1	P21279	Guanine nucleotide-binding protein G(q) subunit alpha OS=Mus musculus OX=10090 GN=Gnaq PE=1 SV=4	Gnaq	1.542	0.00320493	Up	42.158	20.1	K04634	6	4	6	3	3	3	5	6	6	5	5	5	1.27742	1.35175	1.41439	0.893458	0.955196	0.773124	0.718196	0.800554	0.815916
map05143 African trypanosomiasis	0.127715	3.1	Q8C1A5	Thimet oligopeptidase OS=Mus musculus OX=10090 GN=Thop1 PE=1 SV=1	Thop1	1.984	0.000435736	Up	78.025	24.9	K01392	17	17	17	11	11	13	12	12	13	13	13	14	1.54973	1.31583	1.37239	0.698994	0.668072	0.768561	0.872046	0.841479	0.912895
map05146 Amoebiasis	0.0801934	1.93	P08122	Collagen alpha-2(IV) chain OS=Mus musculus OX=10090 GN=Col4a2 PE=1 SV=4	Col4a2	1.811	0.0112477	Up	167.32	2.3	K06237	3	3	3	2	3	3	2	2	2	2	2	2	1.29255	1.56939	1.03281	0.703305	0.662379	0.785156	0.936132	1.07242	0.945859
map05146 Amoebiasis	0.0801934	1.93	P11276	Fibronectin OS=Mus musculus OX=10090 GN=Fn1 PE=1 SV=4	Fn1	2.901	0.000976848	Up	272.53	7.5	K05717	16	16	16	11	11	11	11	10	9	9	8	10	1.77385	1.53109	1.1829	0.519917	0.537192	0.490057	1.12102	0.892159	0.95182
map05146 Amoebiasis	0.0801934	1.93	P21279	Guanine nucleotide-binding protein G(q) subunit alpha OS=Mus musculus OX=10090 GN=Gnaq PE=1 SV=4	Gnaq	1.542	0.00320493	Up	42.158	20.1	K04634	6	4	6	3	3	3	5	6	6	5	5	5	1.27742	1.35175	1.41439	0.893458	0.955196	0.773124	0.718196	0.800554	0.815916
map05146 Amoebiasis	0.0801934	1.93	P51150	Ras-related protein Rab-7a OS=Mus musculus OX=10090 GN=Rab7a PE=1 SV=2	Rab7a	1.519	0.00277295	Up	23.489	44.9	K07897	8	8	8	7	7	7	8	8	8	8	7	8	1.43045	1.38308	1.55171	1.04889	0.954517	0.869951	0.491543	0.660044	0.609812
map05146 Amoebiasis	0.0801934	1.93	Q60854	Serpin B6 OS=Mus musculus OX=10090 GN=Serpinb6 PE=1 SV=1	Serpinb6	5.806	5.41485e-05	Up	42.598	19.6	K13963	7	7	7	5	5	4	4	4	4	7	7	7	1.84265	1.47888	1.47225	0.266496	0.250327	0.308888	1.16828	0.988745	1.22348
map05146 Amoebiasis	0.0801934	1.93	Q64727	Vinculin OS=Mus musculus OX=10090 GN=Vcl PE=1 SV=4	Vcl	1.559	0.00020071	Up	116.72	41.8	K05700	43	43	43	30	29	29	38	40	40	39	41	40	1.31145	1.23345	1.2957	0.867748	0.804124	0.790894	0.845454	0.915444	0.935731
map05146 Amoebiasis	0.0801934	1.93	Q9CQD1	Ras-related protein Rab-5A OS=Mus musculus OX=10090 GN=Rab5a PE=1 SV=1	Rab5a	2.089	0.00461978	Up	23.598	38.6	K07887	7	4	4	2	2	2	4	4	4	3	3	4	1.55978	1.25806	1.46217	0.664064	0.826817	0.558107	1.09665	0.915056	0.659292
map05152 Tuberculosis	0.388955	1.29	P05480	Neuronal proto-oncogene tyrosine-protein kinase Src OS=Mus musculus OX=10090 GN=Src PE=1 SV=4	Src	1.614	0.00010588	Up	60.644	17.6	K05704	9	4	9	4	5	3	8	8	9	7	8	8	1.27628	1.33228	1.28079	0.841689	0.804578	0.763713	0.95393	0.912723	0.834011
map05152 Tuberculosis	0.388955	1.29	P18242	Cathepsin D OS=Mus musculus OX=10090 GN=Ctsd PE=1 SV=1	Ctsd	1.605	0.00697209	Up	44.953	26.3	K01379	9	9	9	5	6	6	8	8	8	7	7	8	1.26425	1.17784	1.54096	0.899512	0.775444	0.806012	0.899638	0.854889	0.781463
map05152 Tuberculosis	0.388955	1.29	P42225	Signal transducer and activator of transcription 1 OS=Mus musculus OX=10090 GN=Stat1 PE=1 SV=1	Stat1	2.366	0.000694956	Up	87.196	24.3	K11220	16	16	16	9	7	8	10	14	10	10	13	12	1.4594	1.07593	1.20764	0.543614	0.519481	0.51856	1.30154	1.19556	1.17827
map05152 Tuberculosis	0.388955	1.29	P51150	Ras-related protein Rab-7a OS=Mus musculus OX=10090 GN=Rab7a PE=1 SV=2	Rab7a	1.519	0.00277295	Up	23.489	44.9	K07897	8	8	8	7	7	7	8	8	8	8	7	8	1.43045	1.38308	1.55171	1.04889	0.954517	0.869951	0.491543	0.660044	0.609812
map05152 Tuberculosis	0.388955	1.29	P63038	60 kDa heat shock protein, mitochondrial OS=Mus musculus OX=10090 GN=Hspd1 PE=1 SV=1	Hspd1	1.884	0.00219676	Up	60.955	45.5	K04077	21	21	21	18	20	19	20	19	19	17	19	19	1.48213	1.40201	1.72793	0.925792	0.753211	0.769005	0.610839	0.721165	0.60791
map05152 Tuberculosis	0.388955	1.29	Q8BL66	Early endosome antigen 1 OS=Mus musculus OX=10090 GN=Eea1 PE=1 SV=2	Eea1	1.523	0.000256087	Up	160.91	36.5	K12478	47	47	47	23	25	24	38	33	34	31	32	33	1.2316	1.27746	1.14687	0.817966	0.781627	0.801672	1.01572	0.984326	0.942756
map05152 Tuberculosis	0.388955	1.29	Q9CQD1	Ras-related protein Rab-5A OS=Mus musculus OX=10090 GN=Rab5a PE=1 SV=1	Rab5a	2.089	0.00461978	Up	23.598	38.6	K07887	7	4	4	2	2	2	4	4	4	3	3	4	1.55978	1.25806	1.46217	0.664064	0.826817	0.558107	1.09665	0.915056	0.659292
map05152 Tuberculosis	0.388955	1.29	Q9Z1G4	V-type proton ATPase 116 kDa subunit a1 OS=Mus musculus OX=10090 GN=Atp6v0a1 PE=1 SV=3	Atp6v0a1	1.883	0.000634129	Up	96.466	9.5	K02154	7	5	7	4	5	5	5	5	5	4	3	4	1.45603	1.48958	1.49291	0.705155	0.882385	0.769775	0.918297	0.655242	0.630623
map05169 Epstein-Barr virus infection	0.0566548	1.59	O88685	26S proteasome regulatory subunit 6A OS=Mus musculus OX=10090 GN=Psmc3 PE=1 SV=2	Psmc3	1.692	0.00219039	Up	49.548	36	K03065	15	15	15	13	12	12	13	13	11	11	11	10	1.42486	1.38191	1.31511	0.912782	0.812347	0.711246	0.791494	0.764148	0.886102
map05169 Epstein-Barr virus infection	0.0566548	1.59	P01899	H-2 class I histocompatibility antigen, D-B alpha chain OS=Mus musculus OX=10090 GN=H2-D1 PE=1 SV=2	H2-D1	1.749	0.0160247	Up	40.836	37.6	K06751	12	9	12	6	7	6	10	11	10	10	11	11	1.50689	1.00082	1.41112	0.764068	0.799502	0.677143	1.06418	0.850084	0.926205
map05169 Epstein-Barr virus infection	0.0566548	1.59	P01901	H-2 class I histocompatibility antigen, K-B alpha chain OS=Mus musculus OX=10090 GN=H2-K1 PE=1 SV=1	H2-K1	2.493	0.00289583	Up	41.301	28.5	K06751	8	5	6	5	4	5	4	3	4	4	2	4	2.26497	1.49026	1.57142	0.678837	0.773088	0.684794	0.483931	0.733135	0.319572
map05169 Epstein-Barr virus infection	0.0566548	1.59	P14685	26S proteasome non-ATPase regulatory subunit 3 OS=Mus musculus OX=10090 GN=Psmd3 PE=1 SV=3	Psmd3	1.648	0.000354521	Up	60.718	38.1	K03033	19	19	19	11	13	14	17	17	17	16	16	16	1.43206	1.29464	1.33664	0.853452	0.842965	0.768828	0.805377	0.860097	0.805948
map05169 Epstein-Barr virus infection	0.0566548	1.59	P42225	Signal transducer and activator of transcription 1 OS=Mus musculus OX=10090 GN=Stat1 PE=1 SV=1	Stat1	2.366	0.000694956	Up	87.196	24.3	K11220	16	16	16	9	7	8	10	14	10	10	13	12	1.4594	1.07593	1.20764	0.543614	0.519481	0.51856	1.30154	1.19556	1.17827
map05169 Epstein-Barr virus infection	0.0566548	1.59	P46471	26S proteasome regulatory subunit 7 OS=Mus musculus OX=10090 GN=Psmc2 PE=1 SV=5	Psmc2	1.592	3.35907e-05	Up	48.647	48	K03061	20	20	20	18	16	17	15	15	15	16	15	15	1.29994	1.32963	1.32316	0.859904	0.825302	0.797822	0.915738	0.766357	0.882145
map05169 Epstein-Barr virus infection	0.0566548	1.59	P54775	26S proteasome regulatory subunit 6B OS=Mus musculus OX=10090 GN=Psmc4 PE=1 SV=2	Psmc4	1.76	0.000115011	Up	47.408	34	K03063	17	17	17	10	10	11	16	14	15	15	15	14	1.41211	1.37034	1.28204	0.737733	0.803259	0.768253	0.885888	0.84674	0.893641
map05169 Epstein-Barr virus infection	0.0566548	1.59	P62192	26S proteasome regulatory subunit 4 OS=Mus musculus OX=10090 GN=Psmc1 PE=1 SV=1	Psmc1	1.738	2.29569e-05	Up	49.184	34.3	K03062	14	14	14	8	6	7	13	11	11	11	11	10	1.30334	1.39619	1.36241	0.799511	0.775895	0.762123	0.904634	0.808309	0.887589
map05169 Epstein-Barr virus infection	0.0566548	1.59	P62334	26S proteasome regulatory subunit 10B OS=Mus musculus OX=10090 GN=Psmc6 PE=1 SV=1	Psmc6	1.58	0.000983392	Up	44.172	45.2	K03064	16	16	16	11	13	13	15	13	14	12	13	13	1.41185	1.29401	1.28602	0.914405	0.821367	0.790319	0.884711	0.825182	0.772139
map05169 Epstein-Barr virus infection	0.0566548	1.59	Q64339	Ubiquitin-like protein ISG15 OS=Mus musculus OX=10090 GN=Isg15 PE=1 SV=4	Isg15	4.232	0.000174055	Up	17.897	15.5	K12159	3	3	3	2	2	3	2	3	3	3	3	3	1.98133	1.5275	1.39461	0.384407	0.378543	0.395695	0.820321	1.05223	1.06537
map05169 Epstein-Barr virus infection	0.0566548	1.59	Q6Q899	Antiviral innate immune response receptor RIG-I OS=Mus musculus OX=10090 GN=Ddx58 PE=1 SV=2	Ddx58	2.506	0.00101781	Up	105.97	20.1	K12646	19	19	19	14	14	15	14	13	13	15	16	15	1.45157	1.45988	1.08231	0.518655	0.502655	0.572327	1.14305	1.17431	1.09524
map05169 Epstein-Barr virus infection	0.0566548	1.59	Q99JI4	26S proteasome non-ATPase regulatory subunit 6 OS=Mus musculus OX=10090 GN=Psmd6 PE=1 SV=1	Psmd6	1.738	0.00127976	Up	45.536	48.1	K03037	20	20	20	13	12	13	17	15	14	14	15	14	1.25757	1.46128	1.48363	0.874834	0.756117	0.786947	0.770394	0.84778	0.761445
map05169 Epstein-Barr virus infection	0.0566548	1.59	Q9CX56	26S proteasome non-ATPase regulatory subunit 8 OS=Mus musculus OX=10090 GN=Psmd8 PE=1 SV=2	Psmd8	1.892	0.000636038	Up	39.93	16.4	K03031	6	6	6	5	4	4	3	3	3	3	3	3	1.61074	1.32842	1.59062	0.822245	0.804808	0.767723	0.775396	0.560267	0.73979
map05169 Epstein-Barr virus infection	0.0566548	1.59	Q9D8W5	26S proteasome non-ATPase regulatory subunit 12 OS=Mus musculus OX=10090 GN=Psmd12 PE=1 SV=4	Psmd12	1.802	0.000319826	Up	52.895	25.9	K03035	12	12	12	8	10	9	10	10	10	10	9	10	1.54909	1.3423	1.38762	0.828584	0.790821	0.755627	0.833266	0.724284	0.788404
map05169 Epstein-Barr virus infection	0.0566548	1.59	Q9R233	Tapasin OS=Mus musculus OX=10090 GN=Tapbp PE=1 SV=2	Tapbp	2.155	0.00709142	Up	49.736	11.6	K08058	5	5	5	4	4	4	3	4	4	3	4	4	1.04643	1.08803	1.60431	0.514019	0.605376	0.615567	1.30985	1.17287	1.04355
map05169 Epstein-Barr virus infection	0.0566548	1.59	Q9WTK5	Nuclear factor NF-kappa-B p100 subunit OS=Mus musculus OX=10090 GN=Nfkb2 PE=1 SV=1	Nfkb2	2.187	0.000443364	Up	96.831	25.7	K04469	17	17	17	6	8	7	13	12	12	10	12	11	1.38112	1.55927	1.7434	0.739942	0.673607	0.728272	0.785434	0.726983	0.661973
map05211 Renal cell carcinoma	0.0882445	1.87	O88643	Serine/threonine-protein kinase PAK 1 OS=Mus musculus OX=10090 GN=Pak1 PE=1 SV=1	Pak1	2.134	0.00416261	Up	60.736	20	K04409	8	4	6	6	4	5	4	5	4	3	3	3	1.22181	1.51309	1.61326	0.564131	0.681293	0.792077	0.943061	0.779626	0.891646
map05211 Renal cell carcinoma	0.0882445	1.87	P17809	Solute carrier family 2, facilitated glucose transporter member 1 OS=Mus musculus OX=10090 GN=Slc2a1 PE=1 SV=4	Slc2a1	1.833	0.0152357	Up	53.984	8.5	K07299	4	4	4	4	4	4	4	4	3	3	4	4	1.71674	1.69743	1.28322	0.924465	0.967971	0.669619	0.598536	0.536167	0.605849
map05211 Renal cell carcinoma	0.0882445	1.87	P35235	Tyrosine-protein phosphatase non-receptor type 11 OS=Mus musculus OX=10090 GN=Ptpn11 PE=1 SV=3	Ptpn11	1.743	5.74824e-05	Up	68.034	22.8	K07293	12	12	12	7	7	7	9	9	9	7	8	7	1.26474	1.31489	1.3182	0.755489	0.70574	0.775388	0.903093	1.01104	0.951417
map05211 Renal cell carcinoma	0.0882445	1.87	P97807	Fumarate hydratase, mitochondrial OS=Mus musculus OX=10090 GN=Fh PE=1 SV=3	Fh	1.569	0.00201513	Up	54.356	24.7	K01679	10	10	10	10	9	8	10	10	10	8	10	9	1.35194	1.28009	1.22916	0.893122	0.832275	0.734977	0.882685	0.804482	0.99127
map05211 Renal cell carcinoma	0.0882445	1.87	Q60631	Growth factor receptor-bound protein 2 OS=Mus musculus OX=10090 GN=Grb2 PE=1 SV=1	Grb2	2.085	0.000793138	Up	25.238	31.8	K04364	6	6	6	6	6	6	5	5	5	4	5	5	1.39847	1.74964	1.41072	0.730219	0.688258	0.768116	0.682065	0.807697	0.764826
map05211 Renal cell carcinoma	0.0882445	1.87	Q63932	Dual specificity mitogen-activated protein kinase kinase 2 OS=Mus musculus OX=10090 GN=Map2k2 PE=1 SV=2	Map2k2	1.831	0.00213399	Up	44.402	15.5	K04369	6	3	6	2	3	3	4	6	5	4	5	4	1.30521	1.21181	1.33267	0.592142	0.743821	0.766996	1.10838	0.906128	1.03285
map05211 Renal cell carcinoma	0.0882445	1.87	Q64010	Adapter molecule crk OS=Mus musculus OX=10090 GN=Crk PE=1 SV=1	Crk	1.963	0.000574123	Up	33.814	24.3	K04438	7	7	7	5	6	5	4	4	4	4	4	4	1.4972	1.47592	1.22362	0.691485	0.711339	0.735563	0.959042	0.69271	1.01312
map05230 Central carbon metabolism in cancer	0.108533	1.75	D3Z7P3	Glutaminase kidney isoform, mitochondrial OS=Mus musculus OX=10090 GN=Gls PE=1 SV=1	Gls	1.625	0.00216514	Up	73.963	26.1	K01425	13	13	13	9	9	10	11	11	11	7	9	8	1.40455	1.2589	1.51465	0.917179	0.789944	0.863444	0.81031	0.7114	0.72961
map05230 Central carbon metabolism in cancer	0.108533	1.75	P16125	L-lactate dehydrogenase B chain OS=Mus musculus OX=10090 GN=Ldhb PE=1 SV=2	Ldhb	2.041	2.71662e-05	Up	36.572	27.8	K00016	8	7	7	6	6	6	7	7	7	7	7	7	1.38643	1.47851	1.44839	0.669099	0.733879	0.710389	0.819069	0.983812	0.770419
map05230 Central carbon metabolism in cancer	0.108533	1.75	P17809	Solute carrier family 2, facilitated glucose transporter member 1 OS=Mus musculus OX=10090 GN=Slc2a1 PE=1 SV=4	Slc2a1	1.833	0.0152357	Up	53.984	8.5	K07299	4	4	4	4	4	4	4	4	3	3	4	4	1.71674	1.69743	1.28322	0.924465	0.967971	0.669619	0.598536	0.536167	0.605849
map05230 Central carbon metabolism in cancer	0.108533	1.75	P47857	ATP-dependent 6-phosphofructokinase, muscle type OS=Mus musculus OX=10090 GN=Pfkm PE=1 SV=3	Pfkm	1.546	0.00953051	Up	85.268	22.1	K00850	14	11	11	8	7	8	9	9	9	9	8	7	1.21899	1.27146	1.30466	0.673941	0.884978	0.895993	0.859451	0.910506	0.980018
map05230 Central carbon metabolism in cancer	0.108533	1.75	Q63932	Dual specificity mitogen-activated protein kinase kinase 2 OS=Mus musculus OX=10090 GN=Map2k2 PE=1 SV=2	Map2k2	1.831	0.00213399	Up	44.402	15.5	K04369	6	3	6	2	3	3	4	6	5	4	5	4	1.30521	1.21181	1.33267	0.592142	0.743821	0.766996	1.10838	0.906128	1.03285
map05230 Central carbon metabolism in cancer	0.108533	1.75	Q9D051	Pyruvate dehydrogenase E1 component subunit beta, mitochondrial OS=Mus musculus OX=10090 GN=Pdhb PE=1 SV=1	Pdhb	1.593	0.0243145	Up	38.937	34	K00162	10	10	10	8	8	8	10	8	9	7	7	7	1.16531	1.71605	1.32858	0.926951	0.940039	0.775608	0.803312	0.658789	0.685364
map05230 Central carbon metabolism in cancer	0.108533	1.75	Q9DBJ1	Phosphoglycerate mutase 1 OS=Mus musculus OX=10090 GN=Pgam1 PE=1 SV=3	Pgam1	2.261	8.68702e-05	Up	28.832	50.8	K01834	10	10	10	8	9	9	9	8	8	7	8	8	1.60922	1.5867	1.52904	0.765727	0.660902	0.663531	0.612998	0.798552	0.773322
map05320 Autoimmune thyroid disease	0.0166545	7.74	P01899	H-2 class I histocompatibility antigen, D-B alpha chain OS=Mus musculus OX=10090 GN=H2-D1 PE=1 SV=2	H2-D1	1.749	0.0160247	Up	40.836	37.6	K06751	12	9	12	6	7	6	10	11	10	10	11	11	1.50689	1.00082	1.41112	0.764068	0.799502	0.677143	1.06418	0.850084	0.926205
map05320 Autoimmune thyroid disease	0.0166545	7.74	P01901	H-2 class I histocompatibility antigen, K-B alpha chain OS=Mus musculus OX=10090 GN=H2-K1 PE=1 SV=1	H2-K1	2.493	0.00289583	Up	41.301	28.5	K06751	8	5	6	5	4	5	4	3	4	4	2	4	2.26497	1.49026	1.57142	0.678837	0.773088	0.684794	0.483931	0.733135	0.319572
map05323 Rheumatoid arthritis	0.0157951	2.73	P06797	Procathepsin L OS=Mus musculus OX=10090 GN=Ctsl PE=1 SV=2	Ctsl	2.393	0.0228343	Up	37.547	22.5	K01365	6	6	6	5	5	6	3	3	2	1	2	2	1.62679	1.43386	1.13005	0.560698	0.369754	0.821136		1.0577
map05323 Rheumatoid arthritis	0.0157951	2.73	P50516	V-type proton ATPase catalytic subunit A OS=Mus musculus OX=10090 GN=Atp6v1a PE=1 SV=2	Atp6v1a	1.558	0.00631492	Up	68.325	32.9	K02145	18	18	18	12	12	14	17	15	17	15	17	16	1.5148	1.33324	1.1802	0.932876	0.805895	0.846451	0.697273	0.87151	0.817761
map05323 Rheumatoid arthritis	0.0157951	2.73	P57746	V-type proton ATPase subunit D OS=Mus musculus OX=10090 GN=Atp6v1d PE=1 SV=1	Atp6v1d	1.803	0.00297803	Up	28.369	21.1	K02149	5	5	5	4	4	3	4	4	4	3	5	3	1.67163	1.45286	1.22477	0.815496	0.797736	0.798357	0.561002	0.795963	0.882192
map05323 Rheumatoid arthritis	0.0157951	2.73	P62814	V-type proton ATPase subunit B, brain isoform OS=Mus musculus OX=10090 GN=Atp6v1b2 PE=1 SV=1	Atp6v1b2	1.728	0.002171	Up	56.55	35.2	K02147	14	14	14	11	12	11	14	13	12	13	12	12	1.65975	1.33125	1.45756	0.91506	0.871407	0.788318	0.708093	0.613324	0.655241
map05323 Rheumatoid arthritis	0.0157951	2.73	Q9D1K2	V-type proton ATPase subunit F OS=Mus musculus OX=10090 GN=Atp6v1f PE=1 SV=2	Atp6v1f	2.414	0.000741727	Up	13.37	41.2	K02151	5	5	5	2	3	4	5	4	5	5	4	5	1.67017	1.21821	1.43657	0.624324	0.58534	0.582244	0.958543	0.827649	1.09695
map05323 Rheumatoid arthritis	0.0157951	2.73	Q9Z1G4	V-type proton ATPase 116 kDa subunit a1 OS=Mus musculus OX=10090 GN=Atp6v0a1 PE=1 SV=3	Atp6v0a1	1.883	0.000634129	Up	96.466	9.5	K02154	7	5	7	4	5	5	5	5	5	4	3	4	1.45603	1.48958	1.49291	0.705155	0.882385	0.769775	0.918297	0.655242	0.630623
map05330 Allograft rejection	0.0166545	7.74	P01899	H-2 class I histocompatibility antigen, D-B alpha chain OS=Mus musculus OX=10090 GN=H2-D1 PE=1 SV=2	H2-D1	1.749	0.0160247	Up	40.836	37.6	K06751	12	9	12	6	7	6	10	11	10	10	11	11	1.50689	1.00082	1.41112	0.764068	0.799502	0.677143	1.06418	0.850084	0.926205
map05330 Allograft rejection	0.0166545	7.74	P01901	H-2 class I histocompatibility antigen, K-B alpha chain OS=Mus musculus OX=10090 GN=H2-K1 PE=1 SV=1	H2-K1	2.493	0.00289583	Up	41.301	28.5	K06751	8	5	6	5	4	5	4	3	4	4	2	4	2.26497	1.49026	1.57142	0.678837	0.773088	0.684794	0.483931	0.733135	0.319572
map05332 Graft-versus-host disease	0.0166545	7.74	P01899	H-2 class I histocompatibility antigen, D-B alpha chain OS=Mus musculus OX=10090 GN=H2-D1 PE=1 SV=2	H2-D1	1.749	0.0160247	Up	40.836	37.6	K06751	12	9	12	6	7	6	10	11	10	10	11	11	1.50689	1.00082	1.41112	0.764068	0.799502	0.677143	1.06418	0.850084	0.926205
map05332 Graft-versus-host disease	0.0166545	7.74	P01901	H-2 class I histocompatibility antigen, K-B alpha chain OS=Mus musculus OX=10090 GN=H2-K1 PE=1 SV=1	H2-K1	2.493	0.00289583	Up	41.301	28.5	K06751	8	5	6	5	4	5	4	3	4	4	2	4	2.26497	1.49026	1.57142	0.678837	0.773088	0.684794	0.483931	0.733135	0.319572
map05416 Viral myocarditis	0.429521	1.55	P01899	H-2 class I histocompatibility antigen, D-B alpha chain OS=Mus musculus OX=10090 GN=H2-D1 PE=1 SV=2	H2-D1	1.749	0.0160247	Up	40.836	37.6	K06751	12	9	12	6	7	6	10	11	10	10	11	11	1.50689	1.00082	1.41112	0.764068	0.799502	0.677143	1.06418	0.850084	0.926205
map05416 Viral myocarditis	0.429521	1.55	P01901	H-2 class I histocompatibility antigen, K-B alpha chain OS=Mus musculus OX=10090 GN=H2-K1 PE=1 SV=1	H2-K1	2.493	0.00289583	Up	41.301	28.5	K06751	8	5	6	5	4	5	4	3	4	4	2	4	2.26497	1.49026	1.57142	0.678837	0.773088	0.684794	0.483931	0.733135	0.319572
map05416 Viral myocarditis	0.429521	1.55	Q80XI3	Eukaryotic translation initiation factor 4 gamma 3 OS=Mus musculus OX=10090 GN=Eif4g3 PE=1 SV=2	Eif4g3	1.892	0.00287698	Up	174.89	7.7	K03260	11	8	8	7	5	6	4	4	3	5	4	4	1.29699	1.47456	1.43776	0.679442	0.663738	0.881545	0.724502	1.01821	0.823244

## Sheet: Table C
S8C Table The KEGG pathway enrichment analysis of down-regulated DEPs in the C8-BR vs C8-RH group.
KEGG pathway	Fisher's exact test p value	Fold Enrichment	Protein accession	Protein description	Gene name	C8BR/C8TA Ratio	C8BR/C8TA P value	Regulated Type	MW [kDa]	Coverage [%]	KEGG KO No.	Peptides	Unique peptides	Razor + unique peptides	Razor + unique peptides C8BR1	Razor + unique peptides C8BR2	Razor + unique peptides C8BR3	Razor + unique peptides C8TA_1	Razor + unique peptides C8TA_2	Razor + unique peptides C8TA_3	Razor + unique peptides C8_1	Razor + unique peptides C8_2	Razor + unique peptides C8_3	C8BR1	C8BR2	C8BR3	C8TA_1	C8TA_2	C8TA_3	C8_1	C8_2	C8_3
map00350 Tyrosine metabolism	0.0125342	5.82	P34884	Macrophage migration inhibitory factor OS=Mus musculus OX=10090 GN=Mif PE=1 SV=2	Mif	0.575	0.000309164	Down	12.504	23.5	K07253	3	3	3	3	3	3	3	3	3	2	2	3	0.759242	0.71762	0.671799	1.21412	1.32392	1.19638	0.887896	1.14755	1.08147
map00350 Tyrosine metabolism	0.0125342	5.82	P47739	Aldehyde dehydrogenase, dimeric NADP-preferring OS=Mus musculus OX=10090 GN=Aldh3a1 PE=1 SV=2	Aldh3a1	0.598	0.00363307	Down	50.48	30.9	K00129	14	12	14	10	11	9	14	14	14	14	14	14	0.612165	0.698864	0.795369	1.21557	1.0856	1.22288	1.16008	1.14854	1.06094
map00350 Tyrosine metabolism	0.0125342	5.82	Q64437	All-trans-retinol dehydrogenase [NAD(+)] ADH7 OS=Mus musculus OX=10090 GN=Adh7 PE=2 SV=2	Adh7	0.488	0.00895606	Down	39.904	33.4	K13951	12	11	12	7	8	8	12	11	12	10	10	10	0.688691	0.789576	0.470821	1.29957	1.38481	1.31358	0.879982	1.08414	1.08883
map00360 Phenylalanine metabolism	0.0198196	8.54	P34884	Macrophage migration inhibitory factor OS=Mus musculus OX=10090 GN=Mif PE=1 SV=2	Mif	0.575	0.000309164	Down	12.504	23.5	K07253	3	3	3	3	3	3	3	3	3	2	2	3	0.759242	0.71762	0.671799	1.21412	1.32392	1.19638	0.887896	1.14755	1.08147
map00360 Phenylalanine metabolism	0.0198196	8.54	P47739	Aldehyde dehydrogenase, dimeric NADP-preferring OS=Mus musculus OX=10090 GN=Aldh3a1 PE=1 SV=2	Aldh3a1	0.598	0.00363307	Down	50.48	30.9	K00129	14	12	14	10	11	9	14	14	14	14	14	14	0.612165	0.698864	0.795369	1.21557	1.0856	1.22288	1.16008	1.14854	1.06094
map00561 Glycerolipid metabolism	0.275644	1.94	Q61469	Phospholipid phosphatase 1 OS=Mus musculus OX=10090 GN=Plpp1 PE=1 SV=1	Plpp1	0.354	0.00221807	Down	31.891	9.2	K01080	3	3	3	2	2	3	2	2	2	2	2	2	0.367991	0.489472	0.523253	1.53488	1.28603	1.07635	1.66024	0.885909	1.17587
map00561 Glycerolipid metabolism	0.275644	1.94	Q9D517	1-acyl-sn-glycerol-3-phosphate acyltransferase gamma OS=Mus musculus OX=10090 GN=Agpat3 PE=1 SV=2	Agpat3	0.649	0.00874063	Down	43.295	14.4	K13523	6	6	6	4	3	3	5	5	5	5	5	4	0.668592	0.804227	0.911236	1.19374	1.20896	1.27338	1.08104	0.76728	1.09154
map00564 Glycerophospholipid metabolism	0.397396	1.47	Q61469	Phospholipid phosphatase 1 OS=Mus musculus OX=10090 GN=Plpp1 PE=1 SV=1	Plpp1	0.354	0.00221807	Down	31.891	9.2	K01080	3	3	3	2	2	3	2	2	2	2	2	2	0.367991	0.489472	0.523253	1.53488	1.28603	1.07635	1.66024	0.885909	1.17587
map00564 Glycerophospholipid metabolism	0.397396	1.47	Q9D517	1-acyl-sn-glycerol-3-phosphate acyltransferase gamma OS=Mus musculus OX=10090 GN=Agpat3 PE=1 SV=2	Agpat3	0.649	0.00874063	Down	43.295	14.4	K13523	6	6	6	4	3	3	5	5	5	5	5	4	0.668592	0.804227	0.911236	1.19374	1.20896	1.27338	1.08104	0.76728	1.09154
map00670 One carbon pool by folate	0.0907623	3.88	P18155	Bifunctional methylenetetrahydrofolate dehydrogenase/cyclohydrolase, mitochondrial OS=Mus musculus OX=10090 GN=Mthfd2 PE=1 SV=1	Mthfd2	0.555	0.0037246	Down	37.863	23.7	K13403	7	7	7	6	5	3	5	4	3	3	4	5	0.804428	0.597654	0.705183	1.37853	1.24485	1.17424	0.90999	0.995721	1.18941
map00670 One carbon pool by folate	0.0907623	3.88	Q8CFA2	Aminomethyltransferase, mitochondrial OS=Mus musculus OX=10090 GN=Amt PE=1 SV=1	Amt	0.245	0.00100238	Down	44.008	19.1	K00605	6	6	6	4	3	4	5	4	4	4	4	4	0.254794	0.336019	0.377716	1.09849	1.61537	1.23418	1.7907	0.884014	1.40872
map00900 Terpenoid backbone biosynthesis	0.137253	3.05	P58044	Isopentenyl-diphosphate Delta-isomerase 1 OS=Mus musculus OX=10090 GN=Idi1 PE=1 SV=1	Idi1	0.571	0.000431973	Down	26.289	26	K01823	6	6	6	4	4	5	6	6	6	6	5	6	0.640157	0.580885	0.6007	0.98772	1.05272	1.1487	1.24306	1.44689	1.29916
map00900 Terpenoid backbone biosynthesis	0.137253	3.05	Q8JZK9	Hydroxymethylglutaryl-CoA synthase, cytoplasmic OS=Mus musculus OX=10090 GN=Hmgcs1 PE=1 SV=1	Hmgcs1	0.264	0.000355013	Down	57.568	21.3	K01641	10	10	10	7	5	5	9	10	8	9	9	10	0.501653	0.367652	0.402616	1.60162	1.40414	1.81907	0.938228	0.916909	1.04811
map00980 Metabolism of xenobiotics by cytochrome P450	0.024958	4.57	P10649	Glutathione S-transferase Mu 1 OS=Mus musculus OX=10090 GN=Gstm1 PE=1 SV=2	Gstm1	0.624	0.0030563	Down	25.97	52.8	K00799	12	7	9	8	8	7	9	9	9	9	9	9	0.656495	0.651296	0.772929	1.21262	1.02768	1.09376	1.18874	1.2566	1.13989
map00980 Metabolism of xenobiotics by cytochrome P450	0.024958	4.57	P47739	Aldehyde dehydrogenase, dimeric NADP-preferring OS=Mus musculus OX=10090 GN=Aldh3a1 PE=1 SV=2	Aldh3a1	0.598	0.00363307	Down	50.48	30.9	K00129	14	12	14	10	11	9	14	14	14	14	14	14	0.612165	0.698864	0.795369	1.21557	1.0856	1.22288	1.16008	1.14854	1.06094
map00980 Metabolism of xenobiotics by cytochrome P450	0.024958	4.57	Q64437	All-trans-retinol dehydrogenase [NAD(+)] ADH7 OS=Mus musculus OX=10090 GN=Adh7 PE=2 SV=2	Adh7	0.488	0.00895606	Down	39.904	33.4	K13951	12	11	12	7	8	8	12	11	12	10	10	10	0.688691	0.789576	0.470821	1.29957	1.38481	1.31358	0.879982	1.08414	1.08883
map00982 Drug metabolism - cytochrome P450	0.0202897	4.93	P10649	Glutathione S-transferase Mu 1 OS=Mus musculus OX=10090 GN=Gstm1 PE=1 SV=2	Gstm1	0.624	0.0030563	Down	25.97	52.8	K00799	12	7	9	8	8	7	9	9	9	9	9	9	0.656495	0.651296	0.772929	1.21262	1.02768	1.09376	1.18874	1.2566	1.13989
map00982 Drug metabolism - cytochrome P450	0.0202897	4.93	P47739	Aldehyde dehydrogenase, dimeric NADP-preferring OS=Mus musculus OX=10090 GN=Aldh3a1 PE=1 SV=2	Aldh3a1	0.598	0.00363307	Down	50.48	30.9	K00129	14	12	14	10	11	9	14	14	14	14	14	14	0.612165	0.698864	0.795369	1.21557	1.0856	1.22288	1.16008	1.14854	1.06094
map00982 Drug metabolism - cytochrome P450	0.0202897	4.93	Q64437	All-trans-retinol dehydrogenase [NAD(+)] ADH7 OS=Mus musculus OX=10090 GN=Adh7 PE=2 SV=2	Adh7	0.488	0.00895606	Down	39.904	33.4	K13951	12	11	12	7	8	8	12	11	12	10	10	10	0.688691	0.789576	0.470821	1.29957	1.38481	1.31358	0.879982	1.08414	1.08883
map00983 Drug metabolism - other enzymes	0.380457	1.52	P10649	Glutathione S-transferase Mu 1 OS=Mus musculus OX=10090 GN=Gstm1 PE=1 SV=2	Gstm1	0.624	0.0030563	Down	25.97	52.8	K00799	12	7	9	8	8	7	9	9	9	9	9	9	0.656495	0.651296	0.772929	1.21262	1.02768	1.09376	1.18874	1.2566	1.13989
map00983 Drug metabolism - other enzymes	0.380457	1.52	P15532	Nucleoside diphosphate kinase A OS=Mus musculus OX=10090 GN=Nme1 PE=1 SV=1	Nme1	0.368	0.000505407	Down	17.208	60.5	K00940	10	5	5	2	2	3	4	5	4	4	4	4	0.401706	0.429933	0.487063	1.01379	1.29666	1.26994	1.23423	1.37202	1.49466
map01040 Biosynthesis of unsaturated fatty acids	0.170567	2.67	P13011	Stearoyl-CoA desaturase 2 OS=Mus musculus OX=10090 GN=Scd2 PE=1 SV=2	Scd2	0.183	0.00088901	Down	40.916	9.2	K00507	3	3	3	2	2	2	3	3	3	3	3	3	0.280285	0.324712	0.333156	1.33001	2.36245	1.43731	0.860746	1.361	0.710327
map01040 Biosynthesis of unsaturated fatty acids	0.170567	2.67	Q9CY27	Very-long-chain enoyl-CoA reductase OS=Mus musculus OX=10090 GN=Tecr PE=1 SV=1	Tecr	0.577	0.00259213	Down	36.09	22.4	K10258	8	8	8	5	5	5	7	7	7	6	7	7	0.635953	0.666571	0.82823	1.18981	1.25773	1.24548	1.04125	1.13549	0.999492
map01524 Platinum drug resistance	0.140621	2.29	P10649	Glutathione S-transferase Mu 1 OS=Mus musculus OX=10090 GN=Gstm1 PE=1 SV=2	Gstm1	0.624	0.0030563	Down	25.97	52.8	K00799	12	7	9	8	8	7	9	9	9	9	9	9	0.656495	0.651296	0.772929	1.21262	1.02768	1.09376	1.18874	1.2566	1.13989
map01524 Platinum drug resistance	0.140621	2.29	Q01320	DNA topoisomerase 2-alpha OS=Mus musculus OX=10090 GN=Top2a PE=1 SV=2	Top2a	0.656	0.0140361	Down	172.79	26.4	K03164	42	27	42	14	13	18	38	33	37	29	30	28	0.664505	0.776634	0.928623	1.24969	1.12022	1.24031	1.07351	1.04489	0.901616
map01524 Platinum drug resistance	0.140621	2.29	Q64511	DNA topoisomerase 2-beta OS=Mus musculus OX=10090 GN=Top2b PE=1 SV=2	Top2b	0.394	0.012912	Down	181.91	22.1	K03164	34	19	19	3	5	7	12	13	11	12	10	10	0.372075	0.559467	0.810922	1.58753	1.45954	1.37155	1.00519	0.984761	0.848969
map03010 Ribosome	2.2682e-08	3.93	O55142	60S ribosomal protein L35a OS=Mus musculus OX=10090 GN=Rpl35a PE=1 SV=2	Rpl35a	0.267	0.00380507	Down	12.554	38.2	K02917	6	6	6	3	3	3	6	6	6	6	6	6	0.252272	0.284737	0.423604	0.91418	1.54897	1.13136	1.87839	1.53324	1.03324
map03010 Ribosome	2.2682e-08	3.93	P12970	60S ribosomal protein L7a OS=Mus musculus OX=10090 GN=Rpl7a PE=1 SV=2	Rpl7a	0.1	0.00206236	Down	29.976	32.3	K02936	9	9	9	8	7	7	9	9	9	8	9	9	0.067968	0.128439	0.218433	1.45562	1.37716	1.31389	1.35899	1.64806	1.43145
map03010 Ribosome	2.2682e-08	3.93	P14131	40S ribosomal protein S16 OS=Mus musculus OX=10090 GN=Rps16 PE=1 SV=4	Rps16	0.367	0.0014806	Down	16.445	52.1	K02960	9	9	9	6	5	5	9	9	8	9	9	9	0.390082	0.421346	0.583763	1.37862	1.22807	1.19778	1.21755	1.38554	1.19726
map03010 Ribosome	2.2682e-08	3.93	P14148	60S ribosomal protein L7 OS=Mus musculus OX=10090 GN=Rpl7 PE=1 SV=2	Rpl7	0.141	0.00311393	Down	31.419	34.8	K02937	11	11	11	5	4	4	11	10	10	10	11	10	0.114624	0.111129	0.284797	1.39517	1.01108	1.2214	1.47278	1.67476	1.71426
map03010 Ribosome	2.2682e-08	3.93	P25444	40S ribosomal protein S2 OS=Mus musculus OX=10090 GN=Rps2 PE=1 SV=3	Rps2	0.561	0.00285927	Down	31.231	39.9	K02981	12	12	12	8	7	7	10	9	8	8	9	9	0.520184	0.554916	0.695628	1.08065	1.05631	1.01829	1.43731	1.4075	1.22922
map03010 Ribosome	2.2682e-08	3.93	P47911	60S ribosomal protein L6 OS=Mus musculus OX=10090 GN=Rpl6 PE=1 SV=3	Rpl6	0.271	0.00161136	Down	33.509	31.8	K02934	10	10	10	7	7	7	10	9	9	9	9	9	0.245892	0.413661	0.32324	1.38465	1.02431	1.21494	1.28077	1.61177	1.50077
map03010 Ribosome	2.2682e-08	3.93	P47963	60S ribosomal protein L13 OS=Mus musculus OX=10090 GN=Rpl13 PE=1 SV=3	Rpl13	0.53	0.00982907	Down	24.305	39.3	K02873	9	9	9	6	6	6	8	9	9	8	8	8	0.496521	0.548982	0.719435	1.30253	1.02652	1.00404	1.15517	1.44243	1.30437
map03010 Ribosome	2.2682e-08	3.93	P62082	40S ribosomal protein S7 OS=Mus musculus OX=10090 GN=Rps7 PE=2 SV=1	Rps7	0.41	0.00043445	Down	22.127	17	K02993	4	4	4	2	2	2	2	4	4	3	3	3	0.406215	0.444545	0.533722	1.08144	1.1207	1.17868	1.29785	1.51117	1.42569
map03010 Ribosome	2.2682e-08	3.93	P62270	40S ribosomal protein S18 OS=Mus musculus OX=10090 GN=Rps18 PE=1 SV=3	Rps18	0.376	0.00642821	Down	17.718	52.6	K02964	9	9	9	7	7	7	9	8	8	7	8	8	0.337699	0.428296	0.651675	1.26337	1.32062	1.18917	1.19456	1.36136	1.25327
map03010 Ribosome	2.2682e-08	3.93	P62281	40S ribosomal protein S11 OS=Mus musculus OX=10090 GN=Rps11 PE=1 SV=3	Rps11	0.247	0.0215405	Down	18.431	48.7	K02949	9	9	9	3	5	3	8	7	6	6	7	6	0.107001	0.270189	0.418774	0.846358	1.20992	1.16585	1.86521	1.4679	1.6488
map03010 Ribosome	2.2682e-08	3.93	P62301	40S ribosomal protein S13 OS=Mus musculus OX=10090 GN=Rps13 PE=1 SV=2	Rps13	0.601	0.0209343	Down	17.222	47	K02953	7	7	7	3	3	4	7	7	7	6	6	6	0.645797	0.588064	0.688955	1.31756	0.853375	1.02718	1.32797	1.25913	1.29197
map03010 Ribosome	2.2682e-08	3.93	P62751	60S ribosomal protein L23a OS=Mus musculus OX=10090 GN=Rpl23a PE=1 SV=1	Rpl23a	0.44	0.00290054	Down	17.695	32.7	K02893	6	6	6	4	5	4	6	6	6	6	6	6	0.431414	0.47155	0.655198	1.23242	1.14322	1.16833	1.31308	1.46061	1.12418
map03010 Ribosome	2.2682e-08	3.93	P62918	60S ribosomal protein L8 OS=Mus musculus OX=10090 GN=Rpl8 PE=1 SV=2	Rpl8	0.35	0.00601358	Down	28.024	24.5	K02938	5	5	5	2	3	4	5	5	5	5	5	5	0.336085	0.341577	0.575127	1.40469	1.00299	1.16735	1.29066	1.56089	1.32064
map03010 Ribosome	2.2682e-08	3.93	P67984	60S ribosomal protein L22 OS=Mus musculus OX=10090 GN=Rpl22 PE=1 SV=2	Rpl22	0.624	0.0014727	Down	14.759	18.8	K02891	2	2	2	2	2	2	2	2	2	2	2	2	0.68659	0.696293	0.814014	1.18542	1.11366	1.2205	1.06483	1.14426	1.07442
map03010 Ribosome	2.2682e-08	3.93	P97351	40S ribosomal protein S3a OS=Mus musculus OX=10090 GN=Rps3a PE=1 SV=3	Rps3a	0.4	0.0127489	Down	29.885	38.3	K02984	10	10	10	7	6	6	10	10	10	9	9	9	0.32406	0.442891	0.697792	1.14915	1.28971	1.22525	1.26242	1.54501	1.06371
map03010 Ribosome	2.2682e-08	3.93	Q6ZWN5	40S ribosomal protein S9 OS=Mus musculus OX=10090 GN=Rps9 PE=1 SV=3	Rps9	0.253	0.0130279	Down	22.591	46.9	K02997	11	11	11	5	5	5	10	10	10	10	11	10	0.189786	0.1856	0.530338	1.34619	1.10581	1.1293	1.53995	1.75398	1.21904
map03010 Ribosome	2.2682e-08	3.93	Q8BP67	60S ribosomal protein L24 OS=Mus musculus OX=10090 GN=Rpl24 PE=1 SV=2	Rpl24	0.33	0.00666116	Down	17.779	35.7	K02896	7	7	7	4	4	4	6	6	7	6	7	7	0.275283	0.31355	0.534833	1.31244	0.970016	1.11846	1.6566	1.36053	1.45829
map03010 Ribosome	2.2682e-08	3.93	Q9CR57	60S ribosomal protein L14 OS=Mus musculus OX=10090 GN=Rpl14 PE=1 SV=3	Rpl14	0.091	0.00372077	Down	23.564	20.3	K02875	4	4	4	2	1	4	3	3	3	3	3	3	0.171974		0.085914	1.66403	1.4356	1.13704	0.908389	1.19155	1.40549
map03010 Ribosome	2.2682e-08	3.93	Q9CZM2	60S ribosomal protein L15 OS=Mus musculus OX=10090 GN=Rpl15 PE=1 SV=4	Rpl15	0.602	0.0173888	Down	24.146	35.8	K02877	9	9	9	9	9	8	8	9	9	8	8	8	0.5012	0.715293	0.75986	1.03449	1.09413	1.15228	1.1313	1.48755	1.12389
map03010 Ribosome	2.2682e-08	3.93	Q9CZX8	40S ribosomal protein S19 OS=Mus musculus OX=10090 GN=Rps19 PE=1 SV=3	Rps19	0.368	0.0205824	Down	16.085	46.2	K02966	7	7	7	7	6	6	7	7	7	7	7	6	0.238902	0.3324	0.632729	1.10743	0.983477	1.1792	1.39181	1.54316	1.59091
map03010 Ribosome	2.2682e-08	3.93	Q9D1R9	60S ribosomal protein L34 OS=Mus musculus OX=10090 GN=Rpl34 PE=1 SV=2	Rpl34	0.084	0.00080027	Down	13.293	29.9	K02915	4	4	4	3	3	3	4	4	4	4	4	4	0.065006	0.081933	0.109721	0.687434	0.904187	1.46824	1.50135	1.41698	2.76515
map03015 mRNA surveillance pathway	0.354769	1.45	O35691	Pinin OS=Mus musculus OX=10090 GN=Pnn PE=1 SV=4	Pnn	0.546	0.00398942	Down	82.435	16	K13114	12	12	12	9	5	5	6	7	7	7	8	4	0.456683	0.518506	0.612375	1.03492	0.862757	1.00913	1.56289	1.4866	1.45614
map03015 mRNA surveillance pathway	0.354769	1.45	O55128	Histone deacetylase complex subunit SAP18 OS=Mus musculus OX=10090 GN=Sap18 PE=1 SV=1	Sap18	0.282	0.00128743	Down	17.595	30.1	K14324	6	6	6	4	5	5	5	5	5	4	4	5	0.267222	0.351077	0.448871	1.12857	1.30619	1.34518	1.31403	1.33899	1.49987
map03015 mRNA surveillance pathway	0.354769	1.45	Q80X82	Symplekin OS=Mus musculus OX=10090 GN=Sympk PE=1 SV=2	Sympk	0.504	0.00850421	Down	142.62	10.6	K06100	14	14	14	6	6	7	10	9	7	6	8	9	0.545397	0.671899	0.546619	1.15307	1.41578	0.929054	1.35976	1.26721	1.11121
map03015 mRNA surveillance pathway	0.354769	1.45	Q920Q6	RNA-binding protein Musashi homolog 2 OS=Mus musculus OX=10090 GN=Msi2 PE=1 SV=1	Msi2	0.407	0.0111251	Down	36.938	14.2	K14411	4	3	4	3	3	3	3	3	3	3	3	3	0.351451	0.636097	0.571892	1.49615	1.25699	1.07462	0.809627	1.45716	1.34602
map03030 DNA replication	0.174913	2.07	P17918	Proliferating cell nuclear antigen OS=Mus musculus OX=10090 GN=Pcna PE=1 SV=2	Pcna	0.401	0.00525169	Down	28.785	37.9	K04802	10	10	10	5	5	4	8	9	9	9	10	8	0.38115	0.49656	0.685467	1.30994	1.32646	1.25754	1.13221	1.27211	1.13856
map03030 DNA replication	0.174913	2.07	P97311	DNA replication licensing factor MCM6 OS=Mus musculus OX=10090 GN=Mcm6 PE=1 SV=1	Mcm6	0.666	0.00341939	Down	92.866	35.7	K02542	27	27	27	16	15	18	20	21	20	21	19	21	0.721781	0.748477	0.845492	1.19955	1.05866	1.22078	0.969604	1.20841	1.02725
map03030 DNA replication	0.174913	2.07	Q8R323	Replication factor C subunit 3 OS=Mus musculus OX=10090 GN=Rfc3 PE=1 SV=1	Rfc3	0.349	2.14864e-05	Down	40.526	19.1	K10756	6	6	6	3	3	4	6	6	6	6	6	5	0.439298	0.450821	0.507196	1.31486	1.31763	1.36658	1.24435	1.17199	1.18728
map03060 Protein export	0.0720031	3.05	P61620	Protein transport protein Sec61 subunit alpha isoform 1 OS=Mus musculus OX=10090 GN=Sec61a1 PE=1 SV=2	Sec61a1	0.48	0.0292278	Down	52.264	16.4	K10956	8	4	8	4	4	4	7	7	7	5	6	5	0.384448	0.601165	0.799677	1.0277	1.37288	1.32168	1.30586	1.14647	1.04012
map03060 Protein export	0.0720031	3.05	Q8BMA6	Signal recognition particle subunit SRP68 OS=Mus musculus OX=10090 GN=Srp68 PE=1 SV=2	Srp68	0.548	0.0170585	Down	70.573	27.8	K03107	15	15	15	8	8	8	12	11	11	13	12	10	0.640369	0.551094	0.667604	0.875717	1.10805	1.40813	1.21167	0.969074	1.56829
map03060 Protein export	0.0720031	3.05	Q9CYN2	Signal peptidase complex subunit 2 OS=Mus musculus OX=10090 GN=Spcs2 PE=1 SV=1	Spcs2	0.176	0.000535481	Down	24.977	22.1	K12947	4	4	4	4	4	4	3	3	3	3	3	3	0.194792	0.18881	0.265289	0.952898	1.50508	1.2291	2.31606	1.18054	1.16743
map03320 PPAR signaling pathway	0.119202	2.46	P06801	NADP-dependent malic enzyme OS=Mus musculus OX=10090 GN=Me1 PE=1 SV=2	Me1	0.433	0.000727966	Down	63.953	25.5	K00029	13	13	13	12	11	11	13	13	13	9	11	11	0.469944	0.482127	0.553682	1.01535	1.30883	1.15484	1.31819	1.39524	1.30179
map03320 PPAR signaling pathway	0.119202	2.46	P13011	Stearoyl-CoA desaturase 2 OS=Mus musculus OX=10090 GN=Scd2 PE=1 SV=2	Scd2	0.183	0.00088901	Down	40.916	9.2	K00507	3	3	3	2	2	2	3	3	3	3	3	3	0.280285	0.324712	0.333156	1.33001	2.36245	1.43731	0.860746	1.361	0.710327
map03320 PPAR signaling pathway	0.119202	2.46	Q8JZK9	Hydroxymethylglutaryl-CoA synthase, cytoplasmic OS=Mus musculus OX=10090 GN=Hmgcs1 PE=1 SV=1	Hmgcs1	0.264	0.000355013	Down	57.568	21.3	K01641	10	10	10	7	5	5	9	10	8	9	9	10	0.501653	0.367652	0.402616	1.60162	1.40414	1.81907	0.938228	0.916909	1.04811
map03410 Base excision repair	0.170567	2.67	P11103	Poly [ADP-ribose] polymerase 1 OS=Mus musculus OX=10090 GN=Parp1 PE=1 SV=3	Parp1	0.628	0.0032744	Down	113.1	16.4	K10798	15	15	15	5	5	7	13	12	11	13	12	13	0.801525	0.706677	0.893605	1.34317	1.20547	1.27744	0.828075	0.981651	0.962392
map03410 Base excision repair	0.170567	2.67	P17918	Proliferating cell nuclear antigen OS=Mus musculus OX=10090 GN=Pcna PE=1 SV=2	Pcna	0.401	0.00525169	Down	28.785	37.9	K04802	10	10	10	5	5	4	8	9	9	9	10	8	0.38115	0.49656	0.685467	1.30994	1.32646	1.25754	1.13221	1.27211	1.13856
map03420 Nucleotide excision repair	0.363326	1.58	P17918	Proliferating cell nuclear antigen OS=Mus musculus OX=10090 GN=Pcna PE=1 SV=2	Pcna	0.401	0.00525169	Down	28.785	37.9	K04802	10	10	10	5	5	4	8	9	9	9	10	8	0.38115	0.49656	0.685467	1.30994	1.32646	1.25754	1.13221	1.27211	1.13856
map03420 Nucleotide excision repair	0.363326	1.58	Q8R323	Replication factor C subunit 3 OS=Mus musculus OX=10090 GN=Rfc3 PE=1 SV=1	Rfc3	0.349	2.14864e-05	Down	40.526	19.1	K10756	6	6	6	3	3	4	6	6	6	6	6	5	0.439298	0.450821	0.507196	1.31486	1.31763	1.36658	1.24435	1.17199	1.18728
map03430 Mismatch repair	0.187693	2.51	P17918	Proliferating cell nuclear antigen OS=Mus musculus OX=10090 GN=Pcna PE=1 SV=2	Pcna	0.401	0.00525169	Down	28.785	37.9	K04802	10	10	10	5	5	4	8	9	9	9	10	8	0.38115	0.49656	0.685467	1.30994	1.32646	1.25754	1.13221	1.27211	1.13856
map03430 Mismatch repair	0.187693	2.51	Q8R323	Replication factor C subunit 3 OS=Mus musculus OX=10090 GN=Rfc3 PE=1 SV=1	Rfc3	0.349	2.14864e-05	Down	40.526	19.1	K10756	6	6	6	3	3	4	6	6	6	6	6	5	0.439298	0.450821	0.507196	1.31486	1.31763	1.36658	1.24435	1.17199	1.18728
map04015 Rap1 signaling pathway	0.063046	2.1	B9PXQ3	Actin OS=Toxoplasma gondii OX=5811 GN=TgIb.1290 PE=3 SV=1	TgIb.1290	0.625	0.0466493	Down	41.907	30.6	K05692	9	5	6	4	4	4	5	5	4	0	1	0	0.685894	0.819739	0.8021	1.07846	1.6125	1.00131
map04015 Rap1 signaling pathway	0.063046	2.1	O35601	FYN-binding protein 1 OS=Mus musculus OX=10090 GN=Fyb1 PE=1 SV=2	Fyb1	0.657	0.00878884	Down	90.054	21.1	K17698	13	13	13	5	5	5	9	9	9	12	11	11	0.589507	0.747717	0.745581	1.00971	1.01534	1.14505	1.32542	1.46721	0.954465
map04015 Rap1 signaling pathway	0.063046	2.1	P0DP28	Calmodulin-3 OS=Mus musculus OX=10090 GN=Calm3 PE=1 SV=1	Calm3	0.471	0.00447266	Down	16.837	56.4	K02183	11	11	11	7	7	9	7	8	8	7	9	8	0.736215	0.467835	0.625022	1.2736	1.33147	1.27742	0.84428	1.40067	1.04349
map04015 Rap1 signaling pathway	0.063046	2.1	Q02248	Catenin beta-1 OS=Mus musculus OX=10090 GN=Ctnnb1 PE=1 SV=1	Ctnnb1	0.582	0.0143717	Down	85.47	28.6	K02105	18	16	18	9	9	8	17	16	13	11	13	14	0.53007	0.769111	0.784881	1.26737	1.21536	1.10087	1.28556	1.04595	1.00083
map04015 Rap1 signaling pathway	0.063046	2.1	Q9JJV2	Profilin-2 OS=Mus musculus OX=10090 GN=Pfn2 PE=1 SV=3	Pfn2	0.338	0.0414101	Down	15.032	26.4	K05759	3	3	3	3	3	3	3	3	3	3	3	3	0.184072	0.211177	0.349027	0.377	0.884812	0.937926	1.89631	2.06444	2.09523
map04015 Rap1 signaling pathway	0.063046	2.1	Q9Z0W1	Tumor necrosis factor receptor superfamily member 16 OS=Mus musculus OX=10090 GN=Ngfr PE=1 SV=2	Ngfr	0.466	0.00314404	Down	45.647	27.2	K02583	7	7	7	5	4	4	6	6	7	5	4	4	0.580001	0.553046	0.634009	1.55734	1.08661	1.15137	1.28432	1.17066	0.982646
map04064 NF-kappa B signaling pathway	0.293355	1.86	Q8CIH5	1-phosphatidylinositol 4,5-bisphosphate phosphodiesterase gamma-2 OS=Mus musculus OX=10090 GN=Plcg2 PE=1 SV=1	Plcg2	0.542	0.0231646	Down	147.59	4.7	K05859	6	6	6	1	2	2	6	5	5	2	5	4		0.522661	0.700828	1.28174	1.00007	1.10245	1.30927	1.05122	1.03175
map04064 NF-kappa B signaling pathway	0.293355	1.86	Q99MI1	ELKS/Rab6-interacting/CAST family member 1 OS=Mus musculus OX=10090 GN=Erc1 PE=1 SV=1	Erc1	0.368	0.0102468	Down	128.33	12.2	K16072	13	13	13	4	3	2	7	10	9	7	9	9	0.369693	0.524213		1.00795	1.31238	1.32309	1.24973	0.881066	1.33188
map04072 Phospholipase D signaling pathway	0.249108	1.73	Q61469	Phospholipid phosphatase 1 OS=Mus musculus OX=10090 GN=Plpp1 PE=1 SV=1	Plpp1	0.354	0.00221807	Down	31.891	9.2	K01080	3	3	3	2	2	3	2	2	2	2	2	2	0.367991	0.489472	0.523253	1.53488	1.28603	1.07635	1.66024	0.885909	1.17587
map04072 Phospholipase D signaling pathway	0.249108	1.73	Q8CIH5	1-phosphatidylinositol 4,5-bisphosphate phosphodiesterase gamma-2 OS=Mus musculus OX=10090 GN=Plcg2 PE=1 SV=1	Plcg2	0.542	0.0231646	Down	147.59	4.7	K05859	6	6	6	1	2	2	6	5	5	2	5	4		0.522661	0.700828	1.28174	1.00007	1.10245	1.30927	1.05122	1.03175
map04072 Phospholipase D signaling pathway	0.249108	1.73	Q9D517	1-acyl-sn-glycerol-3-phosphate acyltransferase gamma OS=Mus musculus OX=10090 GN=Agpat3 PE=1 SV=2	Agpat3	0.649	0.00874063	Down	43.295	14.4	K13523	6	6	6	4	3	3	5	5	5	5	5	4	0.668592	0.804227	0.911236	1.19374	1.20896	1.27338	1.08104	0.76728	1.09154
map04110 Cell cycle	0.362815	1.42	P17918	Proliferating cell nuclear antigen OS=Mus musculus OX=10090 GN=Pcna PE=1 SV=2	Pcna	0.401	0.00525169	Down	28.785	37.9	K04802	10	10	10	5	5	4	8	9	9	9	10	8	0.38115	0.49656	0.685467	1.30994	1.32646	1.25754	1.13221	1.27211	1.13856
map04110 Cell cycle	0.362815	1.42	P61982	14-3-3 protein gamma OS=Mus musculus OX=10090 GN=Ywhag PE=1 SV=2	Ywhag	0.242	0.000410224	Down	28.302	39.3	K16198	10	5	6	5	5	5	4	4	4	4	5	4	0.30458	0.338588	0.370591	1.09982	1.62595	1.46611	1.10366	1.1637	1.527
map04110 Cell cycle	0.362815	1.42	P97311	DNA replication licensing factor MCM6 OS=Mus musculus OX=10090 GN=Mcm6 PE=1 SV=1	Mcm6	0.666	0.00341939	Down	92.866	35.7	K02542	27	27	27	16	15	18	20	21	20	21	19	21	0.721781	0.748477	0.845492	1.19955	1.05866	1.22078	0.969604	1.20841	1.02725
map04110 Cell cycle	0.362815	1.42	Q9WTX5	S-phase kinase-associated protein 1 OS=Mus musculus OX=10090 GN=Skp1 PE=1 SV=3	Skp1	0.48	0.000171773	Down	18.672	26.4	K03094	6	6	6	5	5	5	5	5	6	6	5	6	0.609593	0.580198	0.695054	1.31696	1.31585	1.29005	1.01615	0.818433	1.35772
map04120 Ubiquitin mediated proteolysis	0.157006	1.73	O88738	Baculoviral IAP repeat-containing protein 6 OS=Mus musculus OX=10090 GN=Birc6 PE=1 SV=2	Birc6	0.272	0.00173384	Down	532.16	5.8	K10586	25	25	25	5	6	5	20	23	20	14	18	16	0.555289	0.323576	0.418362	1.85453	1.40081	1.51247	0.977458	1.0562	0.901306
map04120 Ubiquitin mediated proteolysis	0.157006	1.73	P46935	E3 ubiquitin-protein ligase NEDD4 OS=Mus musculus OX=10090 GN=Nedd4 PE=1 SV=3	Nedd4	0.546	0.000183554	Down	102.71	22.1	K10591	18	15	15	11	10	11	14	13	13	11	12	11	0.610448	0.62921	0.612006	1.03234	1.17219	1.18445	1.23429	1.30643	1.21864
map04120 Ubiquitin mediated proteolysis	0.157006	1.73	P83940	Elongin-C OS=Mus musculus OX=10090 GN=Eloc PE=1 SV=1	Eloc	0.559	0.0188567	Down	12.473	58	K03872	5	5	5	4	4	4	4	4	4	4	4	4	0.473321	0.6547	0.804605	1.23519	1.11571	1.10829	1.12834	1.29173	1.1881
map04120 Ubiquitin mediated proteolysis	0.157006	1.73	Q8CFI0	E3 ubiquitin-protein ligase NEDD4-like OS=Mus musculus OX=10090 GN=Nedd4l PE=1 SV=2	Nedd4l	0.518	0.0144356	Down	115.42	23.6	K13305	21	17	21	13	11	10	18	15	17	15	14	13	0.729377	0.561569	0.64077	0.94767	1.51337	1.2649	1.18453	1.1018	1.05601
map04120 Ubiquitin mediated proteolysis	0.157006	1.73	Q9R1T2	SUMO-activating enzyme subunit 1 OS=Mus musculus OX=10090 GN=Sae1 PE=1 SV=1	Sae1	0.612	0.00294122	Down	38.62	22	K10684	8	8	8	6	6	6	6	7	6	7	6	7	0.613898	0.678983	0.71406	0.963924	1.15986	1.15724	1.16459	1.31526	1.23218
map04120 Ubiquitin mediated proteolysis	0.157006	1.73	Q9WTX5	S-phase kinase-associated protein 1 OS=Mus musculus OX=10090 GN=Skp1 PE=1 SV=3	Skp1	0.48	0.000171773	Down	18.672	26.4	K03094	6	6	6	5	5	5	5	5	6	6	5	6	0.609593	0.580198	0.695054	1.31696	1.31585	1.29005	1.01615	0.818433	1.35772
map04141 Protein processing in endoplasmic reticulum	0.347935	1.38	P61620	Protein transport protein Sec61 subunit alpha isoform 1 OS=Mus musculus OX=10090 GN=Sec61a1 PE=1 SV=2	Sec61a1	0.48	0.0292278	Down	52.264	16.4	K10956	8	4	8	4	4	4	7	7	7	5	6	5	0.384448	0.601165	0.799677	1.0277	1.37288	1.32168	1.30586	1.14647	1.04012
map04141 Protein processing in endoplasmic reticulum	0.347935	1.38	Q61335	B-cell receptor-associated protein 31 OS=Mus musculus OX=10090 GN=Bcap31 PE=1 SV=4	Bcap31	0.545	0.0275766	Down	27.956	32.7	K14009	10	10	10	6	5	6	9	10	9	8	9	8	0.497606	0.640978	0.762027	0.9323	1.45076	1.10424	1.27316	1.1896	1.14933
map04141 Protein processing in endoplasmic reticulum	0.347935	1.38	Q8K2C7	Protein OS-9 OS=Mus musculus OX=10090 GN=Os9 PE=1 SV=2	Os9	0.574	0.00125128	Down	76.107	11.9	K10088	8	8	8	3	2	2	8	7	6	7	8	7	0.655558	0.617171		1.09391	1.05763	1.17635	1.21601	1.00447	1.1789
map04141 Protein processing in endoplasmic reticulum	0.347935	1.38	Q9DBH5	Vesicular integral-membrane protein VIP36 OS=Mus musculus OX=10090 GN=Lman2 PE=1 SV=2	Lman2	0.568	0.0217908	Down	40.429	28.2	K10082	10	10	10	4	3	2	9	8	9	5	5	3	0.541139	0.793933	0.699771	1.3689	1.25117	0.959722	1.19286	1.12235	1.07015
map04141 Protein processing in endoplasmic reticulum	0.347935	1.38	Q9DC23	DnaJ homolog subfamily C member 10 OS=Mus musculus OX=10090 GN=Dnajc10 PE=1 SV=2	Dnajc10	0.505	0.0124937	Down	90.582	17.3	K09530	13	13	13	8	5	8	10	9	9	9	10	8	0.402731	0.547479	0.694208	0.993797	1.12103	1.13935	1.35822	1.38779	1.3554
map04141 Protein processing in endoplasmic reticulum	0.347935	1.38	Q9QYJ0	DnaJ homolog subfamily A member 2 OS=Mus musculus OX=10090 GN=Dnaja2 PE=1 SV=1	Dnaja2	0.402	0.0108466	Down	45.745	34	K09503	14	14	14	7	8	9	11	9	10	11	10	9	0.380982	0.488414	0.620945	0.912852	1.47963	1.31407	1.26839	1.39902	1.13569
map04141 Protein processing in endoplasmic reticulum	0.347935	1.38	Q9WTX5	S-phase kinase-associated protein 1 OS=Mus musculus OX=10090 GN=Skp1 PE=1 SV=3	Skp1	0.48	0.000171773	Down	18.672	26.4	K03094	6	6	6	5	5	5	5	5	6	6	5	6	0.609593	0.580198	0.695054	1.31696	1.31585	1.29005	1.01615	0.818433	1.35772
map04212 Longevity regulating pathway - worm	0.432284	1.6	P10649	Glutathione S-transferase Mu 1 OS=Mus musculus OX=10090 GN=Gstm1 PE=1 SV=2	Gstm1	0.624	0.0030563	Down	25.97	52.8	K00799	12	7	9	8	8	7	9	9	9	9	9	9	0.656495	0.651296	0.772929	1.21262	1.02768	1.09376	1.18874	1.2566	1.13989
map04212 Longevity regulating pathway - worm	0.432284	1.6	P11103	Poly [ADP-ribose] polymerase 1 OS=Mus musculus OX=10090 GN=Parp1 PE=1 SV=3	Parp1	0.628	0.0032744	Down	113.1	16.4	K10798	15	15	15	5	5	7	13	12	11	13	12	13	0.801525	0.706677	0.893605	1.34317	1.20547	1.27744	0.828075	0.981651	0.962392
map04212 Longevity regulating pathway - worm	0.432284	1.6	P13011	Stearoyl-CoA desaturase 2 OS=Mus musculus OX=10090 GN=Scd2 PE=1 SV=2	Scd2	0.183	0.00088901	Down	40.916	9.2	K00507	3	3	3	2	2	2	3	3	3	3	3	3	0.280285	0.324712	0.333156	1.33001	2.36245	1.43731	0.860746	1.361	0.710327
map04214 Apoptosis - fly	0.0991479	2.67	O88738	Baculoviral IAP repeat-containing protein 6 OS=Mus musculus OX=10090 GN=Birc6 PE=1 SV=2	Birc6	0.272	0.00173384	Down	532.16	5.8	K10586	25	25	25	5	6	5	20	23	20	14	18	16	0.555289	0.323576	0.418362	1.85453	1.40081	1.51247	0.977458	1.0562	0.901306
map04214 Apoptosis - fly	0.0991479	2.67	P11103	Poly [ADP-ribose] polymerase 1 OS=Mus musculus OX=10090 GN=Parp1 PE=1 SV=3	Parp1	0.628	0.0032744	Down	113.1	16.4	K10798	15	15	15	5	5	7	13	12	11	13	12	13	0.801525	0.706677	0.893605	1.34317	1.20547	1.27744	0.828075	0.981651	0.962392
map04214 Apoptosis - fly	0.0991479	2.67	Q64152	Transcription factor BTF3 OS=Mus musculus OX=10090 GN=Btf3 PE=1 SV=3	Btf3	0.636	0.0130456	Down	22.031	12.7	K01527	2	2	2	2	2	1	2	1	2	2	2	2	0.499301	0.489335		0.737233		0.816418	1.02244	2.37506	1.06021
map04215 Apoptosis - multiple species	0.137253	3.05	O88738	Baculoviral IAP repeat-containing protein 6 OS=Mus musculus OX=10090 GN=Birc6 PE=1 SV=2	Birc6	0.272	0.00173384	Down	532.16	5.8	K10586	25	25	25	5	6	5	20	23	20	14	18	16	0.555289	0.323576	0.418362	1.85453	1.40081	1.51247	0.977458	1.0562	0.901306
map04215 Apoptosis - multiple species	0.137253	3.05	Q9Z0W1	Tumor necrosis factor receptor superfamily member 16 OS=Mus musculus OX=10090 GN=Ngfr PE=1 SV=2	Ngfr	0.466	0.00314404	Down	45.647	27.2	K02583	7	7	7	5	4	4	6	6	7	5	4	4	0.580001	0.553046	0.634009	1.55734	1.08661	1.15137	1.28432	1.17066	0.982646
map04310 Wnt signaling pathway	0.438456	1.56	Q02248	Catenin beta-1 OS=Mus musculus OX=10090 GN=Ctnnb1 PE=1 SV=1	Ctnnb1	0.582	0.0143717	Down	85.47	28.6	K02105	18	16	18	9	9	8	17	16	13	11	13	14	0.53007	0.769111	0.784881	1.26737	1.21536	1.10087	1.28556	1.04595	1.00083
map04310 Wnt signaling pathway	0.438456	1.56	Q60838	Segment polarity protein dishevelled homolog DVL-2 OS=Mus musculus OX=10090 GN=Dvl2 PE=1 SV=2	Dvl2	0.211	0.00402789	Down	78.86	12.6	K02353	7	5	7	3	3	2	6	4	4	5	6	4	0.175845	0.156481	0.365437	0.959706	1.16407	1.18726	1.86722	1.61444	1.50954
map04310 Wnt signaling pathway	0.438456	1.56	Q9WTX5	S-phase kinase-associated protein 1 OS=Mus musculus OX=10090 GN=Skp1 PE=1 SV=3	Skp1	0.48	0.000171773	Down	18.672	26.4	K03094	6	6	6	5	5	5	5	5	6	6	5	6	0.609593	0.580198	0.695054	1.31696	1.31585	1.29005	1.01615	0.818433	1.35772
map04330 Notch signaling pathway	0.105685	3.56	P57716	Nicastrin OS=Mus musculus OX=10090 GN=Ncstn PE=1 SV=3	Ncstn	0.609	0.00168429	Down	78.491	5.6	K06171	4	4	4	2	2	2	1	4	4	3	3	4	0.804415	0.716278	0.756014		1.22102	1.27226	1.01018	1.22018	0.999655
map04330 Notch signaling pathway	0.105685	3.56	Q60838	Segment polarity protein dishevelled homolog DVL-2 OS=Mus musculus OX=10090 GN=Dvl2 PE=1 SV=2	Dvl2	0.211	0.00402789	Down	78.86	12.6	K02353	7	5	7	3	3	2	6	4	4	5	6	4	0.175845	0.156481	0.365437	0.959706	1.16407	1.18726	1.86722	1.61444	1.50954
map04390 Hippo signaling pathway	0.0332492	2.74	B9PXQ3	Actin OS=Toxoplasma gondii OX=5811 GN=TgIb.1290 PE=3 SV=1	TgIb.1290	0.625	0.0466493	Down	41.907	30.6	K05692	9	5	6	4	4	4	5	5	4	0	1	0	0.685894	0.819739	0.8021	1.07846	1.6125	1.00131
map04390 Hippo signaling pathway	0.0332492	2.74	P61982	14-3-3 protein gamma OS=Mus musculus OX=10090 GN=Ywhag PE=1 SV=2	Ywhag	0.242	0.000410224	Down	28.302	39.3	K16198	10	5	6	5	5	5	4	4	4	4	5	4	0.30458	0.338588	0.370591	1.09982	1.62595	1.46611	1.10366	1.1637	1.527
map04390 Hippo signaling pathway	0.0332492	2.74	Q02248	Catenin beta-1 OS=Mus musculus OX=10090 GN=Ctnnb1 PE=1 SV=1	Ctnnb1	0.582	0.0143717	Down	85.47	28.6	K02105	18	16	18	9	9	8	17	16	13	11	13	14	0.53007	0.769111	0.784881	1.26737	1.21536	1.10087	1.28556	1.04595	1.00083
map04390 Hippo signaling pathway	0.0332492	2.74	Q60838	Segment polarity protein dishevelled homolog DVL-2 OS=Mus musculus OX=10090 GN=Dvl2 PE=1 SV=2	Dvl2	0.211	0.00402789	Down	78.86	12.6	K02353	7	5	7	3	3	2	6	4	4	5	6	4	0.175845	0.156481	0.365437	0.959706	1.16407	1.18726	1.86722	1.61444	1.50954
map04390 Hippo signaling pathway	0.0332492	2.74	Q811D0	Disks large homolog 1 OS=Mus musculus OX=10090 GN=Dlg1 PE=1 SV=1	Dlg1	0.612	0.00441859	Down	100.12	18.3	K12076	14	12	14	7	9	10	8	7	8	7	8	7	0.657183	0.729908	0.74339	1.24828	0.993893	1.23987	0.940309	1.32362	1.12355
map04391 Hippo signaling pathway - fly	0.31101	1.78	B9PXQ3	Actin OS=Toxoplasma gondii OX=5811 GN=TgIb.1290 PE=3 SV=1	TgIb.1290	0.625	0.0466493	Down	41.907	30.6	K05692	9	5	6	4	4	4	5	5	4	0	1	0	0.685894	0.819739	0.8021	1.07846	1.6125	1.00131
map04391 Hippo signaling pathway - fly	0.31101	1.78	Q811D0	Disks large homolog 1 OS=Mus musculus OX=10090 GN=Dlg1 PE=1 SV=1	Dlg1	0.612	0.00441859	Down	100.12	18.3	K12076	14	12	14	7	9	10	8	7	8	7	8	7	0.657183	0.729908	0.74339	1.24828	0.993893	1.23987	0.940309	1.32362	1.12355
map04530 Tight junction	0.0138114	2.48	B9PXQ3	Actin OS=Toxoplasma gondii OX=5811 GN=TgIb.1290 PE=3 SV=1	TgIb.1290	0.625	0.0466493	Down	41.907	30.6	K05692	9	5	6	4	4	4	5	5	4	0	1	0	0.685894	0.819739	0.8021	1.07846	1.6125	1.00131
map04530 Tight junction	0.0138114	2.48	P17918	Proliferating cell nuclear antigen OS=Mus musculus OX=10090 GN=Pcna PE=1 SV=2	Pcna	0.401	0.00525169	Down	28.785	37.9	K04802	10	10	10	5	5	4	8	9	9	9	10	8	0.38115	0.49656	0.685467	1.30994	1.32646	1.25754	1.13221	1.27211	1.13856
map04530 Tight junction	0.0138114	2.48	P46935	E3 ubiquitin-protein ligase NEDD4 OS=Mus musculus OX=10090 GN=Nedd4 PE=1 SV=3	Nedd4	0.546	0.000183554	Down	102.71	22.1	K10591	18	15	15	11	10	11	14	13	13	11	12	11	0.610448	0.62921	0.612006	1.03234	1.17219	1.18445	1.23429	1.30643	1.21864
map04530 Tight junction	0.0138114	2.48	Q80X82	Symplekin OS=Mus musculus OX=10090 GN=Sympk PE=1 SV=2	Sympk	0.504	0.00850421	Down	142.62	10.6	K06100	14	14	14	6	6	7	10	9	7	6	8	9	0.545397	0.671899	0.546619	1.15307	1.41578	0.929054	1.35976	1.26721	1.11121
map04530 Tight junction	0.0138114	2.48	Q811D0	Disks large homolog 1 OS=Mus musculus OX=10090 GN=Dlg1 PE=1 SV=1	Dlg1	0.612	0.00441859	Down	100.12	18.3	K12076	14	12	14	7	9	10	8	7	8	7	8	7	0.657183	0.729908	0.74339	1.24828	0.993893	1.23987	0.940309	1.32362	1.12355
map04530 Tight junction	0.0138114	2.48	Q8BU31	Ras-related protein Rap-2c OS=Mus musculus OX=10090 GN=Rap2c PE=1 SV=1	Rap2c	0.579	0.0029318	Down	20.745	25.1	K07839	4	2	4	2	1	2	3	3	4	3	4	4	0.724943		0.659258	1.13396	1.28739	1.1664	1.10682	1.18687	0.734356
map04530 Tight junction	0.0138114	2.48	Q8CFI0	E3 ubiquitin-protein ligase NEDD4-like OS=Mus musculus OX=10090 GN=Nedd4l PE=1 SV=2	Nedd4l	0.518	0.0144356	Down	115.42	23.6	K13305	21	17	21	13	11	10	18	15	17	15	14	13	0.729377	0.561569	0.64077	0.94767	1.51337	1.2649	1.18453	1.1018	1.05601
map04530 Tight junction	0.0138114	2.48	Q8CI43	Myosin light chain 6B OS=Mus musculus OX=10090 GN=Myl6b PE=1 SV=1	Myl6b	0.605	0.0151652	Down	22.749	28.5	K12751	6	5	5	2	3	3	3	3	4	3	4	3	0.704747	0.752297	0.572936	1.32759	1.03372	0.991496	1.14365	1.22013	1.25343
map04550 Signaling pathways regulating pluripotency of stem cells	0.363326	1.58	Q02248	Catenin beta-1 OS=Mus musculus OX=10090 GN=Ctnnb1 PE=1 SV=1	Ctnnb1	0.582	0.0143717	Down	85.47	28.6	K02105	18	16	18	9	9	8	17	16	13	11	13	14	0.53007	0.769111	0.784881	1.26737	1.21536	1.10087	1.28556	1.04595	1.00083
map04550 Signaling pathways regulating pluripotency of stem cells	0.363326	1.58	Q60838	Segment polarity protein dishevelled homolog DVL-2 OS=Mus musculus OX=10090 GN=Dvl2 PE=1 SV=2	Dvl2	0.211	0.00402789	Down	78.86	12.6	K02353	7	5	7	3	3	2	6	4	4	5	6	4	0.175845	0.156481	0.365437	0.959706	1.16407	1.18726	1.86722	1.61444	1.50954
map04666 Fc gamma R-mediated phagocytosis	0.065575	2.59	P26645	Myristoylated alanine-rich C-kinase substrate OS=Mus musculus OX=10090 GN=Marcks PE=1 SV=2	Marcks	0.5	0.0228576	Down	29.661	46	K12561	10	10	10	8	8	8	6	7	7	6	8	6	0.395736	0.678285	0.733941	1.33287	1.16747	1.11224	1.10605	1.26754	1.20588
map04666 Fc gamma R-mediated phagocytosis	0.065575	2.59	Q61469	Phospholipid phosphatase 1 OS=Mus musculus OX=10090 GN=Plpp1 PE=1 SV=1	Plpp1	0.354	0.00221807	Down	31.891	9.2	K01080	3	3	3	2	2	3	2	2	2	2	2	2	0.367991	0.489472	0.523253	1.53488	1.28603	1.07635	1.66024	0.885909	1.17587
map04666 Fc gamma R-mediated phagocytosis	0.065575	2.59	Q8CIH5	1-phosphatidylinositol 4,5-bisphosphate phosphodiesterase gamma-2 OS=Mus musculus OX=10090 GN=Plcg2 PE=1 SV=1	Plcg2	0.542	0.0231646	Down	147.59	4.7	K05859	6	6	6	1	2	2	6	5	5	2	5	4		0.522661	0.700828	1.28174	1.00007	1.10245	1.30927	1.05122	1.03175
map04666 Fc gamma R-mediated phagocytosis	0.065575	2.59	Q9JM76	Actin-related protein 2/3 complex subunit 3 OS=Mus musculus OX=10090 GN=Arpc3 PE=1 SV=3	Arpc3	0.588	0.0104757	Down	20.524	21.3	K05756	4	4	4	2	2	1	4	4	4	4	4	4	0.533069	0.644786	0.727405	0.924695	1.1635	1.15027	1.16746	1.35168	1.33714
map04670 Leukocyte transendothelial migration	0.249108	1.73	B9PXQ3	Actin OS=Toxoplasma gondii OX=5811 GN=TgIb.1290 PE=3 SV=1	TgIb.1290	0.625	0.0466493	Down	41.907	30.6	K05692	9	5	6	4	4	4	5	5	4	0	1	0	0.685894	0.819739	0.8021	1.07846	1.6125	1.00131
map04670 Leukocyte transendothelial migration	0.249108	1.73	Q02248	Catenin beta-1 OS=Mus musculus OX=10090 GN=Ctnnb1 PE=1 SV=1	Ctnnb1	0.582	0.0143717	Down	85.47	28.6	K02105	18	16	18	9	9	8	17	16	13	11	13	14	0.53007	0.769111	0.784881	1.26737	1.21536	1.10087	1.28556	1.04595	1.00083
map04670 Leukocyte transendothelial migration	0.249108	1.73	Q8CIH5	1-phosphatidylinositol 4,5-bisphosphate phosphodiesterase gamma-2 OS=Mus musculus OX=10090 GN=Plcg2 PE=1 SV=1	Plcg2	0.542	0.0231646	Down	147.59	4.7	K05859	6	6	6	1	2	2	6	5	5	2	5	4		0.522661	0.700828	1.28174	1.00007	1.10245	1.30927	1.05122	1.03175
map04722 Neurotrophin signaling pathway	0.474075	1.39	P0DP28	Calmodulin-3 OS=Mus musculus OX=10090 GN=Calm3 PE=1 SV=1	Calm3	0.471	0.00447266	Down	16.837	56.4	K02183	11	11	11	7	7	9	7	8	8	7	9	8	0.736215	0.467835	0.625022	1.2736	1.33147	1.27742	0.84428	1.40067	1.04349
map04722 Neurotrophin signaling pathway	0.474075	1.39	Q8CIH5	1-phosphatidylinositol 4,5-bisphosphate phosphodiesterase gamma-2 OS=Mus musculus OX=10090 GN=Plcg2 PE=1 SV=1	Plcg2	0.542	0.0231646	Down	147.59	4.7	K05859	6	6	6	1	2	2	6	5	5	2	5	4		0.522661	0.700828	1.28174	1.00007	1.10245	1.30927	1.05122	1.03175
map04722 Neurotrophin signaling pathway	0.474075	1.39	Q9Z0W1	Tumor necrosis factor receptor superfamily member 16 OS=Mus musculus OX=10090 GN=Ngfr PE=1 SV=2	Ngfr	0.466	0.00314404	Down	45.647	27.2	K02583	7	7	7	5	4	4	6	6	7	5	4	4	0.580001	0.553046	0.634009	1.55734	1.08661	1.15137	1.28432	1.17066	0.982646
map04740 Olfactory transduction	0.121211	3.28	P0DP28	Calmodulin-3 OS=Mus musculus OX=10090 GN=Calm3 PE=1 SV=1	Calm3	0.471	0.00447266	Down	16.837	56.4	K02183	11	11	11	7	7	9	7	8	8	7	9	8	0.736215	0.467835	0.625022	1.2736	1.33147	1.27742	0.84428	1.40067	1.04349
map04740 Olfactory transduction	0.121211	3.28	Q8BWG8	Beta-arrestin-1 OS=Mus musculus OX=10090 GN=Arrb1 PE=1 SV=1	Arrb1	0.258	0.0144566	Down	46.972	6.5	K04439	3	3	3	2	3	1	3	3	3	3	3	3	0.21228	0.426289		1.12849	1.1655	1.41347	1.24515	1.27496	1.13387
map04745 Phototransduction - fly	0.0907623	3.88	B9PXQ3	Actin OS=Toxoplasma gondii OX=5811 GN=TgIb.1290 PE=3 SV=1	TgIb.1290	0.625	0.0466493	Down	41.907	30.6	K05692	9	5	6	4	4	4	5	5	4	0	1	0	0.685894	0.819739	0.8021	1.07846	1.6125	1.00131
map04745 Phototransduction - fly	0.0907623	3.88	P0DP28	Calmodulin-3 OS=Mus musculus OX=10090 GN=Calm3 PE=1 SV=1	Calm3	0.471	0.00447266	Down	16.837	56.4	K02183	11	11	11	7	7	9	7	8	8	7	9	8	0.736215	0.467835	0.625022	1.2736	1.33147	1.27742	0.84428	1.40067	1.04349
map04750 Inflammatory mediator regulation of TRP channels	0.328577	1.71	P0DP28	Calmodulin-3 OS=Mus musculus OX=10090 GN=Calm3 PE=1 SV=1	Calm3	0.471	0.00447266	Down	16.837	56.4	K02183	11	11	11	7	7	9	7	8	8	7	9	8	0.736215	0.467835	0.625022	1.2736	1.33147	1.27742	0.84428	1.40067	1.04349
map04750 Inflammatory mediator regulation of TRP channels	0.328577	1.71	Q8CIH5	1-phosphatidylinositol 4,5-bisphosphate phosphodiesterase gamma-2 OS=Mus musculus OX=10090 GN=Plcg2 PE=1 SV=1	Plcg2	0.542	0.0231646	Down	147.59	4.7	K05859	6	6	6	1	2	2	6	5	5	2	5	4		0.522661	0.700828	1.28174	1.00007	1.10245	1.30927	1.05122	1.03175
map04916 Melanogenesis	0.0991479	2.67	P0DP28	Calmodulin-3 OS=Mus musculus OX=10090 GN=Calm3 PE=1 SV=1	Calm3	0.471	0.00447266	Down	16.837	56.4	K02183	11	11	11	7	7	9	7	8	8	7	9	8	0.736215	0.467835	0.625022	1.2736	1.33147	1.27742	0.84428	1.40067	1.04349
map04916 Melanogenesis	0.0991479	2.67	Q02248	Catenin beta-1 OS=Mus musculus OX=10090 GN=Ctnnb1 PE=1 SV=1	Ctnnb1	0.582	0.0143717	Down	85.47	28.6	K02105	18	16	18	9	9	8	17	16	13	11	13	14	0.53007	0.769111	0.784881	1.26737	1.21536	1.10087	1.28556	1.04595	1.00083
map04916 Melanogenesis	0.0991479	2.67	Q60838	Segment polarity protein dishevelled homolog DVL-2 OS=Mus musculus OX=10090 GN=Dvl2 PE=1 SV=2	Dvl2	0.211	0.00402789	Down	78.86	12.6	K02353	7	5	7	3	3	2	6	4	4	5	6	4	0.175845	0.156481	0.365437	0.959706	1.16407	1.18726	1.86722	1.61444	1.50954
map04919 Thyroid hormone signaling pathway	0.481951	1.36	B9PXQ3	Actin OS=Toxoplasma gondii OX=5811 GN=TgIb.1290 PE=3 SV=1	TgIb.1290	0.625	0.0466493	Down	41.907	30.6	K05692	9	5	6	4	4	4	5	5	4	0	1	0	0.685894	0.819739	0.8021	1.07846	1.6125	1.00131
map04919 Thyroid hormone signaling pathway	0.481951	1.36	Q02248	Catenin beta-1 OS=Mus musculus OX=10090 GN=Ctnnb1 PE=1 SV=1	Ctnnb1	0.582	0.0143717	Down	85.47	28.6	K02105	18	16	18	9	9	8	17	16	13	11	13	14	0.53007	0.769111	0.784881	1.26737	1.21536	1.10087	1.28556	1.04595	1.00083
map04919 Thyroid hormone signaling pathway	0.481951	1.36	Q8CIH5	1-phosphatidylinositol 4,5-bisphosphate phosphodiesterase gamma-2 OS=Mus musculus OX=10090 GN=Plcg2 PE=1 SV=1	Plcg2	0.542	0.0231646	Down	147.59	4.7	K05859	6	6	6	1	2	2	6	5	5	2	5	4		0.522661	0.700828	1.28174	1.00007	1.10245	1.30927	1.05122	1.03175
map04925 Aldosterone synthesis and secretion	0.31101	1.78	P0DP28	Calmodulin-3 OS=Mus musculus OX=10090 GN=Calm3 PE=1 SV=1	Calm3	0.471	0.00447266	Down	16.837	56.4	K02183	11	11	11	7	7	9	7	8	8	7	9	8	0.736215	0.467835	0.625022	1.2736	1.33147	1.27742	0.84428	1.40067	1.04349
map04925 Aldosterone synthesis and secretion	0.31101	1.78	P35951	Low-density lipoprotein receptor OS=Mus musculus OX=10090 GN=Ldlr PE=1 SV=2	Ldlr	0.39	0.00639673	Down	94.946	18	K12473	12	12	12	3	3	3	9	9	10	7	8	6	0.629757	0.584546	0.430956	1.12657	1.30336	1.78733	0.816241	1.31959	1.00165
[truncated: 56 more rows]
