# Supplementary material for: Label-free quantitative proteomic analyses of mouse astrocytes provides insight into the host response mechanism at different developmental stages of Toxoplasma gondii
Source: PLoS Negl Trop Dis. 2023 Sep 18;17(9):e0011102. doi: 10.1371/journal.pntd.0011102 (PMC10538781; doi:10.1371/journal.pntd.0011102)
Supplement: S9 Table — (XLSX) [file pntd.0011102.s012.xlsx]

## Sheet: Sheet2
S9 Table The quantification results of PRM analysis of DEPs in the C8-TA vs C8 and C8-BR vs C8-TA groups.
Protein accession	Protein description	Gene name	C8TA_1 Relative Abundance	C8TA_2 Relative Abundance	C8TA_3 Relative Abundance	C8_1 Relative Abundance	C8_2 Relative Abundance	C8_3 Relative Abundance	C8TA/C8 Ratio PRM	C8TA/C8 P value	C8TA/C8 Ratio PRO	C8TA/C8 Trend consistency
O54825	Bystin OS=Mus musculus OX=10090 GN=Bysl PE=1 SV=3	Bysl	1.64	1.25	1.16	0.47	0.82	0.65	2.08	1.77e-02	1.52	Yes
P11276	Fibronectin OS=Mus musculus OX=10090 GN=Fn1 PE=1 SV=4	Fn1	0.79	0.69	0.64	1.24	1.34	1.31	0.54	7.45e-04	0.46	Yes
P42225	Signal transducer and activator of transcription 1 OS=Mus musculus OX=10090 GN=Stat1 PE=1 SV=1	Stat1	0.59	0.69	0.44	1.18	1.67	1.42	0.4	4.89e-03	0.41	Yes
P62830	60S ribosomal protein L23 OS=Mus musculus OX=10090 GN=Rpl23 PE=1 SV=1	Rpl23	1.97	0.94	0.91	0.55	0.98	0.64	1.76	1.57e-01	2.28	Yes
P62849	40S ribosomal protein S24 OS=Mus musculus OX=10090 GN=Rps24 PE=1 SV=1	Rps24	1.93	0.8	0.86	0.68	1.04	0.69	1.49	3.47e-01	1.67	Yes
Q60854	Serpin B6 OS=Mus musculus OX=10090 GN=Serpinb6 PE=1 SV=1	Serpinb6	0.45	0.38	0.5	1.32	1.68	1.67	0.28	3.69e-04	0.23	Yes
Q61107	Guanylate-binding protein 4 OS=Mus musculus OX=10090 GN=Gbp4 PE=1 SV=1	Gbp4	0.65	0.45	0.45	1.31	1.4	1.74	0.35	2.21e-03	0.43	Yes
Q64345	Interferon-induced protein with tetratricopeptide repeats 3 OS=Mus musculus OX=10090 GN=Ifit3 PE=1 SV=1	Ifit3	0.36	0.33	0.49	1.51	1.56	1.74	0.25	3.82e-04	0.25	Yes
Q6Q899	Antiviral innate immune response receptor RIG-I OS=Mus musculus OX=10090 GN=Ddx58 PE=1 SV=2	Ddx58	0.73	0.74	0.66	1.08	1.46	1.34	0.55	3.72e-03	0.49	Yes
O08749	Dihydrolipoyl dehydrogenase, mitochondrial OS=Mus musculus OX=10090 GN=Dld PE=1 SV=2	Dld	1.3	1.57	1.5	0.62	0.52	0.48	2.7	4.78e-04	2.16	Yes
P05201	Aspartate aminotransferase, cytoplasmic OS=Mus musculus OX=10090 GN=Got1 PE=1 SV=3	Got1	1.33	1.51	1.45	0.69	0.52	0.5	2.5	9.34e-04	1.88	Yes
P13864	DNA (cytosine-5)-methyltransferase 1 OS=Mus musculus OX=10090 GN=Dnmt1 PE=1 SV=5	Dnmt1	0.53	0.62	0.69	1.45	1.48	1.24	0.44	1.08e-03	0.23	Yes
Q80TM9	Nischarin OS=Mus musculus OX=10090 GN=Nisch PE=1 SV=2	Nisch	0.64	0.69	0.67	1.41	1.31	1.28	0.5	4.21e-05	0.57	Yes
Q8BH95	Enoyl-CoA hydratase, mitochondrial OS=Mus musculus OX=10090 GN=Echs1 PE=1 SV=1	Echs1	1.4	1.53	1.57	0.66	0.43	0.41	3	2.04e-03	2.36	Yes
Q8BMF4	Dihydrolipoyllysine-residue acetyltransferase component of pyruvate dehydrogenase complex, mitochondrial OS=Mus musculus OX=10090 GN=Dlat PE=1 SV=2	Dlat	1.34	1.57	2	0.48	0.28	0.32	4.53	1.53e-03	1.9	Yes
Q8JZU2	Tricarboxylate transport protein, mitochondrial OS=Mus musculus OX=10090 GN=Slc25a1 PE=1 SV=1	Slc25a1	0.58	0.54	0.75	1.01	1.76	1.37	0.45	1.48e-02	0.17	Yes
Q8VDQ8	NAD-dependent protein deacetylase sirtuin-2 OS=Mus musculus OX=10090 GN=Sirt2 PE=1 SV=2	Sirt2	1.14	1.44	1.44	0.7	0.65	0.63	2.03	1.07e-03	2.7	Yes
Q9JHW2	Omega-amidase NIT2 OS=Mus musculus OX=10090 GN=Nit2 PE=1 SV=1	Nit2	1.17	1.38	1.55	0.72	0.61	0.58	2.15	2.04e-03	2.12	Yes
